# Supplementary material for: Design of buried charged networks in artificial proteins
Source: Nat Commun. 2021 Mar 25;12:1895. doi: 10.1038/s41467-021-21909-7 (PMC7994573; doi:10.1038/s41467-021-21909-7)
Supplement: Supplementary file 4 — Source Data [file 41467_2021_21909_MOESM4_ESM.zip]

Archive with 230 entries (174 files):
- source_data_final_revised/figure1/
- source_data_final_revised/figure1/b/
- source_data_final_revised/figure1/b/data.txt
- source_data_final_revised/figure1/c/
- source_data_final_revised/figure1/c/data.txt
- source_data_final_revised/figure1/d/
- source_data_final_revised/figure1/d/unfolding_dold_1ip.txt
- source_data_final_revised/figure1/d/unfolding_dold_hc.txt
- source_data_final_revised/figure1/e/
- source_data_final_revised/figure1/e/E49K84_cd.txt
- source_data_final_revised/figure1/e/hc_cd.txt
- source_data_final_revised/figure1/f/
- source_data_final_revised/figure1/f/data.txt
- source_data_final_revised/figure1/g/
- source_data_final_revised/figure1/g/data.txt
- source_data_final_revised/figure1/i/
- source_data_final_revised/figure1/i/data.txt
- source_data_final_revised/figure1/j/
- source_data_final_revised/figure1/j/data.txt
- source_data_final_revised/figure1/k/
- source_data_final_revised/figure1/k/data.txt
- source_data_final_revised/figure1/l/
- source_data_final_revised/figure1/l/data.txt
- source_data_final_revised/figure1/m/
- source_data_final_revised/figure1/m/data.txt
- source_data_final_revised/figure1/n/
- source_data_final_revised/figure1/n/data.txt
- source_data_final_revised/figure2/
- source_data_final_revised/figure2/b/
- source_data_final_revised/figure2/b/data.txt
- source_data_final_revised/figure3/
- source_data_final_revised/figure3/b/
- source_data_final_revised/figure3/b/data.txt
- source_data_final_revised/figure3/c/
- source_data_final_revised/figure3/c/data.txt
- source_data_final_revised/figure3/d/
- source_data_final_revised/figure3/d/data.txt
- source_data_final_revised/figure3/f/
- source_data_final_revised/figure3/f/bottom.txt
- source_data_final_revised/figure3/f/top.txt
- source_data_final_revised/figure3/g/
- source_data_final_revised/figure3/g/ip-oe2nz.txt
- source_data_final_revised/figure3/g/N69-oe2nz.txt
- source_data_final_revised/figure4/
- source_data_final_revised/figure4/c/
- source_data_final_revised/figure4/c/cd_dl2ip.txt
- source_data_final_revised/figure4/c/dG_exp.txt
- source_data_final_revised/figure4/c/dG_fit.txt
- source_data_final_revised/figure4/c/tm_dl2ip.txt
- source_data_final_revised/figure4/c/unfolding.txt
- source_data_final_revised/figure4/c/water_plot.txt
- source_data_final_revised/figure4/d/
- source_data_final_revised/figure4/d/distance_plot_1.txt
- source_data_final_revised/figure4/d/distance_plot_2.txt
- source_data_final_revised/SI1/
- source_data_final_revised/SI1/a/
- source_data_final_revised/SI1/a/1_distance.txt
- source_data_final_revised/SI1/a/1_rmsd.txt
- source_data_final_revised/SI1/a/1_rmsf.txt
- source_data_final_revised/SI1/a/1_watercnt.txt
- source_data_final_revised/SI1/a/hc_cd.txt
- source_data_final_revised/SI1/a/hc_tm.txt
- source_data_final_revised/SI1/a/unfolding_GdnHCl.txt
- source_data_final_revised/SI1/a/unfolding_Urea.txt
- source_data_final_revised/SI1/b/
- source_data_final_revised/SI1/b/1_rmsd.txt
- source_data_final_revised/SI1/b/1_rmsf.txt
- source_data_final_revised/SI1/b/1_watercnt.txt
- source_data_final_revised/SI1/b/cd.txt
- source_data_final_revised/SI1/b/pKa_K49.txt
- source_data_final_revised/SI1/b/tm.txt
- source_data_final_revised/SI1/b/unfolding_GdnHCl.txt
- source_data_final_revised/SI1/b/unfolding_Urea.txt
- source_data_final_revised/SI1/c/
- source_data_final_revised/SI1/c/1_rmsd.txt
- source_data_final_revised/SI1/c/1_rmsf.txt
- source_data_final_revised/SI1/c/1_watercnt.txt
- source_data_final_revised/SI1/c/cd.txt
- source_data_final_revised/SI1/c/pKa_E49.txt
- source_data_final_revised/SI1/c/tm.txt
- source_data_final_revised/SI1/c/unfolding_GdnHCl.txt
- source_data_final_revised/SI1/c/unfolding_Urea.txt
- source_data_final_revised/SI1/d/
- source_data_final_revised/SI1/d/1us_rmsd.txt
- source_data_final_revised/SI1/d/1us_rmsf.txt
- source_data_final_revised/SI1/d/1us_watercnt.txt
- source_data_final_revised/SI1/d/distance_GLUCD49_LYSNZ84.txt
- source_data_final_revised/SI1/d/E49_K84_tm.txt
- source_data_final_revised/SI1/d/E49K84_cd.txt
- source_data_final_revised/SI1/d/pKa_E49K84.txt
- source_data_final_revised/SI1/d/unfolding_GdnHCl.txt
- source_data_final_revised/SI1/d/unfolding_Urea.txt
- source_data_final_revised/SI1/e/
- source_data_final_revised/SI1/e/2_rmsd.txt
- source_data_final_revised/SI1/e/2_rmsf.txt
- source_data_final_revised/SI1/e/2_watercnt.txt
- source_data_final_revised/SI1/e/K49_E84_cd.txt
- source_data_final_revised/SI1/e/K49_E84_tm.txt
- source_data_final_revised/SI1/e/pKa_E84K49.txt
- source_data_final_revised/SI1/e/unfolding_GdnHCl.txt
- source_data_final_revised/SI1/e/unfolding_Urea.txt
- source_data_final_revised/SI1/f/
- source_data_final_revised/SI1/f/E49_K84_tm.txt
- source_data_final_revised/SI1/f/K49_E84_tm.txt
- source_data_final_revised/SI2/
- source_data_final_revised/SI2/a/
- source_data_final_revised/SI2/a/data.txt
- source_data_final_revised/SI2/b/
- source_data_final_revised/SI2/b/perturbation_plot.txt
- source_data_final_revised/SI2/d/
- source_data_final_revised/SI2/d/data.txt
- source_data_final_revised/SI3/
- source_data_final_revised/SI3/a/
- source_data_final_revised/SI3/a/cd.txt
- source_data_final_revised/SI3/a/rmsd.txt
- source_data_final_revised/SI3/a/rmsf.txt
- source_data_final_revised/SI3/a/tm.txt
- source_data_final_revised/SI3/a/unfolding_GdnHCl.txt
- source_data_final_revised/SI3/a/unfolding_Urea.txt
- source_data_final_revised/SI3/a/watercnt.txt
- source_data_final_revised/SI3/b/
- source_data_final_revised/SI3/b/cd.txt
- source_data_final_revised/SI3/b/distance.txt
- source_data_final_revised/SI3/b/pKa_K72E17.txt
- source_data_final_revised/SI3/b/rmsd.txt
- source_data_final_revised/SI3/b/rmsf.txt
- source_data_final_revised/SI3/b/tm.txt
- source_data_final_revised/SI3/b/unfolding_GdnHCl.txt
- source_data_final_revised/SI3/b/unfolding_Urea.txt
- source_data_final_revised/SI3/b/water.txt
- source_data_final_revised/SI3/c/
- source_data_final_revised/SI3/c/cd.txt
- source_data_final_revised/SI3/c/distance_LYSNZ50_GLUCD101.txt
- source_data_final_revised/SI3/c/pKa_K50E101.txt
- source_data_final_revised/SI3/c/rmsd.txt
- source_data_final_revised/SI3/c/rmsf.txt
- source_data_final_revised/SI3/c/tm.txt
- source_data_final_revised/SI3/c/unfolding_GdnHCl.txt
- source_data_final_revised/SI3/c/unfolding_Urea.txt
- source_data_final_revised/SI3/c/water.txt
- source_data_final_revised/SI3/d/
- source_data_final_revised/SI3/d/cd.txt
- source_data_final_revised/SI3/d/distance.txt
- source_data_final_revised/SI3/d/pKa_degrado_K72E17.txt
- source_data_final_revised/SI3/d/rmsd.txt
- source_data_final_revised/SI3/d/rmsf.txt
- source_data_final_revised/SI3/d/tm.txt
- source_data_final_revised/SI3/d/unfolding_GdnHCl.txt
- source_data_final_revised/SI3/d/unfolding_Urea.txt
- source_data_final_revised/SI3/d/watercnt.txt
- source_data_final_revised/SI3/e/
- source_data_final_revised/SI3/e/lys72_cd.txt
- source_data_final_revised/SI3/e/rmsd.txt
- source_data_final_revised/SI3/e/rmsf.txt
- source_data_final_revised/SI3/e/tm_lys72.txt
- source_data_final_revised/SI3/e/unfolding_GdnHCl.txt
- source_data_final_revised/SI3/e/unfolding_Urea.txt
- source_data_final_revised/SI3/e/watercnt.txt
- source_data_final_revised/SI3/f/
- source_data_final_revised/SI3/f/glu17_cd.txt
- source_data_final_revised/SI3/f/rmsd.txt
- source_data_final_revised/SI3/f/rmsf.txt
- source_data_final_revised/SI3/f/tm_glu17.txt
- source_data_final_revised/SI3/f/unfolding_GdnHCl.txt
- source_data_final_revised/SI3/f/unfolding_Urea.txt
- source_data_final_revised/SI3/f/watercnt.txt
- source_data_final_revised/SI4/
- source_data_final_revised/SI4/data.txt
- source_data_final_revised/SI5/
- source_data_final_revised/SI5/SI5a.txt
- source_data_final_revised/SI5/SI5b.txt
- source_data_final_revised/SI6/
- source_data_final_revised/SI6/a/
- source_data_final_revised/SI6/a/E136.txt
- source_data_final_revised/SI6/a/E65.txt
- source_data_final_revised/SI6/a/K162.txt
- source_data_final_revised/SI6/a/K35.txt
- source_data_final_revised/SI6/a/rmsd.txt
- source_data_final_revised/SI6/a/rmsf.txt
- source_data_final_revised/SI6/a/water.txt
- source_data_final_revised/SI6/b/
- source_data_final_revised/SI6/b/unfolding_urea.txt
- source_data_final_revised/SI6/g/
- source_data_final_revised/SI6/g/cd.txt
- source_data_final_revised/SI6/g/dG_GdnHCl.txt
- source_data_final_revised/SI6/g/unfolding_GdnHCl.txt
- source_data_final_revised/SI7/
- source_data_final_revised/SI7/a/
- source_data_final_revised/SI7/a/1_distance.txt
- source_data_final_revised/SI7/a/1_rmsd.txt
- source_data_final_revised/SI7/a/1_rmsf.txt
- source_data_final_revised/SI7/a/1_watercnt.txt
- source_data_final_revised/SI7/a/2_distance.txt
- source_data_final_revised/SI7/a/2_rmsd.txt
- source_data_final_revised/SI7/a/2_rmsf.txt
- source_data_final_revised/SI7/a/2_watercnt.txt
- source_data_final_revised/SI7/b/
- source_data_final_revised/SI7/b/1_distance.txt
- source_data_final_revised/SI7/b/1_rmsd.txt
- source_data_final_revised/SI7/b/1_rmsf.txt
- source_data_final_revised/SI7/b/1_watercnt.txt
- source_data_final_revised/SI7/b/2_distance.txt
- source_data_final_revised/SI7/b/2_rmsd.txt
- source_data_final_revised/SI7/b/2_rmsf.txt
- source_data_final_revised/SI7/b/2_watercnt.txt
- source_data_final_revised/SI7/c/
- source_data_final_revised/SI7/c/1_rmsd.txt
- source_data_final_revised/SI7/c/1_rmsf.txt
- source_data_final_revised/SI7/c/1_watercnt.txt
- source_data_final_revised/SI7/c/2_distance_136_162.txt
- source_data_final_revised/SI7/c/2_distance_136_35.txt
- source_data_final_revised/SI7/c/2_distance_162_65.txt
- source_data_final_revised/SI7/c/2_distance_65_35.txt
- source_data_final_revised/SI7/c/2_rmsd.txt
- source_data_final_revised/SI7/c/2_rmsf.txt
- source_data_final_revised/SI7/c/2_watercnt.txt
- source_data_final_revised/SI7/c/distance_plot_run1.txt
- source_data_final_revised/SI8/
- source_data_final_revised/SI8/a/
- source_data_final_revised/SI8/a/WT_HETNOE.txt
- source_data_final_revised/SI8/a/WT_T1.txt
- source_data_final_revised/SI8/a/WT_T2.txt
- source_data_final_revised/SI8/b/
- source_data_final_revised/SI8/b/1IP_HETNOE.txt
- source_data_final_revised/SI8/b/1IP_T1.txt
- source_data_final_revised/SI8/b/1IP_T2.txt
- source_data_final_revised/SI8/c/
- source_data_final_revised/SI8/c/1IP-N69_HETNOE.txt
- source_data_final_revised/SI8/c/1IP-N69_T1.txt
- source_data_final_revised/SI8/c/1IP-N69_T2.txt
