# Supplementary material for: Design of buried charged networks in artificial proteins
Source: Nat Commun. 2021 Mar 25;12:1895. doi: 10.1038/s41467-021-21909-7 (PMC7994573; doi:10.1038/s41467-021-21909-7)
Supplement: Supplementary file 4 — Source Data [file 41467_2021_21909_MOESM4_ESM.zip › source_data_final_revised/figure1/b/data.txt]

# step                   cd-nz-distance           rolling-average-window-70
0.000000000000000000e+00 3.166623352371149558e+00 nan
1.000000000000000000e+00 3.260234286216528776e+00 nan
2.000000000000000000e+00 3.343411995778243107e+00 nan
3.000000000000000000e+00 3.109520008477220099e+00 nan
4.000000000000000000e+00 3.279550246809920910e+00 nan
5.000000000000000000e+00 3.105258920516805521e+00 nan
6.000000000000000000e+00 3.020447311101797094e+00 nan
7.000000000000000000e+00 3.143201403829039009e+00 nan
8.000000000000000000e+00 3.160975441928326912e+00 nan
9.000000000000000000e+00 3.306771201129744764e+00 nan
1.000000000000000000e+01 3.211056772504699452e+00 nan
1.100000000000000000e+01 3.077518198586322029e+00 nan
1.200000000000000000e+01 3.062947959968477019e+00 nan
1.300000000000000000e+01 3.346254692242017548e+00 nan
1.400000000000000000e+01 3.073491720881646572e+00 nan
1.500000000000000000e+01 3.070803590204911782e+00 nan
1.600000000000000000e+01 3.247018860052889533e+00 nan
1.700000000000000000e+01 3.222653066346048867e+00 nan
1.800000000000000000e+01 3.090201975733148032e+00 nan
1.900000000000000000e+01 3.103498158665181528e+00 nan
2.000000000000000000e+01 3.072161904457032300e+00 3.161849620016757623e+00
2.100000000000000000e+01 3.291521451190007941e+00 3.164351710619653701e+00
2.200000000000000000e+01 3.132883439428333805e+00 3.162313844400881813e+00
2.300000000000000000e+01 3.179923065222568290e+00 3.155448699734659357e+00
2.400000000000000000e+01 3.260602372806037597e+00 3.154945317712598118e+00
2.500000000000000000e+01 3.199031932421648072e+00 3.147548543133296128e+00
2.600000000000000000e+01 3.108213172861872930e+00 3.143857271444639778e+00
2.700000000000000000e+01 3.033279445841322808e+00 3.149713699883210261e+00
2.800000000000000000e+01 3.064289896720441497e+00 3.149145235326610059e+00
2.900000000000000000e+01 3.087363102064506926e+00 3.146831776472002407e+00
3.000000000000000000e+01 3.074487578654165887e+00 3.142775225213950030e+00
3.100000000000000000e+01 3.124258868661458965e+00 3.144784127336045731e+00
3.200000000000000000e+01 3.136331722971406943e+00 3.147424523263632423e+00
3.300000000000000000e+01 3.185526435919902255e+00 3.155545921385617181e+00
3.400000000000000000e+01 3.044649939061089050e+00 3.151840320684696550e+00
3.500000000000000000e+01 3.140560075138128848e+00 3.153650540055919382e+00
3.600000000000000000e+01 3.207639089487258843e+00 3.153567424853563228e+00
3.700000000000000000e+01 3.101951547113780627e+00 3.149405315106794667e+00
3.800000000000000000e+01 3.127684859171993015e+00 3.147567494466260829e+00
3.900000000000000000e+01 3.500185738133229751e+00 3.150248346295947854e+00
4.000000000000000000e+01 3.266706976486986047e+00 3.150052030909446632e+00
4.100000000000000000e+01 3.178719637465641235e+00 3.152205598103977380e+00
4.200000000000000000e+01 3.068806209129366636e+00 3.146842308320902504e+00
4.300000000000000000e+01 3.089384727594764790e+00 3.148110132329177357e+00
4.400000000000000000e+01 2.983679263637833756e+00 3.146174325427868457e+00
4.500000000000000000e+01 2.957608052970559509e+00 3.144189750952499196e+00
4.600000000000000000e+01 3.254704448644619941e+00 3.143629261362310245e+00
4.700000000000000000e+01 3.120462821565022526e+00 3.144216303762944698e+00
4.800000000000000000e+01 3.068437087744017244e+00 3.149052442597608525e+00
4.900000000000000000e+01 3.144509150807663467e+00 3.154721105188809993e+00
5.000000000000000000e+01 3.291412857388511526e+00 3.166637100699464469e+00
5.100000000000000000e+01 3.183134035689790142e+00 3.167492308400940093e+00
5.200000000000000000e+01 3.387803884847864211e+00 3.172616586968418417e+00
5.300000000000000000e+01 3.198030664205188334e+00 3.170837484328218547e+00
5.400000000000000000e+01 3.145900495730566959e+00 3.171300473676289755e+00
5.500000000000000000e+01 3.067478982110670049e+00 3.192658143008555882e+00
5.600000000000000000e+01 3.080534470182139106e+00 3.202040868542939567e+00
5.700000000000000000e+01 3.149140240724706885e+00 3.206971766520757772e+00
5.800000000000000000e+01 3.197436048920617946e+00 3.206438142388565282e+00
5.900000000000000000e+01 3.095645543205142847e+00 3.208518896511165064e+00
6.000000000000000000e+01 3.158304592238261321e+00 3.201863223554993532e+00
6.100000000000000000e+01 3.076989859867016008e+00 3.198821680744125651e+00
6.200000000000000000e+01 3.183596399759319073e+00 3.195903404173506601e+00
6.300000000000000000e+01 3.102490789170209151e+00 3.199027806835198717e+00
6.400000000000000000e+01 3.181219393791267169e+00 3.202506716598119141e+00
6.500000000000000000e+01 3.176612348814087827e+00 3.209939882507234721e+00
6.600000000000000000e+01 3.131694868887254568e+00 3.214892827298209355e+00
6.700000000000000000e+01 3.226724999227879476e+00 3.214208733809737595e+00
6.800000000000000000e+01 3.291036400368498427e+00 3.216715927413514198e+00
6.900000000000000000e+01 3.564002922490702385e+00 3.221505056318440641e+00
7.000000000000000000e+01 3.108695886713183754e+00 3.219343815888110250e+00
7.100000000000000000e+01 3.329230011360591934e+00 3.220940919837389949e+00
7.200000000000000000e+01 3.065167617363406816e+00 3.218443944726844030e+00
7.300000000000000000e+01 3.204046009842742571e+00 3.215457473473182670e+00
7.400000000000000000e+01 3.898956712351729692e+00 3.214949739830796460e+00
7.500000000000000000e+01 3.515869096513483782e+00 3.216445112647047466e+00
7.600000000000000000e+01 3.404875008599985708e+00 3.217000813416175831e+00
7.700000000000000000e+01 3.080606581826077495e+00 3.216730171415556061e+00
7.800000000000000000e+01 3.210915024075997604e+00 3.224774592290581054e+00
7.900000000000000000e+01 3.233958819886369795e+00 3.225419973224249226e+00
8.000000000000000000e+01 3.145045264052256595e+00 3.227969820031123760e+00
8.100000000000000000e+01 3.061988574640880145e+00 3.230970537397579889e+00
8.200000000000000000e+01 3.193782315597041954e+00 3.231307593560891256e+00
8.300000000000000000e+01 3.228541118111602604e+00 3.233863054659794400e+00
8.400000000000000000e+01 3.281005900002439635e+00 3.235416906566559003e+00
8.500000000000000000e+01 3.155725844609563957e+00 3.236389919104618151e+00
8.600000000000000000e+01 3.227340709105734451e+00 3.236396433723954580e+00
8.700000000000000000e+01 3.220750565716094194e+00 3.234890119856801860e+00
8.800000000000000000e+01 3.260002243941081623e+00 3.231334362219334899e+00
8.900000000000000000e+01 3.058059533594440271e+00 3.226344882883454446e+00
9.000000000000000000e+01 3.355297015359713697e+00 3.216273692854005439e+00
9.100000000000000000e+01 3.083255031267956969e+00 3.226224835172226690e+00
9.200000000000000000e+01 3.268345034701406693e+00 3.222381032359665998e+00
9.300000000000000000e+01 3.177721318509719506e+00 3.230864661235882451e+00
9.400000000000000000e+01 3.205715408380621856e+00 3.230150557778832088e+00
9.500000000000000000e+01 3.089707012875786862e+00 3.211904394914611771e+00
9.600000000000000000e+01 3.069708790157357647e+00 3.206506599544316050e+00
9.700000000000000000e+01 3.470917075725718615e+00 3.206055420005905710e+00
9.800000000000000000e+01 3.223251286267345694e+00 3.208111129868912670e+00
9.900000000000000000e+01 3.197639415480127312e+00 3.212296002420323759e+00
1.000000000000000000e+02 3.278333286896501608e+00 3.214639851104007739e+00
1.010000000000000000e+02 3.090472106399458685e+00 3.223670174749129202e+00
1.020000000000000000e+02 3.285814843715451516e+00 3.229765833090675109e+00
1.030000000000000000e+02 3.164644865440783050e+00 3.233259562176959534e+00
1.040000000000000000e+02 3.220139895313639311e+00 3.233702921517229711e+00
1.050000000000000000e+02 3.176872933587543191e+00 3.233991116363781337e+00
1.060000000000000000e+02 3.071442314201142221e+00 3.242178263265468985e+00
1.070000000000000000e+02 3.084494693729215697e+00 3.249413134634088873e+00
1.080000000000000000e+02 3.091457226933282953e+00 3.254771320325557937e+00
1.090000000000000000e+02 3.161155321312720368e+00 3.255975475071243075e+00
1.100000000000000000e+02 3.506741579442057777e+00 3.258241268946833191e+00
1.110000000000000000e+02 3.175477898858148240e+00 3.258847510700568328e+00
1.120000000000000000e+02 3.404512772412070287e+00 3.263576326722156473e+00
1.130000000000000000e+02 3.175481871560716929e+00 3.259140874303367852e+00
1.140000000000000000e+02 3.169110197782932126e+00 3.258419100790079348e+00
1.150000000000000000e+02 3.299957281701643819e+00 3.262239216489284388e+00
1.160000000000000000e+02 3.386827827063583207e+00 3.270102043668588365e+00
1.170000000000000000e+02 3.162834976346360349e+00 3.279282283383773589e+00
1.180000000000000000e+02 3.378309926132429197e+00 3.274342090002596350e+00
1.190000000000000000e+02 3.327712767233716118e+00 3.274301436225190542e+00
1.200000000000000000e+02 3.506258209857128438e+00 3.276553653138305933e+00
1.210000000000000000e+02 3.305814908302701305e+00 3.277020786517555351e+00
1.220000000000000000e+02 3.333531479048422508e+00 3.280304781585348550e+00
1.230000000000000000e+02 3.246275491722418138e+00 3.288072967931308099e+00
1.240000000000000000e+02 3.292533693864513999e+00 3.290399543715660791e+00
1.250000000000000000e+02 3.483211720677067635e+00 3.287146348869407042e+00
1.260000000000000000e+02 3.516735563850517110e+00 3.289278592663057665e+00
1.270000000000000000e+02 3.435077993374863858e+00 3.294608318049239148e+00
1.280000000000000000e+02 3.308168433768481798e+00 3.296293450954626003e+00
1.290000000000000000e+02 3.148691288618050699e+00 3.296341530190870728e+00
1.300000000000000000e+02 3.379546685509124959e+00 3.307124038568626911e+00
1.310000000000000000e+02 3.272407672131480982e+00 3.297259913748769478e+00
1.320000000000000000e+02 3.090926937949855624e+00 3.300474964142935619e+00
1.330000000000000000e+02 3.148850377978195336e+00 3.297438161911356858e+00
1.340000000000000000e+02 3.358520036348811022e+00 3.298303518469754003e+00
1.350000000000000000e+02 3.404220100047941955e+00 3.304387274857563561e+00
1.360000000000000000e+02 3.436918378764758142e+00 3.310515920844947502e+00
1.370000000000000000e+02 3.273309340478640639e+00 3.304687889589700944e+00
1.380000000000000000e+02 3.221625135171122256e+00 3.306899646842169638e+00
1.390000000000000000e+02 3.287728092004737146e+00 3.307294191339027911e+00
1.400000000000000000e+02 3.297018622066481441e+00 3.317545120750702736e+00
1.410000000000000000e+02 3.221831909111202208e+00 3.313287636614705267e+00
1.420000000000000000e+02 3.596542297553825485e+00 3.309525537149027308e+00
1.430000000000000000e+02 3.257707896814892923e+00 3.310969524696731003e+00
1.440000000000000000e+02 3.090012101463465388e+00 3.324590441634331928e+00
1.450000000000000000e+02 3.262162685333583223e+00 3.330650208729627693e+00
1.460000000000000000e+02 3.284631329648392661e+00 3.323321458268319706e+00
1.470000000000000000e+02 3.151900009944696546e+00 3.319100695105514198e+00
1.480000000000000000e+02 3.093380396383051067e+00 3.312718489347094675e+00
1.490000000000000000e+02 3.592455656422986809e+00 3.307842200751910156e+00
1.500000000000000000e+02 3.112176586647749765e+00 3.312677580545097644e+00
1.510000000000000000e+02 3.304079914624798775e+00 3.309704352161493723e+00
1.520000000000000000e+02 3.283040683148922056e+00 3.306143272528718757e+00
1.530000000000000000e+02 3.210096133896612525e+00 3.309817303651420239e+00
1.540000000000000000e+02 3.412460453295317553e+00 3.317019302078715093e+00
1.550000000000000000e+02 3.545103121197002771e+00 3.316851038257838447e+00
1.560000000000000000e+02 3.153706576853712917e+00 3.308133252718864270e+00
1.570000000000000000e+02 3.251305266445107645e+00 3.300632020566240499e+00
1.580000000000000000e+02 3.394091706006771236e+00 3.300497401303377654e+00
1.590000000000000000e+02 3.737749943700700683e+00 3.298800895099792907e+00
1.600000000000000000e+02 3.335958844417231894e+00 3.296392598549440223e+00
1.610000000000000000e+02 3.155330929675585150e+00 3.291468308655693509e+00
1.620000000000000000e+02 3.391290980956571222e+00 3.294294678364723783e+00
1.630000000000000000e+02 3.791112169226447115e+00 3.287741499372860865e+00
1.640000000000000000e+02 3.534924377676349927e+00 3.291751414926141539e+00
1.650000000000000000e+02 3.190061702224728180e+00 3.296095804266303553e+00
1.660000000000000000e+02 3.347905037338301693e+00 3.294278263905188631e+00
1.670000000000000000e+02 3.179789763038076256e+00 3.290107841921747323e+00
1.680000000000000000e+02 3.113116889961116129e+00 3.290503555023160054e+00
1.690000000000000000e+02 3.342106480345545805e+00 3.291321856129943324e+00
1.700000000000000000e+02 3.260617550164970346e+00 3.283487748364979808e+00
1.710000000000000000e+02 3.129964486820494773e+00 3.285392087553826279e+00
1.720000000000000000e+02 3.237888182857904695e+00 3.283204453212378304e+00
1.730000000000000000e+02 3.436930315070003683e+00 3.283600448350738610e+00
1.740000000000000000e+02 3.351789483513714529e+00 3.288335066877756230e+00
1.750000000000000000e+02 3.055508678488999319e+00 3.281631777384236948e+00
1.760000000000000000e+02 3.136869092659779756e+00 3.271614722273234577e+00
1.770000000000000000e+02 3.267924569964141046e+00 3.276366205133167675e+00
1.780000000000000000e+02 3.153764887027723951e+00 3.273402922847693297e+00
1.790000000000000000e+02 3.191396229990631994e+00 3.275119510099659514e+00
1.800000000000000000e+02 3.100047026316616439e+00 3.260678813505116569e+00
1.810000000000000000e+02 3.334886697472419836e+00 3.255083878097224659e+00
1.820000000000000000e+02 3.334415137879302993e+00 3.254060169649589440e+00
1.830000000000000000e+02 3.418104518946132320e+00 3.249264909911697252e+00
1.840000000000000000e+02 3.263787675069941052e+00 3.231429290969130008e+00
1.850000000000000000e+02 3.189461070888994776e+00 3.221105881054411313e+00
1.860000000000000000e+02 3.117814450310723018e+00 3.227869192799808218e+00
1.870000000000000000e+02 3.167728534001222229e+00 3.224238267933527524e+00
1.880000000000000000e+02 3.126112440654379654e+00 3.229500263287346407e+00
1.890000000000000000e+02 3.279091345824436843e+00 3.229674715452729661e+00
1.900000000000000000e+02 3.188350154201624598e+00 3.233110336706225496e+00
1.910000000000000000e+02 3.216574540966886886e+00 3.241380454144593859e+00
1.920000000000000000e+02 3.298880488683313406e+00 3.242595459426468985e+00
1.930000000000000000e+02 3.399480874977323541e+00 3.245310720475411692e+00
1.940000000000000000e+02 3.144328873554545822e+00 3.238926242727572902e+00
1.950000000000000000e+02 3.144420916756896389e+00 3.234406066114531075e+00
1.960000000000000000e+02 3.343765891251043954e+00 3.237587448688268310e+00
1.970000000000000000e+02 3.132773975026123647e+00 3.239482758989169486e+00
1.980000000000000000e+02 3.462755196085409271e+00 3.243672963676258902e+00
1.990000000000000000e+02 3.160122079918992632e+00 3.247754967858276665e+00
2.000000000000000000e+02 3.112161428101555938e+00 3.244262443804955431e+00
2.010000000000000000e+02 3.114382591770171071e+00 3.246061846824180197e+00
2.020000000000000000e+02 3.199480591440893029e+00 3.248828101203459884e+00
2.030000000000000000e+02 3.077687411523746253e+00 3.246381567778620525e+00
2.040000000000000000e+02 3.121987981087619879e+00 3.241871847050902922e+00
2.050000000000000000e+02 3.460594172040590610e+00 3.241660814010651315e+00
2.060000000000000000e+02 3.202668042687085048e+00 3.242192131566395741e+00
2.070000000000000000e+02 3.390269577190820449e+00 3.246575280298690025e+00
2.080000000000000000e+02 3.120094976576453849e+00 3.243659136461967574e+00
2.090000000000000000e+02 3.479531330485373442e+00 3.242821586177250026e+00
2.100000000000000000e+02 3.591422247699711523e+00 3.238030249759482171e+00
2.110000000000000000e+02 3.178564698095510010e+00 3.240657121312228384e+00
2.120000000000000000e+02 3.346498624815599232e+00 3.242553678272738438e+00
2.130000000000000000e+02 3.181551205156460060e+00 3.244365419716453758e+00
2.140000000000000000e+02 3.170982418992041918e+00 3.240157801228789047e+00
2.150000000000000000e+02 3.182763981438489154e+00 3.243118391465323214e+00
2.160000000000000000e+02 3.212681504695822809e+00 3.244921204753207888e+00
2.170000000000000000e+02 3.435532757447725238e+00 3.241296033626146489e+00
2.180000000000000000e+02 3.317045054308423335e+00 3.241373336335142241e+00
2.190000000000000000e+02 3.051695267857781779e+00 3.233747565832892246e+00
2.200000000000000000e+02 3.172023147085615946e+00 3.236028169438504243e+00
2.210000000000000000e+02 3.445536872643593540e+00 3.240177365318558600e+00
2.220000000000000000e+02 3.236553800885744181e+00 3.252896252359859020e+00
2.230000000000000000e+02 3.237715689837410427e+00 3.252830121176095268e+00
2.240000000000000000e+02 3.255346353459891873e+00 3.260839317436830420e+00
2.250000000000000000e+02 3.210713773118758940e+00 3.268023709686055600e+00
2.260000000000000000e+02 3.293140399602495272e+00 3.264869727897624863e+00
2.270000000000000000e+02 3.051082780532324623e+00 3.260646221425538727e+00
2.280000000000000000e+02 3.092610429265665761e+00 3.259950749513123913e+00
2.290000000000000000e+02 3.087437889113739953e+00 3.260745891274010155e+00
2.300000000000000000e+02 3.293425016311467335e+00 3.256591205195509708e+00
2.310000000000000000e+02 3.292436819387305036e+00 3.251199003680622646e+00
2.320000000000000000e+02 3.371350146431910666e+00 3.251496159527263785e+00
2.330000000000000000e+02 3.231176135470745336e+00 3.252985001341450744e+00
2.340000000000000000e+02 3.262752483015909810e+00 3.253206086783451578e+00
2.350000000000000000e+02 3.216533448272292262e+00 3.255701108012540423e+00
2.360000000000000000e+02 3.198759046168577314e+00 3.257005340945284377e+00
2.370000000000000000e+02 3.135866083385955072e+00 3.255525184418286422e+00
2.380000000000000000e+02 3.157724375995409449e+00 3.249988953504415967e+00
2.390000000000000000e+02 3.251346224143469854e+00 3.242771584728786127e+00
2.400000000000000000e+02 3.278129263303739549e+00 3.240863599705642528e+00
2.410000000000000000e+02 3.623138073422170979e+00 3.245380331826379194e+00
2.420000000000000000e+02 3.196835344090350084e+00 3.238018640057823916e+00
2.430000000000000000e+02 3.398055261953166095e+00 3.235441679536548154e+00
2.440000000000000000e+02 3.409363671056620415e+00 3.238476022949622113e+00
2.450000000000000000e+02 3.334434900503352672e+00 3.237494600142609702e+00
2.460000000000000000e+02 3.033727783803636946e+00 3.234633553860572164e+00
2.470000000000000000e+02 3.362450700694236794e+00 3.233124205656489281e+00
2.480000000000000000e+02 3.151900647011883994e+00 3.244573778118133411e+00
2.490000000000000000e+02 3.313343887345372885e+00 3.245411130050697146e+00
2.500000000000000000e+02 3.375734187104235673e+00 3.248614388996745816e+00
2.510000000000000000e+02 3.190450931961146708e+00 3.245148116819876805e+00
2.520000000000000000e+02 3.406052297383079352e+00 3.241563799729349160e+00
2.530000000000000000e+02 3.190394622836487226e+00 3.238765553678461639e+00
2.540000000000000000e+02 3.270783268155609491e+00 3.236880356586417484e+00
2.550000000000000000e+02 3.234933298748233987e+00 3.231820161944257475e+00
2.560000000000000000e+02 3.153475243615918799e+00 3.230978023608907179e+00
2.570000000000000000e+02 3.214083520892895951e+00 3.228678120173213095e+00
2.580000000000000000e+02 3.028350303283230627e+00 3.232312805105951092e+00
2.590000000000000000e+02 2.975375866932042701e+00 3.235135503203191210e+00
2.600000000000000000e+02 3.352692431915084814e+00 3.230839956881292441e+00
2.610000000000000000e+02 3.151069201901382844e+00 3.230866750811709487e+00
2.620000000000000000e+02 3.133475380034715929e+00 3.222393047305757818e+00
2.630000000000000000e+02 3.359089426360360342e+00 3.221959144960659938e+00
2.640000000000000000e+02 3.216089441179406538e+00 3.217470626929081146e+00
2.650000000000000000e+02 3.096271921837244090e+00 3.209630211970884162e+00
2.660000000000000000e+02 3.232766471439187050e+00 3.208496994637677346e+00
2.670000000000000000e+02 3.509065678998091631e+00 3.211142484095041105e+00
2.680000000000000000e+02 3.126104506568196939e+00 3.204673672162829945e+00
2.690000000000000000e+02 3.215568246955707643e+00 3.204923767865738959e+00
2.700000000000000000e+02 3.154774129236705082e+00 3.203723787884939167e+00
2.710000000000000000e+02 3.149064135766192596e+00 3.198143557385696667e+00
2.720000000000000000e+02 3.259420304396410728e+00 3.200327814780936642e+00
2.730000000000000000e+02 3.155768251788991563e+00 3.195197049116597299e+00
2.740000000000000000e+02 3.060344697329512531e+00 3.194981021767717699e+00
2.750000000000000000e+02 3.182847914858264460e+00 3.194485430328699138e+00
2.760000000000000000e+02 3.106762908740834384e+00 3.192603207034428792e+00
2.770000000000000000e+02 3.281253480695460745e+00 3.190032907915116400e+00
2.780000000000000000e+02 3.270632299885011030e+00 3.194763680439614006e+00
2.790000000000000000e+02 3.079524371267515548e+00 3.197896291680549119e+00
2.800000000000000000e+02 3.279201020520432941e+00 3.205232357724629111e+00
2.810000000000000000e+02 3.284189933184099353e+00 3.202936046741550857e+00
2.820000000000000000e+02 3.179479250286429082e+00 3.204293128484405617e+00
2.830000000000000000e+02 3.218514540690026848e+00 3.220068972927440321e+00
2.840000000000000000e+02 3.095747072728738392e+00 3.215759946610821984e+00
2.850000000000000000e+02 3.289106207175068519e+00 3.213672157458113965e+00
2.860000000000000000e+02 3.139547362098196626e+00 3.215196071775764608e+00
2.870000000000000000e+02 3.103698223405791268e+00 3.214482702007964043e+00
2.880000000000000000e+02 3.161904475128229475e+00 3.202269681405957691e+00
2.890000000000000000e+02 3.265344688113387850e+00 3.206856490416511996e+00
2.900000000000000000e+02 3.152524967134536560e+00 3.205290748529947109e+00
2.910000000000000000e+02 3.277821227770741697e+00 3.204168156692155378e+00
2.920000000000000000e+02 3.200821670809510522e+00 3.206061983914229252e+00
2.930000000000000000e+02 3.181753528881287707e+00 3.202351165785395359e+00
2.940000000000000000e+02 3.250959610594897686e+00 3.204040451743843221e+00
2.950000000000000000e+02 3.159644366977403251e+00 3.205577804826800659e+00
2.960000000000000000e+02 3.050663278843425807e+00 3.206650977542030212e+00
2.970000000000000000e+02 3.403314421872803308e+00 3.205300825013512434e+00
2.980000000000000000e+02 3.153654752920627580e+00 3.208147261483013768e+00
2.990000000000000000e+02 3.268818508695243263e+00 3.207643000543351164e+00
3.000000000000000000e+02 3.260839992591950676e+00 3.208680288178571427e+00
3.010000000000000000e+02 3.205352471615577237e+00 3.205180215902477592e+00
3.020000000000000000e+02 3.764509157756108060e+00 3.202156541028521985e+00
3.030000000000000000e+02 3.186728373695610017e+00 3.200262205484229128e+00
3.040000000000000000e+02 3.132577875071107076e+00 3.202398983748896200e+00
3.050000000000000000e+02 3.157228494543249386e+00 3.207533231636781057e+00
3.060000000000000000e+02 3.204231680727165354e+00 3.202227926856573426e+00
3.070000000000000000e+02 3.020544854917844635e+00 3.203229752552623211e+00
3.080000000000000000e+02 3.309576866990370902e+00 3.207963253786059621e+00
3.090000000000000000e+02 3.152938571493124620e+00 3.210465602779163596e+00
3.100000000000000000e+02 3.109870455725024740e+00 3.207935235834450616e+00
3.110000000000000000e+02 3.224817224649159098e+00 3.214614285571177010e+00
3.120000000000000000e+02 3.110987579243063017e+00 3.210719352367218171e+00
3.130000000000000000e+02 3.223339690126882928e+00 3.207446049654556042e+00
3.140000000000000000e+02 3.121838820647818480e+00 3.206098828239934306e+00
3.150000000000000000e+02 3.225774823467436825e+00 3.204579561696484724e+00
3.160000000000000000e+02 3.052756807600119693e+00 3.205297223930337669e+00
3.170000000000000000e+02 3.395110939475515455e+00 3.210534537296844793e+00
3.180000000000000000e+02 3.250461862298515303e+00 3.207704391754510276e+00
3.190000000000000000e+02 3.121015876676323408e+00 3.210511571430645361e+00
3.200000000000000000e+02 3.139198129476678645e+00 3.205486461031878065e+00
3.210000000000000000e+02 3.163242938225880430e+00 3.204164630308695028e+00
3.220000000000000000e+02 3.103705828514711218e+00 3.207961565066855592e+00
3.230000000000000000e+02 3.303985671276710168e+00 3.193031372905916321e+00
3.240000000000000000e+02 3.301116988244144679e+00 3.191824763170798995e+00
3.250000000000000000e+02 3.076894015966751272e+00 3.192749132255994660e+00
3.260000000000000000e+02 3.179620389940195579e+00 3.194521618480569369e+00
3.270000000000000000e+02 3.293038272743247230e+00 3.193915057574574057e+00
3.280000000000000000e+02 3.261998434852376949e+00 3.194537195001617036e+00
3.290000000000000000e+02 3.164130010324889053e+00 3.191752631106061333e+00
3.300000000000000000e+02 3.419686956603574135e+00 3.194867287075023654e+00
3.310000000000000000e+02 3.122023899612392128e+00 3.194767156953502329e+00
3.320000000000000000e+02 3.069889562303038222e+00 3.192591085375415361e+00
3.330000000000000000e+02 3.127864672296404080e+00 3.195102691743862078e+00
3.340000000000000000e+02 3.190188948856923279e+00 3.191223295778381264e+00
3.350000000000000000e+02 3.188350856331512606e+00 3.200458919247078704e+00
3.360000000000000000e+02 3.260155813503705424e+00 3.201758773774952438e+00
3.370000000000000000e+02 3.290108600179423526e+00 3.204711468994278611e+00
3.380000000000000000e+02 3.265941939966028773e+00 3.200373476632131009e+00
3.390000000000000000e+02 3.067814092744560295e+00 3.198348206832388740e+00
3.400000000000000000e+02 3.207966763664633181e+00 3.204017839293634928e+00
3.410000000000000000e+02 3.357229861942006899e+00 3.213790957636594392e+00
3.420000000000000000e+02 3.167301471318539008e+00 3.215072440634718642e+00
3.430000000000000000e+02 3.138463984290906339e+00 3.223453158843155641e+00
3.440000000000000000e+02 3.169552638478922546e+00 3.224365854020994959e+00
3.450000000000000000e+02 3.228127943526245769e+00 3.226085367624353495e+00
3.460000000000000000e+02 3.179969244487339974e+00 3.227869720451316482e+00
3.470000000000000000e+02 3.045430351999582008e+00 3.228430053996349969e+00
3.480000000000000000e+02 3.198194311168137460e+00 3.230952821324136082e+00
3.490000000000000000e+02 3.277524810251626786e+00 3.227617925926280940e+00
3.500000000000000000e+02 3.105865250864161542e+00 3.231565163482992720e+00
3.510000000000000000e+02 3.137774361525670574e+00 3.227470608571873179e+00
3.520000000000000000e+02 3.211451833980938808e+00 3.232187306936820548e+00
3.530000000000000000e+02 3.068163851507663242e+00 3.240149627836289348e+00
3.540000000000000000e+02 3.491263759395701438e+00 3.243264043781619144e+00
3.550000000000000000e+02 3.277769004582384405e+00 3.240461856262733420e+00
3.560000000000000000e+02 3.170864616373174627e+00 3.242214339765431497e+00
3.570000000000000000e+02 3.221591244989602476e+00 3.235949573616218267e+00
3.580000000000000000e+02 3.169451070308826335e+00 3.233300849388633935e+00
3.590000000000000000e+02 3.347801175126176254e+00 3.228931451900025618e+00
3.600000000000000000e+02 3.530122863195048311e+00 3.236248894983502655e+00
3.610000000000000000e+02 3.214502258150860214e+00 3.239873643155815941e+00
3.620000000000000000e+02 3.438934556852188518e+00 3.233132854690638602e+00
3.630000000000000000e+02 3.340493478390286874e+00 3.240108335943713946e+00
3.640000000000000000e+02 3.369897532378496763e+00 3.240635544717817673e+00
3.650000000000000000e+02 3.148268129045263652e+00 3.244374696518478096e+00
3.660000000000000000e+02 3.202033731741544376e+00 3.244341518164361560e+00
3.670000000000000000e+02 3.393948965854677535e+00 3.245678529938053281e+00
3.680000000000000000e+02 3.128602618938172597e+00 3.247786071250237327e+00
3.690000000000000000e+02 3.322019512593353596e+00 3.249294584861023516e+00
3.700000000000000000e+02 3.255904760158800482e+00 3.243153825510909805e+00
3.710000000000000000e+02 3.310691834210290896e+00 3.245658125897284751e+00
3.720000000000000000e+02 3.388382398281775121e+00 3.244748435078722792e+00
3.730000000000000000e+02 3.252441310109608352e+00 3.244538017143973274e+00
3.740000000000000000e+02 3.078101448101473014e+00 3.247233334782559488e+00
3.750000000000000000e+02 3.258450196439441005e+00 3.243605904663332318e+00
3.760000000000000000e+02 3.009565167535197538e+00 3.241296501348735148e+00
3.770000000000000000e+02 3.184159631076031616e+00 3.244610115070238443e+00
3.780000000000000000e+02 3.091166040421717831e+00 3.245203745246310501e+00
3.790000000000000000e+02 3.360511816083632475e+00 3.243297579715126666e+00
3.800000000000000000e+02 3.352956690557175268e+00 3.237911426697438255e+00
3.810000000000000000e+02 3.087598323334895589e+00 3.231840140344509393e+00
3.820000000000000000e+02 3.446320721441547441e+00 3.238107628878285738e+00
3.830000000000000000e+02 3.159552335255061628e+00 3.232817536497045730e+00
3.840000000000000000e+02 3.319118710505331471e+00 3.230757035261781596e+00
3.850000000000000000e+02 3.226800809361586531e+00 3.229102327413508444e+00
3.860000000000000000e+02 3.233449715435015470e+00 3.229583710827079734e+00
3.870000000000000000e+02 3.129732004486943442e+00 3.231225189245084728e+00
3.880000000000000000e+02 3.258534855599578339e+00 3.226800887008613117e+00
3.890000000000000000e+02 3.031894436247094760e+00 3.230697926070052350e+00
3.900000000000000000e+02 3.206037266319151424e+00 3.232394653948730046e+00
3.910000000000000000e+02 3.101386728783188218e+00 3.232515395699999239e+00
3.920000000000000000e+02 3.203035116590960740e+00 3.232457759575455558e+00
3.930000000000000000e+02 3.175976557051115368e+00 3.231291535419124727e+00
3.940000000000000000e+02 3.346166554626620826e+00 3.231550524375723654e+00
3.950000000000000000e+02 3.185392871998481201e+00 3.230486155243004198e+00
3.960000000000000000e+02 3.303409165233297973e+00 3.229036662827410531e+00
3.970000000000000000e+02 3.245336452032493657e+00 3.234365753569381052e+00
3.980000000000000000e+02 3.093204449061473849e+00 3.233264913306703292e+00
3.990000000000000000e+02 3.132355054418643370e+00 3.238321509249436403e+00
4.000000000000000000e+02 3.287271409077898721e+00 3.239481754077881970e+00
4.010000000000000000e+02 3.465201799501918423e+00 3.233478918555571457e+00
4.020000000000000000e+02 3.227330861602602408e+00 3.232104104622333551e+00
4.030000000000000000e+02 3.258073428979724184e+00 3.222768700819239385e+00
4.040000000000000000e+02 3.303709218447558271e+00 3.225687826594294982e+00
4.050000000000000000e+02 3.167523465588102383e+00 3.227823283200403459e+00
4.060000000000000000e+02 3.267692868461751665e+00 3.231969999044533637e+00
4.070000000000000000e+02 3.216976876395821527e+00 3.229344183011175318e+00
4.080000000000000000e+02 3.284484181395739277e+00 3.229479401980623887e+00
4.090000000000000000e+02 3.389888627740461846e+00 3.243818548696911108e+00
4.100000000000000000e+02 3.260734430209580204e+00 3.249189657257513630e+00
4.110000000000000000e+02 3.308386389228521018e+00 3.246211442008196002e+00
4.120000000000000000e+02 3.341733432028559214e+00 3.248988619167305636e+00
4.130000000000000000e+02 3.262800868373555652e+00 3.248612426815320031e+00
4.140000000000000000e+02 3.035526682792695219e+00 3.249578085901165370e+00
4.150000000000000000e+02 3.200470499815690761e+00 3.246868148350452454e+00
4.160000000000000000e+02 3.222728797214015728e+00 3.244409714208736695e+00
4.170000000000000000e+02 3.140126020568938525e+00 3.243056760358594470e+00
4.180000000000000000e+02 3.293429878131031607e+00 3.241955749423954813e+00
4.190000000000000000e+02 3.406921609221450264e+00 3.243403399591915814e+00
4.200000000000000000e+02 3.112843269664752555e+00 3.251193782226369233e+00
4.210000000000000000e+02 3.032605766005367798e+00 3.252631306288428448e+00
4.220000000000000000e+02 3.072904569317777668e+00 3.246751323784294208e+00
4.230000000000000000e+02 3.276317366257296193e+00 3.282143642806806483e+00
4.240000000000000000e+02 3.404536974749675871e+00 3.300506495070281598e+00
4.250000000000000000e+02 3.392669443126786089e+00 3.315025796311330986e+00
4.260000000000000000e+02 3.128417074100687145e+00 3.322802916643348148e+00
4.270000000000000000e+02 3.135140763264897767e+00 3.317777620618756806e+00
4.280000000000000000e+02 3.832100724251061408e+00 3.317565371225668969e+00
4.290000000000000000e+02 3.246738778671185877e+00 3.312943317814338151e+00
4.300000000000000000e+02 3.086908656346449842e+00 3.303964578497493143e+00
4.310000000000000000e+02 3.212473815147565137e+00 3.300244956678771491e+00
4.320000000000000000e+02 3.187987422511558755e+00 3.297441184321732166e+00
4.330000000000000000e+02 3.214602920484924020e+00 3.293887206528219203e+00
4.340000000000000000e+02 3.237769052598096220e+00 3.292872236068570935e+00
4.350000000000000000e+02 3.087055506329852150e+00 3.295657310152475095e+00
4.360000000000000000e+02 3.249291011227608106e+00 3.296550291953950662e+00
4.370000000000000000e+02 3.201296014646890953e+00 3.298262305056591792e+00
4.380000000000000000e+02 3.151110455779927211e+00 3.298594831732371890e+00
4.390000000000000000e+02 3.443970359796770353e+00 3.300769983679164632e+00
4.400000000000000000e+02 3.344772371560274848e+00 3.300383887990206322e+00
4.410000000000000000e+02 3.230002499336549260e+00 3.306405938819548584e+00
4.420000000000000000e+02 4.643023622503081427e+00 3.311709627564122904e+00
4.430000000000000000e+02 3.992587519518739914e+00 3.325529025283174622e+00
4.440000000000000000e+02 3.884481268089541306e+00 3.324633278142234971e+00
4.450000000000000000e+02 3.478608278868793757e+00 3.319826908163162393e+00
4.460000000000000000e+02 3.066681027478103339e+00 3.326633755694451189e+00
4.470000000000000000e+02 3.208486900672282260e+00 3.328996761969357454e+00
4.480000000000000000e+02 3.099602044942525669e+00 3.331436812936412473e+00
4.490000000000000000e+02 3.030739055066657972e+00 3.316537196538487997e+00
4.500000000000000000e+02 3.111949557460712779e+00 3.314192491592845791e+00
4.510000000000000000e+02 3.196235494946944478e+00 3.315414453431928976e+00
4.520000000000000000e+02 3.199574320288044671e+00 3.321507542288291148e+00
4.530000000000000000e+02 3.222202049987614281e+00 3.328929978823850888e+00
4.540000000000000000e+02 3.146929646148871829e+00 3.331150635988711528e+00
4.550000000000000000e+02 3.236189771874723675e+00 3.329348238386170777e+00
4.560000000000000000e+02 3.291209321319645387e+00 3.334654529774055298e+00
4.570000000000000000e+02 3.153427087600161549e+00 3.335397013369241659e+00
4.580000000000000000e+02 3.380435956002720843e+00 3.332072513756493937e+00
4.590000000000000000e+02 3.391477781663135627e+00 3.330866229687035940e+00
4.600000000000000000e+02 3.353725302838437283e+00 3.332273691122582981e+00
4.610000000000000000e+02 3.244753315788333037e+00 3.336490222687418239e+00
4.620000000000000000e+02 3.625680478079858826e+00 3.334018670064253342e+00
4.630000000000000000e+02 3.240487480619690164e+00 3.294987124307066750e+00
4.640000000000000000e+02 3.212282175586781641e+00 3.278805911521373240e+00
4.650000000000000000e+02 3.664943344378331247e+00 3.262102735634263340e+00
4.660000000000000000e+02 3.222937325096950634e+00 3.258516125585504852e+00
4.670000000000000000e+02 3.232742801947100730e+00 3.262687662348557449e+00
4.680000000000000000e+02 3.236116068334093931e+00 3.265273214988686945e+00
4.690000000000000000e+02 3.152950580845494066e+00 3.268231896487013177e+00
4.700000000000000000e+02 3.135787129909769266e+00 3.275252938979677619e+00
4.710000000000000000e+02 3.456197369402041364e+00 3.277000393306727766e+00
4.720000000000000000e+02 3.484884883933943911e+00 3.276844306724320699e+00
4.730000000000000000e+02 3.303429207079361607e+00 3.277414572245237245e+00
4.740000000000000000e+02 3.165673148496455092e+00 3.278217667897594723e+00
4.750000000000000000e+02 3.299307161845234315e+00 3.283083842384160622e+00
4.760000000000000000e+02 3.278990355035062088e+00 3.285880648414444938e+00
4.770000000000000000e+02 3.068316030136987393e+00 3.286537241067265747e+00
4.780000000000000000e+02 3.102859093001613999e+00 3.288066156505635274e+00
4.790000000000000000e+02 3.500268817218651130e+00 3.283526222689263196e+00
4.800000000000000000e+02 3.513433634153690921e+00 3.281844614467029686e+00
4.810000000000000000e+02 3.131140394409949845e+00 3.278663570459026566e+00
4.820000000000000000e+02 3.081761792215609752e+00 3.282064990749903544e+00
4.830000000000000000e+02 3.345339008091003929e+00 3.273585234993607429e+00
4.840000000000000000e+02 3.216354232605137753e+00 3.275374944564336310e+00
4.850000000000000000e+02 3.335143876918445827e+00 3.278737206795921288e+00
4.860000000000000000e+02 3.233542498000207654e+00 3.266894584301895499e+00
4.870000000000000000e+02 3.311909006277477197e+00 3.267049872439848901e+00
4.880000000000000000e+02 3.217949304875558525e+00 3.266889057548070241e+00
4.890000000000000000e+02 3.311580754773257862e+00 3.265059031871840656e+00
4.900000000000000000e+02 3.181847730542709307e+00 3.268223288267104287e+00
4.910000000000000000e+02 3.189992031650675131e+00 3.265634971894372907e+00
4.920000000000000000e+02 3.222384941124694979e+00 3.256073209808385549e+00
4.930000000000000000e+02 3.254325876081912927e+00 3.251619691098992959e+00
4.940000000000000000e+02 3.341576625611504259e+00 3.253783085854323520e+00
4.950000000000000000e+02 3.348062013086083866e+00 3.257495312158262379e+00
4.960000000000000000e+02 3.317473027432487065e+00 3.258003060157095288e+00
4.970000000000000000e+02 3.214583705134942182e+00 3.255518666248642834e+00
4.980000000000000000e+02 3.198838603347832876e+00 3.259988038161557355e+00
4.990000000000000000e+02 3.324213452773810751e+00 3.261452794952862444e+00
5.000000000000000000e+02 3.226483542518298275e+00 3.254263348440604275e+00
5.010000000000000000e+02 3.380810127423421907e+00 3.246619358296582547e+00
5.020000000000000000e+02 3.286490247828011579e+00 3.250759489696004145e+00
5.030000000000000000e+02 3.312075863448856072e+00 3.250974632647412932e+00
5.040000000000000000e+02 3.346772664850173662e+00 3.245590108665605822e+00
5.050000000000000000e+02 3.191238444617312986e+00 3.243758626678762358e+00
5.060000000000000000e+02 3.229148850615080057e+00 3.238554329994868475e+00
5.070000000000000000e+02 3.226310206275960546e+00 3.234632211952102487e+00
5.080000000000000000e+02 3.162915041284900308e+00 3.237595778848705308e+00
5.090000000000000000e+02 3.279520836656044658e+00 3.237180647264249700e+00
5.100000000000000000e+02 3.032254475000503824e+00 3.236756632352020269e+00
5.110000000000000000e+02 3.073726885962545285e+00 3.239953382803837378e+00
5.120000000000000000e+02 3.306744135558226105e+00 3.244940808407728028e+00
5.130000000000000000e+02 3.389964997292590709e+00 3.249318220576214333e+00
5.140000000000000000e+02 3.314162200654015678e+00 3.251187977890993785e+00
5.150000000000000000e+02 3.319617081798547531e+00 3.245144521057443221e+00
5.160000000000000000e+02 3.179614598696971051e+00 3.239060368184059513e+00
5.170000000000000000e+02 3.247090906653572695e+00 3.238911407303752821e+00
5.180000000000000000e+02 3.161449364653812655e+00 3.237810878178391860e+00
5.190000000000000000e+02 3.212690956728319946e+00 3.239607208472355282e+00
5.200000000000000000e+02 3.207674028392839549e+00 3.235654605821729035e+00
5.210000000000000000e+02 3.296745650386804893e+00 3.236993452529357995e+00
5.220000000000000000e+02 3.090367510271951446e+00 3.231664241166260609e+00
5.230000000000000000e+02 3.129958048818727967e+00 3.227313650172113579e+00
5.240000000000000000e+02 3.143094953131398750e+00 3.223943997058403621e+00
5.250000000000000000e+02 3.126972009562686949e+00 3.219887474977240593e+00
5.260000000000000000e+02 3.076657776289567714e+00 3.223147335855705897e+00
5.270000000000000000e+02 3.430451682141573144e+00 3.222981755700185857e+00
5.280000000000000000e+02 3.201344041497354631e+00 3.220657373060838768e+00
5.290000000000000000e+02 3.294620158284080613e+00 3.220631354150496506e+00
5.300000000000000000e+02 3.309717748615401689e+00 3.219647648590871380e+00
5.310000000000000000e+02 3.389489055806293560e+00 3.222362174688570668e+00
5.320000000000000000e+02 3.397481427864141867e+00 3.226966757617276471e+00
5.330000000000000000e+02 3.329116168673092346e+00 3.226418963502037052e+00
5.340000000000000000e+02 3.099838352269477237e+00 3.230597487445977301e+00
5.350000000000000000e+02 3.104695898150749755e+00 3.227991499154167609e+00
5.360000000000000000e+02 3.311514592220212272e+00 3.224606794654296227e+00
5.370000000000000000e+02 3.170562540120511308e+00 3.223782684381627739e+00
5.380000000000000000e+02 3.270691815106362643e+00 3.224476611447581575e+00
5.390000000000000000e+02 3.166109346748761766e+00 3.225641375083983853e+00
5.400000000000000000e+02 3.280037410823461563e+00 3.230402879863946808e+00
5.410000000000000000e+02 3.167641672899529137e+00 3.231486343437216746e+00
5.420000000000000000e+02 3.112466608062127715e+00 3.264937680137239617e+00
5.430000000000000000e+02 3.177289738900447524e+00 3.316955734077780882e+00
5.440000000000000000e+02 3.184511781603650338e+00 3.375967802775550197e+00
5.450000000000000000e+02 3.321632879755928247e+00 3.425480664045787549e+00
5.460000000000000000e+02 3.222525644394270916e+00 3.477989913247183207e+00
5.470000000000000000e+02 3.133334900702084092e+00 3.527845129198668772e+00
5.480000000000000000e+02 3.161874284871203145e+00 3.572344461010145800e+00
5.490000000000000000e+02 3.240172614271052076e+00 3.627017310525765925e+00
5.500000000000000000e+02 3.140835518908460688e+00 3.679533835056533420e+00
5.510000000000000000e+02 3.257910203110801373e+00 3.722100678911927307e+00
5.520000000000000000e+02 3.284832370948633340e+00 3.760353336000991309e+00
5.530000000000000000e+02 3.557105955050188673e+00 3.803223567651819792e+00
5.540000000000000000e+02 3.209922668981651572e+00 3.856997217897234265e+00
5.550000000000000000e+02 3.184228901803679790e+00 3.901400738834200688e+00
5.560000000000000000e+02 3.146650187790244413e+00 3.953408897813504908e+00
5.570000000000000000e+02 3.274847989291718608e+00 4.013350091395627040e+00
5.580000000000000000e+02 3.208039910109903303e+00 4.067835062080098929e+00
5.590000000000000000e+02 3.403151147926841258e+00 4.108120075471519250e+00
5.600000000000000000e+02 3.251012571323635303e+00 4.149673067914143587e+00
5.610000000000000000e+02 4.634799118387721961e+00 4.196405546985747748e+00
5.620000000000000000e+02 5.171089667893610020e+00 4.262965429647557869e+00
5.630000000000000000e+02 5.490440796729488149e+00 4.313061240722600331e+00
5.640000000000000000e+02 5.123609403940887930e+00 4.368666381650645469e+00
5.650000000000000000e+02 5.227341977618516822e+00 4.379748186921817776e+00
5.660000000000000000e+02 5.070866414348999207e+00 4.383049356123995821e+00
5.670000000000000000e+02 5.210424954600647141e+00 4.382001669314968595e+00
5.680000000000000000e+02 5.388258022122157875e+00 4.387682965490366627e+00
5.690000000000000000e+02 5.395281139514773727e+00 4.388389736060471336e+00
5.700000000000000000e+02 5.012391502831162526e+00 4.390248074455687544e+00
5.710000000000000000e+02 4.919595339368846965e+00 4.390541109553245391e+00
5.720000000000000000e+02 5.112290693897292293e+00 4.386743071340962530e+00
5.730000000000000000e+02 5.480062178489658820e+00 4.386283464860730064e+00
5.740000000000000000e+02 4.875979189748155918e+00 4.377585873783517378e+00
5.750000000000000000e+02 5.185022257322916772e+00 4.373790958233040982e+00
5.760000000000000000e+02 5.709162335505074459e+00 4.373742572592009381e+00
5.770000000000000000e+02 5.349961367499415310e+00 4.380315601390564417e+00
5.780000000000000000e+02 4.882092350763168831e+00 4.376812302842035152e+00
5.790000000000000000e+02 4.828229044453753005e+00 4.390786091402061331e+00
5.800000000000000000e+02 5.149336573687624430e+00 4.385762706753246754e+00
5.810000000000000000e+02 5.830036979371931771e+00 4.386213531759487694e+00
5.820000000000000000e+02 5.116299051063774250e+00 4.351396039781186609e+00
5.830000000000000000e+02 5.401495376022290351e+00 4.304706518540893256e+00
5.840000000000000000e+02 3.627783992450540840e+00 4.249732434777341972e+00
5.850000000000000000e+02 3.453679647843034051e+00 4.207573938147781689e+00
5.860000000000000000e+02 3.180618172033179647e+00 4.157085300821733220e+00
5.870000000000000000e+02 3.360586747718031120e+00 4.108968343277001445e+00
5.880000000000000000e+02 3.190145107675400382e+00 4.058412266704550575e+00
5.890000000000000000e+02 3.314506150079712832e+00 4.000264436537127821e+00
5.900000000000000000e+02 3.152556922810730633e+00 3.942026309623476443e+00
5.910000000000000000e+02 3.105988674619529100e+00 3.901179648982758152e+00
5.920000000000000000e+02 3.266448111739274296e+00 3.859403485787042953e+00
5.930000000000000000e+02 3.209202311961705245e+00 3.811439713891223491e+00
5.940000000000000000e+02 3.058126046962592159e+00 3.755401548896980302e+00
5.950000000000000000e+02 3.182293476162412649e+00 3.709903041892284037e+00
5.960000000000000000e+02 3.409571339732467177e+00 3.669474575439075625e+00
5.970000000000000000e+02 3.134716047350558199e+00 3.608588043373341492e+00
5.980000000000000000e+02 3.766991452510952243e+00 3.555716491466639262e+00
5.990000000000000000e+02 3.202215761974253283e+00 3.513468722699044200e+00
6.000000000000000000e+02 3.269045571573286235e+00 3.473862577618542336e+00
6.010000000000000000e+02 3.242099439255647031e+00 3.427175566202588453e+00
6.020000000000000000e+02 3.303508818281890136e+00 3.362791590337538494e+00
6.030000000000000000e+02 3.291477446187420330e+00 3.313113123430960982e+00
6.040000000000000000e+02 3.437269538758462861e+00 3.261265699758364889e+00
6.050000000000000000e+02 3.207796484576605600e+00 3.249290190710817594e+00
6.060000000000000000e+02 3.146188112559722860e+00 3.240767919396514429e+00
6.070000000000000000e+02 3.188181891702613235e+00 3.240389636244365601e+00
6.080000000000000000e+02 3.062344815425221523e+00 3.235632441718034435e+00
6.090000000000000000e+02 3.065756062968750584e+00 3.231049912104898336e+00
6.100000000000000000e+02 3.378525077202424676e+00 3.230717787382027417e+00
6.110000000000000000e+02 3.248548811540242109e+00 3.238155246717367763e+00
6.120000000000000000e+02 3.193739818064504910e+00 3.242847711274048805e+00
6.130000000000000000e+02 3.238535578719937913e+00 3.240851851309233034e+00
6.140000000000000000e+02 3.056038909560299111e+00 3.239449048408162390e+00
6.150000000000000000e+02 3.567883599194580757e+00 3.240492334390912887e+00
6.160000000000000000e+02 3.273701052875698458e+00 3.235153913091494360e+00
6.170000000000000000e+02 3.235099291231335883e+00 3.231287949240844615e+00
6.180000000000000000e+02 3.192181600059360580e+00 3.231740852730139668e+00
6.190000000000000000e+02 3.243983241233686865e+00 3.212190595974868224e+00
6.200000000000000000e+02 3.281856117049462895e+00 3.210093451448686075e+00
6.210000000000000000e+02 3.254677944769942322e+00 3.211643494201210203e+00
6.220000000000000000e+02 3.129160374800671995e+00 3.211488124515764486e+00
6.230000000000000000e+02 3.327598429118452383e+00 3.211039463187621124e+00
6.240000000000000000e+02 3.148763630548639725e+00 3.208966518666516166e+00
6.250000000000000000e+02 3.112788795270900799e+00 3.204198263477543662e+00
6.260000000000000000e+02 3.165486845947225181e+00 3.203423954786518646e+00
6.270000000000000000e+02 3.170298966664791163e+00 3.202150413343558988e+00
6.280000000000000000e+02 3.006843923149948861e+00 3.205229077607917532e+00
6.290000000000000000e+02 3.301221161164897833e+00 3.208722079310214692e+00
6.300000000000000000e+02 3.450055296224332047e+00 3.210271153913068165e+00
6.310000000000000000e+02 3.293687256886789427e+00 3.202229423072337156e+00
6.320000000000000000e+02 3.186613713146638549e+00 3.202463376692195940e+00
6.330000000000000000e+02 3.153090195918875072e+00 3.202960777377054313e+00
6.340000000000000000e+02 3.099857486272620477e+00 3.203786900064248044e+00
6.350000000000000000e+02 2.968756624185651116e+00 3.205861425278230037e+00
6.360000000000000000e+02 3.254932785706487142e+00 3.193633028120789863e+00
6.370000000000000000e+02 3.152832186922351898e+00 3.193761836982101254e+00
6.380000000000000000e+02 2.984981182300091351e+00 3.193036019528936897e+00
6.390000000000000000e+02 3.118329980926964673e+00 3.192465389027879574e+00
6.400000000000000000e+02 3.331047281674266003e+00 3.192554102078501543e+00
6.410000000000000000e+02 3.235884651837808157e+00 3.188972121543078408e+00
6.420000000000000000e+02 3.285562365156141862e+00 3.194255392794628445e+00
6.430000000000000000e+02 3.208559665343234446e+00 3.192076598128811948e+00
6.440000000000000000e+02 3.246539331199566281e+00 3.186763163893893136e+00
6.450000000000000000e+02 3.176824136935601395e+00 3.186350300084193510e+00
6.460000000000000000e+02 3.095246454841332540e+00 3.189344389572448257e+00
6.470000000000000000e+02 3.311328462276956763e+00 3.194484607589458847e+00
6.480000000000000000e+02 3.202064883517115046e+00 3.193373505013179958e+00
6.490000000000000000e+02 3.127719047082885506e+00 3.201511184416017564e+00
6.500000000000000000e+02 3.056855843573199394e+00 3.197861046088333214e+00
6.510000000000000000e+02 3.257906956334584159e+00 3.193988102003380458e+00
6.520000000000000000e+02 3.213635845458839402e+00 3.195805222162241499e+00
6.530000000000000000e+02 3.271580486207682270e+00 3.200694688252784914e+00
6.540000000000000000e+02 3.139019918119603236e+00 3.205454318457095830e+00
6.550000000000000000e+02 3.078747712896959143e+00 3.204150997358624409e+00
6.560000000000000000e+02 3.278853407328155001e+00 3.206863938748304665e+00
6.570000000000000000e+02 3.206066593104761608e+00 3.202396864777520058e+00
6.580000000000000000e+02 3.169356380017076535e+00 3.203419403282212308e+00
6.590000000000000000e+02 3.247531763258552306e+00 3.212313242152723625e+00
6.600000000000000000e+02 3.138576895632539721e+00 3.216868351159773987e+00
6.610000000000000000e+02 3.466008794831941575e+00 3.213411775879567500e+00
6.620000000000000000e+02 3.042008588168012562e+00 3.218465175405538670e+00
6.630000000000000000e+02 3.115061059721687897e+00 3.220289125670763752e+00
6.640000000000000000e+02 3.132249078160667111e+00 3.219198584318339940e+00
6.650000000000000000e+02 3.232552374801099138e+00 3.226174046299370879e+00
6.660000000000000000e+02 3.371095566627634099e+00 3.225122732237907464e+00
6.670000000000000000e+02 3.125854863613637846e+00 3.231608184707958742e+00
6.680000000000000000e+02 3.332351099263458849e+00 3.237531781173101031e+00
6.690000000000000000e+02 3.155215628057514987e+00 3.247356219494324847e+00
6.700000000000000000e+02 3.295137532826226234e+00 3.247455479093886321e+00
6.710000000000000000e+02 3.366372063241225732e+00 3.251869781136575543e+00
6.720000000000000000e+02 3.382192356768382258e+00 3.252545123477679212e+00
6.730000000000000000e+02 3.343475404091307723e+00 3.250051858692222684e+00
6.740000000000000000e+02 3.047724642333746292e+00 3.247574455061560617e+00
6.750000000000000000e+02 3.077274279772887144e+00 3.254349188083861755e+00
6.760000000000000000e+02 3.076249826875089965e+00 3.256577460044336902e+00
6.770000000000000000e+02 3.193733727110056098e+00 3.251898119858719127e+00
6.780000000000000000e+02 3.340734737120548914e+00 3.252330972374382956e+00
6.790000000000000000e+02 3.300534341208967604e+00 3.251608344451015320e+00
6.800000000000000000e+02 3.192784270466018093e+00 3.250848567473582307e+00
6.810000000000000000e+02 3.438020632876634508e+00 3.256503858198449119e+00
6.820000000000000000e+02 3.358520375765153165e+00 3.255429524748676862e+00
6.830000000000000000e+02 3.164938011246269056e+00 3.263251571746575763e+00
6.840000000000000000e+02 3.525557810440806961e+00 3.266958869584516201e+00
6.850000000000000000e+02 3.134771574477067890e+00 3.275263121139868172e+00
6.860000000000000000e+02 3.354664553643378788e+00 3.275454396615354646e+00
6.870000000000000000e+02 3.548272320882664310e+00 3.278581431406801805e+00
6.880000000000000000e+02 3.595042416366080573e+00 3.282836718626721773e+00
6.890000000000000000e+02 3.131689431065336038e+00 3.288357978297609563e+00
6.900000000000000000e+02 3.233427925280767390e+00 3.295345960600945645e+00
6.910000000000000000e+02 3.284920649978729124e+00 3.292083094294017798e+00
6.920000000000000000e+02 3.113905254040575166e+00 3.288434745199025677e+00
6.930000000000000000e+02 3.172484340981199580e+00 3.282342165188627092e+00
6.940000000000000000e+02 3.410009239011650539e+00 3.279200710904653704e+00
6.950000000000000000e+02 3.167878591315960612e+00 3.283866330968204572e+00
6.960000000000000000e+02 3.091679799903449322e+00 3.289796745149478951e+00
6.970000000000000000e+02 3.223380693731309421e+00 3.299732482301745762e+00
6.980000000000000000e+02 3.140451263082367550e+00 3.297146210444678260e+00
6.990000000000000000e+02 3.217140684161226005e+00 3.294835831597114684e+00
7.000000000000000000e+02 3.364788524627217114e+00 3.296521226167785645e+00
7.010000000000000000e+02 3.423035456841042823e+00 3.298687620280112753e+00
7.020000000000000000e+02 3.354890468083986832e+00 3.298117801123383153e+00
7.030000000000000000e+02 3.263352973239297405e+00 3.291809754802342614e+00
7.040000000000000000e+02 3.464419140374757511e+00 3.293178757403505852e+00
7.050000000000000000e+02 3.240203393820542566e+00 3.285319956049026935e+00
7.060000000000000000e+02 3.496176958285543979e+00 3.289143265740953836e+00
7.070000000000000000e+02 3.296066352410422784e+00 3.287232207889042357e+00
7.080000000000000000e+02 3.553201486098958473e+00 3.284803686119986299e+00
7.090000000000000000e+02 3.434734920190973373e+00 3.279086566964552141e+00
7.100000000000000000e+02 3.164622880549102124e+00 3.283528171726210587e+00
7.110000000000000000e+02 3.220438099441541357e+00 3.283039713381525004e+00
7.120000000000000000e+02 3.138489156352428644e+00 3.279340180938445926e+00
7.130000000000000000e+02 3.217817232732384181e+00 3.283978355319244535e+00
7.140000000000000000e+02 3.234349444875787682e+00 3.285378328227405387e+00
7.150000000000000000e+02 3.314490847023864983e+00 3.284132522013627931e+00
7.160000000000000000e+02 3.473679312965748167e+00 3.287858346351782313e+00
7.170000000000000000e+02 3.090282852827343607e+00 3.296163898205945131e+00
7.180000000000000000e+02 3.248319583218003181e+00 3.296932192454676169e+00
7.190000000000000000e+02 3.367950124035814063e+00 3.298770579779068512e+00
7.200000000000000000e+02 3.279440034959109074e+00 3.298132044405445829e+00
7.210000000000000000e+02 3.415227866607441154e+00 3.292262044522878739e+00
7.220000000000000000e+02 3.106198522923531602e+00 3.286954482911126796e+00
7.230000000000000000e+02 3.219698115292808360e+00 3.281402462598248526e+00
7.240000000000000000e+02 3.211205756261663158e+00 3.276931946170932086e+00
7.250000000000000000e+02 3.287703962154148396e+00 3.269270647116321538e+00
7.260000000000000000e+02 3.278222239566926266e+00 3.267546334260610585e+00
7.270000000000000000e+02 3.451131450120402011e+00 3.258580050778306703e+00
7.280000000000000000e+02 3.366357650148708469e+00 3.255464376544675353e+00
7.290000000000000000e+02 3.309353621531666345e+00 3.244138595741464570e+00
7.300000000000000000e+02 3.213889591493360953e+00 3.240599372758668828e+00
7.310000000000000000e+02 3.136939352255581959e+00 3.243392962076545594e+00
7.320000000000000000e+02 3.299432229272492467e+00 3.245751506409840559e+00
7.330000000000000000e+02 3.228483257307652288e+00 3.247454281754383665e+00
7.340000000000000000e+02 3.360176990460542967e+00 3.245694650640652767e+00
7.350000000000000000e+02 3.316911564842139892e+00 3.243133962236675494e+00
7.360000000000000000e+02 3.423901874069963824e+00 3.240300649893290696e+00
7.370000000000000000e+02 3.254112463680554956e+00 3.232626062206652051e+00
7.380000000000000000e+02 3.213986756058047956e+00 3.233120734777864325e+00
7.390000000000000000e+02 3.191599269216327084e+00 3.232509795233116989e+00
7.400000000000000000e+02 3.129988529324516655e+00 3.229877312635046849e+00
7.410000000000000000e+02 3.210732992370965100e+00 3.227752604731001007e+00
7.420000000000000000e+02 3.132809655568862262e+00 3.222018251496245433e+00
7.430000000000000000e+02 3.084532316146626929e+00 3.231234334692982380e+00
7.440000000000000000e+02 3.157967178190349333e+00 3.228183395667847400e+00
7.450000000000000000e+02 3.171230879592111140e+00 3.229515313954454570e+00
7.460000000000000000e+02 3.137525618993384224e+00 3.227907917849162978e+00
7.470000000000000000e+02 3.171439383065164819e+00 3.226084393452376187e+00
7.480000000000000000e+02 3.100170253970537360e+00 3.219270642013113637e+00
7.490000000000000000e+02 3.293166000879150790e+00 3.211169259701096124e+00
7.500000000000000000e+02 3.276366453264154099e+00 3.206762662233545669e+00
7.510000000000000000e+02 3.314779872773335079e+00 3.211085762917504915e+00
7.520000000000000000e+02 3.206600170134159100e+00 3.210698572253293470e+00
7.530000000000000000e+02 3.147431988183139406e+00 3.205792438774263786e+00
7.540000000000000000e+02 3.131921908716703395e+00 3.209391152524462942e+00
7.550000000000000000e+02 3.201158353288493519e+00 3.207658972539456421e+00
7.560000000000000000e+02 3.166695805500179706e+00 3.204357678189624359e+00
7.570000000000000000e+02 3.110069755675850089e+00 3.198548684692742672e+00
7.580000000000000000e+02 3.223882001428094668e+00 3.195635454694094157e+00
7.590000000000000000e+02 3.262650820113018657e+00 3.191540844598873772e+00
7.600000000000000000e+02 3.194451718797285622e+00 3.199182114381465603e+00
7.610000000000000000e+02 3.185853737217218207e+00 3.205850334173615312e+00
7.620000000000000000e+02 3.474841850792995679e+00 3.207462797823993128e+00
7.630000000000000000e+02 3.097660554287427814e+00 3.211273935322367379e+00
7.640000000000000000e+02 3.264482487725937521e+00 3.212802589373054296e+00
7.650000000000000000e+02 3.223408117942482054e+00 3.213310365819300074e+00
7.660000000000000000e+02 3.205281263695455962e+00 3.216335835350029981e+00
7.670000000000000000e+02 3.178581392549900908e+00 3.223155661729328436e+00
7.680000000000000000e+02 3.042302357667997281e+00 3.228958421245554877e+00
7.690000000000000000e+02 3.133089722829667245e+00 3.231779875585651052e+00
7.700000000000000000e+02 3.386813618851718832e+00 3.230869257780780490e+00
7.710000000000000000e+02 3.121451725687124590e+00 3.229382909307012994e+00
7.720000000000000000e+02 3.103186890111318430e+00 3.228234463341060234e+00
7.730000000000000000e+02 3.372431807315608765e+00 3.233880731830455879e+00
7.740000000000000000e+02 3.290889791060292335e+00 3.239559226657185764e+00
7.750000000000000000e+02 3.184859790848833416e+00 3.243535765386965863e+00
7.760000000000000000e+02 3.191542134194708780e+00 3.242503629504102758e+00
7.770000000000000000e+02 3.137583263734612160e+00 3.244989113903832934e+00
7.780000000000000000e+02 3.050202352249228976e+00 3.248416728004237086e+00
7.790000000000000000e+02 3.497250060519993209e+00 3.242949993709011380e+00
7.800000000000000000e+02 3.396717321010509050e+00 3.238949835824338042e+00
7.810000000000000000e+02 3.275231538386079944e+00 3.236789192367320656e+00
7.820000000000000000e+02 3.285255155503830071e+00 3.241748251675269366e+00
7.830000000000000000e+02 3.145678478174112502e+00 3.233306932719021809e+00
7.840000000000000000e+02 3.178278236040167570e+00 3.235656800541775180e+00
7.850000000000000000e+02 3.292249660821320312e+00 3.236432561133280039e+00
7.860000000000000000e+02 3.410318674165318864e+00 3.241347118733015620e+00
7.870000000000000000e+02 3.403549763714233123e+00 3.243856247393612335e+00
7.880000000000000000e+02 3.213028427574375456e+00 3.244598428422432068e+00
7.890000000000000000e+02 3.256741288684333213e+00 3.252867998498235380e+00
7.900000000000000000e+02 3.216912514313442273e+00 3.254308911341544874e+00
7.910000000000000000e+02 3.268842034135234886e+00 3.245770213211492283e+00
7.920000000000000000e+02 3.432450909709976461e+00 3.247418578479010609e+00
7.930000000000000000e+02 3.374571781252348135e+00 3.254837555733957721e+00
7.940000000000000000e+02 3.290983457907902032e+00 3.254468920548357236e+00
7.950000000000000000e+02 3.159872917973968409e+00 3.252870785743117388e+00
7.960000000000000000e+02 3.266115181489392061e+00 3.252099740070406142e+00
7.970000000000000000e+02 3.247174319691997990e+00 3.249688232122105891e+00
7.980000000000000000e+02 3.005212629619072651e+00 3.250387150416692350e+00
7.990000000000000000e+02 3.102644504726096208e+00 3.253174958149412710e+00
8.000000000000000000e+02 3.108025980516590181e+00 3.246460923306539126e+00
8.010000000000000000e+02 3.384216109535171491e+00 3.240395182395875207e+00
8.020000000000000000e+02 3.137189092543076985e+00 3.239639601522442458e+00
8.030000000000000000e+02 3.191655267197571977e+00 3.239424979303409557e+00
8.040000000000000000e+02 3.295512911386120791e+00 3.239560189170662241e+00
8.050000000000000000e+02 3.419990421931921265e+00 3.237101403429480939e+00
8.060000000000000000e+02 3.305646410119331691e+00 3.231886855373800937e+00
8.070000000000000000e+02 3.208268633702680894e+00 3.223118966829326304e+00
8.080000000000000000e+02 3.373085160700129315e+00 3.215591833981898517e+00
8.090000000000000000e+02 3.190726236562041684e+00 3.217568595041996993e+00
8.100000000000000000e+02 3.045265693649625405e+00 3.214552086918155638e+00
8.110000000000000000e+02 3.187386336387850516e+00 3.215666243060921303e+00
8.120000000000000000e+02 3.399945980309199811e+00 3.220766455571007825e+00
8.130000000000000000e+02 3.357686399891596452e+00 3.217495572725682429e+00
8.140000000000000000e+02 3.226964398850699300e+00 3.215561916597645897e+00
8.150000000000000000e+02 3.154017963940374703e+00 3.219726669049161494e+00
8.160000000000000000e+02 3.095081816262705399e+00 3.223620724880195354e+00
8.170000000000000000e+02 3.165539995518086069e+00 3.224891305803259112e+00
8.180000000000000000e+02 3.161714661558025163e+00 3.223253508607816897e+00
8.190000000000000000e+02 3.228688666805057839e+00 3.227620503330280055e+00
8.200000000000000000e+02 3.154087684583938067e+00 3.230964344257747811e+00
8.210000000000000000e+02 3.245008303448770004e+00 3.237680966652733083e+00
8.220000000000000000e+02 3.276670266742523818e+00 3.234827708610309216e+00
8.230000000000000000e+02 3.151086872864197641e+00 3.243458581655245254e+00
8.240000000000000000e+02 3.079926806392915495e+00 3.244269681920350479e+00
8.250000000000000000e+02 3.083667738594128682e+00 3.244475148283484156e+00
8.260000000000000000e+02 3.059603132386337965e+00 3.240676676753194485e+00
8.270000000000000000e+02 3.102464449817121661e+00 3.237158084572230088e+00
8.280000000000000000e+02 3.292098869978328235e+00 3.237261449085237164e+00
8.290000000000000000e+02 3.136080963730667914e+00 3.234598506504020587e+00
8.300000000000000000e+02 3.261478760024063117e+00 3.240362239678863610e+00
8.310000000000000000e+02 3.472850534538716616e+00 3.251772117904139670e+00
8.320000000000000000e+02 3.301615595896952637e+00 3.262214837730723183e+00
8.330000000000000000e+02 3.297225536130892642e+00 3.257932448267980341e+00
8.340000000000000000e+02 3.457573555968513901e+00 3.264976707202261963e+00
8.350000000000000000e+02 3.315635151215313048e+00 3.274426681602677025e+00
8.360000000000000000e+02 3.316938418411944145e+00 3.278926245082119273e+00
8.370000000000000000e+02 3.181662431874310748e+00 3.286335931778767705e+00
8.380000000000000000e+02 3.179892418517598074e+00 3.293995975951795163e+00
8.390000000000000000e+02 3.236398141824810892e+00 3.300033854006578782e+00
8.400000000000000000e+02 3.376690876315992629e+00 3.301269891981560178e+00
8.410000000000000000e+02 3.270085787838205249e+00 3.302371116899690762e+00
8.420000000000000000e+02 3.482424014340530061e+00 3.304352165427683730e+00
8.430000000000000000e+02 3.224099277801792507e+00 3.315351084437570872e+00
8.440000000000000000e+02 3.303731565911462109e+00 3.322633506665397807e+00
8.450000000000000000e+02 3.268051560720340198e+00 3.327462104238706697e+00
8.460000000000000000e+02 3.164902722880759356e+00 3.331669698785037603e+00
8.470000000000000000e+02 3.212403214222965264e+00 3.341070962316530668e+00
8.480000000000000000e+02 3.266567457451469814e+00 3.345962927200547998e+00
8.490000000000000000e+02 3.421275563555749688e+00 3.344292800694559809e+00
8.500000000000000000e+02 3.501660822660660699e+00 3.348421520845838995e+00
8.510000000000000000e+02 3.605095129451215463e+00 3.345545160866481460e+00
8.520000000000000000e+02 3.228650401799455505e+00 3.336293145058375043e+00
8.530000000000000000e+02 3.639456757262874653e+00 3.334831510242390884e+00
8.540000000000000000e+02 3.604963374867310666e+00 3.340759372480325062e+00
8.550000000000000000e+02 3.334000503118064618e+00 3.343855015469795688e+00
8.560000000000000000e+02 3.391469284128645789e+00 3.340721862518331697e+00
8.570000000000000000e+02 3.471941762439195056e+00 3.343414589723511909e+00
8.580000000000000000e+02 3.403229783749351256e+00 3.353114690317083202e+00
8.590000000000000000e+02 3.278130185804321695e+00 3.360798178278515014e+00
8.600000000000000000e+02 3.198136681309146301e+00 3.359770725018094595e+00
8.610000000000000000e+02 3.324250244568489165e+00 3.359901816611045700e+00
8.620000000000000000e+02 3.716627027138008188e+00 3.378691449511690870e+00
8.630000000000000000e+02 3.442383761977285239e+00 3.369857774003165218e+00
8.640000000000000000e+02 3.273070709325265781e+00 3.377809396242893669e+00
8.650000000000000000e+02 3.251971520447380914e+00 3.379791742242897801e+00
8.660000000000000000e+02 3.435653673646055228e+00 3.379308682417994092e+00
8.670000000000000000e+02 3.298143045177812649e+00 3.389844721131313410e+00
8.680000000000000000e+02 3.225293809738799311e+00 3.396383085928975198e+00
8.690000000000000000e+02 3.301229769781829138e+00 3.404190401408413891e+00
8.700000000000000000e+02 3.146424360849762181e+00 3.404047326247761518e+00
8.710000000000000000e+02 3.102769902214450592e+00 3.405135941339647143e+00
8.720000000000000000e+02 3.243150203257600950e+00 3.397061888950111630e+00
8.730000000000000000e+02 3.534340025648252670e+00 3.396107687488686189e+00
8.740000000000000000e+02 3.581399275547337169e+00 3.391114986250880925e+00
8.750000000000000000e+02 3.190309033156736529e+00 3.384587260135389020e+00
8.760000000000000000e+02 3.424647506619172166e+00 3.389746848332061191e+00
8.770000000000000000e+02 3.569666455617154455e+00 3.390105706691693310e+00
8.780000000000000000e+02 3.487231936974879876e+00 3.387026519864901886e+00
8.790000000000000000e+02 3.195300011407985252e+00 3.383170794631160661e+00
8.800000000000000000e+02 3.381934540034036818e+00 3.379801621110316567e+00
8.810000000000000000e+02 4.021671103864018271e+00 3.387719777925481512e+00
8.820000000000000000e+02 3.129076993999500456e+00 3.381718555410516025e+00
8.830000000000000000e+02 3.542164167390930096e+00 3.377950541600799106e+00
8.840000000000000000e+02 3.383025405911630923e+00 3.371504887027807928e+00
8.850000000000000000e+02 3.248729167724188738e+00 3.374073996579302293e+00
8.860000000000000000e+02 3.586344271413526297e+00 3.369036144332524074e+00
8.870000000000000000e+02 3.473937806129426598e+00 3.368163799167345207e+00
8.880000000000000000e+02 3.578860076629026832e+00 3.368186504244880197e+00
8.890000000000000000e+02 3.415552557129664102e+00 3.373004759954132403e+00
8.900000000000000000e+02 3.545205426336079491e+00 3.372654382202505907e+00
8.910000000000000000e+02 3.282133033869803818e+00 3.375012493804061542e+00
8.920000000000000000e+02 3.190482343342439631e+00 3.382349877425582463e+00
8.930000000000000000e+02 3.439748707750647227e+00 3.383615581678818263e+00
8.940000000000000000e+02 3.343854330247660211e+00 3.386295281295343962e+00
8.950000000000000000e+02 3.540384030984946140e+00 3.377707541351794962e+00
8.960000000000000000e+02 3.405823618513935447e+00 3.378932415202748452e+00
8.970000000000000000e+02 3.348774289367519863e+00 3.376408177887999518e+00
8.980000000000000000e+02 3.249000774399721791e+00 3.367385042125777161e+00
8.990000000000000000e+02 3.143363244970536208e+00 3.364278102129184767e+00
9.000000000000000000e+02 3.514862953915751653e+00 3.366556764517800282e+00
9.010000000000000000e+02 3.084201343969862563e+00 3.363182829631492954e+00
9.020000000000000000e+02 3.565906474749330979e+00 3.344850249899185002e+00
9.030000000000000000e+02 3.184557579057641252e+00 3.362041844531817425e+00
9.040000000000000000e+02 3.375835091385044784e+00 3.357906411676462088e+00
9.050000000000000000e+02 3.050457430576255735e+00 3.355928874794903649e+00
9.060000000000000000e+02 3.400759867038897877e+00 3.366223631067435385e+00
9.070000000000000000e+02 3.299051248279214033e+00 3.366801918478872668e+00
9.080000000000000000e+02 3.418024038108877782e+00 3.365366766931658482e+00
9.090000000000000000e+02 3.287214659716785281e+00 3.353402537150517393e+00
9.100000000000000000e+02 3.240748824911996895e+00 3.351341158711274915e+00
9.110000000000000000e+02 3.396265247075282989e+00 3.343099916015888518e+00
9.120000000000000000e+02 3.293778373387027614e+00 3.339932013212271400e+00
9.130000000000000000e+02 3.641528010309277974e+00 3.340371899089859209e+00
9.140000000000000000e+02 3.237889677805378508e+00 3.333228619511828583e+00
9.150000000000000000e+02 3.239303987194860568e+00 3.328684184148867686e+00
9.160000000000000000e+02 3.323678014029221472e+00 3.320563115105984231e+00
9.170000000000000000e+02 3.208741025128248214e+00 3.323865794697723253e+00
9.180000000000000000e+02 3.362954337111182301e+00 3.317026297449361838e+00
9.190000000000000000e+02 3.286446506952625857e+00 3.313804697638516039e+00
9.200000000000000000e+02 3.246977144581735253e+00 3.321322311594828491e+00
9.210000000000000000e+02 3.288367914571683315e+00 3.311763543748203809e+00
9.220000000000000000e+02 3.816740779304825359e+00 3.311139690489484977e+00
9.230000000000000000e+02 3.376746853176708196e+00 3.315266564219008227e+00
9.240000000000000000e+02 3.303923930649304008e+00 3.313383571233407654e+00
9.250000000000000000e+02 3.660519418625463484e+00 3.314639380930324286e+00
9.260000000000000000e+02 3.609475767871007879e+00 3.314786700699003497e+00
9.270000000000000000e+02 3.416531744240866253e+00 3.313805467718364817e+00
9.280000000000000000e+02 3.100290885383371720e+00 3.313792817716223471e+00
9.290000000000000000e+02 3.333097419559969854e+00 3.307877984222092227e+00
9.300000000000000000e+02 3.215555718520615613e+00 3.305213329411462286e+00
9.310000000000000000e+02 3.155416921725113344e+00 3.306258289567107767e+00
9.320000000000000000e+02 3.208077778445961759e+00 3.301799879354135658e+00
9.330000000000000000e+02 3.154017524629441294e+00 3.301837244678714978e+00
9.340000000000000000e+02 3.162076915729217230e+00 3.300535886762657967e+00
9.350000000000000000e+02 3.215541269269619473e+00 3.304625063711037036e+00
9.360000000000000000e+02 3.537930802183487877e+00 3.303593101937283283e+00
9.370000000000000000e+02 3.075194399433059722e+00 3.303835794260423064e+00
9.380000000000000000e+02 3.120136781965895612e+00 3.302008995733611840e+00
9.390000000000000000e+02 3.444067803223034741e+00 3.311504614743474129e+00
9.400000000000000000e+02 3.132512240050771002e+00 3.315222421053602098e+00
9.410000000000000000e+02 3.059247213621093753e+00 3.326036684069000771e+00
9.420000000000000000e+02 3.730981423930255669e+00 3.327828863745424304e+00
9.430000000000000000e+02 3.109237859633618761e+00 3.313882649546420645e+00
9.440000000000000000e+02 3.426067479261694970e+00 3.318449194527922863e+00
9.450000000000000000e+02 3.056350221323439698e+00 3.321882900115808557e+00
9.460000000000000000e+02 3.361510547813344907e+00 3.312724860820372097e+00
9.470000000000000000e+02 3.298545248193570423e+00 3.301774584701044457e+00
9.480000000000000000e+02 3.181430698343611585e+00 3.295847274525821824e+00
9.490000000000000000e+02 3.180628467291599648e+00 3.301123919945015306e+00
9.500000000000000000e+02 3.282547231137802335e+00 3.313811231099549115e+00
9.510000000000000000e+02 3.217928838556416871e+00 3.314609174070920705e+00
9.520000000000000000e+02 3.295272986370195500e+00 3.314085016740929923e+00
9.530000000000000000e+02 3.589473693667005971e+00 3.326459897298150725e+00
9.540000000000000000e+02 3.401456755740546622e+00 3.333049365058717406e+00
9.550000000000000000e+02 3.198025516244696664e+00 3.331968256957298813e+00
9.560000000000000000e+02 3.333385706954803407e+00 3.335585178956431029e+00
9.570000000000000000e+02 3.135669084055790368e+00 3.325422490033944634e+00
9.580000000000000000e+02 3.742779097505695152e+00 3.336830606264263199e+00
9.590000000000000000e+02 3.435158759357729075e+00 3.343260608518573207e+00
9.600000000000000000e+02 3.679547665197677730e+00 3.337080336591718766e+00
9.610000000000000000e+02 3.360055101628639740e+00 3.342878198313409932e+00
9.620000000000000000e+02 3.258892211344681655e+00 3.347051082328370786e+00
9.630000000000000000e+02 3.559408652436798270e+00 3.333937563745315025e+00
9.640000000000000000e+02 3.441272154164732200e+00 3.334793875655359230e+00
9.650000000000000000e+02 3.294197846808004204e+00 3.331401676080708807e+00
9.660000000000000000e+02 3.171464723097899174e+00 3.333073416328943051e+00
9.670000000000000000e+02 3.179439337231968921e+00 3.328336085047429727e+00
9.680000000000000000e+02 3.311356702151102560e+00 3.323834583661005482e+00
9.690000000000000000e+02 3.840589865741328879e+00 3.323728161842739670e+00
9.700000000000000000e+02 3.247473437375469452e+00 3.332968979598556203e+00
9.710000000000000000e+02 3.134450628525494498e+00 3.334672745768981983e+00
9.720000000000000000e+02 3.703073000734780962e+00 3.335024530535380727e+00
9.730000000000000000e+02 3.417596235052100972e+00 3.333430760369453516e+00
9.740000000000000000e+02 3.118832591672476173e+00 3.331783773964278161e+00
9.750000000000000000e+02 3.360218149234932561e+00 3.327651761697495658e+00
9.760000000000000000e+02 3.131423245284032930e+00 3.329178603378131207e+00
9.770000000000000000e+02 3.531519048645791692e+00 3.324415525159528428e+00
9.780000000000000000e+02 3.377336872138289259e+00 3.334748328686396590e+00
9.790000000000000000e+02 3.196856926148863742e+00 3.321584921543195179e+00
9.800000000000000000e+02 3.364426708918422548e+00 3.322180124530929035e+00
9.810000000000000000e+02 3.226162574219525236e+00 3.321982619106174983e+00
9.820000000000000000e+02 3.206440680608021232e+00 3.321036708696083473e+00
9.830000000000000000e+02 3.143490336035380306e+00 3.318841285732146318e+00
9.840000000000000000e+02 3.290379496275677607e+00 3.310096541949735460e+00
9.850000000000000000e+02 3.123219831252800560e+00 3.301876027681295511e+00
9.860000000000000000e+02 3.172017296552816390e+00 3.299194679182141154e+00
9.870000000000000000e+02 3.118485192736599743e+00 3.299392440796427017e+00
9.880000000000000000e+02 3.177173825612997327e+00 3.298799081499570018e+00
9.890000000000000000e+02 3.550261177524259626e+00 3.294734677246613508e+00
9.900000000000000000e+02 3.350697877954837978e+00 3.281802059714981290e+00
9.910000000000000000e+02 3.232000229212348419e+00 3.283037943508630541e+00
9.920000000000000000e+02 3.231522179733103961e+00 3.302301022084786375e+00
9.930000000000000000e+02 3.523594237460012213e+00 3.290102844583696839e+00
9.940000000000000000e+02 3.236176265069240721e+00 3.284197261661113032e+00
9.950000000000000000e+02 3.259099183470116401e+00 3.285536866335649009e+00
9.960000000000000000e+02 3.142862578210686042e+00 3.291141616337939890e+00
9.970000000000000000e+02 3.548981225130521278e+00 3.296449975642170571e+00
9.980000000000000000e+02 3.216242811777629385e+00 3.287025632610667714e+00
9.990000000000000000e+02 3.458966878867091310e+00 3.284949868179238397e+00
1.000000000000000000e+03 3.671647448207510767e+00 3.285111482238189495e+00
1.001000000000000000e+03 3.322218685224987755e+00 3.281281344045270387e+00
1.002000000000000000e+03 3.171075292787187472e+00 3.276769611925460346e+00
1.003000000000000000e+03 3.209618901140375957e+00 3.279949330799956542e+00
1.004000000000000000e+03 3.112451583427124469e+00 3.279630294429024318e+00
1.005000000000000000e+03 3.186943906841829488e+00 3.275453491566612030e+00
1.006000000000000000e+03 3.179375187669340797e+00 3.277633747111811768e+00
1.007000000000000000e+03 3.155704965357684966e+00 3.279380245055341980e+00
1.008000000000000000e+03 3.148780532032839918e+00 3.280311366666198047e+00
1.009000000000000000e+03 3.323285164476032616e+00 3.283704292715294848e+00
1.010000000000000000e+03 3.296908789121455907e+00 3.279702577735467806e+00
1.011000000000000000e+03 3.904973771571710106e+00 3.281471408268783474e+00
1.012000000000000000e+03 3.215145900691208869e+00 3.283480482872722650e+00
1.013000000000000000e+03 3.181372918148744233e+00 3.287342758523822628e+00
1.014000000000000000e+03 3.172416778653921465e+00 3.283835021774550889e+00
1.015000000000000000e+03 3.584408149326561155e+00 3.287104195802494466e+00
1.016000000000000000e+03 3.343757617453284148e+00 3.279862645181930603e+00
1.017000000000000000e+03 3.154545327385659625e+00 3.282165358412266087e+00
1.018000000000000000e+03 3.294306294881125030e+00 3.273187680329712634e+00
1.019000000000000000e+03 3.203321488506902792e+00 3.273660271448380676e+00
1.020000000000000000e+03 3.211221181201653341e+00 3.268121655064647690e+00
1.021000000000000000e+03 3.045693289427117367e+00 3.255692190128939068e+00
1.022000000000000000e+03 3.333629435587861067e+00 3.253262017332797296e+00
1.023000000000000000e+03 3.130728881198105995e+00 3.257802894906134838e+00
1.024000000000000000e+03 3.123307381779170555e+00 3.257414121704826027e+00
1.025000000000000000e+03 3.210430053060806976e+00 3.261144262487802870e+00
1.026000000000000000e+03 3.241877214294022203e+00 3.260431375929315312e+00
1.027000000000000000e+03 3.155730057170851754e+00 3.266662958783339565e+00
1.028000000000000000e+03 3.312890867576864906e+00 3.274961535108380950e+00
1.029000000000000000e+03 3.390192578331169493e+00 3.276976361003455018e+00
1.030000000000000000e+03 3.421451099287473152e+00 3.273345579977772424e+00
1.031000000000000000e+03 3.312363213369915460e+00 3.269845894604265446e+00
1.032000000000000000e+03 3.386013205777106183e+00 3.255290173839229695e+00
1.033000000000000000e+03 3.383284767489150191e+00 3.255569495353435983e+00
1.034000000000000000e+03 3.366943226186963400e+00 3.255950531894566069e+00
1.035000000000000000e+03 2.969437158647579178e+00 3.257473684888300802e+00
1.036000000000000000e+03 3.234971107424085002e+00 3.250529271052562841e+00
1.037000000000000000e+03 3.189874101828386710e+00 3.246245622459803748e+00
1.038000000000000000e+03 3.235146456524357284e+00 3.248757301089357341e+00
1.039000000000000000e+03 3.237422223517758102e+00 3.246683577270677912e+00
1.040000000000000000e+03 3.174468850779170292e+00 3.246134883685106054e+00
1.041000000000000000e+03 3.225011773379314661e+00 3.243436338053507395e+00
1.042000000000000000e+03 3.352710395720685632e+00 3.244579438113960546e+00
1.043000000000000000e+03 3.194067973088036361e+00 3.235621508155122950e+00
1.044000000000000000e+03 3.261657214746197297e+00 3.234018708961732713e+00
1.045000000000000000e+03 3.158428444502336507e+00 3.235466379863945363e+00
1.046000000000000000e+03 3.428638501830306939e+00 3.236196710521705988e+00
1.047000000000000000e+03 3.487648018359344348e+00 3.235369055722138842e+00
1.048000000000000000e+03 3.229373567835802206e+00 3.231802576033209640e+00
1.049000000000000000e+03 3.178053923448737716e+00 3.231756054514355547e+00
1.050000000000000000e+03 3.156921374181159923e+00 3.232813055180794759e+00
1.051000000000000000e+03 3.322744940970293825e+00 3.225911368093673737e+00
1.052000000000000000e+03 3.226318761259452383e+00 3.219699443475384282e+00
1.053000000000000000e+03 3.196614379793955685e+00 3.212699047446086809e+00
1.054000000000000000e+03 3.233342898403287258e+00 3.205772627860105306e+00
1.055000000000000000e+03 3.306631595897055576e+00 3.201928491940783328e+00
1.056000000000000000e+03 3.172411673742920879e+00 3.208595563167176756e+00
1.057000000000000000e+03 3.255012472567795800e+00 3.205054671865686711e+00
1.058000000000000000e+03 3.211357342133958070e+00 3.204328023340610621e+00
1.059000000000000000e+03 3.181373745084025817e+00 3.208649746588681850e+00
1.060000000000000000e+03 3.103279355937707429e+00 3.203394123552476991e+00
1.061000000000000000e+03 3.091417291845230952e+00 3.202694700540310802e+00
1.062000000000000000e+03 2.975312237234372770e+00 3.200345534124334534e+00
1.063000000000000000e+03 3.066616913462478333e+00 3.200343116107115193e+00
1.064000000000000000e+03 3.181214217867697869e+00 3.197879277100791562e+00
1.065000000000000000e+03 3.239643279371226203e+00 3.197880007549516179e+00
1.066000000000000000e+03 3.208771022311331489e+00 3.198010293921192737e+00
1.067000000000000000e+03 3.013070869613678315e+00 3.195312093390824337e+00
1.068000000000000000e+03 3.311030006822723415e+00 3.185231726211398939e+00
1.069000000000000000e+03 3.432472604988725084e+00 3.186322057768545601e+00
1.070000000000000000e+03 3.145383615802642474e+00 3.189085625043573735e+00
1.071000000000000000e+03 3.063886228638326159e+00 3.188385367022374517e+00
1.072000000000000000e+03 3.105997364605189492e+00 3.187138941651547874e+00
1.073000000000000000e+03 3.106227984049910074e+00 3.183921490243790231e+00
1.074000000000000000e+03 3.213177789414078056e+00 3.183341753360939386e+00
1.075000000000000000e+03 3.236120007703318535e+00 3.182723196545688360e+00
1.076000000000000000e+03 3.093335455364489395e+00 3.177620151127584336e+00
1.077000000000000000e+03 3.160808160825323121e+00 3.181435476325335188e+00
1.078000000000000000e+03 3.408015386447219353e+00 3.179812382767555512e+00
1.079000000000000000e+03 3.027197302069551732e+00 3.184135496010490840e+00
1.080000000000000000e+03 3.146491930292538708e+00 3.185108619323099965e+00
1.081000000000000000e+03 3.131045116740252432e+00 3.184289823391954322e+00
1.082000000000000000e+03 3.352613675031934637e+00 3.187982048435809901e+00
1.083000000000000000e+03 3.095514412835070228e+00 3.196153869508304268e+00
1.084000000000000000e+03 3.261686432695186433e+00 3.197354678696562758e+00
1.085000000000000000e+03 3.163639899369406816e+00 3.201365701327890001e+00
1.086000000000000000e+03 3.320710480615567839e+00 3.196751386393573924e+00
1.087000000000000000e+03 3.084433331182329763e+00 3.195096036604736067e+00
1.088000000000000000e+03 3.272986830121680235e+00 3.202282220470628715e+00
1.089000000000000000e+03 3.288596614449858180e+00 3.198064558148316472e+00
1.090000000000000000e+03 3.128911053333186310e+00 3.192582168414732635e+00
1.091000000000000000e+03 3.272887926137236114e+00 3.196991415716365026e+00
1.092000000000000000e+03 3.097620704949142656e+00 3.196875636722482650e+00
1.093000000000000000e+03 3.173424904479914321e+00 3.204960245286915033e+00
1.094000000000000000e+03 3.208600625793236016e+00 3.205211887359999956e+00
1.095000000000000000e+03 3.102509779172900828e+00 3.209633940980736178e+00
1.096000000000000000e+03 3.325024681652961611e+00 3.208945640591646331e+00
1.097000000000000000e+03 3.190088730256593230e+00 3.210244364903350522e+00
1.098000000000000000e+03 3.384281871851383183e+00 3.212747263526658514e+00
1.099000000000000000e+03 3.220298677588388614e+00 3.203553143416406623e+00
1.100000000000000000e+03 3.070527518691887003e+00 3.208464083914057685e+00
1.101000000000000000e+03 3.239106293599437691e+00 3.206756378851083333e+00
1.102000000000000000e+03 3.302185080134151907e+00 3.209153559114715115e+00
1.103000000000000000e+03 3.114649280992825453e+00 3.202863730504916795e+00
1.104000000000000000e+03 3.341655123120798265e+00 3.209095005698078040e+00
1.105000000000000000e+03 3.055070681998580895e+00 3.211783601183261005e+00
1.106000000000000000e+03 3.142557030757812786e+00 3.212125391053686663e+00
1.107000000000000000e+03 3.300518224249384236e+00 3.216751636229628453e+00
1.108000000000000000e+03 3.142323513930226131e+00 3.216544728467265024e+00
1.109000000000000000e+03 3.213177015645376500e+00 3.215982023747850249e+00
1.110000000000000000e+03 3.321753507867936772e+00 3.219095702108200285e+00
1.111000000000000000e+03 3.059255068883037776e+00 3.227207182482759062e+00
1.112000000000000000e+03 3.429381707182473260e+00 3.229238543992656307e+00
1.113000000000000000e+03 3.116293666973321663e+00 3.236593527110406043e+00
1.114000000000000000e+03 3.390059934243523809e+00 3.230761016843210598e+00
1.115000000000000000e+03 3.208587992139735334e+00 3.228249826850795756e+00
1.116000000000000000e+03 3.145284427832654384e+00 3.227660815654721738e+00
1.117000000000000000e+03 3.260924105757625480e+00 3.223001318516764968e+00
1.118000000000000000e+03 3.040250582037158367e+00 3.230448412820437376e+00
1.119000000000000000e+03 3.223634921975587986e+00 3.224646713957106225e+00
1.120000000000000000e+03 3.078183727773560197e+00 3.223190348563550245e+00
1.121000000000000000e+03 3.226932327285516156e+00 3.224814063392433816e+00
1.122000000000000000e+03 3.101020530640011597e+00 3.225510255324364639e+00
1.123000000000000000e+03 3.344765420561512936e+00 3.223304457731376083e+00
1.124000000000000000e+03 3.369230252102510370e+00 3.225606306525999223e+00
1.125000000000000000e+03 3.177311494186429108e+00 3.222827574588468913e+00
1.126000000000000000e+03 3.505760287653259422e+00 3.226380228720887811e+00
1.127000000000000000e+03 3.076157020687789512e+00 3.229471295273080855e+00
1.128000000000000000e+03 3.250478641345068809e+00 3.227021527222228681e+00
1.129000000000000000e+03 3.413143748863882276e+00 3.230290813279963480e+00
1.130000000000000000e+03 3.453370268315520963e+00 3.229917802366137014e+00
1.131000000000000000e+03 3.354142386533127240e+00 3.227754631355197468e+00
1.132000000000000000e+03 3.391820029659126323e+00 3.230787755160842600e+00
1.133000000000000000e+03 2.940124493792100058e+00 3.224737976946717932e+00
1.134000000000000000e+03 3.108153026096645455e+00 3.224067025349878435e+00
1.135000000000000000e+03 3.078949331329928540e+00 3.218763296879843860e+00
1.136000000000000000e+03 3.138644796134708148e+00 3.218051560452391158e+00
1.137000000000000000e+03 3.487972502403472230e+00 3.224188308181041851e+00
1.138000000000000000e+03 3.152213917318152259e+00 3.225492110109169364e+00
1.139000000000000000e+03 3.162044061846140508e+00 3.227463034910832640e+00
1.140000000000000000e+03 3.135476111847229852e+00 3.223621842861531750e+00
1.141000000000000000e+03 3.266953970876675495e+00 3.223859486282429465e+00
1.142000000000000000e+03 3.213953176414601209e+00 3.224899441343712425e+00
1.143000000000000000e+03 3.206723232777753285e+00 3.224206210282487994e+00
1.144000000000000000e+03 3.230505845619582317e+00 3.221922770535682545e+00
1.145000000000000000e+03 3.197176847295338131e+00 3.218128577072652874e+00
1.146000000000000000e+03 3.266199692845535463e+00 3.220485723658777388e+00
1.147000000000000000e+03 3.202527502215296806e+00 3.209782450284293098e+00
1.148000000000000000e+03 3.273094956239630093e+00 3.214455275409739521e+00
1.149000000000000000e+03 3.198256579092315643e+00 3.219113138395798934e+00
1.150000000000000000e+03 3.235226667430360248e+00 3.217141051066774171e+00
1.151000000000000000e+03 3.180580021108828870e+00 3.209158763472908404e+00
1.152000000000000000e+03 3.187390578617494974e+00 3.204897098219896101e+00
1.153000000000000000e+03 3.089455603099724890e+00 3.198798557934490194e+00
1.154000000000000000e+03 3.177910795442158598e+00 3.205040478847601459e+00
1.155000000000000000e+03 3.180118535041621008e+00 3.210904952856412642e+00
1.156000000000000000e+03 3.390754336978690997e+00 3.211469725652751350e+00
1.157000000000000000e+03 3.313076182882725984e+00 3.211321445830182419e+00
1.158000000000000000e+03 3.119087574103678762e+00 3.201052743380426335e+00
1.159000000000000000e+03 3.069987240003555495e+00 3.198039596706027776e+00
1.160000000000000000e+03 3.087689464609471468e+00 3.200373821828284449e+00
1.161000000000000000e+03 3.268530529736829227e+00 3.201956432902265615e+00
1.162000000000000000e+03 3.073291288191039250e+00 3.201202333773244035e+00
1.163000000000000000e+03 3.253427830689302080e+00 3.201636703104574710e+00
1.164000000000000000e+03 3.217462513581321293e+00 3.199672350506010510e+00
1.165000000000000000e+03 3.271597357631418124e+00 3.196255880834391050e+00
1.166000000000000000e+03 3.077629352673863394e+00 3.197003866536408889e+00
1.167000000000000000e+03 3.263070025705659294e+00 3.195892528963606871e+00
1.168000000000000000e+03 3.436793160787441348e+00 3.201009532988010164e+00
1.169000000000000000e+03 3.334260255702889975e+00 3.201586483440211683e+00
1.170000000000000000e+03 3.134078764560876529e+00 3.204737178294879918e+00
1.171000000000000000e+03 3.183675776412649316e+00 3.210254658977137243e+00
1.172000000000000000e+03 3.147878418242886500e+00 3.210805624901564403e+00
1.173000000000000000e+03 3.189801330316552885e+00 3.214732298495422746e+00
1.174000000000000000e+03 3.342731986449088311e+00 3.215161547048471125e+00
1.175000000000000000e+03 3.101540243183490198e+00 3.219063173074257378e+00
1.176000000000000000e+03 3.132713603231934485e+00 3.220035289430344339e+00
1.177000000000000000e+03 3.077224404413247072e+00 3.211674258023303530e+00
1.178000000000000000e+03 3.031688050342192575e+00 3.208940922447993671e+00
1.179000000000000000e+03 3.255413066736416727e+00 3.215027789564032012e+00
1.180000000000000000e+03 3.198780554806466281e+00 3.226477077973771479e+00
1.181000000000000000e+03 3.236790005715821650e+00 3.225900099656343833e+00
1.182000000000000000e+03 3.231327949667828658e+00 3.224301813121325910e+00
1.183000000000000000e+03 3.128149128835187476e+00 3.226241166074544697e+00
1.184000000000000000e+03 3.093847058754799928e+00 3.232850684608698622e+00
1.185000000000000000e+03 3.227096275376053480e+00 3.234713797740408125e+00
1.186000000000000000e+03 3.221746189933467175e+00 3.234290921121620421e+00
1.187000000000000000e+03 3.407207663191417879e+00 3.240203988571906280e+00
1.188000000000000000e+03 3.296172974327693073e+00 3.234207003611789144e+00
1.189000000000000000e+03 3.324284373279040583e+00 3.227210749672792200e+00
1.190000000000000000e+03 3.455925894720663916e+00 3.219584465722420408e+00
1.191000000000000000e+03 3.202618658085905068e+00 3.220868173449964011e+00
1.192000000000000000e+03 3.344457522371833136e+00 3.220135982756404225e+00
1.193000000000000000e+03 3.106625545221663121e+00 3.220770261058147454e+00
1.194000000000000000e+03 3.333975836473605181e+00 3.220195370179764538e+00
1.195000000000000000e+03 3.219003189285105648e+00 3.214929560094376804e+00
1.196000000000000000e+03 3.056313080697062645e+00 3.218025372572880904e+00
1.197000000000000000e+03 3.203742759870336076e+00 3.221560129372035508e+00
1.198000000000000000e+03 3.362562258745215527e+00 3.223939895945706624e+00
1.199000000000000000e+03 3.527958776393116391e+00 3.231678089277916222e+00
1.200000000000000000e+03 3.064610331912353214e+00 3.232066111072356751e+00
1.201000000000000000e+03 3.204599068336121626e+00 3.231934942128811272e+00
1.202000000000000000e+03 3.150865406319778295e+00 3.231251274810638563e+00
1.203000000000000000e+03 3.517808572055453720e+00 3.229090215143704423e+00
1.204000000000000000e+03 3.291987038849719660e+00 3.236571147531972059e+00
1.205000000000000000e+03 3.254682292879909067e+00 3.237790034725487764e+00
1.206000000000000000e+03 3.314152050685294615e+00 3.240503615206256960e+00
1.207000000000000000e+03 3.023190627300974320e+00 3.241530753255149833e+00
1.208000000000000000e+03 3.156943003227577371e+00 3.238774666913620592e+00
1.209000000000000000e+03 3.029208897688012936e+00 3.237351471841334316e+00
1.210000000000000000e+03 3.185427073662616237e+00 3.235557025878798676e+00
1.211000000000000000e+03 3.154388148670247194e+00 3.233435647775305011e+00
1.212000000000000000e+03 3.173249550312615241e+00 3.231295908121162963e+00
1.213000000000000000e+03 3.166805695181252656e+00 3.227044147658790774e+00
1.214000000000000000e+03 3.132099583033565615e+00 3.230453122189318016e+00
1.215000000000000000e+03 3.225372742323656894e+00 3.232806631111954321e+00
1.216000000000000000e+03 3.274103875198121738e+00 3.237385679841341179e+00
1.217000000000000000e+03 3.172415067360101038e+00 3.237323206386719221e+00
1.218000000000000000e+03 3.341215783630575142e+00 3.242340228396671797e+00
1.219000000000000000e+03 3.270933938514032580e+00 3.239785752399757524e+00
1.220000000000000000e+03 3.193533797064632918e+00 3.229874704893401116e+00
1.221000000000000000e+03 3.209443312988939923e+00 3.231434901049833108e+00
1.222000000000000000e+03 3.144885562990445749e+00 3.235764512541644766e+00
1.223000000000000000e+03 3.427386424365892914e+00 3.234786383382385999e+00
1.224000000000000000e+03 3.142602546495423255e+00 3.226868367739271548e+00
1.225000000000000000e+03 3.335639494606828848e+00 3.220990096722034401e+00
1.226000000000000000e+03 3.262831711889178532e+00 3.218798994139911329e+00
1.227000000000000000e+03 3.296964209530265588e+00 3.217629048488791721e+00
1.228000000000000000e+03 3.239245171436233584e+00 3.226616247028879059e+00
1.229000000000000000e+03 3.252506534777616753e+00 3.233967826232456488e+00
1.230000000000000000e+03 3.371070770580913756e+00 3.242641181143648854e+00
1.231000000000000000e+03 3.117029071920226713e+00 3.245654224677854138e+00
1.232000000000000000e+03 3.174387103876938898e+00 3.250782078612439285e+00
1.233000000000000000e+03 3.242984526442763471e+00 3.250478081845118883e+00
1.234000000000000000e+03 3.428116193379049381e+00 3.252395152908607923e+00
1.235000000000000000e+03 3.402165138460564009e+00 3.250760159194536314e+00
1.236000000000000000e+03 3.053814142512216723e+00 3.248211027917550009e+00
1.237000000000000000e+03 3.404423640268414264e+00 3.248404379188569280e+00
1.238000000000000000e+03 3.260383218868657451e+00 3.247341570203782002e+00
1.239000000000000000e+03 3.131516876138848993e+00 3.245482272228012555e+00
1.240000000000000000e+03 3.127018178169642670e+00 3.242670474397031377e+00
1.241000000000000000e+03 3.377783528008583058e+00 3.240004045732634896e+00
1.242000000000000000e+03 3.111740239949406295e+00 3.244256878697632018e+00
1.243000000000000000e+03 3.201087946330899658e+00 3.244462706736801927e+00
1.244000000000000000e+03 3.056856198160236016e+00 3.237465702678231416e+00
1.245000000000000000e+03 3.167038189594987951e+00 3.236259094190154784e+00
1.246000000000000000e+03 3.267354224640503180e+00 3.232528052638461880e+00
1.247000000000000000e+03 3.382678568904462946e+00 3.234477890098516717e+00
1.248000000000000000e+03 3.451006171370680331e+00 3.237948508473242004e+00
1.249000000000000000e+03 3.376143094135710676e+00 3.236075863495752269e+00
1.250000000000000000e+03 3.305948815030826271e+00 3.233149897613456059e+00
1.251000000000000000e+03 3.359502306053649079e+00 3.230753266932027579e+00
1.252000000000000000e+03 3.161089679619794257e+00 3.231672739457213783e+00
1.253000000000000000e+03 3.243488537720825349e+00 3.232247935576359144e+00
1.254000000000000000e+03 3.066699834470684394e+00 3.230372539768840756e+00
1.255000000000000000e+03 3.123407491244215795e+00 3.227237049634438026e+00
1.256000000000000000e+03 3.281837926038906783e+00 3.219754841751909069e+00
1.257000000000000000e+03 3.129902707968585940e+00 3.220646538260457881e+00
1.258000000000000000e+03 3.266843864599803471e+00 3.220027941243662539e+00
1.259000000000000000e+03 3.158462025274795248e+00 3.222700281060190797e+00
1.260000000000000000e+03 3.086876650488767471e+00 3.228185868862218921e+00
1.261000000000000000e+03 3.379556631588827909e+00 3.231367763574786167e+00
1.262000000000000000e+03 3.153118684557237206e+00 3.228059878524697890e+00
1.263000000000000000e+03 3.147506262023096468e+00 3.232032208067298740e+00
1.264000000000000000e+03 3.094338206972335303e+00 3.235557155523765882e+00
1.265000000000000000e+03 3.186397832539109132e+00 3.240182485747447494e+00
1.266000000000000000e+03 3.340825210291373359e+00 3.242183534677900880e+00
1.267000000000000000e+03 3.435788944519282406e+00 3.237354583158146504e+00
1.268000000000000000e+03 3.164339372336645528e+00 3.235233911021030639e+00
1.269000000000000000e+03 3.135467899485770094e+00 3.226964884556314139e+00
1.270000000000000000e+03 3.275205543323784330e+00 3.225814752632793159e+00
1.271000000000000000e+03 3.153807972927664682e+00 3.226537933711825623e+00
1.272000000000000000e+03 3.197394948642745316e+00 3.219017255258334931e+00
1.273000000000000000e+03 3.167968694142033304e+00 3.225648721320498957e+00
1.274000000000000000e+03 3.302696588002940192e+00 3.232243661412095737e+00
1.275000000000000000e+03 3.102876823159395059e+00 3.239464098725720831e+00
1.276000000000000000e+03 3.089482002854190057e+00 3.243000125084406715e+00
1.277000000000000000e+03 3.379679759596581512e+00 3.246605487140638679e+00
1.278000000000000000e+03 3.367276811529786418e+00 3.246623542032612164e+00
1.279000000000000000e+03 3.350940388219983301e+00 3.244461448559794015e+00
1.280000000000000000e+03 3.254293966672344940e+00 3.247056107675918568e+00
1.281000000000000000e+03 3.245468126005042198e+00 3.250219338453846696e+00
1.282000000000000000e+03 3.270633421653427408e+00 3.243424117889957881e+00
1.283000000000000000e+03 3.342085844589604005e+00 3.243114163239953829e+00
1.284000000000000000e+03 3.241869407107478285e+00 3.246104214749236938e+00
1.285000000000000000e+03 3.247080146813143831e+00 3.253890365479431335e+00
1.286000000000000000e+03 3.074196163850315688e+00 3.253199347704760047e+00
1.287000000000000000e+03 3.297851683419837698e+00 3.255379162239801616e+00
1.288000000000000000e+03 3.120245112782014552e+00 3.250992506445976815e+00
1.289000000000000000e+03 3.330137817194877670e+00 3.257872066519637677e+00
1.290000000000000000e+03 3.334876058192118187e+00 3.265726176145836934e+00
1.291000000000000000e+03 3.058675167914032933e+00 3.264705994609306661e+00
1.292000000000000000e+03 3.426348322106345989e+00 3.275026886546432259e+00
1.293000000000000000e+03 3.507286141384705846e+00 3.274217931424998618e+00
1.294000000000000000e+03 3.355517327015673956e+00 3.279774568514371769e+00
1.295000000000000000e+03 3.264848545591668927e+00 3.279975752208100559e+00
1.296000000000000000e+03 3.426052408288165374e+00 3.283006756447671926e+00
1.297000000000000000e+03 3.130624903647545310e+00 3.288329178603075942e+00
1.298000000000000000e+03 3.180360125687071271e+00 3.289320487845647012e+00
1.299000000000000000e+03 3.262248389919779168e+00 3.282647778027550700e+00
1.300000000000000000e+03 3.213405881605888137e+00 3.279192398115142293e+00
1.301000000000000000e+03 3.107747809033274855e+00 3.278588258877356942e+00
1.302000000000000000e+03 3.140720498557072915e+00 3.277510688370954384e+00
1.303000000000000000e+03 3.267108322394407072e+00 3.278956957544275852e+00
1.304000000000000000e+03 3.405784236180120050e+00 3.277831930401383875e+00
1.305000000000000000e+03 3.158757121552259406e+00 3.280151871506024719e+00
1.306000000000000000e+03 3.428017791693040994e+00 3.275529862741440201e+00
1.307000000000000000e+03 3.260322712766281938e+00 3.275989155181953105e+00
1.308000000000000000e+03 3.439521775283082672e+00 3.268763043846666605e+00
1.309000000000000000e+03 3.449632284533745263e+00 3.271819090084600479e+00
1.310000000000000000e+03 3.234398281862568947e+00 3.269508433179896478e+00
1.311000000000000000e+03 3.566643650412695266e+00 3.265803899368286523e+00
1.312000000000000000e+03 3.165036743785393902e+00 3.268177672330278227e+00
1.313000000000000000e+03 3.390234177716960229e+00 3.263965982626611861e+00
1.314000000000000000e+03 3.310743935752086031e+00 3.259848490479845040e+00
1.315000000000000000e+03 3.224116992742271925e+00 3.255957789775021372e+00
1.316000000000000000e+03 3.302378889070339607e+00 3.251616654461702893e+00
1.317000000000000000e+03 3.419332129299422984e+00 3.249829420142205549e+00
1.318000000000000000e+03 3.100368418805929949e+00 3.255314444412904074e+00
1.319000000000000000e+03 3.212725191723643015e+00 3.252430527786562386e+00
1.320000000000000000e+03 3.230128397160938469e+00 3.255343187593227050e+00
1.321000000000000000e+03 3.202365305748934965e+00 3.259917580577794016e+00
1.322000000000000000e+03 3.328484188586281700e+00 3.262022456030187811e+00
1.323000000000000000e+03 3.297084758873935595e+00 3.261578889344669552e+00
1.324000000000000000e+03 3.334667051293109807e+00 3.259668794362159616e+00
1.325000000000000000e+03 3.062199796229756465e+00 3.250329570195475970e+00
1.326000000000000000e+03 3.092567861470840729e+00 3.251073704360040395e+00
1.327000000000000000e+03 3.008807230008377687e+00 3.243336675602787267e+00
1.328000000000000000e+03 3.242486962299361952e+00 3.243854864824760931e+00
1.329000000000000000e+03 3.237711541006721649e+00 3.240225103146751717e+00
1.330000000000000000e+03 3.186694705727710630e+00 3.236320438994842341e+00
1.331000000000000000e+03 3.153626086393714001e+00 3.232478564487710315e+00
1.332000000000000000e+03 3.257880733959688246e+00 3.223345254823260397e+00
1.333000000000000000e+03 3.342586455514025001e+00 3.227355294923514251e+00
1.334000000000000000e+03 3.199889298822746753e+00 3.227335462054075066e+00
1.335000000000000000e+03 3.091203133058915586e+00 3.252065788129241852e+00
1.336000000000000000e+03 3.354563035508267621e+00 3.249708264693298876e+00
1.337000000000000000e+03 3.350025874475500931e+00 3.249271284380735647e+00
1.338000000000000000e+03 3.065003460633399346e+00 3.243420466324939966e+00
1.339000000000000000e+03 3.378754782186367045e+00 3.245164284167087132e+00
1.340000000000000000e+03 3.396381600988558347e+00 3.244093974805892344e+00
1.341000000000000000e+03 3.191942827129035098e+00 3.245516950756397900e+00
1.342000000000000000e+03 3.122977831136330540e+00 3.245900958798031422e+00
1.343000000000000000e+03 3.190704523094002099e+00 3.239900134482847527e+00
1.344000000000000000e+03 3.032215269512783085e+00 3.239877756820139787e+00
1.345000000000000000e+03 3.188522488134834632e+00 3.231451007872260917e+00
1.346000000000000000e+03 3.118536641402928300e+00 3.234316693063792769e+00
1.347000000000000000e+03 3.281050281645219613e+00 3.239601782239294181e+00
1.348000000000000000e+03 3.294331308162715466e+00 3.242312310280014209e+00
1.349000000000000000e+03 3.293445718457362670e+00 3.244413096926416884e+00
1.350000000000000000e+03 3.080723301577284357e+00 3.247913954232521938e+00
1.351000000000000000e+03 3.201311263834700327e+00 3.246326268702881546e+00
1.352000000000000000e+03 3.325438347795548033e+00 3.248271878109895816e+00
1.353000000000000000e+03 3.389440862939408383e+00 3.243302951223496322e+00
1.354000000000000000e+03 4.299956978758746828e+00 3.239658514783539722e+00
1.355000000000000000e+03 3.129816055304571520e+00 3.245194128490954899e+00
1.356000000000000000e+03 3.284899676567802906e+00 3.247752692716960432e+00
1.357000000000000000e+03 3.185299407067608612e+00 3.242670157930750197e+00
1.358000000000000000e+03 3.170121132491809490e+00 3.239244966429442929e+00
1.359000000000000000e+03 3.169912817275837291e+00 3.238888559122922839e+00
1.360000000000000000e+03 3.287047435181173594e+00 3.234183257670703249e+00
1.361000000000000000e+03 3.217725627414267819e+00 3.228842906452650041e+00
1.362000000000000000e+03 3.088451215978930797e+00 3.225825890490590542e+00
1.363000000000000000e+03 3.296189652365626888e+00 3.226640150074850943e+00
1.364000000000000000e+03 2.997597093377950994e+00 3.227752470225871306e+00
1.365000000000000000e+03 3.176827203891030571e+00 3.240358698429338880e+00
1.366000000000000000e+03 3.303971428490882545e+00 3.236628477437197837e+00
1.367000000000000000e+03 3.117228351637183703e+00 3.238634170858068373e+00
1.368000000000000000e+03 3.326518428155480933e+00 3.229826443583176498e+00
1.369000000000000000e+03 3.377745833250913599e+00 3.226040621747885417e+00
1.370000000000000000e+03 3.123187284542101594e+00 3.225667642491368170e+00
1.371000000000000000e+03 3.231450462674270607e+00 3.231468070151446881e+00
1.372000000000000000e+03 3.059123658503724030e+00 3.233851875108946672e+00
1.373000000000000000e+03 3.196808997915760564e+00 3.228136996849882756e+00
1.374000000000000000e+03 3.421313847119356488e+00 3.222866626574576898e+00
1.375000000000000000e+03 3.193545702099143568e+00 3.194337593166334699e+00
1.376000000000000000e+03 3.151261644059850653e+00 3.200477558814728063e+00
1.377000000000000000e+03 3.213018214423207120e+00 3.196339608745960348e+00
1.378000000000000000e+03 3.050747168372588636e+00 3.193408125792712937e+00
1.379000000000000000e+03 3.190542724097588323e+00 3.195235704799442189e+00
1.380000000000000000e+03 3.182767552266417166e+00 3.197669087255500919e+00
1.381000000000000000e+03 3.071262188646665336e+00 3.195696148409663540e+00
1.382000000000000000e+03 3.155548214506741278e+00 3.196513413635651890e+00
1.383000000000000000e+03 3.235197329134832600e+00 3.200307381494399195e+00
1.384000000000000000e+03 3.536464397651480684e+00 3.196292914861057710e+00
1.385000000000000000e+03 3.039313648449204930e+00 3.206321991946849970e+00
1.386000000000000000e+03 3.198764378237742623e+00 3.206923337537075369e+00
1.387000000000000000e+03 2.928741190649539750e+00 3.204744738455774122e+00
1.388000000000000000e+03 3.142898434751082881e+00 3.205230715293476251e+00
1.389000000000000000e+03 3.278526548196657675e+00 3.199048879784451849e+00
1.390000000000000000e+03 3.312740407980442114e+00 3.193536821345275722e+00
1.391000000000000000e+03 3.296663462134680422e+00 3.193537651432054147e+00
1.392000000000000000e+03 3.096843217433004281e+00 3.193260361969627148e+00
1.393000000000000000e+03 3.178626051927171847e+00 3.198228966103576543e+00
1.394000000000000000e+03 3.158795642429060635e+00 3.198334958000071282e+00
1.395000000000000000e+03 3.375414681240308745e+00 3.192107772337732463e+00
1.396000000000000000e+03 3.119381673817078759e+00 3.190746031503473468e+00
1.397000000000000000e+03 3.068040088937729504e+00 3.194339631431795112e+00
1.398000000000000000e+03 3.243224292760969796e+00 3.195877549297522879e+00
1.399000000000000000e+03 3.267248115518205154e+00 3.199507600370314009e+00
1.400000000000000000e+03 3.208129881347671741e+00 3.196489047460203903e+00
1.401000000000000000e+03 3.250416236453796515e+00 3.199358990543708536e+00
1.402000000000000000e+03 3.240209930328816768e+00 3.200887456981244661e+00
1.403000000000000000e+03 3.135610987031969721e+00 3.203068239995268573e+00
1.404000000000000000e+03 3.398760176809629385e+00 3.199214188439163831e+00
1.405000000000000000e+03 3.200881027500048326e+00 3.188558778214741984e+00
1.406000000000000000e+03 3.216827465238831785e+00 3.195665534497793114e+00
1.407000000000000000e+03 3.136667425145287069e+00 3.196340050004253364e+00
1.408000000000000000e+03 3.079245007794493727e+00 3.200559375361399894e+00
1.409000000000000000e+03 3.157263495683869881e+00 3.204691073209843477e+00
1.410000000000000000e+03 3.123220488013220386e+00 3.198952647840938468e+00
1.411000000000000000e+03 3.220358884177210168e+00 3.194322836499356999e+00
1.412000000000000000e+03 3.257867823861696266e+00 3.190208027147170444e+00
1.413000000000000000e+03 3.201048673775546582e+00 3.192416718602648640e+00
1.414000000000000000e+03 3.172226420625801513e+00 3.192586971426194076e+00
1.415000000000000000e+03 3.139076068728796187e+00 3.200550134324666285e+00
1.416000000000000000e+03 3.295005641192715551e+00 3.192495956481750330e+00
1.417000000000000000e+03 3.274534929052315579e+00 3.193484148949500501e+00
1.418000000000000000e+03 3.195949211284236036e+00 3.194007332342235994e+00
1.419000000000000000e+03 3.069800607693183636e+00 3.191808585955064892e+00
1.420000000000000000e+03 3.297565275606584301e+00 3.187923913630472672e+00
1.421000000000000000e+03 3.132400846148128082e+00 3.187546698535906664e+00
1.422000000000000000e+03 3.242779535067693342e+00 3.181257159331226436e+00
1.423000000000000000e+03 3.081035266890643332e+00 3.179083790793639785e+00
1.424000000000000000e+03 3.110247988674600617e+00 3.180018792333411781e+00
1.425000000000000000e+03 3.323583899771257233e+00 3.169677811386881761e+00
1.426000000000000000e+03 3.225744998496145932e+00 3.167502109489554130e+00
1.427000000000000000e+03 3.097514204935421844e+00 3.167180233701148317e+00
1.428000000000000000e+03 3.308166348688807101e+00 3.168548824167041644e+00
1.429000000000000000e+03 3.048989533440467525e+00 3.168812150706755482e+00
1.430000000000000000e+03 3.127547954317166035e+00 3.169570758759505669e+00
1.431000000000000000e+03 3.132071088047227114e+00 3.169347711897795072e+00
1.432000000000000000e+03 3.185190875652132547e+00 3.169661577580846323e+00
1.433000000000000000e+03 3.185436164868985731e+00 3.167554113627323531e+00
1.434000000000000000e+03 3.477322158367959215e+00 3.167897285966795984e+00
1.435000000000000000e+03 3.053247567523662998e+00 3.168035217655152280e+00
1.436000000000000000e+03 3.158909372527096693e+00 3.165655762798268213e+00
1.437000000000000000e+03 3.088967424647152793e+00 3.165060110054220388e+00
1.438000000000000000e+03 3.155274437274123489e+00 3.167241209228147447e+00
1.439000000000000000e+03 3.111861222534512805e+00 3.169151429900891159e+00
1.440000000000000000e+03 3.193041277565019875e+00 3.170012155002328580e+00
1.441000000000000000e+03 2.998834668266583847e+00 3.168187156462035858e+00
1.442000000000000000e+03 3.153275188825361841e+00 3.167289415183111245e+00
1.443000000000000000e+03 3.173011048622838892e+00 3.164801239892515383e+00
1.444000000000000000e+03 2.985120938948427671e+00 3.166906054135532944e+00
1.445000000000000000e+03 3.113852951606946640e+00 3.169034837866556487e+00
1.446000000000000000e+03 3.203952433702613511e+00 3.165834737535972110e+00
1.447000000000000000e+03 3.191411043781004597e+00 3.164366295509046800e+00
1.448000000000000000e+03 3.089778069383055659e+00 3.165044406344987848e+00
1.449000000000000000e+03 3.187607817793872922e+00 3.161720729726290813e+00
1.450000000000000000e+03 3.114298613544809413e+00 3.165454242575606258e+00
1.451000000000000000e+03 3.232913511499243331e+00 3.169486264731864900e+00
1.452000000000000000e+03 3.173569265720797894e+00 3.172908782285352114e+00
1.453000000000000000e+03 3.214775567354440700e+00 3.177427844084000697e+00
1.454000000000000000e+03 3.177743688160044488e+00 3.178650794676040725e+00
1.455000000000000000e+03 3.043897874453441954e+00 3.172044206461372973e+00
1.456000000000000000e+03 3.271179531430800758e+00 3.176301878920710919e+00
1.457000000000000000e+03 3.361778896009394835e+00 3.178516511922557797e+00
1.458000000000000000e+03 3.272358038193991625e+00 3.177958694516211491e+00
1.459000000000000000e+03 3.104229611750685791e+00 3.176408310285535386e+00
1.460000000000000000e+03 3.224565333994853678e+00 3.178212891632147929e+00
1.461000000000000000e+03 3.096491194991161766e+00 3.177075448005102221e+00
1.462000000000000000e+03 3.143252523443869961e+00 3.179993653101202966e+00
1.463000000000000000e+03 3.165227836611335555e+00 3.182782523202917879e+00
1.464000000000000000e+03 3.195399337915552529e+00 3.182091511351783808e+00
1.465000000000000000e+03 3.195579886547867510e+00 3.187926800494400137e+00
1.466000000000000000e+03 3.167007317419140211e+00 3.187055969372064812e+00
1.467000000000000000e+03 3.124638638373046007e+00 3.186381144501430285e+00
1.468000000000000000e+03 3.175219283940935444e+00 3.186554819749827239e+00
1.469000000000000000e+03 3.198330047413069810e+00 3.191876554997135962e+00
1.470000000000000000e+03 3.288828840567535217e+00 3.195715403712697800e+00
1.471000000000000000e+03 3.268971790186705917e+00 3.193071099329550133e+00
1.472000000000000000e+03 3.365953347598092282e+00 3.194830738420596283e+00
1.473000000000000000e+03 3.234354188550567333e+00 3.195638210109118305e+00
1.474000000000000000e+03 3.213058629781265108e+00 3.200382912604792907e+00
1.475000000000000000e+03 3.223554465897160881e+00 3.204302894371523713e+00
1.476000000000000000e+03 3.247494692600988664e+00 3.204091503464642443e+00
1.477000000000000000e+03 3.066654728393285456e+00 3.199734909653029646e+00
1.478000000000000000e+03 3.093259068047072624e+00 3.198095626744682285e+00
1.479000000000000000e+03 3.184044476399023882e+00 3.196268451133400745e+00
1.480000000000000000e+03 3.147543532483187079e+00 3.202117486404141289e+00
1.481000000000000000e+03 3.115562872110611004e+00 3.201024611907099526e+00
1.482000000000000000e+03 3.264829992893969024e+00 3.204472414288448423e+00
1.483000000000000000e+03 3.145370574577480038e+00 3.212316393411008608e+00
1.484000000000000000e+03 3.218532504653085269e+00 3.211694018902995662e+00
1.485000000000000000e+03 3.079019706713531424e+00 3.207900943426872153e+00
1.486000000000000000e+03 3.176959438877222208e+00 3.207503411603663146e+00
1.487000000000000000e+03 3.198358053716891636e+00 3.208348181377078223e+00
1.488000000000000000e+03 3.302647479275416575e+00 3.209400985325921773e+00
1.489000000000000000e+03 3.341161766416330892e+00 3.209744175223118390e+00
1.490000000000000000e+03 3.008526438218899646e+00 3.210951713910199068e+00
1.491000000000000000e+03 3.303299075141084007e+00 3.211686107574920790e+00
1.492000000000000000e+03 3.205868133261668085e+00 3.209931124662363189e+00
1.493000000000000000e+03 3.404563667181446096e+00 3.204782105231860356e+00
1.494000000000000000e+03 3.334542958829270543e+00 3.206543324148001695e+00
1.495000000000000000e+03 3.035442238178208019e+00 3.206295096824567370e+00
1.496000000000000000e+03 3.096915778966279564e+00 3.207539966462623404e+00
1.497000000000000000e+03 3.296207579675496380e+00 3.206208941693236003e+00
1.498000000000000000e+03 3.199271013742718495e+00 3.213294709028143181e+00
1.499000000000000000e+03 3.338191022580303979e+00 3.216756928478011979e+00
1.500000000000000000e+03 3.180850354113196943e+00 3.212844149316561815e+00
1.501000000000000000e+03 3.234403290245110973e+00 3.211538324622257967e+00
1.502000000000000000e+03 3.457011688346279144e+00 3.211910939418784139e+00
1.503000000000000000e+03 3.140332856290821262e+00 3.209699938283908871e+00
1.504000000000000000e+03 3.043676318870617958e+00 3.210083236878912949e+00
1.505000000000000000e+03 3.179678613619494332e+00 3.210199170732283669e+00
1.506000000000000000e+03 3.200798108355752181e+00 3.217122326215246630e+00
1.507000000000000000e+03 3.166750796326773809e+00 3.218897934936651772e+00
1.508000000000000000e+03 3.188946879828807646e+00 3.219201568297682226e+00
1.509000000000000000e+03 3.246631594896288497e+00 3.216909090366301349e+00
1.510000000000000000e+03 3.318204587156414753e+00 3.212535752880048445e+00
1.511000000000000000e+03 3.198772473684412532e+00 3.219266065176286773e+00
1.512000000000000000e+03 3.159992570377971877e+00 3.218444779855922810e+00
1.513000000000000000e+03 3.304802945196230635e+00 3.224540148946218210e+00
1.514000000000000000e+03 3.203129536843884129e+00 3.221853861446573930e+00
1.515000000000000000e+03 3.273349251419392925e+00 3.219702262141295179e+00
1.516000000000000000e+03 3.194253701825506830e+00 3.229440758500349506e+00
1.517000000000000000e+03 3.350085421789579243e+00 3.230261389477626643e+00
1.518000000000000000e+03 3.231747846041812533e+00 3.233545739710013578e+00
1.519000000000000000e+03 3.027533309941011996e+00 3.233100218520289282e+00
1.520000000000000000e+03 3.095310544711031842e+00 3.227892913115863571e+00
1.521000000000000000e+03 3.130467463971651210e+00 3.224990689147553269e+00
1.522000000000000000e+03 3.176389947498960531e+00 3.231983627555650607e+00
1.523000000000000000e+03 3.160702518377653369e+00 3.228514170722748045e+00
1.524000000000000000e+03 3.223169858787927389e+00 3.227172527817256942e+00
1.525000000000000000e+03 3.355945926032029458e+00 3.231053892779205405e+00
1.526000000000000000e+03 3.247983787733426109e+00 3.228791190469760597e+00
1.527000000000000000e+03 3.210503388158116422e+00 3.238163280240689446e+00
1.528000000000000000e+03 3.210948362020183744e+00 3.241229118384331365e+00
1.529000000000000000e+03 3.166228266966203631e+00 3.240635720909093465e+00
1.530000000000000000e+03 3.277738930068422540e+00 3.243166997055769940e+00
1.531000000000000000e+03 3.270447662326549931e+00 3.238785583940709145e+00
1.532000000000000000e+03 3.449682896873466298e+00 3.238509023173715029e+00
1.533000000000000000e+03 3.297112167195684673e+00 3.240224345469873146e+00
1.534000000000000000e+03 3.248478986618110298e+00 3.238383799055675638e+00
1.535000000000000000e+03 3.424982092540392209e+00 3.237564125838265028e+00
1.536000000000000000e+03 3.129741018057367707e+00 3.236012302641581240e+00
1.537000000000000000e+03 3.427581588970957771e+00 3.234387387364995980e+00
1.538000000000000000e+03 3.181450166153757309e+00 3.242642397356107153e+00
1.539000000000000000e+03 3.129898806403290656e+00 3.239651365453347420e+00
1.540000000000000000e+03 3.064761395380779518e+00 3.246027141354779655e+00
1.541000000000000000e+03 3.514120826569008038e+00 3.246964718370147551e+00
1.542000000000000000e+03 3.318233415030174882e+00 3.254041570249829096e+00
1.543000000000000000e+03 3.086667140071189142e+00 3.253249880753541490e+00
1.544000000000000000e+03 3.198930917348538294e+00 3.254037238260330867e+00
1.545000000000000000e+03 3.089170521241714429e+00 3.254907236299224849e+00
1.546000000000000000e+03 3.575681699192911012e+00 3.250381890813974550e+00
1.547000000000000000e+03 3.289384322072435474e+00 3.251895526736779729e+00
1.548000000000000000e+03 3.165210980819280540e+00 3.250847710211072439e+00
1.549000000000000000e+03 3.347882640763354178e+00 3.254215294831401373e+00
1.550000000000000000e+03 3.142948062553972743e+00 3.250623978307548789e+00
1.551000000000000000e+03 3.187710043004653215e+00 3.243561349492846801e+00
1.552000000000000000e+03 3.228605462224303224e+00 3.241415097814213997e+00
1.553000000000000000e+03 3.231181088628333420e+00 3.231599616525489438e+00
1.554000000000000000e+03 3.170342608147465047e+00 3.228579656445558221e+00
1.555000000000000000e+03 3.211276323552042733e+00 3.228109956878170372e+00
1.556000000000000000e+03 3.129257090762075588e+00 3.221488435396205219e+00
1.557000000000000000e+03 3.680285821434050142e+00 3.221499744388971465e+00
1.558000000000000000e+03 3.112106569931410771e+00 3.216244594811016100e+00
1.559000000000000000e+03 3.282564345998318256e+00 3.215344742256593946e+00
1.560000000000000000e+03 3.132813625325748141e+00 3.221887646330691357e+00
1.561000000000000000e+03 3.413541539158908567e+00 3.224614825544044994e+00
1.562000000000000000e+03 3.144722367647458050e+00 3.217313877180156378e+00
1.563000000000000000e+03 3.192196818649212897e+00 3.214563252404581739e+00
1.564000000000000000e+03 3.257969780343680899e+00 3.215899200466237673e+00
1.565000000000000000e+03 3.174932106622029515e+00 3.216445050295561714e+00
1.566000000000000000e+03 3.308529224645625710e+00 3.225186915373697616e+00
1.567000000000000000e+03 3.168590727129824813e+00 3.219353554154693597e+00
1.568000000000000000e+03 3.345651746833353535e+00 3.219680236343330559e+00
1.569000000000000000e+03 3.022575606012091853e+00 3.221041463203565769e+00
1.570000000000000000e+03 2.995233777480351911e+00 3.219854797300024885e+00
1.571000000000000000e+03 3.184597595181223539e+00 3.223934359852035136e+00
1.572000000000000000e+03 3.057063645324473278e+00 3.221003259332483992e+00
1.573000000000000000e+03 3.176313763998449780e+00 3.221374731146625869e+00
1.574000000000000000e+03 3.229691003922602111e+00 3.221678484629068695e+00
1.575000000000000000e+03 3.160121233261776741e+00 3.238697399871996563e+00
1.576000000000000000e+03 3.130193377768019314e+00 3.237150068449044404e+00
1.577000000000000000e+03 3.217375605852750731e+00 3.240674530858381530e+00
1.578000000000000000e+03 3.145456063976869387e+00 3.225356790342977398e+00
1.579000000000000000e+03 3.391614969367178212e+00 3.227134823556625953e+00
1.580000000000000000e+03 3.173848563914929422e+00 3.224076764552618712e+00
1.581000000000000000e+03 3.222082892013463873e+00 3.234824202773551871e+00
1.582000000000000000e+03 3.208208424007174209e+00 3.227873021962598177e+00
1.583000000000000000e+03 3.140105062537440261e+00 3.231420881920022747e+00
1.584000000000000000e+03 3.220764910521502600e+00 3.231593031846533570e+00
1.585000000000000000e+03 3.438845124367153616e+00 3.229729670342727843e+00
1.586000000000000000e+03 3.342347250432759154e+00 3.234508475040921205e+00
1.587000000000000000e+03 3.302451609617913508e+00 3.229166432068592663e+00
1.588000000000000000e+03 3.219660055228676487e+00 3.233039380792354756e+00
1.589000000000000000e+03 3.300416004621725019e+00 3.227683293239417495e+00
1.590000000000000000e+03 3.306130564634386371e+00 3.232307737635064182e+00
1.591000000000000000e+03 3.070466022222599456e+00 3.237648527527464459e+00
1.592000000000000000e+03 3.243464334789967651e+00 3.238597522091862579e+00
1.593000000000000000e+03 3.243331227926049554e+00 3.241472979779571162e+00
1.594000000000000000e+03 3.851099217864577096e+00 3.240430290251234524e+00
1.595000000000000000e+03 3.149383066633969275e+00 3.236685394307968977e+00
1.596000000000000000e+03 3.270235587135563282e+00 3.236448955871727762e+00
1.597000000000000000e+03 3.067576200817870191e+00 3.238134864863543072e+00
1.598000000000000000e+03 3.183227898477350770e+00 3.236402142596261466e+00
1.599000000000000000e+03 3.160241985838034395e+00 3.236843899653927270e+00
1.600000000000000000e+03 3.562711154163076710e+00 3.235753325026692107e+00
1.601000000000000000e+03 3.135494306720758129e+00 3.241746652188615130e+00
1.602000000000000000e+03 3.286636765944442207e+00 3.240824609461865791e+00
1.603000000000000000e+03 3.199082815709651140e+00 3.243804243191974912e+00
1.604000000000000000e+03 3.183435320191441598e+00 3.249227546234561004e+00
1.605000000000000000e+03 3.366084294549764433e+00 3.254486522126804005e+00
1.606000000000000000e+03 3.094847505752479577e+00 3.247770062428292359e+00
1.607000000000000000e+03 3.323508676080320523e+00 3.253272206266391908e+00
1.608000000000000000e+03 3.131408244715847111e+00 3.250677756042289701e+00
1.609000000000000000e+03 3.207553381837970008e+00 3.251298729031564250e+00
1.610000000000000000e+03 3.208865373176346569e+00 3.249230274461347712e+00
1.611000000000000000e+03 3.222557377757177655e+00 3.244897973858952067e+00
1.612000000000000000e+03 3.172081952832802809e+00 3.252800258482933415e+00
1.613000000000000000e+03 3.134606182864986490e+00 3.253067717195935238e+00
1.614000000000000000e+03 3.079895166191970901e+00 3.250809473387424653e+00
1.615000000000000000e+03 3.150663695812149889e+00 3.229544821228409912e+00
1.616000000000000000e+03 3.197629737440610853e+00 3.237896651320517183e+00
1.617000000000000000e+03 3.148066715161500717e+00 3.237237296605711467e+00
1.618000000000000000e+03 3.163126346283500645e+00 3.240781791543686730e+00
1.619000000000000000e+03 3.347991984277770339e+00 3.243600773498652945e+00
1.620000000000000000e+03 3.413581650391853906e+00 3.243085118237278852e+00
1.621000000000000000e+03 3.185201182943486309e+00 3.234459296392235839e+00
1.622000000000000000e+03 3.327393773211525296e+00 3.233065117101338259e+00
1.623000000000000000e+03 3.357037184240892813e+00 3.230159275637953797e+00
1.624000000000000000e+03 3.431123946211228848e+00 3.232862633092008942e+00
1.625000000000000000e+03 3.170186736426690022e+00 3.234522395164893371e+00
1.626000000000000000e+03 3.562433003956740230e+00 3.233379455378884160e+00
1.627000000000000000e+03 3.198673600653834104e+00 3.237176059192785615e+00
1.628000000000000000e+03 3.244498974799652213e+00 3.239037267962179278e+00
1.629000000000000000e+03 3.217677821813073269e+00 3.242167130922531726e+00
1.630000000000000000e+03 3.132838540538558370e+00 3.242263849769850825e+00
1.631000000000000000e+03 3.386557407181845392e+00 3.241058341597701009e+00
1.632000000000000000e+03 3.254162683310041437e+00 3.243104150584075196e+00
1.633000000000000000e+03 3.153001475585619051e+00 3.243116092618909541e+00
1.634000000000000000e+03 3.000513131503984798e+00 3.250281132622250269e+00
1.635000000000000000e+03 3.483456270318276538e+00 3.252241874931701915e+00
1.636000000000000000e+03 3.243861398543325336e+00 3.253717672545253237e+00
1.637000000000000000e+03 3.209355998336882454e+00 3.250223627214315236e+00
1.638000000000000000e+03 3.295987176676003383e+00 3.251976529767322432e+00
1.639000000000000000e+03 3.139615775383056473e+00 3.254752302046567625e+00
1.640000000000000000e+03 3.217678280361366383e+00 3.248735024209071121e+00
1.641000000000000000e+03 3.079727135084854517e+00 3.246070884899987963e+00
1.642000000000000000e+03 3.170403107409052179e+00 3.248130586157653710e+00
1.643000000000000000e+03 3.307217113871855574e+00 3.241812009237471592e+00
1.644000000000000000e+03 3.249825803106825006e+00 3.241244000048706386e+00
1.645000000000000000e+03 3.320366703109403961e+00 3.234836956619644877e+00
1.646000000000000000e+03 3.246711658308516490e+00 3.234780702428603050e+00
1.647000000000000000e+03 3.397957026856077700e+00 3.228123414198268204e+00
1.648000000000000000e+03 3.256602763129931244e+00 3.227206389581855905e+00
1.649000000000000000e+03 3.211422135730741090e+00 3.225570044539633585e+00
1.650000000000000000e+03 3.160645046290372129e+00 3.223261298059133306e+00
1.651000000000000000e+03 3.304389737212142908e+00 3.225339335135343433e+00
1.652000000000000000e+03 3.172559634226182368e+00 3.222724709162089862e+00
1.653000000000000000e+03 3.421207782998613833e+00 3.226194266265578925e+00
1.654000000000000000e+03 3.158324858570034088e+00 3.226273975456479981e+00
1.655000000000000000e+03 3.209695600354212086e+00 3.230705824778948188e+00
1.656000000000000000e+03 3.057867924203071741e+00 3.231546496708221028e+00
1.657000000000000000e+03 3.218182817281808994e+00 3.232702607658725746e+00
1.658000000000000000e+03 3.274157237453292346e+00 3.232480739423233551e+00
1.659000000000000000e+03 3.107300870777920832e+00 3.232607201643037165e+00
1.660000000000000000e+03 3.307016078028512052e+00 3.239273928994399476e+00
1.661000000000000000e+03 3.267589233250130398e+00 3.238016932474345300e+00
1.662000000000000000e+03 3.074650696404216621e+00 3.241298574619039918e+00
1.663000000000000000e+03 3.334316816690295227e+00 3.248787591757226867e+00
1.664000000000000000e+03 3.174842209048765795e+00 3.242587944402996136e+00
1.665000000000000000e+03 3.167936568785012064e+00 3.244133845996383325e+00
1.666000000000000000e+03 3.296141474743361943e+00 3.245966071657260255e+00
1.667000000000000000e+03 3.161992615997339939e+00 3.246415195173820045e+00
1.668000000000000000e+03 3.179045173110759848e+00 3.240496894317527854e+00
1.669000000000000000e+03 3.125327962593057229e+00 3.239718106743968207e+00
1.670000000000000000e+03 3.215960023586960315e+00 3.237258419287477373e+00
1.671000000000000000e+03 3.281972368251706129e+00 3.237544061082719971e+00
1.672000000000000000e+03 3.392944967449591065e+00 3.234909361121183657e+00
1.673000000000000000e+03 3.156189843221668845e+00 3.232773920489588448e+00
1.674000000000000000e+03 3.177787104402721940e+00 3.227330947284178464e+00
1.675000000000000000e+03 3.517083147489197703e+00 3.230098454765555349e+00
1.676000000000000000e+03 3.290105836563506525e+00 3.231647085525932717e+00
1.677000000000000000e+03 3.200481268917181321e+00 3.235886452335083430e+00
1.678000000000000000e+03 3.301045665468169243e+00 3.238066122997784291e+00
1.679000000000000000e+03 3.406284869437538720e+00 3.236385291169646017e+00
1.680000000000000000e+03 3.167398419559196210e+00 3.239992188720472566e+00
1.681000000000000000e+03 3.210992820872655695e+00 3.238716228437245714e+00
1.682000000000000000e+03 3.469963792936520797e+00 3.235492915683551907e+00
1.683000000000000000e+03 3.059231219702621907e+00 3.240516180472385876e+00
1.684000000000000000e+03 3.311661866842318780e+00 3.238725902192238326e+00
1.685000000000000000e+03 3.393655729544482025e+00 3.238551412985047229e+00
1.686000000000000000e+03 3.264676598970889465e+00 3.240188023738656664e+00
1.687000000000000000e+03 3.161224992604394934e+00 3.238811357998360396e+00
1.688000000000000000e+03 3.225451260187537805e+00 3.240344885554244492e+00
1.689000000000000000e+03 3.113034637471131294e+00 3.236568039179562817e+00
1.690000000000000000e+03 3.172070718100054254e+00 3.236384030683951973e+00
1.691000000000000000e+03 3.199001738750708590e+00 3.233306994783252009e+00
1.692000000000000000e+03 3.087142008962358020e+00 3.233906853203011078e+00
1.693000000000000000e+03 3.203488854782227335e+00 3.230520313600217186e+00
1.694000000000000000e+03 3.269025157825111716e+00 3.231985204590523075e+00
1.695000000000000000e+03 3.271640830769296571e+00 3.235420789676077824e+00
1.696000000000000000e+03 3.227442596569109146e+00 3.227859285125994848e+00
1.697000000000000000e+03 3.305369643789836775e+00 3.227010793895962681e+00
1.698000000000000000e+03 3.206923964327754728e+00 3.226386080605999407e+00
1.699000000000000000e+03 3.251576772810989002e+00 3.222453444947476875e+00
1.700000000000000000e+03 3.255977666699445550e+00 3.215167440137350674e+00
1.701000000000000000e+03 3.138656723102383417e+00 3.219418401200352609e+00
1.702000000000000000e+03 3.275581287957573196e+00 3.218552958028009670e+00
1.703000000000000000e+03 3.262705685484402096e+00 3.220452493315813403e+00
1.704000000000000000e+03 3.167862640761113902e+00 3.224180244113674210e+00
1.705000000000000000e+03 3.233400998929380599e+00 3.221863710535326053e+00
1.706000000000000000e+03 3.241074845131512561e+00 3.215030391594285497e+00
1.707000000000000000e+03 3.223333718232709977e+00 3.213365990506956038e+00
1.708000000000000000e+03 3.027971318123503952e+00 3.222985841339480295e+00
1.709000000000000000e+03 3.117967622768613278e+00 3.222820136629379384e+00
1.710000000000000000e+03 3.092878587558966164e+00 3.232445170418026592e+00
1.711000000000000000e+03 3.305966705042057363e+00 3.232755221189732353e+00
1.712000000000000000e+03 3.257483383337826943e+00 3.233018931077640268e+00
1.713000000000000000e+03 3.214785482833895536e+00 3.237183504803073042e+00
1.714000000000000000e+03 3.315210507824930541e+00 3.236539987852164124e+00
1.715000000000000000e+03 3.214622965485867123e+00 3.234121434498309355e+00
1.716000000000000000e+03 3.256166187362232289e+00 3.234095496445757334e+00
1.717000000000000000e+03 3.175492737318646785e+00 3.233403236682105941e+00
1.718000000000000000e+03 3.143740239127278180e+00 3.234033897922816259e+00
1.719000000000000000e+03 3.114844677032484022e+00 3.233734458754511376e+00
1.720000000000000000e+03 3.337436862079265598e+00 3.231735821596663616e+00
1.721000000000000000e+03 3.176375093978939912e+00 3.230066357784767028e+00
1.722000000000000000e+03 3.545945204448663457e+00 3.234743461316332613e+00
1.723000000000000000e+03 3.208341251617067957e+00 3.236868628044096141e+00
1.724000000000000000e+03 3.219000523708381412e+00 3.236323014098593465e+00
1.725000000000000000e+03 3.120322971902873110e+00 3.231515304994459825e+00
1.726000000000000000e+03 3.198100555477698226e+00 3.231075720184146682e+00
1.727000000000000000e+03 3.546019025905385647e+00 3.230812052772333853e+00
1.728000000000000000e+03 3.218823071783483147e+00 3.232201419045473312e+00
1.729000000000000000e+03 3.498035989017044045e+00 3.234933266721237821e+00
1.730000000000000000e+03 3.184472748968288247e+00 3.241511321478241392e+00
1.731000000000000000e+03 3.209550134267004751e+00 3.243404049679038614e+00
1.732000000000000000e+03 3.253724957979667209e+00 3.245392028025726461e+00
1.733000000000000000e+03 3.177748176745887942e+00 3.243585301123416365e+00
1.734000000000000000e+03 3.172283023670900093e+00 3.243887014315043338e+00
1.735000000000000000e+03 3.270603308667233478e+00 3.241702880012614418e+00
1.736000000000000000e+03 3.199752206023036560e+00 3.249668245187650406e+00
1.737000000000000000e+03 3.330596093418261017e+00 3.252393258593926806e+00
1.738000000000000000e+03 3.194946397595554544e+00 3.251259336743742345e+00
1.739000000000000000e+03 3.171631286497071933e+00 3.251748510581636609e+00
1.740000000000000000e+03 3.189199114223588261e+00 3.252281011986121406e+00
1.741000000000000000e+03 3.325740864365006821e+00 3.247707405115202839e+00
1.742000000000000000e+03 3.360587957068108089e+00 3.254018801384340520e+00
1.743000000000000000e+03 3.240881127664295480e+00 3.245409336246351195e+00
1.744000000000000000e+03 2.975554276595779868e+00 3.242858501890101053e+00
1.745000000000000000e+03 3.215817606516842897e+00 3.242094601882319793e+00
1.746000000000000000e+03 3.230528148659011389e+00 3.241922957903403457e+00
1.747000000000000000e+03 3.278908369158285208e+00 3.242293788926978504e+00
1.748000000000000000e+03 3.137245225154084771e+00 3.232249863509326637e+00
1.749000000000000000e+03 3.381089813048764992e+00 3.230577856492938604e+00
1.750000000000000000e+03 3.168587715590851506e+00 3.220508921020297954e+00
1.751000000000000000e+03 3.385485838909569889e+00 3.234427319352749741e+00
1.752000000000000000e+03 3.185214307245426646e+00 3.235394954117006172e+00
1.753000000000000000e+03 3.226854010498950487e+00 3.251289987553148908e+00
1.754000000000000000e+03 3.227845135727795078e+00 3.252847430593479139e+00
1.755000000000000000e+03 3.533237572487284428e+00 3.255128441038419584e+00
1.756000000000000000e+03 3.365166723613307376e+00 3.251871650920239887e+00
1.757000000000000000e+03 3.130135863311252820e+00 3.251106892692978700e+00
1.758000000000000000e+03 3.163307192643066479e+00 3.245082761245988490e+00
1.759000000000000000e+03 3.136144733211856384e+00 3.249878498608049782e+00
1.760000000000000000e+03 3.154492587242548662e+00 3.250949204464141040e+00
1.761000000000000000e+03 3.428830944744447606e+00 3.250812032426535492e+00
1.762000000000000000e+03 3.201566598929075802e+00 3.245595302021438311e+00
1.763000000000000000e+03 3.106307877367057380e+00 3.237833288934305109e+00
1.764000000000000000e+03 3.188444523397129693e+00 3.242675500955665147e+00
1.765000000000000000e+03 3.113457212746236102e+00 3.248062277913968288e+00
1.766000000000000000e+03 3.212933796420688104e+00 3.250526962596133274e+00
1.767000000000000000e+03 3.144262009199311425e+00 3.251167135915043360e+00
1.768000000000000000e+03 3.151942791127962273e+00 3.255293214250083000e+00
1.769000000000000000e+03 3.095278570111413163e+00 3.255884191320140619e+00
1.770000000000000000e+03 3.741208682266365049e+00 3.248841109750746359e+00
1.771000000000000000e+03 3.248255524837253549e+00 3.250630474566976957e+00
1.772000000000000000e+03 3.889526295425387303e+00 3.244207532901945079e+00
1.773000000000000000e+03 3.240045898359105170e+00 3.251045234723978439e+00
1.774000000000000000e+03 3.263523441468510367e+00 3.251522050917180717e+00
1.775000000000000000e+03 3.140331703940036689e+00 3.250878137991861205e+00
1.776000000000000000e+03 3.169161876932592214e+00 3.247939772668736680e+00
1.777000000000000000e+03 3.089630835538649034e+00 3.245339250447491608e+00
1.778000000000000000e+03 3.386775892078019101e+00 3.244801491744817135e+00
1.779000000000000000e+03 3.214459520740709841e+00 3.248627224689264903e+00
1.780000000000000000e+03 3.183712232719370760e+00 3.250770159717704999e+00
1.781000000000000000e+03 3.117071648161116926e+00 3.251941562432565824e+00
1.782000000000000000e+03 3.050107433582779137e+00 3.246712675792072567e+00
1.783000000000000000e+03 3.434569608518701855e+00 3.244675961005545783e+00
1.784000000000000000e+03 3.191025354927920610e+00 3.246992844797214950e+00
1.785000000000000000e+03 3.314404993803420130e+00 3.248662200883070117e+00
1.786000000000000000e+03 3.256135081415439281e+00 3.253811653255812786e+00
1.787000000000000000e+03 3.443951502559855271e+00 3.256574309387251898e+00
1.788000000000000000e+03 3.160884307956384642e+00 3.257431872964114739e+00
1.789000000000000000e+03 3.099366550272995458e+00 3.261510700625952275e+00
1.790000000000000000e+03 3.240162308240076339e+00 3.264680245189293117e+00
1.791000000000000000e+03 3.128568172308281437e+00 3.252812100507710635e+00
1.792000000000000000e+03 3.458722380126790785e+00 3.250687544111737104e+00
1.793000000000000000e+03 3.245926658227025641e+00 3.232034846025074515e+00
1.794000000000000000e+03 3.202088618715027923e+00 3.232021044847529279e+00
1.795000000000000000e+03 3.415702959562288754e+00 3.233972961545967362e+00
1.796000000000000000e+03 3.261145834763523599e+00 3.234558214559589473e+00
1.797000000000000000e+03 3.108625515204277434e+00 3.238390025210627243e+00
1.798000000000000000e+03 3.316336510420966555e+00 3.240473444370683520e+00
1.799000000000000000e+03 3.221862134349468221e+00 3.234122117509025784e+00
1.800000000000000000e+03 3.201348695836979896e+00 3.237175465943840535e+00
1.801000000000000000e+03 3.219675479124705753e+00 3.236557259482379045e+00
1.802000000000000000e+03 3.120098007468003587e+00 3.239083960857626288e+00
1.803000000000000000e+03 3.198983229033823150e+00 3.242766050169955783e+00
1.804000000000000000e+03 3.255218766831339483e+00 3.237798150980538026e+00
1.805000000000000000e+03 3.319435307655947298e+00 3.241341388824657166e+00
1.806000000000000000e+03 3.323440041678242363e+00 3.240083643623600018e+00
1.807000000000000000e+03 3.178564552273832611e+00 3.236696702975621953e+00
1.808000000000000000e+03 3.315095897601451735e+00 3.229767333784314243e+00
1.809000000000000000e+03 3.222060352645051751e+00 3.231030968333134634e+00
1.810000000000000000e+03 3.266482895003069764e+00 3.233490219752223727e+00
1.811000000000000000e+03 3.163273268998294085e+00 3.233136910470592262e+00
1.812000000000000000e+03 3.143418371958901059e+00 3.232991726762672879e+00
1.813000000000000000e+03 3.239493851257285950e+00 3.232424154377638637e+00
1.814000000000000000e+03 3.341600109406040353e+00 3.234194246209096679e+00
1.815000000000000000e+03 3.163741824484918475e+00 3.232740758557062666e+00
1.816000000000000000e+03 3.322434302974112796e+00 3.227403560848323583e+00
1.817000000000000000e+03 3.172967601940889892e+00 3.227420112917136485e+00
1.818000000000000000e+03 3.132722817611706567e+00 3.232524833755836546e+00
1.819000000000000000e+03 3.336593458133299883e+00 3.231665062553084056e+00
1.820000000000000000e+03 3.158983974260916927e+00 3.230400835323798514e+00
1.821000000000000000e+03 3.218139703170991073e+00 3.230213989507071393e+00
1.822000000000000000e+03 3.197391006075959385e+00 3.227828816152184643e+00
1.823000000000000000e+03 3.235853640942001341e+00 3.230924895200502078e+00
1.824000000000000000e+03 3.332754868692696437e+00 3.232598703976483634e+00
1.825000000000000000e+03 3.264095185761133333e+00 3.233939506811922993e+00
1.826000000000000000e+03 3.120657455496334443e+00 3.226356220327774249e+00
1.827000000000000000e+03 3.166776734907528645e+00 3.220451591266505709e+00
1.828000000000000000e+03 3.211429689909203411e+00 3.222367673803320898e+00
1.829000000000000000e+03 3.197736607036556045e+00 3.216084964507004873e+00
1.830000000000000000e+03 3.226029936974833312e+00 3.215600864738779929e+00
1.831000000000000000e+03 3.122760823991489687e+00 3.210822343749561991e+00
1.832000000000000000e+03 3.436019484725422402e+00 3.210008811615091329e+00
1.833000000000000000e+03 3.316730331485346461e+00 3.211852931367967123e+00
1.834000000000000000e+03 3.143949112633665166e+00 3.210926066751328189e+00
1.835000000000000000e+03 3.202215051212725871e+00 3.207660268829112038e+00
1.836000000000000000e+03 3.261807917516036159e+00 3.205481521917382892e+00
1.837000000000000000e+03 3.312814348752288307e+00 3.204059296728246853e+00
1.838000000000000000e+03 3.281945662310863820e+00 3.206849340638905588e+00
1.839000000000000000e+03 3.171293045178043446e+00 3.211166611335796173e+00
1.840000000000000000e+03 3.193874863167894151e+00 3.210817423812509119e+00
1.841000000000000000e+03 3.124268544929235780e+00 3.209869629913876032e+00
1.842000000000000000e+03 3.243941169400709867e+00 3.210134246037009476e+00
1.843000000000000000e+03 3.265935580073077382e+00 3.209943113084846811e+00
1.844000000000000000e+03 3.308850880248908499e+00 3.204929568552940644e+00
1.845000000000000000e+03 3.016103848289998890e+00 3.203733694907515250e+00
1.846000000000000000e+03 3.087254879227505189e+00 3.204722164249648841e+00
1.847000000000000000e+03 3.255207853746441060e+00 3.207731736403955480e+00
1.848000000000000000e+03 3.063787525748813856e+00 3.213343094590178417e+00
1.849000000000000000e+03 3.202696361916046008e+00 3.213521130577644769e+00
1.850000000000000000e+03 3.075342055434350907e+00 3.212775804852633588e+00
1.851000000000000000e+03 3.130731983619472025e+00 3.212068382207935002e+00
1.852000000000000000e+03 3.217183162073922187e+00 3.213712735741169890e+00
1.853000000000000000e+03 3.202419266591744584e+00 3.211605183716088163e+00
1.854000000000000000e+03 3.210968192517387187e+00 3.208006526339072906e+00
1.855000000000000000e+03 3.076591948015749534e+00 3.208205808688387783e+00
1.856000000000000000e+03 3.265545295408684989e+00 3.211322681956853664e+00
1.857000000000000000e+03 3.284569358367227299e+00 3.209820972844529940e+00
1.858000000000000000e+03 3.305413645487344176e+00 3.205501280573717082e+00
1.859000000000000000e+03 3.322625957201804869e+00 3.198504418107267711e+00
1.860000000000000000e+03 3.121072218315601887e+00 3.199347483510027068e+00
1.861000000000000000e+03 3.228724348096317254e+00 3.197078539756814664e+00
1.862000000000000000e+03 3.189745687989462564e+00 3.201180188190232201e+00
1.863000000000000000e+03 3.035311859665756895e+00 3.200145259432345402e+00
1.864000000000000000e+03 3.284919922875686016e+00 3.198888150163059052e+00
1.865000000000000000e+03 3.303633959446461432e+00 3.196578796001548373e+00
1.866000000000000000e+03 3.241040341668591562e+00 3.197265016030652163e+00
1.867000000000000000e+03 3.391231062356469206e+00 3.200656610545129510e+00
1.868000000000000000e+03 3.218551129407852152e+00 3.194852473641077051e+00
1.869000000000000000e+03 3.167923578036106136e+00 3.196763956280225472e+00
1.870000000000000000e+03 3.197733031186899222e+00 3.201618597601579630e+00
1.871000000000000000e+03 3.188534965320869219e+00 3.209331985108433205e+00
1.872000000000000000e+03 3.351717403722174637e+00 3.210641209194099233e+00
1.873000000000000000e+03 3.172784036404709962e+00 3.205861324515882238e+00
1.874000000000000000e+03 3.151920406606276703e+00 3.203217001194949454e+00
1.875000000000000000e+03 3.326889981951355768e+00 3.204689929895855993e+00
1.876000000000000000e+03 3.201739553023072116e+00 3.208697724102793192e+00
1.877000000000000000e+03 3.140026657919785968e+00 3.206025739791015017e+00
1.878000000000000000e+03 3.002071163652880514e+00 3.204445896581045172e+00
1.879000000000000000e+03 3.205015661288424411e+00 3.207144038826315491e+00
1.880000000000000000e+03 3.103117113039389530e+00 3.209177301589099862e+00
1.881000000000000000e+03 3.288334482265951486e+00 3.220539432599358154e+00
1.882000000000000000e+03 3.202544019085221461e+00 3.220632885705556170e+00
1.883000000000000000e+03 3.215651209301627400e+00 3.221252383573289357e+00
1.884000000000000000e+03 3.216476713788489761e+00 3.226139711663437382e+00
1.885000000000000000e+03 3.043552649454153158e+00 3.224716762308655227e+00
1.886000000000000000e+03 3.222918659806594643e+00 3.224150647740760434e+00
1.887000000000000000e+03 3.023042377584350238e+00 3.224216005860733869e+00
1.888000000000000000e+03 3.140246831314756903e+00 3.222346830260348405e+00
1.889000000000000000e+03 3.396882014770192360e+00 3.223718667384859682e+00
1.890000000000000000e+03 3.383877555708508567e+00 3.231198887267234809e+00
1.891000000000000000e+03 3.183100947046112239e+00 3.235401192800116288e+00
1.892000000000000000e+03 3.025987774945250397e+00 3.235842150585397814e+00
1.893000000000000000e+03 3.096646333754433655e+00 3.232234586221143680e+00
1.894000000000000000e+03 3.269885340553645658e+00 3.230871657403458386e+00
1.895000000000000000e+03 3.236903716293229483e+00 3.229737149741677804e+00
1.896000000000000000e+03 3.158665922937560655e+00 3.225871979147783453e+00
1.897000000000000000e+03 3.221375629968417975e+00 3.224745360224916979e+00
1.898000000000000000e+03 3.413339335298167132e+00 3.225699234538948801e+00
1.899000000000000000e+03 3.403956467713177503e+00 3.231854756110373206e+00
1.900000000000000000e+03 3.575557458725935334e+00 3.235721993369511829e+00
1.901000000000000000e+03 3.232462472344229010e+00 3.238014805999775980e+00
1.902000000000000000e+03 3.214525602698797613e+00 3.238905798241090039e+00
1.903000000000000000e+03 3.230804983271694297e+00 3.238317177500405819e+00
1.904000000000000000e+03 3.228001948684383393e+00 3.238144422982896398e+00
1.905000000000000000e+03 3.280989376730678586e+00 3.236088584248069111e+00
1.906000000000000000e+03 3.243654666467529424e+00 3.238560667294356321e+00
1.907000000000000000e+03 3.316464038341040421e+00 3.236370038429164264e+00
1.908000000000000000e+03 3.273424614388317444e+00 3.238123962953031842e+00
1.909000000000000000e+03 3.467132373331105022e+00 3.243885707658216155e+00
1.910000000000000000e+03 3.365825252502152143e+00 3.239907314193497978e+00
1.911000000000000000e+03 3.206173276732132038e+00 3.235835346075172314e+00
1.912000000000000000e+03 3.207414829152001268e+00 3.243649297084633787e+00
1.913000000000000000e+03 3.118266883697306202e+00 3.248615296427431964e+00
1.914000000000000000e+03 3.106540100135062321e+00 3.252328436825046243e+00
1.915000000000000000e+03 3.172283158195568387e+00 3.248352018754169457e+00
1.916000000000000000e+03 3.156674796108408287e+00 3.250529502465695941e+00
1.917000000000000000e+03 3.178181630481056175e+00 3.254795018516981386e+00
1.918000000000000000e+03 3.248292026509874475e+00 3.255142203842404935e+00
1.919000000000000000e+03 3.359705151653955113e+00 3.252475361909214158e+00
1.920000000000000000e+03 3.194829618249973802e+00 3.246568933281693159e+00
1.921000000000000000e+03 3.323974171918495646e+00 3.236858362885583595e+00
1.922000000000000000e+03 3.178999189457875740e+00 3.234390663138101196e+00
1.923000000000000000e+03 3.208741028601237666e+00 3.235299893123944059e+00
1.924000000000000000e+03 3.134243164395413839e+00 3.236908376079216332e+00
1.925000000000000000e+03 3.142435971305624687e+00 3.235568875650776555e+00
1.926000000000000000e+03 3.135293505198915920e+00 3.235351956270163587e+00
1.927000000000000000e+03 3.093199358539043153e+00 3.238333089800528697e+00
1.928000000000000000e+03 3.370716619522134305e+00 3.235492420008836856e+00
1.929000000000000000e+03 3.237746276181462601e+00 3.231438699558572658e+00
1.930000000000000000e+03 3.220998830975481120e+00 3.230050809058929495e+00
1.931000000000000000e+03 3.495658987424560493e+00 3.224528953748107440e+00
1.932000000000000000e+03 3.224627748657181492e+00 3.224986216613969781e+00
1.933000000000000000e+03 3.245171949659013677e+00 3.225343560449658309e+00
1.934000000000000000e+03 3.110828617718581768e+00 3.227495470153906254e+00
1.935000000000000000e+03 3.324003064754273318e+00 3.238741621342173804e+00
1.936000000000000000e+03 3.329286564988991337e+00 3.245021415080134197e+00
1.937000000000000000e+03 3.235263042985360826e+00 3.246001759311710089e+00
1.938000000000000000e+03 3.306665657970522698e+00 3.249596921628195911e+00
1.939000000000000000e+03 3.167699322612349544e+00 3.249879143738794607e+00
1.940000000000000000e+03 3.187134642881543467e+00 3.245731859958726151e+00
1.941000000000000000e+03 3.133754482444950806e+00 3.245532198338338503e+00
1.942000000000000000e+03 3.250894802132501038e+00 3.245171519872367849e+00
1.943000000000000000e+03 3.295144301482579863e+00 3.248811294746339229e+00
1.944000000000000000e+03 3.174421931546806963e+00 3.251332599645949450e+00
1.945000000000000000e+03 3.272312601506146112e+00 3.249363795325105997e+00
1.946000000000000000e+03 3.362900007682143144e+00 3.249332389554446365e+00
1.947000000000000000e+03 3.202837246673349458e+00 3.252350396451507919e+00
1.948000000000000000e+03 3.111275796377765968e+00 3.257762571699312382e+00
1.949000000000000000e+03 3.411616753345371844e+00 3.262192801661250918e+00
1.950000000000000000e+03 3.144951040069253079e+00 3.259501734517043836e+00
1.951000000000000000e+03 3.224463791366644294e+00 3.259984517454943997e+00
1.952000000000000000e+03 3.221708582579539293e+00 3.255561085505853214e+00
1.953000000000000000e+03 3.204343271867221343e+00 3.260387357890184301e+00
1.954000000000000000e+03 3.556386147665769215e+00 3.260435425136972043e+00
1.955000000000000000e+03 3.423474907713983217e+00 3.267202327706205001e+00
1.956000000000000000e+03 3.195888565371441281e+00 3.265111384233811975e+00
1.957000000000000000e+03 3.321988123140490856e+00 3.262883828918725193e+00
1.958000000000000000e+03 3.259580910933830733e+00 3.260685148302982839e+00
1.959000000000000000e+03 3.193813800451215990e+00 3.259277910290152569e+00
1.960000000000000000e+03 3.186843153434472775e+00 3.258304791785661791e+00
1.961000000000000000e+03 3.309547033279662376e+00 3.261673725872821450e+00
1.962000000000000000e+03 3.324590184416725158e+00 3.262490963361111884e+00
1.963000000000000000e+03 3.309593224585634097e+00 3.260087967016656485e+00
1.964000000000000000e+03 3.055490991561675695e+00 3.261664530896174696e+00
1.965000000000000000e+03 3.141179740479254079e+00 3.259823629576997561e+00
1.966000000000000000e+03 3.256013781081362524e+00 3.259858703239580713e+00
1.967000000000000000e+03 3.309686368451224769e+00 3.262184281382304540e+00
1.968000000000000000e+03 3.547925817999687759e+00 3.257739755588529018e+00
1.969000000000000000e+03 3.130103590413176651e+00 3.256878485581159666e+00
1.970000000000000000e+03 3.240310148491497344e+00 3.250910095785241705e+00
1.971000000000000000e+03 3.318721709460936253e+00 3.256724940726777540e+00
1.972000000000000000e+03 3.417678644030418766e+00 3.254741462429498799e+00
1.973000000000000000e+03 3.247094639530518023e+00 3.253942409045445405e+00
1.974000000000000000e+03 3.381504720487904958e+00 3.251452623991737845e+00
1.975000000000000000e+03 3.240365325858554080e+00 3.239423141544683915e+00
1.976000000000000000e+03 3.240184352385525379e+00 3.232366583139546723e+00
1.977000000000000000e+03 3.147315818355640005e+00 3.234003837111410817e+00
1.978000000000000000e+03 3.250376137457319015e+00 3.232141495300672851e+00
1.979000000000000000e+03 3.128774582432710005e+00 3.233866563648227999e+00
1.980000000000000000e+03 3.321892006367939132e+00 3.237771626314139173e+00
1.981000000000000000e+03 3.166443981976572619e+00 3.237204698706961814e+00
1.982000000000000000e+03 3.154774948354279296e+00 nan
1.983000000000000000e+03 3.358206856663316309e+00 nan
1.984000000000000000e+03 3.100785878779726890e+00 nan
1.985000000000000000e+03 3.273715548009470400e+00 nan
1.986000000000000000e+03 3.455923133391079372e+00 nan
1.987000000000000000e+03 3.025056214922341891e+00 nan
1.988000000000000000e+03 3.076824996082978547e+00 nan
1.989000000000000000e+03 3.172881161508666725e+00 nan
1.990000000000000000e+03 3.377544837730670935e+00 nan
1.991000000000000000e+03 3.145124659475518669e+00 nan
1.992000000000000000e+03 3.189746447217386649e+00 nan
1.993000000000000000e+03 3.104751869718935353e+00 nan
1.994000000000000000e+03 3.075206849783596041e+00 nan
1.995000000000000000e+03 3.141212571508512408e+00 nan
1.996000000000000000e+03 3.261378724245984628e+00 nan
1.997000000000000000e+03 3.247494450710981528e+00 nan
1.998000000000000000e+03 3.328583644836032196e+00 nan
1.999000000000000000e+03 3.350016307087656742e+00 nan
2.000000000000000000e+03 3.164166049147393966e+00 nan
