# Supplementary material for: Design of buried charged networks in artificial proteins
Source: Nat Commun. 2021 Mar 25;12:1895. doi: 10.1038/s41467-021-21909-7 (PMC7994573; doi:10.1038/s41467-021-21909-7)
Supplement: Supplementary file 4 — Source Data [file 41467_2021_21909_MOESM4_ESM.zip › source_data_final_revised/figure1/c/data.txt]

# bin                    ip_maquette              hc_maquette
5.999999999999999778e-01 3.396603396603396080e-02 9.595202398800599664e-01
1.799999999999999822e+00 9.290709290709289747e-02 3.598200899550224596e-02
3.000000000000000000e+00 1.908091908091908429e-01 4.497751124437780745e-03
4.199999999999999289e+00 2.167832167832167423e-01 0.000000000000000000e+00
5.400000000000000355e+00 1.718281718281717829e-01 0.000000000000000000e+00
6.599999999999999645e+00 2.062937062937063581e-01 0.000000000000000000e+00
7.799999999999999822e+00 4.445554445554440737e-02 0.000000000000000000e+00
9.000000000000000000e+00 2.547452547452548621e-02 0.000000000000000000e+00
1.019999999999999929e+01 9.990009990009993471e-03 0.000000000000000000e+00
1.139999999999999858e+01 7.492507492507485128e-03 0.000000000000000000e+00
