# Supplementary material for: Design of buried charged networks in artificial proteins
Source: Nat Commun. 2021 Mar 25;12:1895. doi: 10.1038/s41467-021-21909-7 (PMC7994573; doi:10.1038/s41467-021-21909-7)
Supplement: Supplementary file 4 — Source Data [file 41467_2021_21909_MOESM4_ESM.zip › source_data_final_revised/figure1/d/unfolding_dold_1ip.txt]

# GdnHCl(M) 		 measurement1 		   measurement2              measurement3 
0.000000000000000000e+00 -2.249253846381881417e+01 -2.110910384489964997e+01 -1.984176029407404940e+01
5.000000000000000000e-01 -2.096151246553819547e+01 -2.283062876115376483e+01 -2.242270180535381030e+01
1.000000000000000000e+00 -2.111049713929979887e+01 -2.310033794800343898e+01 -1.957990246939198542e+01
1.500000000000000000e+00 -1.679771292206444855e+01 -1.686116710639434046e+01 -1.610012895384341647e+01
2.000000000000000000e+00 -1.512890937657486568e+01 -1.286463403788575022e+01 -1.216406041561675799e+01
2.500000000000000000e+00 -5.481025108943764046e+00 -8.401319182995877100e+00 -5.224916105890375917e+00
3.000000000000000000e+00 -2.032373343610114791e+00 -2.328601962469985853e+00 -2.241300803367622052e+00
3.500000000000000000e+00 -1.511030889633296681e+00 -1.499783001808318250e+00 -1.632456941274123219e+00
4.000000000000000000e+00 -1.051835798772714936e+00 -1.069240654551922409e+00 -1.195026857972904866e+00
4.500000000000000000e+00 -7.359424895502920672e-01 -9.967277739898614541e-01 -8.410346544926334822e-01
5.000000000000000000e+00 -7.002910206622593448e-01 -8.020969673613375095e-01 -6.724912400320161021e-01
5.500000000000000000e+00 -3.088937953932350822e-01 -5.589563632051700592e-01 -3.897485355586517985e-01
6.000000000000000000e+00 -3.531780407909169139e-01 -1.131304701627486309e-01 -1.437462646370023522e-01
6.500000000000000000e+00 6.493758485755793744e-03 -1.791383348649690510e-01 -1.485780659887943889e-01
7.000000000000000000e+00 2.273304845403611302e-02 -3.165896896214397474e-04 6.398771974031362830e-02
7.500000000000000000e+00 1.947633176711232594e-01 4.817613316337118201e-01 1.604992793407049589e-01
8.000000000000000000e+00 4.231625085228115091e-01 2.516141835887706346e-01 3.447415646399667466e-01
