# Supplementary material for: Design of buried charged networks in artificial proteins
Source: Nat Commun. 2021 Mar 25;12:1895. doi: 10.1038/s41467-021-21909-7 (PMC7994573; doi:10.1038/s41467-021-21909-7)
Supplement: Supplementary file 4 — Source Data [file 41467_2021_21909_MOESM4_ESM.zip › source_data_final_revised/figure1/d/unfolding_dold_hc.txt]

# GdnHCl(M) 		 measurement1 		   measurement2              measurement3 
0.000000000000000000e+00 -2.523312720481427718e+01 -2.521639344262294813e+01 -2.607285743930276212e+01
5.000000000000000000e-01 -2.572585183648059370e+01 -2.744056028221621801e+01 -2.763460053953103213e+01
1.000000000000000000e+00 -2.408439510271839978e+01 -2.548544303797468302e+01 -2.594321435982568858e+01
1.500000000000000000e+00 -2.569218510064328953e+01 -2.599006432869889949e+01 -2.557292176800165961e+01
2.000000000000000000e+00 -2.603801203569205214e+01 -2.573894168914712566e+01 -2.534741232620875095e+01
2.500000000000000000e+00 -2.578063913675035934e+01 -2.583086532475616792e+01 -2.563393235111018598e+01
3.000000000000000000e+00 -2.693026976551151463e+01 -2.574424361900808833e+01 -2.532757003527703077e+01
3.500000000000000000e+00 -2.545245694127412506e+01 -2.551951649719859816e+01 -2.471345922390537098e+01
4.000000000000000000e+00 -2.375622950819672852e+01 -2.423010790620460497e+01 -2.424437642664453918e+01
4.500000000000000000e+00 -2.402331604067233428e+01 -2.383046897696617350e+01 -2.402483295289479059e+01
5.000000000000000000e+00 -2.140605934841252989e+01 -2.084221000207511665e+01 -2.192766549076571891e+01
5.500000000000000000e+00 -1.090860385972193569e+01 -9.339405685826934089e+00 -8.173199003942725582e+00
6.000000000000000000e+00 -9.309082589748910452e-01 -8.261063083627306902e-01 -8.258629591201493980e-01
6.500000000000000000e+00 6.182881552189251062e-01 -6.596168427059556638e-02 -6.212051276198380517e-02
7.000000000000000000e+00 1.749560195061216350e-01 2.562833637684166499e-01 8.820984000830044136e-02
7.500000000000000000e+00 2.274980163934426647e-01 4.607827661340527237e-01 1.763621390329944139e-01
8.000000000000000000e+00 4.297339860967006042e-01 5.056814253994604824e-01 2.063941043785017526e-01
