# Supplementary material for: Design of buried charged networks in artificial proteins
Source: Nat Commun. 2021 Mar 25;12:1895. doi: 10.1038/s41467-021-21909-7 (PMC7994573; doi:10.1038/s41467-021-21909-7)
Supplement: Supplementary file 4 — Source Data [file 41467_2021_21909_MOESM4_ESM.zip › source_data_final_revised/figure1/e/hc_cd.txt]

λ (nm)	CD raw	        θ
260 -0.371774       -470.6
259.5   -0.309307       -391.527848101266
259 -0.30739        -389.101265822785
258.5   -0.334431       -423.330379746836
258 -0.463527       -586.743037974683
257.5   -0.545877       -690.983544303797
257 -0.557969       -706.289873417722
256.5   -0.377436       -477.767088607595
256 -0.378721       -479.393670886076
255.5   -0.306829       -388.391139240506
255 -0.45062        -570.405063291139
254.5   -0.580538       -734.858227848101
254 -0.73281        -927.607594936709
253.5   -0.754798       -955.440506329114
253 -0.570866       -722.615189873418
252.5   -0.534967       -677.173417721519
252 -0.416027       -526.616455696203
251.5   -0.46744        -591.696202531646
251 -0.485572       -614.648101265823
250.5   -0.483842       -612.458227848101
250 -0.520364       -658.688607594937
249.5   -0.522721       -661.672151898734
249 -0.542631       -686.874683544304
248.5   -0.595473       -753.763291139241
248 -0.689246       -872.463291139241
247.5   -0.689337       -872.578481012658
247 -0.596119       -754.581012658228
246.5   -0.741071       -938.064556962025
246 -0.848004       -1073.42278481013
245.5   -0.978064       -1238.05569620253
245 -1.11448        -1410.73417721519
244.5   -1.13269        -1433.78481012658
244 -1.4235     -1801.89873417722
243.5   -1.51119        -1912.89873417722
243 -1.70827        -2162.3670886076
242.5   -1.82923        -2315.48101265823
242 -1.91139        -2419.48101265823
241.5   -2.06303        -2611.43037974684
241 -2.11504        -2677.26582278481
240.5   -2.50548        -3171.49367088608
240 -2.81223        -3559.78481012658
239.5   -3.22331        -4080.13924050633
239 -3.46675        -4388.29113924051
238.5   -3.83397        -4853.12658227848
238 -4.29246        -5433.49367088608
237.5   -4.80867        -6086.92405063291
237 -5.29461        -6702.03797468354
236.5   -5.671      -7178.48101265823
236 -6.08879        -7707.32911392405
235.5   -6.65484        -8423.84810126582
235 -7.30718        -9249.59493670886
234.5   -7.97023        -10088.8987341772
234 -8.78192        -11116.3544303797
233.5   -9.42521        -11930.6455696203
233 -10.2063        -12919.3670886076
232.5   -11.1685        -14137.3417721519
232 -11.9483        -15124.4303797468
231.5   -12.6788        -16049.1139240506
231 -13.4039        -16966.9620253165
230.5   -14.1303        -17886.4556962025
230 -14.9259        -18893.5443037975
229.5   -15.7048        -19879.4936708861
229 -16.5399        -20936.582278481
228.5   -17.1955        -21766.4556962025
228 -18.1001        -22911.5189873418
227.5   -18.6404        -23595.4430379747
227 -19.2389        -24353.0379746835
226.5   -19.8473        -25123.164556962
226 -20.4279        -25858.1012658228
225.5   -20.7577        -26275.5696202532
225 -21.1431        -26763.417721519
224.5   -21.368     -27048.1012658228
224 -21.4805        -27190.5063291139
223.5   -21.6283        -27377.5949367089
223 -21.642     -27394.9367088608
222.5   -21.6816        -27445.0632911392
222 -21.5288        -27251.6455696203
221.5   -21.2431        -26890
221 -20.8506        -26393.164556962
220.5   -20.4486        -25884.3037974684
220 -20.246     -25627.8481012658
219.5   -20.1867        -25552.7848101266
219 -19.9351        -25234.3037974684
218.5   -19.7899        -25050.5063291139
218 -19.4703        -24645.9493670886
217.5   -19.3774        -24528.3544303797
217 -19.0539        -24118.8607594937
216.5   -18.9198        -23949.1139240506
216 -18.8       -23797.4683544304
215.5   -18.6656        -23627.3417721519
215 -18.5557        -23488.2278481013
214.5   -18.1451        -22968.4810126582
214 -18.0516        -22850.1265822785
213.5   -18.0623        -22863.6708860759
213 -17.9716        -22748.8607594937
212.5   -17.9376        -22705.8227848101
212 -17.7661        -22488.7341772152
211.5   -17.9826        -22762.7848101266
211 -18.3823        -23268.7341772152
210.5   -18.5312        -23457.2151898734
210 -18.7677        -23756.582278481
209.5   -18.9116        -23938.7341772152
209 -19.0489        -24112.5316455696
208.5   -19.0757        -24146.4556962025
208 -18.6329        -23585.9493670886
207.5   -18.1606        -22988.1012658228
207 -17.7022        -22407.8481012658
206.5   -16.7373        -21186.4556962025
206 -15.626     -19779.746835443
205.5   -13.6898        -17328.8607594937
205 -11.6172        -14705.3164556962
204.5   -9.24265        -11699.5569620253
204 -6.88395        -8713.86075949367
203.5   -5.19756        -6579.18987341772
203 -2.81821        -3567.35443037975
202.5   -0.495073       -626.674683544304
202 2.35574     2981.94936708861
201.5   5.72332     7244.70886075949
201 9.22511     11677.3544303797
200.5   13.4987     17086.9620253165
200 17.884      22637.9746835443
199.5   22.7788     28833.9240506329
199 27.616      34956.9620253165
198.5   33.3238     42182.0253164557
198 38.1029     48231.5189873418
197.5   43.4178     54959.2405063291
197 47.3427     59927.4683544304
196.5   51.0637     64637.5949367089
196 54.4535     68928.4810126582
195.5   56.9812     72128.1012658228
195 58.6675     74262.6582278481
194.5   59.9188     75846.582278481
194 59.2331     74978.6075949367
193.5   59.5961     75438.1012658228
193 58.8462     74488.8607594937
192.5   59.0732     74776.2025316456
192 58.4567     73995.8227848101
191.5   57.1791     72378.6075949367
191 55.697      70502.5316455696
190.5   54.0459     68412.5316455696
190 52.5365     66501.8987341772
