# Supplementary material for: Design of buried charged networks in artificial proteins
Source: Nat Commun. 2021 Mar 25;12:1895. doi: 10.1038/s41467-021-21909-7 (PMC7994573; doi:10.1038/s41467-021-21909-7)
Supplement: Supplementary file 4 — Source Data [file 41467_2021_21909_MOESM4_ESM.zip › source_data_final_revised/figure1/f/data.txt]

# T_°C                   θ_hc_maquette             T_°C                     θ_ip_maquette
2.050000000000000000e+01 -2.722949367000000009e+01 2.050000000000000000e+01 -2.684405063291140081e+01
2.100000000000000000e+01 -2.752316456000000144e+01 2.100000000000000000e+01 -2.690379746835440145e+01
2.150000000000000000e+01 -2.738987342000000069e+01 2.150000000000000000e+01 -2.736873417721519886e+01
2.200000000000000000e+01 -2.763569619999999816e+01 2.200000000000000000e+01 -2.732139240506329969e+01
2.250000000000000000e+01 -2.728607594999999719e+01 2.250000000000000000e+01 -2.733620253164559699e+01
2.300000000000000000e+01 -2.736759494000000004e+01 2.300000000000000000e+01 -2.652620253164559827e+01
2.350000000000000000e+01 -2.707468354000000232e+01 2.350000000000000000e+01 -2.662189873417720065e+01
2.400000000000000000e+01 -2.764164557000000144e+01 2.400000000000000000e+01 -2.681708860759489710e+01
2.450000000000000000e+01 -2.722860758999999931e+01 2.450000000000000000e+01 -2.725924050632909967e+01
2.500000000000000000e+01 -2.731177214999999947e+01 2.500000000000000000e+01 -2.691215189873419789e+01
2.550000000000000000e+01 -2.674278480999999985e+01 2.550000000000000000e+01 -2.705696202531650130e+01
2.600000000000000000e+01 -2.682518986999999910e+01 2.600000000000000000e+01 -2.671063291139240192e+01
2.650000000000000000e+01 -2.643316456000000159e+01 2.650000000000000000e+01 -2.727670886075949852e+01
2.700000000000000000e+01 -2.685025316000000117e+01 2.700000000000000000e+01 -2.658886075949369854e+01
2.750000000000000000e+01 -2.693594936999999945e+01 2.750000000000000000e+01 -2.676683544303799778e+01
2.800000000000000000e+01 -2.695835442999999998e+01 2.800000000000000000e+01 -2.691253164556960087e+01
2.850000000000000000e+01 -2.668569619999999887e+01 2.850000000000000000e+01 -2.675607594936709788e+01
2.900000000000000000e+01 -2.644430380000000014e+01 2.900000000000000000e+01 -2.653924050632910081e+01
2.950000000000000000e+01 -2.679886076000000017e+01 2.950000000000000000e+01 -2.654088607594939830e+01
3.000000000000000000e+01 -2.627088608000000036e+01 3.000000000000000000e+01 -2.677367088607589807e+01
3.050000000000000000e+01 -2.602810127000000051e+01 3.050000000000000000e+01 -2.647556962025320004e+01
3.100000000000000000e+01 -2.638177214999999975e+01 3.100000000000000000e+01 -2.669962025316459986e+01
3.150000000000000000e+01 -2.639341772000000219e+01 3.150000000000000000e+01 -2.660759493670890308e+01
3.200000000000000000e+01 -2.615544303999999798e+01 3.200000000000000000e+01 -2.607531645569619982e+01
3.250000000000000000e+01 -2.591202532000000147e+01 3.250000000000000000e+01 -2.656848101265820006e+01
3.300000000000000000e+01 -2.615746834999999848e+01 3.300000000000000000e+01 -2.640924050632910181e+01
3.350000000000000000e+01 -2.577303797000000074e+01 3.350000000000000000e+01 -2.621886075949369754e+01
3.400000000000000000e+01 -2.610189873000000205e+01 3.400000000000000000e+01 -2.589075949367089891e+01
3.450000000000000000e+01 -2.575012657999999988e+01 3.450000000000000000e+01 -2.599215189873419973e+01
3.500000000000000000e+01 -2.534392405000000181e+01 3.500000000000000000e+01 -2.541772151898729959e+01
3.550000000000000000e+01 -2.556139240999999984e+01 3.550000000000000000e+01 -2.601582278481010135e+01
3.600000000000000000e+01 -2.566240506000000110e+01 3.600000000000000000e+01 -2.609379746835440272e+01
3.650000000000000000e+01 -2.570075948999999937e+01 3.650000000000000000e+01 -2.555025316455700235e+01
3.700000000000000000e+01 -2.573430380000000284e+01 3.700000000000000000e+01 -2.550367088607589849e+01
3.750000000000000000e+01 -2.570265823000000083e+01 3.750000000000000000e+01 -2.516911392405060255e+01
3.800000000000000000e+01 -2.539278481000000198e+01 3.800000000000000000e+01 -2.544468354430379975e+01
3.850000000000000000e+01 -2.559430380000000227e+01 3.850000000000000000e+01 -2.511468354430380145e+01
3.900000000000000000e+01 -2.581088607999999951e+01 3.900000000000000000e+01 -2.517911392405060056e+01
3.950000000000000000e+01 -2.545886076000000031e+01 3.950000000000000000e+01 -2.517481012658229744e+01
4.000000000000000000e+01 -2.545810127000000023e+01 4.000000000000000000e+01 -2.504151898734179937e+01
4.050000000000000000e+01 -2.514582277999999960e+01 4.050000000000000000e+01 -2.500354430379749715e+01
4.100000000000000000e+01 -2.522746834999999876e+01 4.100000000000000000e+01 -2.434506329113919776e+01
4.150000000000000000e+01 -2.550253165000000166e+01 4.150000000000000000e+01 -2.531582278481010206e+01
4.200000000000000000e+01 -2.537607594999999705e+01 4.200000000000000000e+01 -2.479822784810130187e+01
4.250000000000000000e+01 -2.518531645999999924e+01 4.250000000000000000e+01 -2.443873417721519914e+01
4.300000000000000000e+01 -2.487075949000000108e+01 4.300000000000000000e+01 -2.436202531645569991e+01
4.350000000000000000e+01 -2.530278481000000212e+01 4.350000000000000000e+01 -2.456126582278480086e+01
4.400000000000000000e+01 -2.469987341999999941e+01 4.400000000000000000e+01 -2.452531645569619911e+01
4.450000000000000000e+01 -2.524481013000000118e+01 4.450000000000000000e+01 -2.407000000000000028e+01
4.500000000000000000e+01 -2.504075948999999923e+01 4.500000000000000000e+01 -2.386367088607589793e+01
4.550000000000000000e+01 -2.480696202999999755e+01 4.550000000000000000e+01 -2.416101265822780064e+01
4.600000000000000000e+01 -2.459620252999999934e+01 4.600000000000000000e+01 -2.394873417721520070e+01
4.650000000000000000e+01 -2.459721519000000001e+01 4.650000000000000000e+01 -2.335645569620250228e+01
4.700000000000000000e+01 -2.455645569999999722e+01 4.700000000000000000e+01 -2.352632911392399961e+01
4.750000000000000000e+01 -2.462088608000000178e+01 4.750000000000000000e+01 -2.323113924050630175e+01
4.800000000000000000e+01 -2.463848100999999957e+01 4.800000000000000000e+01 -2.341949367088609790e+01
4.850000000000000000e+01 -2.474670885999999825e+01 4.850000000000000000e+01 -2.272949367088610018e+01
4.900000000000000000e+01 -2.427658227999999951e+01 4.900000000000000000e+01 -2.277151898734179980e+01
4.950000000000000000e+01 -2.426683543999999770e+01 4.950000000000000000e+01 -2.299518987341770071e+01
5.000000000000000000e+01 -2.458936708999999965e+01 5.000000000000000000e+01 -2.248012658227849769e+01
5.050000000000000000e+01 -2.433518986999999711e+01 5.050000000000000000e+01 -2.244405063291139868e+01
5.100000000000000000e+01 -2.442075949000000179e+01 5.100000000000000000e+01 -2.130531645569620025e+01
5.150000000000000000e+01 -2.458822784999999911e+01 5.150000000000000000e+01 -2.168405063291140067e+01
5.200000000000000000e+01 -2.430936708999999851e+01 5.200000000000000000e+01 -2.175784810126580027e+01
5.250000000000000000e+01 -2.405582277999999974e+01 5.250000000000000000e+01 -2.066911392405060255e+01
5.300000000000000000e+01 -2.431607594999999833e+01 5.300000000000000000e+01 -2.094772151898729717e+01
5.350000000000000000e+01 -2.421000000000000085e+01 5.350000000000000000e+01 -2.022848101265820020e+01
5.400000000000000000e+01 -2.382215190000000149e+01 5.400000000000000000e+01 -2.034164556962030090e+01
5.450000000000000000e+01 -2.381493671000000134e+01 5.450000000000000000e+01 -1.947696202531650300e+01
5.500000000000000000e+01 -2.441924050999999807e+01 5.500000000000000000e+01 -1.942392405063290184e+01
5.550000000000000000e+01 -2.354848100999999971e+01 5.550000000000000000e+01 -1.895113924050630061e+01
5.600000000000000000e+01 -2.394962024999999883e+01 5.600000000000000000e+01 -1.898278481012659924e+01
5.650000000000000000e+01 -2.359708861000000013e+01 5.650000000000000000e+01 -1.876632911392410108e+01
5.700000000000000000e+01 -2.344531645999999725e+01 5.700000000000000000e+01 -1.808632911392399834e+01
5.750000000000000000e+01 -2.389708860999999729e+01 5.750000000000000000e+01 -1.755151898734179738e+01
5.800000000000000000e+01 -2.372620252999999835e+01 5.800000000000000000e+01 -1.770797468354430038e+01
5.850000000000000000e+01 -2.331291139000000001e+01 5.850000000000000000e+01 -1.698797468354430151e+01
5.900000000000000000e+01 -2.361025315999999918e+01 5.900000000000000000e+01 -1.641848101265820148e+01
5.950000000000000000e+01 -2.379063290999999936e+01 5.950000000000000000e+01 -1.593683544303800126e+01
6.000000000000000000e+01 -2.345265823000000083e+01 6.000000000000000000e+01 -1.569063291139240057e+01
6.050000000000000000e+01 -2.410708860999999814e+01 6.050000000000000000e+01 -1.540025316455700022e+01
6.100000000000000000e+01 -2.310784809999999823e+01 6.100000000000000000e+01 -1.497113924050630018e+01
6.150000000000000000e+01 -2.320544303999999869e+01 6.150000000000000000e+01 -1.452835443037970009e+01
6.200000000000000000e+01 -2.299405063000000027e+01 6.200000000000000000e+01 -1.406025316455700036e+01
6.250000000000000000e+01 -2.360582277999999690e+01 6.250000000000000000e+01 -1.358670886075949902e+01
6.300000000000000000e+01 -2.276316455999999988e+01 6.300000000000000000e+01 -1.296025316455699894e+01
6.350000000000000000e+01 -2.316962025000000125e+01 6.350000000000000000e+01 -1.260469620253160095e+01
6.400000000000000000e+01 -2.322721518999999901e+01 6.400000000000000000e+01 -1.267721518987339913e+01
6.450000000000000000e+01 -2.299430380000000085e+01 6.450000000000000000e+01 -1.210445569620249984e+01
6.500000000000000000e+01 -2.353063291000000135e+01 6.500000000000000000e+01 -1.171439240506330037e+01
6.550000000000000000e+01 -2.341126582000000056e+01 6.550000000000000000e+01 -1.137110126582279968e+01
6.600000000000000000e+01 -2.321291139000000214e+01 6.600000000000000000e+01 -1.114963291139240020e+01
6.650000000000000000e+01 -2.315215189999999978e+01 6.650000000000000000e+01 -1.075987341772149897e+01
6.700000000000000000e+01 -2.335860758999999831e+01 6.700000000000000000e+01 -1.033003797468350093e+01
6.750000000000000000e+01 -2.291151899000000114e+01 6.750000000000000000e+01 -9.908025316455699283e+00
6.800000000000000000e+01 -2.272873418000000001e+01 6.800000000000000000e+01 -9.376924050632910124e+00
6.850000000000000000e+01 -2.314721519000000072e+01 6.850000000000000000e+01 -9.454177215189869088e+00
6.900000000000000000e+01 -2.291240506000000110e+01 6.900000000000000000e+01 -8.680316455696200251e+00
6.950000000000000000e+01 -2.344607594999999733e+01 6.950000000000000000e+01 -8.828898734177220931e+00
7.000000000000000000e+01 -2.246265823000000239e+01 7.000000000000000000e+01 -8.940962025316459005e+00
7.050000000000000000e+01 -2.266341772000000176e+01 7.050000000000000000e+01 -8.606632911392409824e+00
7.100000000000000000e+01 -2.305025316000000046e+01 7.100000000000000000e+01 -8.122645569620249972e+00
7.150000000000000000e+01 -2.277177215000000032e+01 7.150000000000000000e+01 -8.078810126582279594e+00
7.200000000000000000e+01 -2.267645569999999822e+01 7.200000000000000000e+01 -7.925468354430379669e+00
7.250000000000000000e+01 -2.252417722000000211e+01 7.250000000000000000e+01 -7.839544303797469915e+00
7.300000000000000000e+01 -2.289683544000000026e+01 7.300000000000000000e+01 -7.961708860759489248e+00
7.350000000000000000e+01 -2.245227848000000037e+01 7.350000000000000000e+01 -7.460354430379750212e+00
7.400000000000000000e+01 -2.318848101000000028e+01 7.400000000000000000e+01 -7.926620253164560204e+00
7.450000000000000000e+01 -2.277683543999999927e+01 7.450000000000000000e+01 -7.513860759493669939e+00
7.500000000000000000e+01 -2.251696202999999841e+01 7.500000000000000000e+01 -7.005645569620249979e+00
7.550000000000000000e+01 -2.228860758999999803e+01 7.550000000000000000e+01 -6.501556962025319741e+00
7.600000000000000000e+01 -2.245645569999999935e+01 7.600000000000000000e+01 -7.170430379746839833e+00
7.650000000000000000e+01 -2.262126582000000141e+01 7.650000000000000000e+01 -7.020303797468350204e+00
7.700000000000000000e+01 -2.229227848000000023e+01 7.700000000000000000e+01 -7.037012658227849826e+00
7.750000000000000000e+01 -2.257911392000000106e+01 7.750000000000000000e+01 -6.960050632911389812e+00
7.800000000000000000e+01 -2.235354430000000292e+01 7.800000000000000000e+01 -6.822455696202530007e+00
7.850000000000000000e+01 -2.236518986999999825e+01 7.850000000000000000e+01 -7.472784810126579913e+00
7.900000000000000000e+01 -2.191240506000000110e+01 7.900000000000000000e+01 -7.134518987341770035e+00
7.950000000000000000e+01 -2.155164557000000158e+01 7.950000000000000000e+01 -6.976012658227849883e+00
8.000000000000000000e+01 -2.219962024999999883e+01 8.000000000000000000e+01 -6.573835443037980397e+00
8.050000000000000000e+01 -2.219886075999999875e+01 8.050000000000000000e+01 -6.957886075949369697e+00
8.100000000000000000e+01 -2.196126582000000127e+01 8.100000000000000000e+01 -6.700025316455699986e+00
8.150000000000000000e+01 -2.214734177000000059e+01 8.150000000000000000e+01 -6.656455696202529637e+00
8.200000000000000000e+01 -2.151202531999999934e+01 8.200000000000000000e+01 -6.495240506329110097e+00
8.250000000000000000e+01 -2.150607594999999961e+01 8.250000000000000000e+01 -6.565683544303800190e+00
8.300000000000000000e+01 -2.217848100999999872e+01 8.300000000000000000e+01 -6.770126582278479965e+00
8.350000000000000000e+01 -2.171101266000000152e+01 8.350000000000000000e+01 -6.811556962025320239e+00
8.400000000000000000e+01 -2.174177214999999919e+01 8.400000000000000000e+01 -6.880645569620249979e+00
8.450000000000000000e+01 -2.236164557000000030e+01 8.450000000000000000e+01 -6.634240506329109444e+00
8.500000000000000000e+01 -2.185025316000000117e+01 8.500000000000000000e+01 -6.335379746835439363e+00
8.550000000000000000e+01 -2.162075949000000108e+01 8.550000000000000000e+01 -6.769670886075950023e+00
8.600000000000000000e+01 -2.172291139000000015e+01 8.600000000000000000e+01 -6.125443037974680038e+00
8.650000000000000000e+01 -2.141518986999999896e+01 8.650000000000000000e+01 -7.106468354430379719e+00
8.700000000000000000e+01 -2.182506328999999923e+01 8.700000000000000000e+01 -6.390177215189870807e+00
8.750000000000000000e+01 -2.157974683999999854e+01 8.750000000000000000e+01 -6.661303797468350218e+00
8.800000000000000000e+01 -2.147696202999999926e+01 8.800000000000000000e+01 -6.953000000000000291e+00
8.850000000000000000e+01 -2.128886075999999861e+01 8.850000000000000000e+01 -5.912367088607600074e+00
8.900000000000000000e+01 -2.127658227999999951e+01 8.900000000000000000e+01 -6.361126582278480157e+00
8.950000000000000000e+01 -2.119860758999999817e+01 8.950000000000000000e+01 -6.621645569620250527e+00
9.000000000000000000e+01 -2.140683543999999827e+01 9.000000000000000000e+01 -5.924784810126579870e+00
9.050000000000000000e+01 -2.135088607999999866e+01 9.050000000000000000e+01 -6.112189873417720243e+00
9.100000000000000000e+01 -2.078430380000000000e+01 9.100000000000000000e+01 -6.334999999999999964e+00
9.150000000000000000e+01 -2.094822784999999854e+01 9.150000000000000000e+01 -6.129632911392410399e+00
9.200000000000000000e+01 -2.092113923999999869e+01 9.200000000000000000e+01 -6.539784810126580084e+00
9.250000000000000000e+01 -2.103126582000000155e+01 9.250000000000000000e+01 -6.354860759493670130e+00
9.300000000000000000e+01 -2.024949366999999967e+01 9.300000000000000000e+01 -6.302784810126579984e+00
9.350000000000000000e+01 -2.089354430000000207e+01 9.350000000000000000e+01 -6.462708860759489582e+00
9.400000000000000000e+01 -2.100886076000000102e+01 9.400000000000000000e+01 -6.509772151898729931e+00
9.450000000000000000e+01 -2.069860758999999817e+01 9.450000000000000000e+01 -7.038278481012660848e+00
9.500000000000000000e+01 -2.050898734000000090e+01 9.500000000000000000e+01 -6.398215189873419639e+00
9.550000000000000000e+01 -2.061468354000000147e+01 9.550000000000000000e+01 -6.195936708860759978e+00
9.600000000000000000e+01 -2.046164557000000173e+01 9.600000000000000000e+01 -6.316303797468360237e+00
9.650000000000000000e+01 -2.050696203000000040e+01 9.650000000000000000e+01 -5.954582278481010071e+00
9.700000000000000000e+01 -2.083860758999999874e+01 9.700000000000000000e+01 -6.309506329113920842e+00
9.750000000000000000e+01 -2.087164557000000187e+01 9.750000000000000000e+01 -6.307518987341770078e+00
9.800000000000000000e+01 -2.017443038000000044e+01 9.800000000000000000e+01 -6.055227848101269572e+00
9.850000000000000000e+01 -2.058683543999999799e+01 9.850000000000000000e+01 -6.450721518987339920e+00
9.900000000000000000e+01 -2.048443038000000271e+01 9.900000000000000000e+01 -6.390025316455699489e+00
9.950000000000000000e+01 -1.969341772000000290e+01 9.950000000000000000e+01 -6.466544303797469695e+00
1.000000000000000000e+02 -2.064645569999999708e+01 1.000000000000000000e+02 -6.560962025316460000e+00
