# Supplementary material for: Design of buried charged networks in artificial proteins
Source: Nat Commun. 2021 Mar 25;12:1895. doi: 10.1038/s41467-021-21909-7 (PMC7994573; doi:10.1038/s41467-021-21909-7)
Supplement: Supplementary file 4 — Source Data [file 41467_2021_21909_MOESM4_ESM.zip › source_data_final_revised/figure1/i/data.txt]

# step                   cd-nz-distance           rolling-average-window-70
0.000000000000000000e+00 3.166623352371149558e+00 nan
1.000000000000000000e+00 3.260234286216528776e+00 nan
2.000000000000000000e+00 3.343411995778243107e+00 nan
3.000000000000000000e+00 3.109520008477220099e+00 nan
4.000000000000000000e+00 3.279550246809920910e+00 nan
5.000000000000000000e+00 3.105258920516805521e+00 nan
6.000000000000000000e+00 3.020447311101797094e+00 nan
7.000000000000000000e+00 3.143201403829039009e+00 nan
8.000000000000000000e+00 3.160975441928326912e+00 nan
9.000000000000000000e+00 3.306771201129744764e+00 nan
1.000000000000000000e+01 3.211056772504699452e+00 nan
1.100000000000000000e+01 3.077518198586322029e+00 nan
1.200000000000000000e+01 3.062947959968477019e+00 nan
1.300000000000000000e+01 3.346254692242017548e+00 nan
1.400000000000000000e+01 3.073491720881646572e+00 nan
1.500000000000000000e+01 3.070803590204911782e+00 nan
1.600000000000000000e+01 3.247018860052889533e+00 nan
1.700000000000000000e+01 3.222653066346048867e+00 nan
1.800000000000000000e+01 3.090201975733148032e+00 nan
1.900000000000000000e+01 3.103498158665181528e+00 nan
2.000000000000000000e+01 3.072161904457032300e+00 nan
2.100000000000000000e+01 3.291521451190007941e+00 nan
2.200000000000000000e+01 3.132883439428333805e+00 nan
2.300000000000000000e+01 3.179923065222568290e+00 nan
2.400000000000000000e+01 3.260602372806037597e+00 nan
2.500000000000000000e+01 3.199031932421648072e+00 nan
2.600000000000000000e+01 3.108213172861872930e+00 nan
2.700000000000000000e+01 3.033279445841322808e+00 nan
2.800000000000000000e+01 3.064289896720441497e+00 nan
2.900000000000000000e+01 3.087363102064506926e+00 nan
3.000000000000000000e+01 3.074487578654165887e+00 nan
3.100000000000000000e+01 3.124258868661458965e+00 nan
3.200000000000000000e+01 3.136331722971406943e+00 nan
3.300000000000000000e+01 3.185526435919902255e+00 nan
3.400000000000000000e+01 3.044649939061089050e+00 nan
3.500000000000000000e+01 3.140560075138128848e+00 3.164231328204806459e+00
3.600000000000000000e+01 3.207639089487258843e+00 3.163403792981121398e+00
3.700000000000000000e+01 3.101951547113780627e+00 3.164389446197465094e+00
3.800000000000000000e+01 3.127684859171993015e+00 3.160414526505824551e+00
3.900000000000000000e+01 3.500185738133229751e+00 3.161764897953903475e+00
4.000000000000000000e+01 3.266706976486986047e+00 3.170613561747357867e+00
4.100000000000000000e+01 3.178719637465641235e+00 3.176479421404453163e+00
4.200000000000000000e+01 3.068806209129366636e+00 3.181971245654427349e+00
4.300000000000000000e+01 3.089384727594764790e+00 3.181077033911527963e+00
4.400000000000000000e+01 2.983679263637833756e+00 3.181790456513637455e+00
4.500000000000000000e+01 2.957608052970559509e+00 3.180750279638732358e+00
4.600000000000000000e+01 3.254704448644619941e+00 3.179807258089411448e+00
4.700000000000000000e+01 3.120462821565022526e+00 3.179585406318762519e+00
4.800000000000000000e+01 3.068437087744017244e+00 3.181454468542027847e+00
4.900000000000000000e+01 3.144509150807663467e+00 3.179772846054450319e+00
5.000000000000000000e+01 3.291412857388511526e+00 3.182737334327604639e+00
5.100000000000000000e+01 3.183134035689790142e+00 3.183950509390528261e+00
5.200000000000000000e+01 3.387803884847864211e+00 3.183669392948425880e+00
5.300000000000000000e+01 3.198030664205188334e+00 3.183642214367997880e+00
5.400000000000000000e+01 3.145900495730566959e+00 3.186067932485254328e+00
5.500000000000000000e+01 3.067478982110670049e+00 3.185418809269958018e+00
5.600000000000000000e+01 3.080534470182139106e+00 3.189463596568567816e+00
5.700000000000000000e+01 3.149140240724706885e+00 3.186488361998252472e+00
5.800000000000000000e+01 3.197436048920617946e+00 3.188423527645010580e+00
5.900000000000000000e+01 3.095645543205142847e+00 3.188392074120541153e+00
6.000000000000000000e+01 3.158304592238261321e+00 3.187607974628750007e+00
6.100000000000000000e+01 3.076989859867016008e+00 3.186046190063809291e+00
6.200000000000000000e+01 3.183596399759319073e+00 3.185496127453744553e+00
6.300000000000000000e+01 3.102490789170209151e+00 3.191748093594950042e+00
6.400000000000000000e+01 3.181219393791267169e+00 3.194018970588477391e+00
6.500000000000000000e+01 3.176612348814087827e+00 3.195594346494414761e+00
6.600000000000000000e+01 3.131694868887254568e+00 3.198506428040733596e+00
6.700000000000000000e+01 3.226724999227879476e+00 3.198023760008419814e+00
6.800000000000000000e+01 3.291036400368498427e+00 3.200159233161905981e+00
6.900000000000000000e+01 3.564002922490702385e+00 3.199860925012204316e+00
7.000000000000000000e+01 3.108695886713183754e+00 3.202367924387240716e+00
7.100000000000000000e+01 3.329230011360591934e+00 3.202886679507946255e+00
7.200000000000000000e+01 3.065167617363406816e+00 3.200941011289573535e+00
7.300000000000000000e+01 3.204046009842742571e+00 3.200691627669793871e+00
7.400000000000000000e+01 3.898956712351729692e+00 3.200174090066383759e+00
7.500000000000000000e+01 3.515869096513483782e+00 3.195330798397519878e+00
7.600000000000000000e+01 3.404875008599985708e+00 3.198759864154020693e+00
7.700000000000000000e+01 3.080606581826077495e+00 3.198713553602484883e+00
7.800000000000000000e+01 3.210915024075997604e+00 3.203509361649380605e+00
7.900000000000000000e+01 3.233958819886369795e+00 3.204739320848894124e+00
8.000000000000000000e+01 3.145045264052256595e+00 3.207388334193824520e+00
8.100000000000000000e+01 3.061988574640880145e+00 3.212279037461411413e+00
8.200000000000000000e+01 3.193782315597041954e+00 3.214166514295968113e+00
8.300000000000000000e+01 3.228541118111602604e+00 3.214771830792844121e+00
8.400000000000000000e+01 3.281005900002439635e+00 3.219198585626964260e+00
8.500000000000000000e+01 3.155725844609563957e+00 3.221815780147336383e+00
8.600000000000000000e+01 3.227340709105734451e+00 3.224884999468316860e+00
8.700000000000000000e+01 3.220750565716094194e+00 3.226637583362786721e+00
8.800000000000000000e+01 3.260002243941081623e+00 3.225862263279937636e+00
8.900000000000000000e+01 3.058059533594440271e+00 3.226551475101612443e+00
9.000000000000000000e+01 3.355297015359713697e+00 3.228646235074954518e+00
9.100000000000000000e+01 3.083255031267956969e+00 3.234585274197331550e+00
9.200000000000000000e+01 3.268345034701406693e+00 3.240816718392593998e+00
9.300000000000000000e+01 3.177721318509719506e+00 3.244901543430453561e+00
9.400000000000000000e+01 3.205715408380621856e+00 3.246483434642565946e+00
9.500000000000000000e+01 3.089707012875786862e+00 3.247241231005607354e+00
9.600000000000000000e+01 3.069708790157357647e+00 3.250401832338048358e+00
9.700000000000000000e+01 3.470917075725718615e+00 3.253193515370397471e+00
9.800000000000000000e+01 3.223251286267345694e+00 3.251869665915976704e+00
9.900000000000000000e+01 3.197639415480127312e+00 3.252531945756091059e+00
1.000000000000000000e+02 3.278333286896501608e+00 3.255064812078341419e+00
1.010000000000000000e+02 3.090472106399458685e+00 3.258316351381682185e+00
1.020000000000000000e+02 3.285814843715451516e+00 3.262676687237075157e+00
1.030000000000000000e+02 3.164644865440783050e+00 3.263342177826372037e+00
1.040000000000000000e+02 3.220139895313639311e+00 3.262350588323552181e+00
1.050000000000000000e+02 3.176872933587543191e+00 3.258403805030895661e+00
1.060000000000000000e+02 3.071442314201142221e+00 3.261094129821656917e+00
1.070000000000000000e+02 3.084494693729215697e+00 3.259559871218093985e+00
1.080000000000000000e+02 3.091457226933282953e+00 3.267150938077957534e+00
1.090000000000000000e+02 3.161155321312720368e+00 3.267917536463273542e+00
1.100000000000000000e+02 3.506741579442057777e+00 3.256361184879155601e+00
1.110000000000000000e+02 3.175477898858148240e+00 3.252736807576585676e+00
1.120000000000000000e+02 3.404512772412070287e+00 3.251019040734420162e+00
1.130000000000000000e+02 3.175481871560716929e+00 3.252037518278971362e+00
1.140000000000000000e+02 3.169110197782932126e+00 3.250358452169072265e+00
1.150000000000000000e+02 3.299957281701643819e+00 3.255479835548166889e+00
1.160000000000000000e+02 3.386827827063583207e+00 3.255010283013817229e+00
1.170000000000000000e+02 3.162834976346360349e+00 3.258468730727873020e+00
1.180000000000000000e+02 3.378309926132429197e+00 3.259743850264328557e+00
1.190000000000000000e+02 3.327712767233716118e+00 3.259480350489828204e+00
1.200000000000000000e+02 3.506258209857128438e+00 3.261358272679726777e+00
1.210000000000000000e+02 3.305814908302701305e+00 3.266920805202404576e+00
1.220000000000000000e+02 3.333531479048422508e+00 3.265868889027375488e+00
1.230000000000000000e+02 3.246275491722418138e+00 3.266305384752075547e+00
1.240000000000000000e+02 3.292533693864513999e+00 3.268220948495871525e+00
1.250000000000000000e+02 3.483211720677067635e+00 3.277930811497389296e+00
1.260000000000000000e+02 3.516735563850517110e+00 3.277654551912496661e+00
1.270000000000000000e+02 3.435077993374863858e+00 3.278684207604034118e+00
1.280000000000000000e+02 3.308168433768481798e+00 3.280440578264822271e+00
1.290000000000000000e+02 3.148691288618050699e+00 3.289203304703632647e+00
1.300000000000000000e+02 3.379546685509124959e+00 3.293906289979285695e+00
1.310000000000000000e+02 3.272407672131480982e+00 3.295339928398556495e+00
1.320000000000000000e+02 3.090926937949855624e+00 3.299314160501141124e+00
1.330000000000000000e+02 3.148850377978195336e+00 3.295155198891317916e+00
1.340000000000000000e+02 3.358520036348811022e+00 3.293581850372657716e+00
1.350000000000000000e+02 3.404220100047941955e+00 3.295645665585020367e+00
1.360000000000000000e+02 3.436918378764758142e+00 3.295392583631713279e+00
1.370000000000000000e+02 3.273309340478640639e+00 3.295956760494870963e+00
1.380000000000000000e+02 3.221625135171122256e+00 3.295272093911191469e+00
1.390000000000000000e+02 3.287728092004737146e+00 3.299161886048751491e+00
1.400000000000000000e+02 3.297018622066481441e+00 3.301042594451609968e+00
1.410000000000000000e+02 3.221831909111202208e+00 3.299308819378773627e+00
1.420000000000000000e+02 3.596542297553825485e+00 3.300243487642468665e+00
1.430000000000000000e+02 3.257707896814892923e+00 3.302863914445824722e+00
1.440000000000000000e+02 3.090012101463465388e+00 3.303754023875745460e+00
1.450000000000000000e+02 3.262162685333583223e+00 3.304186036856858077e+00
1.460000000000000000e+02 3.284631329648392661e+00 3.298376114669351988e+00
1.470000000000000000e+02 3.151900009944696546e+00 3.300653383220984338e+00
1.480000000000000000e+02 3.093380396383051067e+00 3.299651988441944628e+00
1.490000000000000000e+02 3.592455656422986809e+00 3.303118026261736340e+00
1.500000000000000000e+02 3.112176586647749765e+00 3.304470561651550842e+00
1.510000000000000000e+02 3.304079914624798775e+00 3.302892044354227785e+00
1.520000000000000000e+02 3.283040683148922056e+00 3.299048996114900767e+00
1.530000000000000000e+02 3.210096133896612525e+00 3.299118904081399073e+00
1.540000000000000000e+02 3.412460453295317553e+00 3.295516082860284079e+00
1.550000000000000000e+02 3.545103121197002771e+00 3.294821491125865531e+00
1.560000000000000000e+02 3.153706576853712917e+00 3.290279947473643940e+00
1.570000000000000000e+02 3.251305266445107645e+00 3.289005085083132496e+00
1.580000000000000000e+02 3.394091706006771236e+00 3.288510070935059204e+00
1.590000000000000000e+02 3.737749943700700683e+00 3.290698719267272310e+00
1.600000000000000000e+02 3.335958844417231894e+00 3.288581507548558491e+00
1.610000000000000000e+02 3.155330929675585150e+00 3.283741638921127581e+00
1.620000000000000000e+02 3.391290980956571222e+00 3.281270643598277914e+00
1.630000000000000000e+02 3.791112169226447115e+00 3.276952014764724641e+00
1.640000000000000000e+02 3.534924377676349927e+00 3.279160397083537681e+00
1.650000000000000000e+02 3.190061702224728180e+00 3.279323694102122211e+00
1.660000000000000000e+02 3.347905037338301693e+00 3.275503904710586056e+00
1.670000000000000000e+02 3.179789763038076256e+00 3.273246403562567242e+00
1.680000000000000000e+02 3.113116889961116129e+00 3.274797170041010119e+00
1.690000000000000000e+02 3.342106480345545805e+00 3.273780556234518357e+00
1.700000000000000000e+02 3.260617550164970346e+00 3.270401526873644382e+00
1.710000000000000000e+02 3.129964486820494773e+00 3.271206870759253427e+00
1.720000000000000000e+02 3.237888182857904695e+00 3.267860437386715056e+00
1.730000000000000000e+02 3.436930315070003683e+00 3.269531297911175027e+00
1.740000000000000000e+02 3.351789483513714529e+00 3.268080867074108387e+00
1.750000000000000000e+02 3.055508678488999319e+00 3.270820913338117641e+00
1.760000000000000000e+02 3.136869092659779756e+00 3.275026679418592490e+00
1.770000000000000000e+02 3.267924569964141046e+00 3.274408576404082005e+00
1.780000000000000000e+02 3.153764887027723951e+00 3.270836523936393458e+00
1.790000000000000000e+02 3.191396229990631994e+00 3.269748571198415554e+00
1.800000000000000000e+02 3.100047026316616439e+00 3.270905290020252654e+00
1.810000000000000000e+02 3.334886697472419836e+00 3.269771022821751139e+00
1.820000000000000000e+02 3.334415137879302993e+00 3.268743168179571779e+00
1.830000000000000000e+02 3.418104518946132320e+00 3.272795064572472157e+00
1.840000000000000000e+02 3.263787675069941052e+00 3.275990273971405742e+00
1.850000000000000000e+02 3.189461070888994776e+00 3.268265125563331708e+00
1.860000000000000000e+02 3.117814450310723018e+00 3.269120076426729860e+00
1.870000000000000000e+02 3.167728534001222229e+00 3.271140890112712363e+00
1.880000000000000000e+02 3.126112440654379654e+00 3.270476791794666660e+00
1.890000000000000000e+02 3.279091345824436843e+00 3.270871356879535341e+00
1.900000000000000000e+02 3.188350154201624598e+00 3.268626869739029495e+00
1.910000000000000000e+02 3.216574540966886886e+00 3.263849879052197700e+00
1.920000000000000000e+02 3.298880488683313406e+00 3.265841790805751543e+00
1.930000000000000000e+02 3.399480874977323541e+00 3.262981469578425830e+00
1.940000000000000000e+02 3.144328873554545822e+00 3.258674594196410368e+00
1.950000000000000000e+02 3.144420916756896389e+00 3.249384421988025018e+00
1.960000000000000000e+02 3.343765891251043954e+00 3.248776795872228007e+00
1.970000000000000000e+02 3.132773975026123647e+00 3.250735451439538792e+00
1.980000000000000000e+02 3.462755196085409271e+00 3.250450582374900588e+00
1.990000000000000000e+02 3.160122079918992632e+00 3.242451496178390791e+00
2.000000000000000000e+02 3.112161428101555938e+00 3.238563326254670027e+00
2.010000000000000000e+02 3.114382591770171071e+00 3.238941494055350034e+00
2.020000000000000000e+02 3.199480591440893029e+00 3.236810837038639477e+00
2.030000000000000000e+02 3.077687411523746253e+00 3.236183355900752012e+00
2.040000000000000000e+02 3.121987981087619879e+00 3.236820605701241860e+00
2.050000000000000000e+02 3.460594172040590610e+00 3.235524030612640711e+00
2.060000000000000000e+02 3.202668042687085048e+00 3.235774197943194430e+00
2.070000000000000000e+02 3.390269577190820449e+00 3.242819534894646694e+00
2.080000000000000000e+02 3.120094976576453849e+00 3.242233065769396294e+00
2.090000000000000000e+02 3.479531330485373442e+00 3.241677707867727243e+00
2.100000000000000000e+02 3.591422247699711523e+00 3.242500196261197232e+00
2.110000000000000000e+02 3.178564698095510010e+00 3.246484856575688305e+00
2.120000000000000000e+02 3.346498624815599232e+00 3.245011409306314487e+00
2.130000000000000000e+02 3.181551205156460060e+00 3.246361782602458668e+00
2.140000000000000000e+02 3.170982418992041918e+00 3.246335150602232655e+00
2.150000000000000000e+02 3.182763981438489154e+00 3.248077259993014554e+00
2.160000000000000000e+02 3.212681504695822809e+00 3.252015648004266346e+00
2.170000000000000000e+02 3.435532757447725238e+00 3.249952279925533372e+00
2.180000000000000000e+02 3.317045054308423335e+00 3.250975667918444501e+00
2.190000000000000000e+02 3.051695267857781779e+00 3.247722669402592466e+00
2.200000000000000000e+02 3.172023147085615946e+00 3.247822606446673532e+00
2.210000000000000000e+02 3.445536872643593540e+00 3.248472209701805724e+00
2.220000000000000000e+02 3.236553800885744181e+00 3.248981649606165867e+00
2.230000000000000000e+02 3.237715689837410427e+00 3.249643863704618330e+00
2.240000000000000000e+02 3.255346353459891873e+00 3.248247261742172931e+00
2.250000000000000000e+02 3.210713773118758940e+00 3.243908469186567611e+00
2.260000000000000000e+02 3.293140399602495272e+00 3.246256216011045304e+00
2.270000000000000000e+02 3.051082780532324623e+00 3.245320425452967061e+00
2.280000000000000000e+02 3.092610429265665761e+00 3.242957495329415352e+00
2.290000000000000000e+02 3.087437889113739953e+00 3.242380474634887655e+00
2.300000000000000000e+02 3.293425016311467335e+00 3.243405625600956910e+00
2.310000000000000000e+02 3.292436819387305036e+00 3.242717782816390226e+00
2.320000000000000000e+02 3.371350146431910666e+00 3.241132076819078556e+00
2.330000000000000000e+02 3.231176135470745336e+00 3.246507672590106530e+00
2.340000000000000000e+02 3.262752483015909810e+00 3.241698377025574729e+00
2.350000000000000000e+02 3.216533448272292262e+00 3.242490465126099064e+00
2.360000000000000000e+02 3.198759046168577314e+00 3.243099217999458439e+00
2.370000000000000000e+02 3.135866083385955072e+00 3.243594668627973299e+00
2.380000000000000000e+02 3.157724375995409449e+00 3.244450950241623666e+00
2.390000000000000000e+02 3.251346224143469854e+00 3.245566390816841285e+00
2.400000000000000000e+02 3.278129263303739549e+00 3.244685772477439389e+00
2.410000000000000000e+02 3.623138073422170979e+00 3.240717968803406457e+00
2.420000000000000000e+02 3.196835344090350084e+00 3.239347895461317073e+00
2.430000000000000000e+02 3.398055261953166095e+00 3.237790522654240721e+00
2.440000000000000000e+02 3.409363671056620415e+00 3.239941055844362428e+00
2.450000000000000000e+02 3.334434900503352672e+00 3.234226670712678775e+00
2.460000000000000000e+02 3.033727783803636946e+00 3.229766367467260757e+00
2.470000000000000000e+02 3.362450700694236794e+00 3.231275299397097900e+00
2.480000000000000000e+02 3.151900647011883994e+00 3.228889308332395736e+00
2.490000000000000000e+02 3.313343887345372885e+00 3.229417355982874938e+00
2.500000000000000000e+02 3.375734187104235673e+00 3.228342565321970170e+00
2.510000000000000000e+02 3.190450931961146708e+00 3.229861739975349977e+00
2.520000000000000000e+02 3.406052297383079352e+00 3.228816966509669761e+00
2.530000000000000000e+02 3.190394622836487226e+00 3.224076473166213930e+00
2.540000000000000000e+02 3.270783268155609491e+00 3.221860179177925332e+00
2.550000000000000000e+02 3.234933298748233987e+00 3.224912313753005577e+00
2.560000000000000000e+02 3.153475243615918799e+00 3.224633768325132710e+00
2.570000000000000000e+02 3.214083520892895951e+00 3.222237830541234693e+00
2.580000000000000000e+02 3.028350303283230627e+00 3.221727371540145768e+00
2.590000000000000000e+02 2.975375866932042701e+00 3.220927912097915069e+00
2.600000000000000000e+02 3.352692431915084814e+00 3.220865244342701050e+00
2.610000000000000000e+02 3.151069201901382844e+00 3.220135681397824357e+00
2.620000000000000000e+02 3.133475380034715929e+00 3.216671722529837574e+00
2.630000000000000000e+02 3.359089426360360342e+00 3.221703603120416481e+00
2.640000000000000000e+02 3.216089441179406538e+00 3.222575664886915714e+00
2.650000000000000000e+02 3.096271921837244090e+00 3.225166816595223196e+00
2.660000000000000000e+02 3.232766471439187050e+00 3.224701316256372685e+00
2.670000000000000000e+02 3.509065678998091631e+00 3.223457254145348116e+00
2.680000000000000000e+02 3.126104506568196939e+00 3.229073811449979292e+00
2.690000000000000000e+02 3.215568246955707643e+00 3.228438843424620064e+00
2.700000000000000000e+02 3.154774129236705082e+00 3.226579206168265657e+00
2.710000000000000000e+02 3.149064135766192596e+00 3.225731992543565241e+00
2.720000000000000000e+02 3.259420304396410728e+00 3.225810173037259254e+00
2.730000000000000000e+02 3.155768251788991563e+00 3.224162726916286026e+00
2.740000000000000000e+02 3.060344697329512531e+00 3.226332048216214332e+00
2.750000000000000000e+02 3.182847914858264460e+00 3.224926224606924130e+00
2.760000000000000000e+02 3.106762908740834384e+00 3.222522527355799582e+00
2.770000000000000000e+02 3.281253480695460745e+00 3.216832229516184860e+00
2.780000000000000000e+02 3.270632299885011030e+00 3.215605832875509051e+00
2.790000000000000000e+02 3.079524371267515548e+00 3.213109896135133869e+00
2.800000000000000000e+02 3.279201020520432941e+00 3.209002398272151169e+00
2.810000000000000000e+02 3.284189933184099353e+00 3.207450111457352371e+00
2.820000000000000000e+02 3.179479250286429082e+00 3.207721954654445096e+00
2.830000000000000000e+02 3.218514540690026848e+00 3.208188529494177210e+00
2.840000000000000000e+02 3.095747072728738392e+00 3.209596546855415067e+00
2.850000000000000000e+02 3.289106207175068519e+00 3.206849003845857027e+00
2.860000000000000000e+02 3.139547362098196626e+00 3.203469917308320980e+00
2.870000000000000000e+02 3.103698223405791268e+00 3.203081231683531094e+00
2.880000000000000000e+02 3.161904475128229475e+00 3.198761996413982622e+00
2.890000000000000000e+02 3.265344688113387850e+00 3.200384725677414721e+00
2.900000000000000000e+02 3.152524967134536560e+00 3.200818064535822405e+00
2.910000000000000000e+02 3.277821227770741697e+00 3.198560360496086830e+00
2.920000000000000000e+02 3.200821670809510522e+00 3.198933862586433641e+00
2.930000000000000000e+02 3.181753528881287707e+00 3.200061787612867192e+00
2.940000000000000000e+02 3.250959610594897686e+00 3.203399618063855314e+00
2.950000000000000000e+02 3.159644366977403251e+00 3.206096105826610199e+00
2.960000000000000000e+02 3.050663278843425807e+00 3.207053170465016922e+00
2.970000000000000000e+02 3.403314421872803308e+00 3.206638237575174522e+00
2.980000000000000000e+02 3.153654752920627580e+00 3.205729868750435863e+00
2.990000000000000000e+02 3.268818508695243263e+00 3.202426657978093782e+00
3.000000000000000000e+02 3.260839992591950676e+00 3.202056650944915539e+00
3.010000000000000000e+02 3.205352471615577237e+00 3.203372064294833343e+00
3.020000000000000000e+02 3.764509157756108060e+00 3.203763340610040977e+00
3.030000000000000000e+02 3.186728373695610017e+00 3.200635382341202817e+00
3.040000000000000000e+02 3.132577875071107076e+00 3.202633059961171647e+00
3.050000000000000000e+02 3.157228494543249386e+00 3.200522286329583910e+00
3.060000000000000000e+02 3.204231680727165354e+00 3.201282181107125702e+00
3.070000000000000000e+02 3.020544854917844635e+00 3.204255977195352045e+00
3.080000000000000000e+02 3.309576866990370902e+00 3.202939993865667745e+00
3.090000000000000000e+02 3.152938571493124620e+00 3.202692790044266324e+00
3.100000000000000000e+02 3.109870455725024740e+00 3.204252903489258397e+00
3.110000000000000000e+02 3.224817224649159098e+00 3.204899761041657857e+00
3.120000000000000000e+02 3.110987579243063017e+00 3.205945565838036693e+00
3.130000000000000000e+02 3.223339690126882928e+00 3.202576663999523898e+00
3.140000000000000000e+02 3.121838820647818480e+00 3.201541835589283291e+00
3.150000000000000000e+02 3.225774823467436825e+00 3.204370413289056252e+00
3.160000000000000000e+02 3.052756807600119693e+00 3.201894188008251874e+00
3.170000000000000000e+02 3.395110939475515455e+00 3.199802536984559964e+00
3.180000000000000000e+02 3.250461862298515303e+00 3.200259288180196116e+00
3.190000000000000000e+02 3.121015876676323408e+00 3.198111421191876413e+00
3.200000000000000000e+02 3.139198129476678645e+00 3.203761659572832876e+00
3.210000000000000000e+02 3.163242938225880430e+00 3.203599699535795153e+00
3.220000000000000000e+02 3.103705828514711218e+00 3.204047088882580496e+00
3.230000000000000000e+02 3.303985671276710168e+00 3.205731274905206263e+00
3.240000000000000000e+02 3.301116988244144679e+00 3.205839083407786116e+00
3.250000000000000000e+02 3.076894015966751272e+00 3.207017033222254732e+00
3.260000000000000000e+02 3.179620389940195579e+00 3.212411288880262283e+00
3.270000000000000000e+02 3.293038272743247230e+00 3.211506732171406142e+00
3.280000000000000000e+02 3.261998434852376949e+00 3.214908344829159326e+00
3.290000000000000000e+02 3.164130010324889053e+00 3.217176058393572902e+00
3.300000000000000000e+02 3.419686956603574135e+00 3.218875171561910165e+00
3.310000000000000000e+02 3.122023899612392128e+00 3.218712653877165764e+00
3.320000000000000000e+02 3.069889562303038222e+00 3.220875088918567108e+00
3.330000000000000000e+02 3.127864672296404080e+00 3.220741296689737077e+00
3.340000000000000000e+02 3.190188948856923279e+00 3.220383409061415847e+00
3.350000000000000000e+02 3.188350856331512606e+00 3.221143423402817341e+00
3.360000000000000000e+02 3.260155813503705424e+00 3.221072920082344027e+00
3.370000000000000000e+02 3.290108600179423526e+00 3.222577768119410990e+00
3.380000000000000000e+02 3.265941939966028773e+00 3.217204528698349275e+00
3.390000000000000000e+02 3.067814092744560295e+00 3.218143284932835080e+00
3.400000000000000000e+02 3.207966763664633181e+00 3.217365050261840054e+00
3.410000000000000000e+02 3.357229861942006899e+00 3.218811074574643438e+00
3.420000000000000000e+02 3.167301471318539008e+00 3.216030124386186628e+00
3.430000000000000000e+02 3.138463984290906339e+00 3.218367478331303655e+00
3.440000000000000000e+02 3.169552638478922546e+00 3.215247323666036827e+00
3.450000000000000000e+02 3.228127943526245769e+00 3.218212655731615524e+00
3.460000000000000000e+02 3.179969244487339974e+00 3.221685316229217833e+00
3.470000000000000000e+02 3.045430351999582008e+00 3.219725046210442976e+00
3.480000000000000000e+02 3.198194311168137460e+00 3.224515519670421160e+00
3.490000000000000000e+02 3.277524810251626786e+00 3.223604271743680805e+00
3.500000000000000000e+02 3.105865250864161542e+00 3.226422555884502330e+00
3.510000000000000000e+02 3.137774361525670574e+00 3.226437212825847389e+00
3.520000000000000000e+02 3.211451833980938808e+00 3.229018540080631716e+00
3.530000000000000000e+02 3.068163851507663242e+00 3.225227412437937424e+00
3.540000000000000000e+02 3.491263759395701438e+00 3.225342740913666795e+00
3.550000000000000000e+02 3.277769004582384405e+00 3.224069577478963833e+00
3.560000000000000000e+02 3.170864616373174627e+00 3.225024422290998949e+00
3.570000000000000000e+02 3.221591244989602476e+00 3.224140762156103790e+00
3.580000000000000000e+02 3.169451070308826335e+00 3.225559751985763945e+00
3.590000000000000000e+02 3.347801175126176254e+00 3.223731050353969785e+00
3.600000000000000000e+02 3.530122863195048311e+00 3.224374615588005533e+00
3.610000000000000000e+02 3.214502258150860214e+00 3.225924599245601598e+00
3.620000000000000000e+02 3.438934556852188518e+00 3.227693010321217137e+00
3.630000000000000000e+02 3.340493478390286874e+00 3.227011555739634829e+00
3.640000000000000000e+02 3.369897532378496763e+00 3.224600213085479172e+00
3.650000000000000000e+02 3.148268129045263652e+00 3.224146285143961510e+00
3.660000000000000000e+02 3.202033731741544376e+00 3.222254634465023582e+00
3.670000000000000000e+02 3.393948965854677535e+00 3.227157175892016561e+00
3.680000000000000000e+02 3.128602618938172597e+00 3.229406337310582131e+00
3.690000000000000000e+02 3.322019512593353596e+00 3.231266462406058082e+00
3.700000000000000000e+02 3.255904760158800482e+00 3.232888180543066703e+00
3.710000000000000000e+02 3.310691834210290896e+00 3.232590646389589928e+00
3.720000000000000000e+02 3.388382398281775121e+00 3.232698318603276277e+00
3.730000000000000000e+02 3.252441310109608352e+00 3.231653579692081557e+00
3.740000000000000000e+02 3.078101448101473014e+00 3.231918468855363269e+00
3.750000000000000000e+02 3.258450196439441005e+00 3.236519533641018853e+00
3.760000000000000000e+02 3.009565167535197538e+00 3.237273357448803957e+00
3.770000000000000000e+02 3.184159631076031616e+00 3.236575593552896812e+00
3.780000000000000000e+02 3.091166040421717831e+00 3.239067478705897507e+00
3.790000000000000000e+02 3.360511816083632475e+00 3.240843719907077869e+00
3.800000000000000000e+02 3.352956690557175268e+00 3.238929063397274710e+00
3.810000000000000000e+02 3.087598323334895589e+00 3.238533957058552737e+00
3.820000000000000000e+02 3.446320721441547441e+00 3.239144807811790816e+00
3.830000000000000000e+02 3.159552335255061628e+00 3.240497603077066913e+00
3.840000000000000000e+02 3.319118710505331471e+00 3.241858111176537438e+00
3.850000000000000000e+02 3.226800809361586531e+00 3.243706636876106497e+00
3.860000000000000000e+02 3.233449715435015470e+00 3.243806322858971747e+00
3.870000000000000000e+02 3.129732004486943442e+00 3.242303914351539085e+00
3.880000000000000000e+02 3.258534855599578339e+00 3.240324667713493589e+00
3.890000000000000000e+02 3.031894436247094760e+00 3.243298289352773978e+00
3.900000000000000000e+02 3.206037266319151424e+00 3.242059335286402444e+00
3.910000000000000000e+02 3.101386728783188218e+00 3.243700770122750932e+00
3.920000000000000000e+02 3.203035116590960740e+00 3.243094376661715295e+00
3.930000000000000000e+02 3.175976557051115368e+00 3.241859369779933608e+00
3.940000000000000000e+02 3.346166554626620826e+00 3.251325793407680020e+00
3.950000000000000000e+02 3.185392871998481201e+00 3.249882044886894583e+00
3.960000000000000000e+02 3.303409165233297973e+00 3.243550413360485773e+00
3.970000000000000000e+02 3.245336452032493657e+00 3.243521435603295977e+00
3.980000000000000000e+02 3.093204449061473849e+00 3.239936476541287469e+00
3.990000000000000000e+02 3.132355054418643370e+00 3.238138039999782336e+00
4.000000000000000000e+02 3.287271409077898721e+00 3.236250490288633763e+00
4.010000000000000000e+02 3.465201799501918423e+00 3.235376024249841720e+00
4.020000000000000000e+02 3.227330861602602408e+00 3.236051128242499964e+00
4.030000000000000000e+02 3.258073428979724184e+00 3.233298943225245914e+00
4.040000000000000000e+02 3.303709218447558271e+00 3.233620483751556307e+00
4.050000000000000000e+02 3.167523465588102383e+00 3.235362638711605232e+00
4.060000000000000000e+02 3.267692868461751665e+00 3.236632176017340434e+00
4.070000000000000000e+02 3.216976876395821527e+00 3.235479471233429827e+00
4.080000000000000000e+02 3.284484181395739277e+00 3.253402917293734209e+00
4.090000000000000000e+02 3.389888627740461846e+00 3.263976434571007612e+00
4.100000000000000000e+02 3.260734430209580204e+00 3.275496146285123089e+00
4.110000000000000000e+02 3.308386389228521018e+00 3.278641261748399316e+00
4.120000000000000000e+02 3.341733432028559214e+00 3.279457202604726618e+00
4.130000000000000000e+02 3.262800868373555652e+00 3.279804735027530338e+00
4.140000000000000000e+02 3.035526682792695219e+00 3.279925249377827257e+00
4.150000000000000000e+02 3.200470499815690761e+00 3.275214209934727450e+00
4.160000000000000000e+02 3.222728797214015728e+00 3.271771250890492588e+00
4.170000000000000000e+02 3.140126020568938525e+00 3.273323210484950341e+00
4.180000000000000000e+02 3.293429878131031607e+00 3.269798261897043368e+00
4.190000000000000000e+02 3.406921609221450264e+00 3.270693257821793765e+00
4.200000000000000000e+02 3.112843269664752555e+00 3.268233414045273122e+00
4.210000000000000000e+02 3.032605766005367798e+00 3.268367542081175081e+00
4.220000000000000000e+02 3.072904569317777668e+00 3.269192679308098537e+00
4.230000000000000000e+02 3.276317366257296193e+00 3.269531180495429901e+00
4.240000000000000000e+02 3.404536974749675871e+00 3.271272624786903727e+00
4.250000000000000000e+02 3.392669443126786089e+00 3.276409529721418412e+00
4.260000000000000000e+02 3.128417074100687145e+00 3.278519358814550699e+00
4.270000000000000000e+02 3.135140763264897767e+00 3.280567452914624482e+00
4.280000000000000000e+02 3.832100724251061408e+00 3.286605243793037534e+00
4.290000000000000000e+02 3.246738778671185877e+00 3.287526828415445745e+00
4.300000000000000000e+02 3.086908656346449842e+00 3.285614194429162360e+00
4.310000000000000000e+02 3.212473815147565137e+00 3.292464915463160224e+00
4.320000000000000000e+02 3.187987422511558755e+00 3.291315317746926539e+00
4.330000000000000000e+02 3.214602920484924020e+00 3.291135408459992195e+00
4.340000000000000000e+02 3.237769052598096220e+00 3.293177003021029670e+00
4.350000000000000000e+02 3.087055506329852150e+00 3.293471224827127397e+00
4.360000000000000000e+02 3.249291011227608106e+00 3.291307163696154170e+00
4.370000000000000000e+02 3.201296014646890953e+00 3.291178528980442053e+00
4.380000000000000000e+02 3.151110455779927211e+00 3.294857872156604195e+00
4.390000000000000000e+02 3.443970359796770353e+00 3.295505811843741917e+00
4.400000000000000000e+02 3.344772371560274848e+00 3.293533867987297192e+00
4.410000000000000000e+02 3.230002499336549260e+00 3.295416492219541915e+00
4.420000000000000000e+02 4.643023622503081427e+00 3.295577884884875353e+00
4.430000000000000000e+02 3.992587519518739914e+00 3.293454158509748986e+00
4.440000000000000000e+02 3.884481268089541306e+00 3.290859514389832707e+00
4.450000000000000000e+02 3.478608278868793757e+00 3.292436374239521513e+00
4.460000000000000000e+02 3.066681027478103339e+00 3.296046362867294022e+00
4.470000000000000000e+02 3.208486900672282260e+00 3.293514277227028941e+00
4.480000000000000000e+02 3.099602044942525669e+00 3.289800396658272064e+00
4.490000000000000000e+02 3.030739055066657972e+00 3.290979512939950169e+00
4.500000000000000000e+02 3.111949557460712779e+00 3.293562763651556757e+00
4.510000000000000000e+02 3.196235494946944478e+00 3.295486669038738547e+00
4.520000000000000000e+02 3.199574320288044671e+00 3.295641150478541448e+00
4.530000000000000000e+02 3.222202049987614281e+00 3.298095193131520553e+00
4.540000000000000000e+02 3.146929646148871829e+00 3.297016899227871001e+00
4.550000000000000000e+02 3.236189771874723675e+00 3.295654887021468582e+00
4.560000000000000000e+02 3.291209321319645387e+00 3.296640665034010542e+00
4.570000000000000000e+02 3.153427087600161549e+00 3.298889040257515060e+00
4.580000000000000000e+02 3.380435956002720843e+00 3.301024474140470844e+00
4.590000000000000000e+02 3.391477781663135627e+00 3.300710309995108283e+00
4.600000000000000000e+02 3.353725302838437283e+00 3.299810876435991691e+00
4.610000000000000000e+02 3.244753315788333037e+00 3.299173627435409983e+00
4.620000000000000000e+02 3.625680478079858826e+00 3.301874426768721449e+00
4.630000000000000000e+02 3.240487480619690164e+00 3.303009325938293550e+00
4.640000000000000000e+02 3.212282175586781641e+00 3.293962724211104476e+00
4.650000000000000000e+02 3.664943344378331247e+00 3.295069505269713872e+00
4.660000000000000000e+02 3.222937325096950634e+00 3.297063432215025625e+00
4.670000000000000000e+02 3.232742801947100730e+00 3.299468236676109001e+00
4.680000000000000000e+02 3.236116068334093931e+00 3.300875419894915730e+00
4.690000000000000000e+02 3.152950580845494066e+00 3.302267890508686410e+00
4.700000000000000000e+02 3.135787129909769266e+00 3.303825084969430392e+00
4.710000000000000000e+02 3.456197369402041364e+00 3.305313412659251160e+00
4.720000000000000000e+02 3.484884883933943911e+00 3.305025667507643483e+00
4.730000000000000000e+02 3.303429207079361607e+00 3.305383013102344059e+00
4.740000000000000000e+02 3.165673148496455092e+00 3.305551650038129452e+00
4.750000000000000000e+02 3.299307161845234315e+00 3.303202371136119808e+00
4.760000000000000000e+02 3.278990355035062088e+00 3.298737829756694495e+00
4.770000000000000000e+02 3.068316030136987393e+00 3.296505320994208343e+00
4.780000000000000000e+02 3.102859093001613999e+00 3.277415614037852976e+00
4.790000000000000000e+02 3.500268817218651130e+00 3.268806720863194126e+00
4.800000000000000000e+02 3.513433634153690921e+00 3.260659305614115322e+00
4.810000000000000000e+02 3.131140394409949845e+00 3.258388002798826122e+00
4.820000000000000000e+02 3.081761792215609752e+00 3.260001339530524067e+00
4.830000000000000000e+02 3.345339008091003929e+00 3.260552825330257143e+00
4.840000000000000000e+02 3.216354232605137753e+00 3.261436358468989383e+00
4.850000000000000000e+02 3.335143876918445827e+00 3.264035671349870604e+00
4.860000000000000000e+02 3.233542498000207654e+00 3.265403163791757990e+00
4.870000000000000000e+02 3.311909006277477197e+00 3.266839023155184041e+00
4.880000000000000000e+02 3.217949304875558525e+00 3.265278925869239846e+00
4.890000000000000000e+02 3.311580754773257862e+00 3.263961154423970168e+00
4.900000000000000000e+02 3.181847730542709307e+00 3.263906373095148972e+00
4.910000000000000000e+02 3.189992031650675131e+00 3.262346119347834694e+00
4.920000000000000000e+02 3.222384941124694979e+00 3.259281097275976258e+00
4.930000000000000000e+02 3.254325876081912927e+00 3.263238591483710760e+00
4.940000000000000000e+02 3.341576625611504259e+00 3.260680135562205706e+00
4.950000000000000000e+02 3.348062013086083866e+00 3.259296455228219092e+00
4.960000000000000000e+02 3.317473027432487065e+00 3.258667775882175377e+00
4.970000000000000000e+02 3.214583705134942182e+00 3.260735429311004019e+00
4.980000000000000000e+02 3.198838603347832876e+00 3.257475442879350425e+00
4.990000000000000000e+02 3.324213452773810751e+00 3.258741566994399097e+00
5.000000000000000000e+02 3.226483542518298275e+00 3.257135226661294958e+00
5.010000000000000000e+02 3.380810127423421907e+00 3.249131691715186676e+00
5.020000000000000000e+02 3.286490247828011579e+00 3.250397081245518738e+00
5.030000000000000000e+02 3.312075863448856072e+00 3.249508791790852946e+00
5.040000000000000000e+02 3.346772664850173662e+00 3.250002731030456893e+00
5.050000000000000000e+02 3.191238444617312986e+00 3.250190713400503917e+00
5.060000000000000000e+02 3.229148850615080057e+00 3.252251431699270778e+00
5.070000000000000000e+02 3.226310206275960546e+00 3.248129207463520629e+00
5.080000000000000000e+02 3.162915041284900308e+00 3.242808946379637902e+00
5.090000000000000000e+02 3.279520836656044658e+00 3.241006953977081828e+00
5.100000000000000000e+02 3.032254475000503824e+00 3.241276077307184700e+00
5.110000000000000000e+02 3.073726885962545285e+00 3.241595016134479756e+00
5.120000000000000000e+02 3.306744135558226105e+00 3.240788377411040422e+00
5.130000000000000000e+02 3.389964997292590709e+00 3.241717218419112978e+00
5.140000000000000000e+02 3.314162200654015678e+00 3.242560292588678728e+00
5.150000000000000000e+02 3.319617081798547531e+00 3.238844632546570068e+00
5.160000000000000000e+02 3.179614598696971051e+00 3.233521802328781281e+00
5.170000000000000000e+02 3.247090906653572695e+00 3.235332799595935782e+00
5.180000000000000000e+02 3.161449364653812655e+00 3.238233807863550417e+00
5.190000000000000000e+02 3.212690956728319946e+00 3.241259049962967431e+00
5.200000000000000000e+02 3.207674028392839549e+00 3.241167170482632365e+00
5.210000000000000000e+02 3.296745650386804893e+00 3.239011242266706780e+00
5.220000000000000000e+02 3.090367510271951446e+00 3.237769923549421947e+00
5.230000000000000000e+02 3.129958048818727967e+00 3.237240480449624869e+00
5.240000000000000000e+02 3.143094953131398750e+00 3.237098917667258213e+00
5.250000000000000000e+02 3.126972009562686949e+00 3.238407066140880808e+00
5.260000000000000000e+02 3.076657776289567714e+00 3.239395135294894423e+00
5.270000000000000000e+02 3.430451682141573144e+00 3.260035236533995295e+00
5.280000000000000000e+02 3.201344041497354631e+00 3.287873875487836717e+00
5.290000000000000000e+02 3.294620158284080613e+00 3.319818374354230883e+00
5.300000000000000000e+02 3.309717748615401689e+00 3.345275985473222136e+00
5.310000000000000000e+02 3.389489055806293560e+00 3.372122842109399166e+00
5.320000000000000000e+02 3.397481427864141867e+00 3.397171319065349415e+00
5.330000000000000000e+02 3.329116168673092346e+00 3.425683336914859822e+00
5.340000000000000000e+02 3.099838352269477237e+00 3.456960757183064281e+00
5.350000000000000000e+02 3.104695898150749755e+00 3.486547438422221035e+00
5.360000000000000000e+02 3.311514592220212272e+00 3.512060409283833451e+00
5.370000000000000000e+02 3.170562540120511308e+00 3.534043055168767822e+00
5.380000000000000000e+02 3.270691815106362643e+00 3.560125918684043267e+00
5.390000000000000000e+02 3.166109346748761766e+00 3.591097151756054817e+00
5.400000000000000000e+02 3.280037410823461563e+00 3.612942959254597852e+00
5.410000000000000000e+02 3.167641672899529137e+00 3.641425585150392052e+00
5.420000000000000000e+02 3.112466608062127715e+00 3.676854349220248785e+00
5.430000000000000000e+02 3.177289738900447524e+00 3.707192222952012450e+00
5.440000000000000000e+02 3.184511781603650338e+00 3.731751898801702438e+00
5.450000000000000000e+02 3.321632879755928247e+00 3.753876301770240786e+00
5.460000000000000000e+02 3.222525644394270916e+00 3.784120331751485544e+00
5.470000000000000000e+02 3.133334900702084092e+00 3.823496190228762526e+00
5.480000000000000000e+02 3.161874284871203145e+00 3.849346974735984528e+00
5.490000000000000000e+02 3.240172614271052076e+00 3.878083123003551513e+00
5.500000000000000000e+02 3.140835518908460688e+00 3.882563434314930451e+00
5.510000000000000000e+02 3.257910203110801373e+00 3.884478613829851490e+00
5.520000000000000000e+02 3.284832370948633340e+00 3.884492950591797111e+00
5.530000000000000000e+02 3.557105955050188673e+00 3.886114319749861323e+00
5.540000000000000000e+02 3.209922668981651572e+00 3.886524258935883935e+00
5.550000000000000000e+02 3.184228901803679790e+00 3.887978761698046348e+00
5.560000000000000000e+02 3.146650187790244413e+00 3.887191374475444938e+00
5.570000000000000000e+02 3.274847989291718608e+00 3.884466274821626541e+00
5.580000000000000000e+02 3.208039910109903303e+00 3.886981711985445287e+00
5.590000000000000000e+02 3.403151147926841258e+00 3.888113772887487940e+00
5.600000000000000000e+02 3.251012571323635303e+00 3.886899931370790817e+00
5.610000000000000000e+02 4.634799118387721961e+00 3.887690238036501267e+00
5.620000000000000000e+02 5.171089667893610020e+00 3.892446146085685399e+00
5.630000000000000000e+02 5.490440796729488149e+00 3.888221351302957096e+00
5.640000000000000000e+02 5.123609403940887930e+00 3.896302028603151335e+00
5.650000000000000000e+02 5.227341977618516822e+00 3.894981965798725021e+00
5.660000000000000000e+02 5.070866414348999207e+00 3.894400934698123429e+00
5.670000000000000000e+02 5.210424954600647141e+00 3.892295368747399564e+00
5.680000000000000000e+02 5.388258022122157875e+00 3.890952902896224419e+00
5.690000000000000000e+02 5.395281139514773727e+00 3.890415206860715180e+00
5.700000000000000000e+02 5.012391502831162526e+00 3.895235652381986213e+00
5.710000000000000000e+02 4.919595339368846965e+00 3.896708517902355506e+00
5.720000000000000000e+02 5.112290693897292293e+00 3.894346711050062915e+00
5.730000000000000000e+02 5.480062178489658820e+00 3.894598416072664548e+00
5.740000000000000000e+02 4.875979189748155918e+00 3.891622030362933859e+00
5.750000000000000000e+02 5.185022257322916772e+00 3.890188412023219300e+00
5.760000000000000000e+02 5.709162335505074459e+00 3.891595378685776652e+00
5.770000000000000000e+02 5.349961367499415310e+00 3.892751194952071891e+00
5.780000000000000000e+02 4.882092350763168831e+00 3.893912240809248804e+00
5.790000000000000000e+02 4.828229044453753005e+00 3.894787181378098317e+00
5.800000000000000000e+02 5.149336573687624430e+00 3.892951854634622233e+00
5.810000000000000000e+02 5.830036979371931771e+00 3.896469722055174500e+00
5.820000000000000000e+02 5.116299051063774250e+00 3.897200799319195053e+00
5.830000000000000000e+02 5.401495376022290351e+00 3.898654576326755716e+00
5.840000000000000000e+02 3.627783992450540840e+00 3.899087537972300233e+00
5.850000000000000000e+02 3.453679647843034051e+00 3.899141975500338475e+00
5.860000000000000000e+02 3.180618172033179647e+00 3.901156555473781040e+00
5.870000000000000000e+02 3.360586747718031120e+00 3.901110380354626095e+00
5.880000000000000000e+02 3.190145107675400382e+00 3.898886494695369631e+00
5.890000000000000000e+02 3.314506150079712832e+00 3.895607815753487468e+00
5.900000000000000000e+02 3.152556922810730633e+00 3.894734115204444791e+00
5.910000000000000000e+02 3.105988674619529100e+00 3.893713542253976367e+00
5.920000000000000000e+02 3.266448111739274296e+00 3.893982637370504651e+00
5.930000000000000000e+02 3.209202311961705245e+00 3.892489079904405624e+00
5.940000000000000000e+02 3.058126046962592159e+00 3.889614851519263006e+00
5.950000000000000000e+02 3.182293476162412649e+00 3.888158708851235268e+00
5.960000000000000000e+02 3.409571339732467177e+00 3.891002176349816821e+00
5.970000000000000000e+02 3.134716047350558199e+00 3.871843435471232553e+00
5.980000000000000000e+02 3.766991452510952243e+00 3.843493778974846897e+00
5.990000000000000000e+02 3.202215761974253283e+00 3.810103056106123987e+00
6.000000000000000000e+02 3.269045571573286235e+00 3.781192314425148471e+00
6.010000000000000000e+02 3.242099439255647031e+00 3.748926809376107450e+00
6.020000000000000000e+02 3.303508818281890136e+00 3.722984900395500230e+00
6.030000000000000000e+02 3.291477446187420330e+00 3.693590718000096196e+00
6.040000000000000000e+02 3.437269538758462861e+00 3.659258191716923569e+00
6.050000000000000000e+02 3.207796484576605600e+00 3.626730318022812316e+00
6.060000000000000000e+02 3.146188112559722860e+00 3.602711114863428321e+00
6.070000000000000000e+02 3.188181891702613235e+00 3.578658105041555793e+00
6.080000000000000000e+02 3.062344815425221523e+00 3.552561986059539656e+00
6.090000000000000000e+02 3.065756062968750584e+00 3.520111950157447822e+00
6.100000000000000000e+02 3.378525077202424676e+00 3.496834237892467723e+00
6.110000000000000000e+02 3.248548811540242109e+00 3.468145693315506151e+00
6.120000000000000000e+02 3.193739818064504910e+00 3.430804037877452473e+00
6.130000000000000000e+02 3.238535578719937913e+00 3.401680710659989337e+00
6.140000000000000000e+02 3.056038909560299111e+00 3.377680318270759763e+00
6.150000000000000000e+02 3.567883599194580757e+00 3.353387318308318932e+00
6.160000000000000000e+02 3.273701052875698458e+00 3.323494736449541520e+00
6.170000000000000000e+02 3.235099291231335883e+00 3.286750021834722091e+00
6.180000000000000000e+02 3.192181600059360580e+00 3.259569118897508666e+00
6.190000000000000000e+02 3.243983241233686865e+00 3.229141763328728487e+00
6.200000000000000000e+02 3.281856117049462895e+00 3.222159419409715397e+00
6.210000000000000000e+02 3.254677944769942322e+00 3.216803248910485635e+00
6.220000000000000000e+02 3.129160374800671995e+00 3.218206609414699493e+00
6.230000000000000000e+02 3.327598429118452383e+00 3.215999178634509903e+00
6.240000000000000000e+02 3.148763630548639725e+00 3.215702196810819480e+00
6.250000000000000000e+02 3.112788795270900799e+00 3.214745419856231745e+00
6.260000000000000000e+02 3.165486845947225181e+00 3.214545705182257684e+00
6.270000000000000000e+02 3.170298966664791163e+00 3.219688849756720206e+00
6.280000000000000000e+02 3.006843923149948861e+00 3.216482570848559597e+00
6.290000000000000000e+02 3.301221161164897833e+00 3.215137695816559393e+00
6.300000000000000000e+02 3.450055296224332047e+00 3.216196596262246299e+00
6.310000000000000000e+02 3.293687256886789427e+00 3.216914580528513312e+00
6.320000000000000000e+02 3.186613713146638549e+00 3.216364926627015564e+00
6.330000000000000000e+02 3.153090195918875072e+00 3.216238338287916942e+00
6.340000000000000000e+02 3.099857486272620477e+00 3.210029190384381170e+00
6.350000000000000000e+02 2.968756624185651116e+00 3.209357759899856610e+00
6.360000000000000000e+02 3.254932785706487142e+00 3.209730502203469449e+00
6.370000000000000000e+02 3.152832186922351898e+00 3.211505825403263792e+00
6.380000000000000000e+02 2.984981182300091351e+00 3.212629875953070702e+00
6.390000000000000000e+02 3.118329980926964673e+00 3.213372703923126572e+00
6.400000000000000000e+02 3.331047281674266003e+00 3.207807776831344881e+00
6.410000000000000000e+02 3.235884651837808157e+00 3.205943173905577037e+00
6.420000000000000000e+02 3.285562365156141862e+00 3.204944055538653913e+00
6.430000000000000000e+02 3.208559665343234446e+00 3.205023367473045504e+00
6.440000000000000000e+02 3.246539331199566281e+00 3.209000366354407774e+00
6.450000000000000000e+02 3.176824136935601395e+00 3.212354341757839293e+00
6.460000000000000000e+02 3.095246454841332540e+00 3.209700901661604711e+00
6.470000000000000000e+02 3.311328462276956763e+00 3.212407641966410488e+00
6.480000000000000000e+02 3.202064883517115046e+00 3.214761649933562726e+00
6.490000000000000000e+02 3.127719047082885506e+00 3.213710256112510599e+00
6.500000000000000000e+02 3.056855843573199394e+00 3.220417668982231696e+00
6.510000000000000000e+02 3.257906956334584159e+00 3.214230354343410312e+00
6.520000000000000000e+02 3.213635845458839402e+00 3.215386975782948298e+00
6.530000000000000000e+02 3.271580486207682270e+00 3.219860876206538602e+00
6.540000000000000000e+02 3.139019918119603236e+00 3.225616030725205974e+00
6.550000000000000000e+02 3.078747712896959143e+00 3.224011833437086860e+00
6.560000000000000000e+02 3.278853407328155001e+00 3.223320002126105699e+00
6.570000000000000000e+02 3.206066593104761608e+00 3.223752040771945548e+00
6.580000000000000000e+02 3.169356380017076535e+00 3.223534110475372749e+00
6.590000000000000000e+02 3.247531763258552306e+00 3.221318194930554935e+00
6.600000000000000000e+02 3.138576895632539721e+00 3.225050275051454918e+00
6.610000000000000000e+02 3.466008794831941575e+00 3.225837272137813017e+00
6.620000000000000000e+02 3.042008588168012562e+00 3.224782885765758778e+00
6.630000000000000000e+02 3.115061059721687897e+00 3.225541196152423407e+00
6.640000000000000000e+02 3.132249078160667111e+00 3.227449872437172296e+00
6.650000000000000000e+02 3.232552374801099138e+00 3.226248722765691301e+00
6.660000000000000000e+02 3.371095566627634099e+00 3.225030626028589253e+00
6.670000000000000000e+02 3.125854863613637846e+00 3.226878457456507476e+00
6.680000000000000000e+02 3.332351099263458849e+00 3.229282411098469474e+00
6.690000000000000000e+02 3.155215628057514987e+00 3.230857593631618396e+00
6.700000000000000000e+02 3.295137532826226234e+00 3.236065617261648875e+00
6.710000000000000000e+02 3.366372063241225732e+00 3.239943428256433222e+00
6.720000000000000000e+02 3.382192356768382258e+00 3.243389773578991164e+00
6.730000000000000000e+02 3.343475404091307723e+00 3.245435975943106399e+00
6.740000000000000000e+02 3.047724642333746292e+00 3.253553408854519269e+00
6.750000000000000000e+02 3.077274279772887144e+00 3.258073479415433571e+00
6.760000000000000000e+02 3.076249826875089965e+00 3.255695987970788075e+00
6.770000000000000000e+02 3.193733727110056098e+00 3.255475322936555393e+00
6.780000000000000000e+02 3.340734737120548914e+00 3.253374277096503064e+00
6.790000000000000000e+02 3.300534341208967604e+00 3.253506528059205039e+00
6.800000000000000000e+02 3.192784270466018093e+00 3.253332386826008005e+00
6.810000000000000000e+02 3.438020632876634508e+00 3.255299054112983370e+00
6.820000000000000000e+02 3.358520375765153165e+00 3.260705237800475054e+00
6.830000000000000000e+02 3.164938011246269056e+00 3.257547443379765983e+00
6.840000000000000000e+02 3.525557810440806961e+00 3.258208224804064468e+00
6.850000000000000000e+02 3.134771574477067890e+00 3.261640097331963695e+00
6.860000000000000000e+02 3.354664553643378788e+00 3.264819871494619719e+00
6.870000000000000000e+02 3.548272320882664310e+00 3.267067313069945911e+00
6.880000000000000000e+02 3.595042416366080573e+00 3.265532494176584422e+00
6.890000000000000000e+02 3.131689431065336038e+00 3.264791317449228902e+00
6.900000000000000000e+02 3.233427925280767390e+00 3.265822543708400971e+00
6.910000000000000000e+02 3.284920649978729124e+00 3.268807632983503630e+00
6.920000000000000000e+02 3.113905254040575166e+00 3.268798616301200610e+00
6.930000000000000000e+02 3.172484340981199580e+00 3.272299542829995467e+00
6.940000000000000000e+02 3.410009239011650539e+00 3.275113846689018615e+00
6.950000000000000000e+02 3.167878591315960612e+00 3.275997016092920600e+00
6.960000000000000000e+02 3.091679799903449322e+00 3.277072911748074802e+00
6.970000000000000000e+02 3.223380693731309421e+00 3.272371919711269506e+00
6.980000000000000000e+02 3.140451263082367550e+00 3.276049400298476577e+00
6.990000000000000000e+02 3.217140684161226005e+00 3.277669717406848093e+00
7.000000000000000000e+02 3.364788524627217114e+00 3.280925830439703539e+00
7.010000000000000000e+02 3.423035456841042823e+00 3.282130961726003715e+00
7.020000000000000000e+02 3.354890468083986832e+00 3.282885337546608273e+00
7.030000000000000000e+02 3.263352973239297405e+00 3.284717588976135527e+00
7.040000000000000000e+02 3.464419140374757511e+00 3.283026669787487251e+00
7.050000000000000000e+02 3.240203393820542566e+00 3.283546436089755716e+00
7.060000000000000000e+02 3.496176958285543979e+00 3.281187164611159890e+00
7.070000000000000000e+02 3.296066352410422784e+00 3.278963749313013043e+00
7.080000000000000000e+02 3.553201486098958473e+00 3.275401139295877062e+00
7.090000000000000000e+02 3.434734920190973373e+00 3.271701952325239304e+00
7.100000000000000000e+02 3.164622880549102124e+00 3.273276845694618853e+00
7.110000000000000000e+02 3.220438099441541357e+00 3.274619082834894002e+00
7.120000000000000000e+02 3.138489156352428644e+00 3.275494451293726073e+00
7.130000000000000000e+02 3.217817232732384181e+00 3.275175960664513664e+00
7.140000000000000000e+02 3.234349444875787682e+00 3.271739325190942349e+00
7.150000000000000000e+02 3.314490847023864983e+00 3.271634063186230623e+00
7.160000000000000000e+02 3.473679312965748167e+00 3.272828094369060636e+00
7.170000000000000000e+02 3.090282852827343607e+00 3.271067512081871076e+00
7.180000000000000000e+02 3.248319583218003181e+00 3.268897223429999777e+00
7.190000000000000000e+02 3.367950124035814063e+00 3.268647137386240686e+00
7.200000000000000000e+02 3.279440034959109074e+00 3.263023767361610261e+00
7.210000000000000000e+02 3.415227866607441154e+00 3.263972149916059440e+00
7.220000000000000000e+02 3.106198522923531602e+00 3.261286882085442151e+00
7.230000000000000000e+02 3.219698115292808360e+00 3.255026845439630723e+00
7.240000000000000000e+02 3.211205756261663158e+00 3.249724553797659787e+00
7.250000000000000000e+02 3.287703962154148396e+00 3.251595430784054663e+00
7.260000000000000000e+02 3.278222239566926266e+00 3.251038627834290651e+00
7.270000000000000000e+02 3.451131450120402011e+00 3.249623386223412069e+00
7.280000000000000000e+02 3.366357650148708469e+00 3.254779623319875359e+00
7.290000000000000000e+02 3.309353621531666345e+00 3.253710712081392842e+00
7.300000000000000000e+02 3.213889591493360953e+00 3.251631758491597246e+00
7.310000000000000000e+02 3.136939352255581959e+00 3.252425037443404499e+00
7.320000000000000000e+02 3.299432229272492467e+00 3.254047915497575882e+00
7.330000000000000000e+02 3.228483257307652288e+00 3.253407925480698903e+00
7.340000000000000000e+02 3.360176990460542967e+00 3.252005798260493741e+00
7.350000000000000000e+02 3.316911564842139892e+00 3.250805070241471029e+00
7.360000000000000000e+02 3.423901874069963824e+00 3.251119714444678177e+00
7.370000000000000000e+02 3.254112463680554956e+00 3.246811375428193536e+00
7.380000000000000000e+02 3.213986756058047956e+00 3.243215610028584273e+00
7.390000000000000000e+02 3.191599269216327084e+00 3.244773879086817470e+00
7.400000000000000000e+02 3.129988529324516655e+00 3.242294888382325269e+00
7.410000000000000000e+02 3.210732992370965100e+00 3.241504265482729075e+00
7.420000000000000000e+02 3.132809655568862262e+00 3.237152339424288705e+00
7.430000000000000000e+02 3.084532316146626929e+00 3.234888295300348382e+00
7.440000000000000000e+02 3.157967178190349333e+00 3.227702593388209529e+00
7.450000000000000000e+02 3.171230879592111140e+00 3.228595666821481025e+00
7.460000000000000000e+02 3.137525618993384224e+00 3.231911301685215676e+00
7.470000000000000000e+02 3.171439383065164819e+00 3.232694065098709046e+00
7.480000000000000000e+02 3.100170253970537360e+00 3.234790722229443194e+00
7.490000000000000000e+02 3.293166000879150790e+00 3.233760168592896278e+00
7.500000000000000000e+02 3.276366453264154099e+00 3.232959151323816283e+00
7.510000000000000000e+02 3.314779872773335079e+00 3.232641420092351225e+00
7.520000000000000000e+02 3.206600170134159100e+00 3.231736268109488108e+00
7.530000000000000000e+02 3.147431988183139406e+00 3.236211509693586397e+00
7.540000000000000000e+02 3.131921908716703395e+00 3.235707350327249099e+00
7.550000000000000000e+02 3.201158353288493519e+00 3.234118652679370598e+00
7.560000000000000000e+02 3.166695805500179706e+00 3.233225402384432456e+00
7.570000000000000000e+02 3.110069755675850089e+00 3.231134176206257980e+00
7.580000000000000000e+02 3.223882001428094668e+00 3.235794924588921262e+00
7.590000000000000000e+02 3.262650820113018657e+00 3.238007405531200700e+00
7.600000000000000000e+02 3.194451718797285622e+00 3.239147086983289903e+00
7.610000000000000000e+02 3.185853737217218207e+00 3.237320929209287712e+00
7.620000000000000000e+02 3.474841850792995679e+00 3.237147971236751243e+00
7.630000000000000000e+02 3.097660554287427814e+00 3.234234297944916570e+00
7.640000000000000000e+02 3.264482487725937521e+00 3.229075083365922083e+00
7.650000000000000000e+02 3.223408117942482054e+00 3.226122095982985272e+00
7.660000000000000000e+02 3.205281263695455962e+00 3.224609758683317118e+00
7.670000000000000000e+02 3.178581392549900908e+00 3.228142283787311495e+00
7.680000000000000000e+02 3.042302357667997281e+00 3.225824524691176975e+00
7.690000000000000000e+02 3.133089722829667245e+00 3.225298410546747263e+00
7.700000000000000000e+02 3.386813618851718832e+00 3.224374637988541181e+00
7.710000000000000000e+02 3.121451725687124590e+00 3.225847193089823595e+00
7.720000000000000000e+02 3.103186890111318430e+00 3.224157829319100443e+00
7.730000000000000000e+02 3.372431807315608765e+00 3.223502917462273576e+00
7.740000000000000000e+02 3.290889791060292335e+00 3.225775751814303316e+00
7.750000000000000000e+02 3.184859790848833416e+00 3.225763279919242166e+00
7.760000000000000000e+02 3.191542134194708780e+00 3.224552953695315249e+00
7.770000000000000000e+02 3.137583263734612160e+00 3.224219430038413492e+00
7.780000000000000000e+02 3.050202352249228976e+00 3.228035663248989717e+00
7.790000000000000000e+02 3.497250060519993209e+00 3.231937864445346253e+00
7.800000000000000000e+02 3.396717321010509050e+00 3.232923539026208548e+00
7.810000000000000000e+02 3.275231538386079944e+00 3.232677640231183425e+00
7.820000000000000000e+02 3.285255155503830071e+00 3.232071300192173702e+00
7.830000000000000000e+02 3.145678478174112502e+00 3.231987023227215872e+00
7.840000000000000000e+02 3.178278236040167570e+00 3.232866229049894180e+00
7.850000000000000000e+02 3.292249660821320312e+00 3.231945124277407100e+00
7.860000000000000000e+02 3.410318674165318864e+00 3.230198284724832725e+00
7.870000000000000000e+02 3.403549763714233123e+00 3.229201548020196100e+00
7.880000000000000000e+02 3.213028427574375456e+00 3.230202549400315704e+00
7.890000000000000000e+02 3.256741288684333213e+00 3.230254762038616168e+00
7.900000000000000000e+02 3.216912514313442273e+00 3.229511974862562251e+00
7.910000000000000000e+02 3.268842034135234886e+00 3.227833537509785522e+00
7.920000000000000000e+02 3.432450909709976461e+00 3.226303642179587872e+00
7.930000000000000000e+02 3.374571781252348135e+00 3.226194994953034190e+00
7.940000000000000000e+02 3.290983457907902032e+00 3.227169521646609418e+00
7.950000000000000000e+02 3.159872917973968409e+00 3.225361380841146985e+00
7.960000000000000000e+02 3.266115181489392061e+00 3.226318910001530149e+00
7.970000000000000000e+02 3.247174319691997990e+00 3.230418864248979727e+00
7.980000000000000000e+02 3.005212629619072651e+00 3.227944203464750750e+00
7.990000000000000000e+02 3.102644504726096208e+00 3.230795131776799778e+00
8.000000000000000000e+02 3.108025980516590181e+00 3.233553575608836717e+00
8.010000000000000000e+02 3.384216109535171491e+00 3.234871104655591356e+00
8.020000000000000000e+02 3.137189092543076985e+00 3.236466206865827200e+00
8.030000000000000000e+02 3.191655267197571977e+00 3.236510221713318813e+00
8.040000000000000000e+02 3.295512911386120791e+00 3.238475794011169917e+00
8.050000000000000000e+02 3.419990421931921265e+00 3.239951628568243702e+00
8.060000000000000000e+02 3.305646410119331691e+00 3.239807017960590230e+00
8.070000000000000000e+02 3.208268633702680894e+00 3.241930361705605890e+00
8.080000000000000000e+02 3.373085160700129315e+00 3.247348034908879910e+00
8.090000000000000000e+02 3.190726236562041684e+00 3.245228998772968332e+00
8.100000000000000000e+02 3.045265693649625405e+00 3.245412452699413919e+00
8.110000000000000000e+02 3.187386336387850516e+00 3.246600906554721000e+00
8.120000000000000000e+02 3.399945980309199811e+00 3.246220343535950015e+00
8.130000000000000000e+02 3.357686399891596452e+00 3.247289199971498341e+00
8.140000000000000000e+02 3.226964398850699300e+00 3.250380130045816163e+00
8.150000000000000000e+02 3.154017963940374703e+00 3.249294780089184265e+00
8.160000000000000000e+02 3.095081816262705399e+00 3.250793972969900469e+00
8.170000000000000000e+02 3.165539995518086069e+00 3.255506309985116697e+00
8.180000000000000000e+02 3.161714661558025163e+00 3.254697670646482521e+00
8.190000000000000000e+02 3.228688666805057839e+00 3.261751646062036158e+00
8.200000000000000000e+02 3.154087684583938067e+00 3.267847148045281536e+00
8.210000000000000000e+02 3.245008303448770004e+00 3.268443588649520670e+00
8.220000000000000000e+02 3.276670266742523818e+00 3.268174311648996522e+00
8.230000000000000000e+02 3.151086872864197641e+00 3.269151340202210321e+00
8.240000000000000000e+02 3.079926806392915495e+00 3.271868502433281201e+00
8.250000000000000000e+02 3.083667738594128682e+00 3.272174058106424255e+00
8.260000000000000000e+02 3.059603132386337965e+00 3.271905831920648655e+00
8.270000000000000000e+02 3.102464449817121661e+00 3.272697377783980954e+00
8.280000000000000000e+02 3.292098869978328235e+00 3.276757036604381224e+00
8.290000000000000000e+02 3.136080963730667914e+00 3.277725779186165589e+00
8.300000000000000000e+02 3.261478760024063117e+00 3.277469882777842791e+00
8.310000000000000000e+02 3.472850534538716616e+00 3.278785577098891402e+00
8.320000000000000000e+02 3.301615595896952637e+00 3.281207555558272482e+00
8.330000000000000000e+02 3.297225536130892642e+00 3.281935680208069694e+00
8.340000000000000000e+02 3.457573555968513901e+00 3.285079697066922932e+00
8.350000000000000000e+02 3.315635151215313048e+00 3.287916629424862069e+00
8.360000000000000000e+02 3.316938418411944145e+00 3.288465177715335752e+00
8.370000000000000000e+02 3.181662431874310748e+00 3.284444517610753955e+00
8.380000000000000000e+02 3.179892418517598074e+00 3.285958247763818285e+00
8.390000000000000000e+02 3.236398141824810892e+00 3.290853744313114060e+00
8.400000000000000000e+02 3.376690876315992629e+00 3.294937835229703182e+00
8.410000000000000000e+02 3.270085787838205249e+00 3.291656672532914829e+00
8.420000000000000000e+02 3.482424014340530061e+00 3.293356688197198068e+00
8.430000000000000000e+02 3.224099277801792507e+00 3.298519514224548033e+00
8.440000000000000000e+02 3.303731565911462109e+00 3.300150182457044057e+00
8.450000000000000000e+02 3.268051560720340198e+00 3.300215522097700305e+00
8.460000000000000000e+02 3.164902722880759356e+00 3.305025077046049198e+00
8.470000000000000000e+02 3.212403214222965264e+00 3.316943430867137277e+00
8.480000000000000000e+02 3.266567457451469814e+00 3.313073873919855750e+00
8.490000000000000000e+02 3.421275563555749688e+00 3.315709270598417469e+00
8.500000000000000000e+02 3.501660822660660699e+00 3.317938713556430663e+00
8.510000000000000000e+02 3.605095129451215463e+00 3.319291730753342495e+00
8.520000000000000000e+02 3.228650401799455505e+00 3.326309765826925613e+00
8.530000000000000000e+02 3.639456757262874653e+00 3.330715448835658954e+00
8.540000000000000000e+02 3.604963374867310666e+00 3.336674669050959441e+00
8.550000000000000000e+02 3.334000503118064618e+00 3.339344153198453569e+00
8.560000000000000000e+02 3.391469284128645789e+00 3.344931549509198465e+00
8.570000000000000000e+02 3.471941762439195056e+00 3.345461902800927589e+00
8.580000000000000000e+02 3.403229783749351256e+00 3.344230646752354819e+00
8.590000000000000000e+02 3.278130185804321695e+00 3.348354387250732422e+00
8.600000000000000000e+02 3.198136681309146301e+00 3.352124780448657582e+00
8.610000000000000000e+02 3.324250244568489165e+00 3.358649298911383418e+00
8.620000000000000000e+02 3.716627027138008188e+00 3.363595305856063700e+00
8.630000000000000000e+02 3.442383761977285239e+00 3.367114017849640817e+00
8.640000000000000000e+02 3.273070709325265781e+00 3.366498330769946534e+00
8.650000000000000000e+02 3.251971520447380914e+00 3.366602363359087136e+00
8.660000000000000000e+02 3.435653673646055228e+00 3.370222137557540076e+00
8.670000000000000000e+02 3.298143045177812649e+00 3.364670006263699165e+00
8.680000000000000000e+02 3.225293809738799311e+00 3.368445590247304722e+00
8.690000000000000000e+02 3.301229769781829138e+00 3.366836048003400972e+00
8.700000000000000000e+02 3.146424360849762181e+00 3.365668355652208454e+00
8.710000000000000000e+02 3.102769902214450592e+00 3.361880102500221845e+00
8.720000000000000000e+02 3.243150203257600950e+00 3.363077551766321172e+00
8.730000000000000000e+02 3.534340025648252670e+00 3.364754534857819834e+00
8.740000000000000000e+02 3.581399275547337169e+00 3.368156415137695259e+00
8.750000000000000000e+02 3.190309033156736529e+00 3.368882365393295331e+00
8.760000000000000000e+02 3.424647506619172166e+00 3.366940336087523633e+00
8.770000000000000000e+02 3.569666455617154455e+00 3.368742899790910350e+00
8.780000000000000000e+02 3.487231936974879876e+00 3.366047962063003496e+00
8.790000000000000000e+02 3.195300011407985252e+00 3.372011229670253130e+00
8.800000000000000000e+02 3.381934540034036818e+00 3.371070631268737738e+00
8.810000000000000000e+02 4.021671103864018271e+00 3.370659951646945096e+00
8.820000000000000000e+02 3.129076993999500456e+00 3.372928170091923139e+00
8.830000000000000000e+02 3.542164167390930096e+00 3.372875853104855715e+00
8.840000000000000000e+02 3.383025405911630923e+00 3.374252808528566128e+00
8.850000000000000000e+02 3.248729167724188738e+00 3.372326679148521134e+00
8.860000000000000000e+02 3.586344271413526297e+00 3.368688340890250821e+00
8.870000000000000000e+02 3.473937806129426598e+00 3.364163666391971841e+00
8.880000000000000000e+02 3.578860076629026832e+00 3.372564957499191607e+00
8.890000000000000000e+02 3.415552557129664102e+00 3.368811958869388778e+00
8.900000000000000000e+02 3.545205426336079491e+00 3.364511395380560543e+00
8.910000000000000000e+02 3.282133033869803818e+00 3.369175951316380591e+00
8.920000000000000000e+02 3.190482343342439631e+00 3.372290329655557084e+00
8.930000000000000000e+02 3.439748707750647227e+00 3.371498757967009929e+00
8.940000000000000000e+02 3.343854330247660211e+00 3.367171059418924361e+00
8.950000000000000000e+02 3.540384030984946140e+00 3.367956305615433799e+00
8.960000000000000000e+02 3.405823618513935447e+00 3.368205149004168675e+00
8.970000000000000000e+02 3.348774289367519863e+00 3.365793244392120354e+00
8.980000000000000000e+02 3.249000774399721791e+00 3.358528255125091455e+00
8.990000000000000000e+02 3.143363244970536208e+00 3.354408737448693500e+00
9.000000000000000000e+02 3.514862953915751653e+00 3.352823111825892877e+00
9.010000000000000000e+02 3.084201343969862563e+00 3.352302679666210317e+00
9.020000000000000000e+02 3.565906474749330979e+00 3.353763781502459462e+00
9.030000000000000000e+02 3.184557579057641252e+00 3.350578800848962757e+00
9.040000000000000000e+02 3.375835091385044784e+00 3.349076557595064507e+00
9.050000000000000000e+02 3.050457430576255735e+00 3.351117100929938530e+00
9.060000000000000000e+02 3.400759867038897877e+00 3.350918356347095894e+00
9.070000000000000000e+02 3.299051248279214033e+00 3.350296603652905159e+00
9.080000000000000000e+02 3.418024038108877782e+00 3.357265621091086061e+00
9.090000000000000000e+02 3.287214659716785281e+00 3.351192733005162516e+00
9.100000000000000000e+02 3.240748824911996895e+00 3.348973707343938955e+00
9.110000000000000000e+02 3.396265247075282989e+00 3.347060010032035127e+00
9.120000000000000000e+02 3.293778373387027614e+00 3.346158053477665817e+00
9.130000000000000000e+02 3.641528010309277974e+00 3.342284893371614718e+00
9.140000000000000000e+02 3.237889677805378508e+00 3.337916304248310873e+00
9.150000000000000000e+02 3.239303987194860568e+00 3.337706710760933948e+00
9.160000000000000000e+02 3.323678014029221472e+00 3.336286892062416243e+00
9.170000000000000000e+02 3.208741025128248214e+00 3.324804859700879245e+00
9.180000000000000000e+02 3.362954337111182301e+00 3.327179088163317644e+00
9.190000000000000000e+02 3.286446506952625857e+00 3.327854938538690188e+00
9.200000000000000000e+02 3.246977144581735253e+00 3.328118243536246190e+00
9.210000000000000000e+02 3.288367914571683315e+00 3.327393905657967998e+00
9.220000000000000000e+02 3.816740779304825359e+00 3.323780211879985735e+00
9.230000000000000000e+02 3.376746853176708196e+00 3.318947801564648081e+00
9.240000000000000000e+02 3.303923930649304008e+00 3.321289501862886073e+00
9.250000000000000000e+02 3.660519418625463484e+00 3.321569590466144195e+00
9.260000000000000000e+02 3.609475767871007879e+00 3.323488765307024195e+00
9.270000000000000000e+02 3.416531744240866253e+00 3.324601937703579146e+00
9.280000000000000000e+02 3.100290885383371720e+00 3.325579221532182661e+00
9.290000000000000000e+02 3.333097419559969854e+00 3.327288649313413060e+00
9.300000000000000000e+02 3.215555718520615613e+00 3.328680332512228723e+00
9.310000000000000000e+02 3.155416921725113344e+00 3.325163387023986949e+00
9.320000000000000000e+02 3.208077778445961759e+00 3.321815402803757422e+00
9.330000000000000000e+02 3.154017524629441294e+00 3.319396332058963672e+00
9.340000000000000000e+02 3.162076915729217230e+00 3.320287131026840477e+00
9.350000000000000000e+02 3.215541269269619473e+00 3.330247511323566556e+00
9.360000000000000000e+02 3.537930802183487877e+00 3.326427661087276721e+00
9.370000000000000000e+02 3.075194399433059722e+00 3.327145508009500041e+00
9.380000000000000000e+02 3.120136781965895612e+00 3.329105029809292127e+00
9.390000000000000000e+02 3.444067803223034741e+00 3.332434153466355742e+00
9.400000000000000000e+02 3.132512240050771002e+00 3.328762689184747714e+00
9.410000000000000000e+02 3.059247213621093753e+00 3.333187842308443116e+00
9.420000000000000000e+02 3.730981423930255669e+00 3.329340176283373864e+00
9.430000000000000000e+02 3.109237859633618761e+00 3.332661144860039393e+00
9.440000000000000000e+02 3.426067479261694970e+00 3.332079899631887887e+00
9.450000000000000000e+02 3.056350221323439698e+00 3.330789074866631783e+00
9.460000000000000000e+02 3.361510547813344907e+00 3.332555901781009133e+00
9.470000000000000000e+02 3.298545248193570423e+00 3.330125863597355629e+00
9.480000000000000000e+02 3.181430698343611585e+00 3.328878182271941100e+00
9.490000000000000000e+02 3.180628467291599648e+00 3.321763358353742479e+00
9.500000000000000000e+02 3.282547231137802335e+00 3.322513212903318358e+00
9.510000000000000000e+02 3.217928838556416871e+00 3.320854867818431977e+00
9.520000000000000000e+02 3.295272986370195500e+00 3.318688286140197174e+00
9.530000000000000000e+02 3.589473693667005971e+00 3.317398917106030964e+00
9.540000000000000000e+02 3.401456755740546622e+00 3.314744909798914563e+00
9.550000000000000000e+02 3.198025516244696664e+00 3.318513690807080252e+00
9.560000000000000000e+02 3.333385706954803407e+00 3.319995415569553465e+00
9.570000000000000000e+02 3.135669084055790368e+00 3.319190162921562326e+00
9.580000000000000000e+02 3.742779097505695152e+00 3.310829897213395157e+00
9.590000000000000000e+02 3.435158759357729075e+00 3.312927716988871119e+00
9.600000000000000000e+02 3.679547665197677730e+00 3.311959893194869942e+00
9.610000000000000000e+02 3.360055101628639740e+00 3.306225318406936786e+00
9.620000000000000000e+02 3.258892211344681655e+00 3.299559415697503439e+00
9.630000000000000000e+02 3.559408652436798270e+00 3.301451551138784524e+00
9.640000000000000000e+02 3.441272154164732200e+00 3.303108007230130649e+00
9.650000000000000000e+02 3.294197846808004204e+00 3.304906142363089661e+00
9.660000000000000000e+02 3.171464723097899174e+00 3.311421738501474366e+00
9.670000000000000000e+02 3.179439337231968921e+00 3.313804620837186299e+00
9.680000000000000000e+02 3.311356702151102560e+00 3.313276013899203676e+00
9.690000000000000000e+02 3.840589865741328879e+00 3.314070319277931276e+00
9.700000000000000000e+02 3.247473437375469452e+00 3.313361385959329830e+00
9.710000000000000000e+02 3.134450628525494498e+00 3.312952852210361954e+00
9.720000000000000000e+02 3.703073000734780962e+00 3.307830629145874113e+00
9.730000000000000000e+02 3.417596235052100972e+00 3.308980780087654061e+00
9.740000000000000000e+02 3.118832591672476173e+00 3.309389976517182141e+00
9.750000000000000000e+02 3.360218149234932561e+00 3.307664510249368028e+00
9.760000000000000000e+02 3.131423245284032930e+00 3.310013032378948949e+00
9.770000000000000000e+02 3.531519048645791692e+00 3.322094840349671951e+00
9.780000000000000000e+02 3.377336872138289259e+00 3.314725761446256858e+00
9.790000000000000000e+02 3.196856926148863742e+00 3.315756262282187450e+00
9.800000000000000000e+02 3.364426708918422548e+00 3.312132680844933397e+00
9.810000000000000000e+02 3.226162574219525236e+00 3.319676365530692674e+00
9.820000000000000000e+02 3.206440680608021232e+00 3.319422752239834296e+00
9.830000000000000000e+02 3.143490336035380306e+00 3.317365610514007468e+00
9.840000000000000000e+02 3.290379496275677607e+00 3.318978119035971730e+00
9.850000000000000000e+02 3.123219831252800560e+00 3.319302305053333235e+00
9.860000000000000000e+02 3.172017296552816390e+00 3.318283361482816662e+00
9.870000000000000000e+02 3.118485192736599743e+00 3.315822853638112466e+00
9.880000000000000000e+02 3.177173825612997327e+00 3.316370802912650184e+00
9.890000000000000000e+02 3.550261177524259626e+00 3.309817305591666425e+00
9.900000000000000000e+02 3.350697877954837978e+00 3.305843743106503752e+00
9.910000000000000000e+02 3.232000229212348419e+00 3.306020950775305334e+00
9.920000000000000000e+02 3.231522179733103961e+00 3.304713686594436872e+00
9.930000000000000000e+02 3.523594237460012213e+00 3.305000271924652289e+00
9.940000000000000000e+02 3.236176265069240721e+00 3.298859011497097704e+00
9.950000000000000000e+02 3.259099183470116401e+00 3.298216637482432212e+00
9.960000000000000000e+02 3.142862578210686042e+00 3.294529543683714756e+00
9.970000000000000000e+02 3.548981225130521278e+00 3.293848230994304682e+00
9.980000000000000000e+02 3.216242811777629385e+00 3.295664245200482512e+00
9.990000000000000000e+02 3.458966878867091310e+00 3.293148189701230244e+00
1.000000000000000000e+03 3.671647448207510767e+00 3.292086347872976049e+00
1.001000000000000000e+03 3.322218685224987755e+00 3.287446909470684631e+00
1.002000000000000000e+03 3.171075292787187472e+00 3.288354143532487228e+00
1.003000000000000000e+03 3.209618901140375957e+00 3.288503211598150067e+00
1.004000000000000000e+03 3.112451583427124469e+00 3.287414493803482607e+00
1.005000000000000000e+03 3.186943906841829488e+00 3.278797813200288402e+00
1.006000000000000000e+03 3.179375187669340797e+00 3.277754890534627208e+00
1.007000000000000000e+03 3.155704965357684966e+00 3.279048621175395972e+00
1.008000000000000000e+03 3.148780532032839918e+00 3.274043441103766217e+00
1.009000000000000000e+03 3.323285164476032616e+00 3.270850180218565217e+00
1.010000000000000000e+03 3.296908789121455907e+00 3.272890531976761164e+00
1.011000000000000000e+03 3.904973771571710106e+00 3.270007821909152845e+00
1.012000000000000000e+03 3.215145900691208869e+00 3.274253754145528106e+00
1.013000000000000000e+03 3.181372918148744233e+00 3.273627025141435887e+00
1.014000000000000000e+03 3.172416778653921465e+00 3.271513263651400383e+00
1.015000000000000000e+03 3.584408149326561155e+00 3.271244649327112786e+00
1.016000000000000000e+03 3.343757617453284148e+00 3.268280287402294704e+00
1.017000000000000000e+03 3.154545327385659625e+00 3.269660035498734185e+00
1.018000000000000000e+03 3.294306294881125030e+00 3.269944008079469278e+00
1.019000000000000000e+03 3.203321488506902792e+00 3.270702922990305961e+00
1.020000000000000000e+03 3.211221181201653341e+00 3.269888114449271743e+00
1.021000000000000000e+03 3.045693289427117367e+00 3.272508282515618205e+00
1.022000000000000000e+03 3.333629435587861067e+00 3.272513916475476847e+00
1.023000000000000000e+03 3.130728881198105995e+00 3.274464306187351070e+00
1.024000000000000000e+03 3.123307381779170555e+00 3.274952642137650916e+00
1.025000000000000000e+03 3.210430053060806976e+00 3.269682821674218864e+00
1.026000000000000000e+03 3.241877214294022203e+00 3.266148271359688326e+00
1.027000000000000000e+03 3.155730057170851754e+00 3.264139943683015410e+00
1.028000000000000000e+03 3.312890867576864906e+00 3.260479801647319320e+00
1.029000000000000000e+03 3.390192578331169493e+00 3.253951554161639947e+00
1.030000000000000000e+03 3.421451099287473152e+00 3.253166382058760853e+00
1.031000000000000000e+03 3.312363213369915460e+00 3.252888440571633843e+00
1.032000000000000000e+03 3.386013205777106183e+00 3.253829989773071141e+00
1.033000000000000000e+03 3.383284767489150191e+00 3.246174127551402222e+00
1.034000000000000000e+03 3.366943226186963400e+00 3.247528230337760835e+00
1.035000000000000000e+03 2.969437158647579178e+00 3.247149740710927102e+00
1.036000000000000000e+03 3.234971107424085002e+00 3.239631685962286234e+00
1.037000000000000000e+03 3.189874101828386710e+00 3.235941222296762287e+00
1.038000000000000000e+03 3.235146456524357284e+00 3.235011537608448062e+00
1.039000000000000000e+03 3.237422223517758102e+00 3.233534524507155616e+00
1.040000000000000000e+03 3.174468850779170292e+00 3.234973470306969467e+00
1.041000000000000000e+03 3.225011773379314661e+00 3.235675986033561990e+00
1.042000000000000000e+03 3.352710395720685632e+00 3.234446847000635561e+00
1.043000000000000000e+03 3.194067973088036361e+00 3.234519749793030474e+00
1.044000000000000000e+03 3.261657214746197297e+00 3.238223104856093215e+00
1.045000000000000000e+03 3.158428444502336507e+00 3.233993278250285819e+00
1.046000000000000000e+03 3.428638501830306939e+00 3.231844465981301262e+00
1.047000000000000000e+03 3.487648018359344348e+00 3.220788342340851873e+00
1.048000000000000000e+03 3.229373567835802206e+00 3.222752167688576641e+00
1.049000000000000000e+03 3.178053923448737716e+00 3.221525617612667425e+00
1.050000000000000000e+03 3.156921374181159923e+00 3.222800898384685198e+00
1.051000000000000000e+03 3.322744940970293825e+00 3.216789923385297012e+00
1.052000000000000000e+03 3.226318761259452383e+00 3.216460678573329623e+00
1.053000000000000000e+03 3.196614379793955685e+00 3.215459078627567635e+00
1.054000000000000000e+03 3.233342898403287258e+00 3.215154514845290024e+00
1.055000000000000000e+03 3.306631595897055576e+00 3.216372730930189494e+00
1.056000000000000000e+03 3.172411673742920879e+00 3.215196871960640301e+00
1.057000000000000000e+03 3.255012472567795800e+00 3.218442509627927883e+00
1.058000000000000000e+03 3.211357342133958070e+00 3.215070956333089036e+00
1.059000000000000000e+03 3.181373745084025817e+00 3.215680899522828540e+00
1.060000000000000000e+03 3.103279355937707429e+00 3.216899374437315551e+00
1.061000000000000000e+03 3.091417291845230952e+00 3.215357656238917006e+00
1.062000000000000000e+03 2.975312237234372770e+00 3.216545477201187886e+00
1.063000000000000000e+03 3.066616913462478333e+00 3.217036315388126955e+00
1.064000000000000000e+03 3.181214217867697869e+00 3.218056186877762848e+00
1.065000000000000000e+03 3.239643279371226203e+00 3.215629131152865305e+00
1.066000000000000000e+03 3.208771022311331489e+00 3.210615937144357446e+00
1.067000000000000000e+03 3.013070869613678315e+00 3.209569409719064570e+00
1.068000000000000000e+03 3.311030006822723415e+00 3.208371865067022544e+00
1.069000000000000000e+03 3.432472604988725084e+00 3.204534215259932317e+00
1.070000000000000000e+03 3.145383615802642474e+00 3.204172956644701475e+00
1.071000000000000000e+03 3.063886228638326159e+00 3.205396292692572757e+00
1.072000000000000000e+03 3.105997364605189492e+00 3.204076091597340081e+00
1.073000000000000000e+03 3.106227984049910074e+00 3.205656721917639729e+00
1.074000000000000000e+03 3.213177789414078056e+00 3.204330679880580846e+00
1.075000000000000000e+03 3.236120007703318535e+00 3.203984319768118372e+00
1.076000000000000000e+03 3.093335455364489395e+00 3.206088386297957893e+00
1.077000000000000000e+03 3.160808160825323121e+00 3.203720433376582299e+00
1.078000000000000000e+03 3.408015386447219353e+00 3.204815737826036681e+00
1.079000000000000000e+03 3.027197302069551732e+00 3.203704676310112465e+00
1.080000000000000000e+03 3.146491930292538708e+00 3.205539000874359612e+00
1.081000000000000000e+03 3.131045116740252432e+00 3.206255565840608668e+00
1.082000000000000000e+03 3.352613675031934637e+00 3.202207650497784996e+00
1.083000000000000000e+03 3.095514412835070228e+00 3.198968737460617273e+00
1.084000000000000000e+03 3.261686432695186433e+00 3.196266980520636736e+00
1.085000000000000000e+03 3.163639899369406816e+00 3.196918137642448698e+00
1.086000000000000000e+03 3.320710480615567839e+00 3.195793314122340245e+00
1.087000000000000000e+03 3.084433331182329763e+00 3.194424562498272557e+00
1.088000000000000000e+03 3.272986830121680235e+00 3.192634587775137422e+00
1.089000000000000000e+03 3.288596614449858180e+00 3.194751031214673631e+00
1.090000000000000000e+03 3.128911053333186310e+00 3.196692279124662583e+00
1.091000000000000000e+03 3.272887926137236114e+00 3.194844849100225481e+00
1.092000000000000000e+03 3.097620704949142656e+00 3.199606972156087359e+00
1.093000000000000000e+03 3.173424904479914321e+00 3.197051894272086692e+00
1.094000000000000000e+03 3.208600625793236016e+00 3.197610769975102851e+00
1.095000000000000000e+03 3.102509779172900828e+00 3.200921770029100610e+00
1.096000000000000000e+03 3.325024681652961611e+00 3.205923068777355223e+00
1.097000000000000000e+03 3.190088730256593230e+00 3.209676284415754033e+00
1.098000000000000000e+03 3.384281871851383183e+00 3.215626395736107312e+00
1.099000000000000000e+03 3.220298677588388614e+00 3.213819361169387712e+00
1.100000000000000000e+03 3.070527518691887003e+00 3.212775629858372728e+00
1.101000000000000000e+03 3.239106293599437691e+00 3.210480002029211022e+00
1.102000000000000000e+03 3.302185080134151907e+00 3.209478198798116466e+00
1.103000000000000000e+03 3.114649280992825453e+00 3.216262507837971185e+00
1.104000000000000000e+03 3.341655123120798265e+00 3.213993706559334029e+00
1.105000000000000000e+03 3.055070681998580895e+00 3.210130441657297329e+00
1.106000000000000000e+03 3.142557030757812786e+00 3.209988905886505428e+00
1.107000000000000000e+03 3.300518224249384236e+00 3.212889873632767568e+00
1.108000000000000000e+03 3.142323513930226131e+00 3.214432099515759589e+00
1.109000000000000000e+03 3.213177015645376500e+00 3.215867745926157095e+00
1.110000000000000000e+03 3.321753507867936772e+00 3.216115289586236159e+00
1.111000000000000000e+03 3.059255068883037776e+00 3.215558958723264915e+00
1.112000000000000000e+03 3.429381707182473260e+00 3.218028447830136418e+00
1.113000000000000000e+03 3.116293666973321663e+00 3.218624438421421985e+00
1.114000000000000000e+03 3.390059934243523809e+00 3.216697003704171109e+00
1.115000000000000000e+03 3.208587992139735334e+00 3.219140707661638956e+00
1.116000000000000000e+03 3.145284427832654384e+00 3.220408346763607987e+00
1.117000000000000000e+03 3.260924105757625480e+00 3.221115988254587670e+00
1.118000000000000000e+03 3.040250582037158367e+00 3.218755658305809675e+00
1.119000000000000000e+03 3.223634921975587986e+00 3.218669103881018678e+00
1.120000000000000000e+03 3.078183727773560197e+00 3.217472309063118541e+00
1.121000000000000000e+03 3.226932327285516156e+00 3.217707718144150242e+00
1.122000000000000000e+03 3.101020530640011597e+00 3.218708344663623322e+00
1.123000000000000000e+03 3.344765420561512936e+00 3.221974671116486277e+00
1.124000000000000000e+03 3.369230252102510370e+00 3.219776110316229012e+00
1.125000000000000000e+03 3.177311494186429108e+00 3.216653119252710358e+00
1.126000000000000000e+03 3.505760287653259422e+00 3.216064239413800152e+00
1.127000000000000000e+03 3.076157020687789512e+00 3.216001990893794460e+00
1.128000000000000000e+03 3.250478641345068809e+00 3.215654427797249859e+00
1.129000000000000000e+03 3.413143748863882276e+00 3.216797326743098484e+00
1.130000000000000000e+03 3.453370268315520963e+00 3.216923925140071194e+00
1.131000000000000000e+03 3.354142386533127240e+00 3.219339461975192496e+00
1.132000000000000000e+03 3.391820029659126323e+00 3.215805242989776769e+00
1.133000000000000000e+03 2.940124493792100058e+00 3.216847832924763839e+00
1.134000000000000000e+03 3.108153026096645455e+00 3.217597994195278588e+00
1.135000000000000000e+03 3.078949331329928540e+00 3.219226016739772156e+00
1.136000000000000000e+03 3.138644796134708148e+00 3.220133891680757365e+00
1.137000000000000000e+03 3.487972502403472230e+00 3.219342027149517449e+00
1.138000000000000000e+03 3.152213917318152259e+00 3.217137646265356921e+00
1.139000000000000000e+03 3.162044061846140508e+00 3.218211246969981509e+00
1.140000000000000000e+03 3.135476111847229852e+00 3.218226630731813920e+00
1.141000000000000000e+03 3.266953970876675495e+00 3.218890481605884091e+00
1.142000000000000000e+03 3.213953176414601209e+00 3.218749861212657493e+00
1.143000000000000000e+03 3.206723232777753285e+00 3.215559949500712111e+00
1.144000000000000000e+03 3.230505845619582317e+00 3.213979442878025949e+00
1.145000000000000000e+03 3.197176847295338131e+00 3.214582815036469476e+00
1.146000000000000000e+03 3.266199692845535463e+00 3.212826058564163034e+00
1.147000000000000000e+03 3.202527502215296806e+00 3.215362271947488360e+00
1.148000000000000000e+03 3.273094956239630093e+00 3.212532932554422072e+00
1.149000000000000000e+03 3.198256579092315643e+00 3.212702296295305793e+00
1.150000000000000000e+03 3.235226667430360248e+00 3.208470683788323896e+00
1.151000000000000000e+03 3.180580021108828870e+00 3.208735087834557298e+00
1.152000000000000000e+03 3.187390578617494974e+00 3.209827398721711411e+00
1.153000000000000000e+03 3.089455603099724890e+00 3.211917163827908706e+00
1.154000000000000000e+03 3.177910795442158598e+00 3.215573198003487398e+00
1.155000000000000000e+03 3.180118535041621008e+00 3.217011047307822835e+00
1.156000000000000000e+03 3.390754336978690997e+00 3.222407363978495809e+00
1.157000000000000000e+03 3.313076182882725984e+00 3.222060025847072851e+00
1.158000000000000000e+03 3.119087574103678762e+00 3.225537697157527361e+00
1.159000000000000000e+03 3.069987240003555495e+00 3.222135698938386916e+00
1.160000000000000000e+03 3.087689464609471468e+00 3.221632064429401865e+00
1.161000000000000000e+03 3.268530529736829227e+00 3.222227660073668787e+00
1.162000000000000000e+03 3.073291288191039250e+00 3.215806985688580255e+00
1.163000000000000000e+03 3.253427830689302080e+00 3.217629639105473949e+00
1.164000000000000000e+03 3.217462513581321293e+00 3.219230833639762146e+00
1.165000000000000000e+03 3.271597357631418124e+00 3.220871048318750596e+00
1.166000000000000000e+03 3.077629352673863394e+00 3.215317334941563132e+00
1.167000000000000000e+03 3.263070025705659294e+00 3.213181001824462868e+00
1.168000000000000000e+03 3.436793160787441348e+00 3.209738792919615058e+00
1.169000000000000000e+03 3.334260255702889975e+00 3.217991422609091767e+00
1.170000000000000000e+03 3.134078764560876529e+00 3.220617622791277945e+00
1.171000000000000000e+03 3.183675776412649316e+00 3.223128093670563743e+00
1.172000000000000000e+03 3.147878418242886500e+00 3.225635340164143550e+00
1.173000000000000000e+03 3.189801330316552885e+00 3.218995599091250881e+00
1.174000000000000000e+03 3.342731986449088311e+00 3.219063157461385494e+00
1.175000000000000000e+03 3.101540243183490198e+00 3.217165512259126725e+00
1.176000000000000000e+03 3.132713603231934485e+00 3.217879097427917667e+00
1.177000000000000000e+03 3.077224404413247072e+00 3.216271014253540006e+00
1.178000000000000000e+03 3.031688050342192575e+00 3.215689533880654594e+00
1.179000000000000000e+03 3.255413066736416727e+00 3.215119283343561563e+00
1.180000000000000000e+03 3.198780554806466281e+00 3.213713479592332334e+00
1.181000000000000000e+03 3.236790005715821650e+00 3.214116278092737478e+00
1.182000000000000000e+03 3.231327949667828658e+00 3.214229194983488469e+00
1.183000000000000000e+03 3.128149128835187476e+00 3.213799017342700459e+00
1.184000000000000000e+03 3.093847058754799928e+00 3.214772172019713548e+00
1.185000000000000000e+03 3.227096275376053480e+00 3.215810420011452564e+00
1.186000000000000000e+03 3.221746189933467175e+00 3.215214807577656320e+00
1.187000000000000000e+03 3.407207663191417879e+00 3.215627140318800592e+00
1.188000000000000000e+03 3.296172974327693073e+00 3.215019925809842860e+00
1.189000000000000000e+03 3.324284373279040583e+00 3.219847508970787864e+00
1.190000000000000000e+03 3.455925894720663916e+00 3.219343105414405937e+00
1.191000000000000000e+03 3.202618658085905068e+00 3.221564833408194772e+00
1.192000000000000000e+03 3.344457522371833136e+00 3.219737367335487654e+00
1.193000000000000000e+03 3.106625545221663121e+00 3.219507196287595185e+00
1.194000000000000000e+03 3.333975836473605181e+00 3.221223733392346134e+00
1.195000000000000000e+03 3.219003189285105648e+00 3.223831151889118285e+00
1.196000000000000000e+03 3.056313080697062645e+00 3.227879456260139168e+00
1.197000000000000000e+03 3.203742759870336076e+00 3.225715149719901920e+00
1.198000000000000000e+03 3.362562258745215527e+00 3.227159375658271934e+00
1.199000000000000000e+03 3.527958776393116391e+00 3.227010185597606995e+00
1.200000000000000000e+03 3.064610331912353214e+00 3.230019523880431898e+00
1.201000000000000000e+03 3.204599068336121626e+00 3.231884777892276794e+00
1.202000000000000000e+03 3.150865406319778295e+00 3.231544560604253213e+00
1.203000000000000000e+03 3.517808572055453720e+00 3.233563897955149535e+00
1.204000000000000000e+03 3.291987038849719660e+00 3.231043755927738292e+00
1.205000000000000000e+03 3.254682292879909067e+00 3.228147421933966310e+00
1.206000000000000000e+03 3.314152050685294615e+00 3.228046556414091661e+00
1.207000000000000000e+03 3.023190627300974320e+00 3.230819524294033407e+00
1.208000000000000000e+03 3.156943003227577371e+00 3.230303264604126756e+00
1.209000000000000000e+03 3.029208897688012936e+00 3.230464501975760072e+00
1.210000000000000000e+03 3.185427073662616237e+00 3.226380562143062569e+00
1.211000000000000000e+03 3.154388148670247194e+00 3.227316247091798207e+00
1.212000000000000000e+03 3.173249550312615241e+00 3.229239684540491595e+00
1.213000000000000000e+03 3.166805695181252656e+00 3.233603315461794914e+00
1.214000000000000000e+03 3.132099583033565615e+00 3.239593574333630599e+00
1.215000000000000000e+03 3.225372742323656894e+00 3.241318289010763465e+00
1.216000000000000000e+03 3.274103875198121738e+00 3.242849264156825839e+00
1.217000000000000000e+03 3.172415067360101038e+00 3.244602297018794879e+00
1.218000000000000000e+03 3.341215783630575142e+00 3.243598893160965169e+00
1.219000000000000000e+03 3.270933938514032580e+00 3.245246599002189036e+00
1.220000000000000000e+03 3.193533797064632918e+00 3.244858781512415469e+00
1.221000000000000000e+03 3.209443312988939923e+00 3.243377513167675197e+00
1.222000000000000000e+03 3.144885562990445749e+00 3.244235966540609972e+00
1.223000000000000000e+03 3.427386424365892914e+00 3.240274467180283668e+00
1.224000000000000000e+03 3.142602546495423255e+00 3.239855479898456458e+00
1.225000000000000000e+03 3.335639494606828848e+00 3.237486589212681842e+00
1.226000000000000000e+03 3.262831711889178532e+00 3.232214457152226217e+00
1.227000000000000000e+03 3.296964209530265588e+00 3.234742142487982086e+00
1.228000000000000000e+03 3.239245171436233584e+00 3.232008730519202455e+00
1.229000000000000000e+03 3.252506534777616753e+00 3.232592740759222760e+00
1.230000000000000000e+03 3.371070770580913756e+00 3.229169346052061851e+00
1.231000000000000000e+03 3.117029071920226713e+00 3.228703555241404732e+00
1.232000000000000000e+03 3.174387103876938898e+00 3.232768014235609222e+00
1.233000000000000000e+03 3.242984526442763471e+00 3.236082959730594233e+00
1.234000000000000000e+03 3.428116193379049381e+00 3.233251204210471741e+00
1.235000000000000000e+03 3.402165138460564009e+00 3.227644191683223696e+00
1.236000000000000000e+03 3.053814142512216723e+00 3.230652694703387340e+00
1.237000000000000000e+03 3.404423640268414264e+00 3.229927107626123117e+00
1.238000000000000000e+03 3.260383218868657451e+00 3.230591815373594411e+00
1.239000000000000000e+03 3.131516876138848993e+00 3.225594102831974119e+00
1.240000000000000000e+03 3.127018178169642670e+00 3.225747096391305746e+00
1.241000000000000000e+03 3.377783528008583058e+00 3.223578446823870181e+00
1.242000000000000000e+03 3.111740239949406295e+00 3.220368874711996732e+00
1.243000000000000000e+03 3.201087946330899658e+00 3.225461576601934333e+00
1.244000000000000000e+03 3.056856198160236016e+00 3.228466345291965744e+00
1.245000000000000000e+03 3.167038189594987951e+00 3.233062509442422350e+00
1.246000000000000000e+03 3.267354224640503180e+00 3.234046322199704449e+00
1.247000000000000000e+03 3.382678568904462946e+00 3.235347464733058231e+00
1.248000000000000000e+03 3.451006171370680331e+00 3.236738662895070284e+00
1.249000000000000000e+03 3.376143094135710676e+00 3.239242665029474999e+00
1.250000000000000000e+03 3.305948815030826271e+00 3.240810805373388170e+00
1.251000000000000000e+03 3.359502306053649079e+00 3.241120911151809558e+00
1.252000000000000000e+03 3.161089679619794257e+00 3.238265086703983719e+00
1.253000000000000000e+03 3.243488537720825349e+00 3.240057038361980002e+00
1.254000000000000000e+03 3.066699834470684394e+00 3.236900314492714870e+00
1.255000000000000000e+03 3.123407491244215795e+00 3.237746084188155571e+00
1.256000000000000000e+03 3.281837926038906783e+00 3.239765259347119120e+00
1.257000000000000000e+03 3.129902707968585940e+00 3.237611428703192296e+00
1.258000000000000000e+03 3.266843864599803471e+00 3.241632325261990744e+00
1.259000000000000000e+03 3.158462025274795248e+00 3.242773749790830884e+00
1.260000000000000000e+03 3.086876650488767471e+00 3.245815389512548776e+00
1.261000000000000000e+03 3.379556631588827909e+00 3.244804090240903438e+00
1.262000000000000000e+03 3.153118684557237206e+00 3.247135814475174964e+00
1.263000000000000000e+03 3.147506262023096468e+00 3.244759538676850408e+00
1.264000000000000000e+03 3.094338206972335303e+00 3.243918323737576603e+00
1.265000000000000000e+03 3.186397832539109132e+00 3.244057493096750733e+00
1.266000000000000000e+03 3.340825210291373359e+00 3.241805137539964576e+00
1.267000000000000000e+03 3.435788944519282406e+00 3.241672548070150928e+00
1.268000000000000000e+03 3.164339372336645528e+00 3.241191596565581534e+00
1.269000000000000000e+03 3.135467899485770094e+00 3.241536222222033636e+00
1.270000000000000000e+03 3.275205543323784330e+00 3.241217194262048462e+00
1.271000000000000000e+03 3.153807972927664682e+00 3.237739936877644276e+00
1.272000000000000000e+03 3.197394948642745316e+00 3.243085703294513067e+00
1.273000000000000000e+03 3.167968694142033304e+00 3.241027118615911196e+00
1.274000000000000000e+03 3.302696588002940192e+00 3.243586240850402813e+00
1.275000000000000000e+03 3.102876823159395059e+00 3.248130746684615655e+00
1.276000000000000000e+03 3.089482002854190057e+00 3.249664748165943529e+00
1.277000000000000000e+03 3.379679759596581512e+00 3.252362749914573747e+00
1.278000000000000000e+03 3.367276811529786418e+00 3.253124128540801685e+00
1.279000000000000000e+03 3.350940388219983301e+00 3.255826217560602753e+00
1.280000000000000000e+03 3.254293966672344940e+00 3.259453185240486661e+00
1.281000000000000000e+03 3.245468126005042198e+00 3.260268596714019029e+00
1.282000000000000000e+03 3.270633421653427408e+00 3.260768949063016731e+00
1.283000000000000000e+03 3.342085844589604005e+00 3.261292571354373226e+00
1.284000000000000000e+03 3.241869407107478285e+00 3.256283460603448532e+00
1.285000000000000000e+03 3.247080146813143831e+00 3.253948919140418283e+00
1.286000000000000000e+03 3.074196163850315688e+00 3.252865770313706051e+00
1.287000000000000000e+03 3.297851683419837698e+00 3.250620956023638541e+00
1.288000000000000000e+03 3.120245112782014552e+00 3.253012306151731536e+00
1.289000000000000000e+03 3.330137817194877670e+00 3.253777966453918591e+00
1.290000000000000000e+03 3.334876058192118187e+00 3.257606069551381545e+00
1.291000000000000000e+03 3.058675167914032933e+00 3.256731673908318303e+00
1.292000000000000000e+03 3.426348322106345989e+00 3.254027815843060445e+00
1.293000000000000000e+03 3.507286141384705846e+00 3.252297880443628664e+00
1.294000000000000000e+03 3.355517327015673956e+00 3.251949924696479144e+00
1.295000000000000000e+03 3.264848545591668927e+00 3.253082060635506867e+00
1.296000000000000000e+03 3.426052408288165374e+00 3.254508032853205890e+00
1.297000000000000000e+03 3.130624903647545310e+00 3.251280453636132606e+00
1.298000000000000000e+03 3.180360125687071271e+00 3.252777054341882135e+00
1.299000000000000000e+03 3.262248389919779168e+00 3.255563914248895685e+00
1.300000000000000000e+03 3.213405881605888137e+00 3.257071786989615525e+00
1.301000000000000000e+03 3.107747809033274855e+00 3.255711862711327065e+00
1.302000000000000000e+03 3.140720498557072915e+00 3.255908117357282805e+00
1.303000000000000000e+03 3.267108322394407072e+00 3.254682930642371907e+00
1.304000000000000000e+03 3.405784236180120050e+00 3.253263846189468289e+00
1.305000000000000000e+03 3.158757121552259406e+00 3.256739373085191236e+00
1.306000000000000000e+03 3.428017791693040994e+00 3.258470459623259430e+00
1.307000000000000000e+03 3.260322712766281938e+00 3.259015243254707705e+00
1.308000000000000000e+03 3.439521775283082672e+00 3.257952141576044625e+00
1.309000000000000000e+03 3.449632284533745263e+00 3.258276939132501049e+00
1.310000000000000000e+03 3.234398281862568947e+00 3.254412920296927414e+00
1.311000000000000000e+03 3.566643650412695266e+00 3.255636429796576969e+00
1.312000000000000000e+03 3.165036743785393902e+00 3.256051496061558304e+00
1.313000000000000000e+03 3.390234177716960229e+00 3.254642503519396435e+00
1.314000000000000000e+03 3.310743935752086031e+00 3.253600424899866894e+00
1.315000000000000000e+03 3.224116992742271925e+00 3.252779072474686117e+00
1.316000000000000000e+03 3.302378889070339607e+00 3.250299491544756947e+00
1.317000000000000000e+03 3.419332129299422984e+00 3.249668679228037593e+00
1.318000000000000000e+03 3.100368418805929949e+00 3.250451606744353406e+00
1.319000000000000000e+03 3.212725191723643015e+00 3.251128107006493906e+00
1.320000000000000000e+03 3.230128397160938469e+00 3.266243643744369152e+00
1.321000000000000000e+03 3.202365305748934965e+00 3.264568442437103979e+00
1.322000000000000000e+03 3.328484188586281700e+00 3.267578492618782082e+00
1.323000000000000000e+03 3.297084758873935595e+00 3.265970602956607127e+00
1.324000000000000000e+03 3.334667051293109807e+00 3.266683117523889734e+00
1.325000000000000000e+03 3.062199796229756465e+00 3.264394188953618325e+00
1.326000000000000000e+03 3.092567861470840729e+00 3.263710922910604495e+00
1.327000000000000000e+03 3.008807230008377687e+00 3.265983072332036663e+00
1.328000000000000000e+03 3.242486962299361952e+00 3.261155970815930782e+00
1.329000000000000000e+03 3.237711541006721649e+00 3.258140306687086429e+00
1.330000000000000000e+03 3.186694705727710630e+00 3.253027160492262482e+00
1.331000000000000000e+03 3.153626086393714001e+00 3.251769712753681318e+00
1.332000000000000000e+03 3.257880733959688246e+00 3.250025698756577874e+00
1.333000000000000000e+03 3.342586455514025001e+00 3.249834319442143737e+00
1.334000000000000000e+03 3.199889298822746753e+00 3.251922295191692402e+00
1.335000000000000000e+03 3.091203133058915586e+00 3.253572258667851713e+00
1.336000000000000000e+03 3.354563035508267621e+00 3.252283421566940280e+00
1.337000000000000000e+03 3.350025874475500931e+00 3.254050602333240505e+00
1.338000000000000000e+03 3.065003460633399346e+00 3.252884933189621020e+00
1.339000000000000000e+03 3.378754782186367045e+00 3.251880657125640006e+00
1.340000000000000000e+03 3.396381600988558347e+00 3.252102508710486894e+00
1.341000000000000000e+03 3.191942827129035098e+00 3.252599488432585062e+00
1.342000000000000000e+03 3.122977831136330540e+00 3.248645829180682121e+00
1.343000000000000000e+03 3.190704523094002099e+00 3.247970050632924099e+00
1.344000000000000000e+03 3.032215269512783085e+00 3.242416127677059556e+00
1.345000000000000000e+03 3.188522488134834632e+00 3.238714848242257638e+00
1.346000000000000000e+03 3.118536641402928300e+00 3.237977266390883901e+00
1.347000000000000000e+03 3.281050281645219613e+00 3.230900388365654852e+00
1.348000000000000000e+03 3.294331308162715466e+00 3.230764837947388557e+00
1.349000000000000000e+03 3.293445718457362670e+00 3.228550025824786562e+00
1.350000000000000000e+03 3.080723301577284357e+00 3.231774603851921057e+00
1.351000000000000000e+03 3.201311263834700327e+00 3.229134556076305618e+00
1.352000000000000000e+03 3.325438347795548033e+00 3.227654348778696836e+00
1.353000000000000000e+03 3.389440862939408383e+00 3.220645906797984459e+00
1.354000000000000000e+03 4.299956978758746828e+00 3.221253478454343622e+00
1.355000000000000000e+03 3.129816055304571520e+00 3.222193497832529729e+00
1.356000000000000000e+03 3.284899676567802906e+00 3.223373669415665166e+00
1.357000000000000000e+03 3.185299407067608612e+00 3.224720785935461631e+00
1.358000000000000000e+03 3.170121132491809490e+00 3.221411629204700589e+00
1.359000000000000000e+03 3.169912817275837291e+00 3.219719361962604331e+00
1.360000000000000000e+03 3.287047435181173594e+00 3.217206913264546220e+00
1.361000000000000000e+03 3.217725627414267819e+00 3.221681411621839963e+00
1.362000000000000000e+03 3.088451215978930797e+00 3.222064466083929268e+00
1.363000000000000000e+03 3.296189652365626888e+00 3.222910649782919634e+00
1.364000000000000000e+03 2.997597093377950994e+00 3.222921183075228235e+00
1.365000000000000000e+03 3.176827203891030571e+00 3.223343134139677879e+00
1.366000000000000000e+03 3.303971428490882545e+00 3.223649350934248758e+00
1.367000000000000000e+03 3.117228351637183703e+00 3.225032067363678756e+00
1.368000000000000000e+03 3.326518428155480933e+00 3.224779627311809449e+00
1.369000000000000000e+03 3.377745833250913599e+00 3.221822834904922495e+00
1.370000000000000000e+03 3.123187284542101594e+00 3.224663847447592602e+00
1.371000000000000000e+03 3.231450462674270607e+00 3.226230674511037400e+00
1.372000000000000000e+03 3.059123658503724030e+00 3.224263023507187853e+00
1.373000000000000000e+03 3.196808997915760564e+00 3.221215045659613807e+00
1.374000000000000000e+03 3.421313847119356488e+00 3.221418496333343207e+00
1.375000000000000000e+03 3.193545702099143568e+00 3.218254335097593177e+00
1.376000000000000000e+03 3.151261644059850653e+00 3.214352033483660165e+00
1.377000000000000000e+03 3.213018214423207120e+00 3.214757977155776825e+00
1.378000000000000000e+03 3.050747168372588636e+00 3.216684977051853522e+00
1.379000000000000000e+03 3.190542724097588323e+00 3.216832750633018545e+00
1.380000000000000000e+03 3.182767552266417166e+00 3.218832909934633335e+00
1.381000000000000000e+03 3.071262188646665336e+00 3.218126532514546945e+00
1.382000000000000000e+03 3.155548214506741278e+00 3.220647518225829398e+00
1.383000000000000000e+03 3.235197329134832600e+00 3.220554441760216324e+00
1.384000000000000000e+03 3.536464397651480684e+00 3.219148983233381056e+00
1.385000000000000000e+03 3.039313648449204930e+00 3.215954053079607355e+00
1.386000000000000000e+03 3.198764378237742623e+00 3.219051795565739837e+00
1.387000000000000000e+03 2.928741190649539750e+00 3.218067361027360462e+00
1.388000000000000000e+03 3.142898434751082881e+00 3.216886520845533504e+00
1.389000000000000000e+03 3.278526548196657675e+00 3.212480726616266047e+00
1.390000000000000000e+03 3.312740407980442114e+00 3.195484883900777895e+00
1.391000000000000000e+03 3.296663462134680422e+00 3.198252995964587786e+00
1.392000000000000000e+03 3.096843217433004281e+00 3.197407929134992610e+00
1.393000000000000000e+03 3.178626051927171847e+00 3.196153854818818640e+00
1.394000000000000000e+03 3.158795642429060635e+00 3.198125929335918549e+00
1.395000000000000000e+03 3.375414681240308745e+00 3.196398453852556720e+00
1.396000000000000000e+03 3.119381673817078759e+00 3.194119889840213666e+00
1.397000000000000000e+03 3.068040088937729504e+00 3.192896253563541009e+00
1.398000000000000000e+03 3.243224292760969796e+00 3.194278248701730050e+00
1.399000000000000000e+03 3.267248115518205154e+00 3.192696056023206275e+00
1.400000000000000000e+03 3.208129881347671741e+00 3.199549271237349668e+00
1.401000000000000000e+03 3.250416236453796515e+00 3.197783847860672601e+00
1.402000000000000000e+03 3.240209930328816768e+00 3.195711532775475483e+00
1.403000000000000000e+03 3.135610987031969721e+00 3.195307805247046495e+00
1.404000000000000000e+03 3.398760176809629385e+00 3.192861462520170335e+00
1.405000000000000000e+03 3.200881027500048326e+00 3.189063110938507251e+00
1.406000000000000000e+03 3.216827465238831785e+00 3.190061025124548699e+00
1.407000000000000000e+03 3.136667425145287069e+00 3.186737942347296570e+00
1.408000000000000000e+03 3.079245007794493727e+00 3.188082964209034031e+00
1.409000000000000000e+03 3.157263495683869881e+00 3.187742993504849132e+00
1.410000000000000000e+03 3.123220488013220386e+00 3.181511666245264713e+00
1.411000000000000000e+03 3.220358884177210168e+00 3.180373198381090560e+00
1.412000000000000000e+03 3.257867823861696266e+00 3.181125923947415224e+00
1.413000000000000000e+03 3.201048673775546582e+00 3.180817250081098280e+00
1.414000000000000000e+03 3.172226420625801513e+00 3.181374834381247574e+00
1.415000000000000000e+03 3.139076068728796187e+00 3.181332907148337608e+00
1.416000000000000000e+03 3.295005641192715551e+00 3.180354779452314595e+00
1.417000000000000000e+03 3.274534929052315579e+00 3.182664084064494414e+00
1.418000000000000000e+03 3.195949211284236036e+00 3.182921527653266303e+00
1.419000000000000000e+03 3.069800607693183636e+00 3.182629788199260901e+00
1.420000000000000000e+03 3.297565275606584301e+00 3.177505206635097501e+00
1.421000000000000000e+03 3.132400846148128082e+00 3.177570695578015414e+00
1.422000000000000000e+03 3.242779535067693342e+00 3.178605197766487755e+00
1.423000000000000000e+03 3.081035266890643332e+00 3.184791450700199977e+00
1.424000000000000000e+03 3.110247988674600617e+00 3.186640873606527258e+00
1.425000000000000000e+03 3.323583899771257233e+00 3.184150917371584733e+00
1.426000000000000000e+03 3.225744998496145932e+00 3.182891273457504777e+00
1.427000000000000000e+03 3.097514204935421844e+00 3.180031669641168790e+00
1.428000000000000000e+03 3.308166348688807101e+00 3.180694659727038243e+00
1.429000000000000000e+03 3.048989533440467525e+00 3.180503256651097566e+00
1.430000000000000000e+03 3.127547954317166035e+00 3.181026166586619297e+00
1.431000000000000000e+03 3.132071088047227114e+00 3.178457098091012512e+00
1.432000000000000000e+03 3.185190875652132547e+00 3.179137464428185123e+00
1.433000000000000000e+03 3.185436164868985731e+00 3.179946015134404114e+00
1.434000000000000000e+03 3.477322158367959215e+00 3.178974515008403223e+00
1.435000000000000000e+03 3.053247567523662998e+00 3.177989971178329931e+00
1.436000000000000000e+03 3.158909372527096693e+00 3.179142813452899397e+00
1.437000000000000000e+03 3.088967424647152793e+00 3.179407892791941137e+00
1.438000000000000000e+03 3.155274437274123489e+00 3.181204227324359479e+00
1.439000000000000000e+03 3.111861222534512805e+00 3.182614844488910855e+00
1.440000000000000000e+03 3.193041277565019875e+00 3.179961965245648337e+00
1.441000000000000000e+03 2.998834668266583847e+00 3.180285871508464091e+00
1.442000000000000000e+03 3.153275188825361841e+00 3.180723974756495043e+00
1.443000000000000000e+03 3.173011048622838892e+00 3.179723793374323648e+00
1.444000000000000000e+03 2.985120938948427671e+00 3.179923994235074769e+00
1.445000000000000000e+03 3.113852951606946640e+00 3.180306579673862544e+00
1.446000000000000000e+03 3.203952433702613511e+00 3.180654051737719534e+00
1.447000000000000000e+03 3.191411043781004597e+00 3.179156965851053229e+00
1.448000000000000000e+03 3.089778069383055659e+00 3.179256425408657716e+00
1.449000000000000000e+03 3.187607817793872922e+00 3.178461023991542067e+00
1.450000000000000000e+03 3.114298613544809413e+00 3.179122539477646114e+00
1.451000000000000000e+03 3.232913511499243331e+00 3.178264591448856979e+00
1.452000000000000000e+03 3.173569265720797894e+00 3.176578217130064274e+00
1.453000000000000000e+03 3.214775567354440700e+00 3.175489976053843755e+00
1.454000000000000000e+03 3.177743688160044488e+00 3.177014237025146404e+00
1.455000000000000000e+03 3.043897874453441954e+00 3.180890825006905231e+00
1.456000000000000000e+03 3.271179531430800758e+00 3.176761698758510111e+00
1.457000000000000000e+03 3.361778896009394835e+00 3.179203102029838135e+00
1.458000000000000000e+03 3.272358038193991625e+00 3.178675796289752054e+00
1.459000000000000000e+03 3.104229611750685791e+00 3.183297630579620563e+00
1.460000000000000000e+03 3.224565333994853678e+00 3.186501844438972775e+00
1.461000000000000000e+03 3.096491194991161766e+00 3.182385534987643538e+00
1.462000000000000000e+03 3.143252523443869961e+00 3.180545117565788615e+00
1.463000000000000000e+03 3.165227836611335555e+00 3.183383594347789725e+00
1.464000000000000000e+03 3.195399337915552529e+00 3.181827946705702459e+00
1.465000000000000000e+03 3.195579886547867510e+00 3.185959396550557265e+00
1.466000000000000000e+03 3.167007317419140211e+00 3.186720859404786221e+00
1.467000000000000000e+03 3.124638638373046007e+00 3.188182748007613476e+00
1.468000000000000000e+03 3.175219283940935444e+00 3.192065902474672257e+00
1.469000000000000000e+03 3.198330047413069810e+00 3.191421569494984567e+00
1.470000000000000000e+03 3.288828840567535217e+00 3.185226628930736936e+00
1.471000000000000000e+03 3.268971790186705917e+00 3.187032786732105549e+00
1.472000000000000000e+03 3.365953347598092282e+00 3.187631197243943504e+00
1.473000000000000000e+03 3.234354188550567333e+00 3.188742388267938210e+00
1.474000000000000000e+03 3.213058629781265108e+00 3.189223423161576587e+00
1.475000000000000000e+03 3.223554465897160881e+00 3.191148714195316316e+00
1.476000000000000000e+03 3.247494692600988664e+00 3.192936761475193563e+00
1.477000000000000000e+03 3.066654728393285456e+00 3.195793015838304996e+00
1.478000000000000000e+03 3.093259068047072624e+00 3.195888978431914218e+00
1.479000000000000000e+03 3.184044476399023882e+00 3.197771719811533853e+00
1.480000000000000000e+03 3.147543532483187079e+00 3.200886128352897764e+00
1.481000000000000000e+03 3.115562872110611004e+00 3.203164646921647041e+00
1.482000000000000000e+03 3.264829992893969024e+00 3.203026093609116387e+00
1.483000000000000000e+03 3.145370574577480038e+00 3.205292870437810748e+00
1.484000000000000000e+03 3.218532504653085269e+00 3.207321010104364323e+00
1.485000000000000000e+03 3.079019706713531424e+00 3.205034231420751833e+00
1.486000000000000000e+03 3.176959438877222208e+00 3.204762973294555284e+00
1.487000000000000000e+03 3.198358053716891636e+00 3.203299458329875282e+00
1.488000000000000000e+03 3.302647479275416575e+00 3.203339753783849275e+00
1.489000000000000000e+03 3.341161766416330892e+00 3.202567281655609222e+00
1.490000000000000000e+03 3.008526438218899646e+00 3.203216226950293066e+00
1.491000000000000000e+03 3.303299075141084007e+00 3.207674056258559059e+00
1.492000000000000000e+03 3.205868133261668085e+00 3.207342688491453320e+00
1.493000000000000000e+03 3.404563667181446096e+00 3.205181609807863374e+00
1.494000000000000000e+03 3.334542958829270543e+00 3.204304328719666195e+00
1.495000000000000000e+03 3.035442238178208019e+00 3.205190023794173726e+00
1.496000000000000000e+03 3.096915778966279564e+00 3.205949646595224856e+00
1.497000000000000000e+03 3.296207579675496380e+00 3.208434738985730394e+00
1.498000000000000000e+03 3.199271013742718495e+00 3.212812315749010494e+00
1.499000000000000000e+03 3.338191022580303979e+00 3.214696377614500999e+00
1.500000000000000000e+03 3.180850354113196943e+00 3.215454658310251901e+00
1.501000000000000000e+03 3.234403290245110973e+00 3.218731832681573923e+00
1.502000000000000000e+03 3.457011688346279144e+00 3.218199456976405415e+00
1.503000000000000000e+03 3.140332856290821262e+00 3.222527213413518332e+00
1.504000000000000000e+03 3.043676318870617958e+00 3.222616226016558727e+00
1.505000000000000000e+03 3.179678613619494332e+00 3.221638636859275984e+00
1.506000000000000000e+03 3.200798108355752181e+00 3.218437673356608464e+00
1.507000000000000000e+03 3.166750796326773809e+00 3.221939802447783663e+00
1.508000000000000000e+03 3.188946879828807646e+00 3.221258089125385027e+00
1.509000000000000000e+03 3.246631594896288497e+00 3.219148274147108246e+00
1.510000000000000000e+03 3.318204587156414753e+00 3.218946449683784294e+00
1.511000000000000000e+03 3.198772473684412532e+00 3.217026679045848603e+00
1.512000000000000000e+03 3.159992570377971877e+00 3.221715064854304700e+00
1.513000000000000000e+03 3.304802945196230635e+00 3.224896916192578900e+00
1.514000000000000000e+03 3.203129536843884129e+00 3.225924800660752823e+00
1.515000000000000000e+03 3.273349251419392925e+00 3.228265345865957592e+00
1.516000000000000000e+03 3.194253701825506830e+00 3.228199696295540377e+00
1.517000000000000000e+03 3.350085421789579243e+00 3.229230370165455000e+00
1.518000000000000000e+03 3.231747846041812533e+00 3.228712876870174497e+00
1.519000000000000000e+03 3.027533309941011996e+00 3.229938741356614962e+00
1.520000000000000000e+03 3.095310544711031842e+00 3.229250314263677701e+00
1.521000000000000000e+03 3.130467463971651210e+00 3.231139694504227222e+00
1.522000000000000000e+03 3.176389947498960531e+00 3.230458232388296658e+00
1.523000000000000000e+03 3.160702518377653369e+00 3.237342914784256287e+00
1.524000000000000000e+03 3.223169858787927389e+00 3.234620901793627823e+00
1.525000000000000000e+03 3.355945926032029458e+00 3.233783795787655624e+00
1.526000000000000000e+03 3.247983787733426109e+00 3.235559327032039523e+00
1.527000000000000000e+03 3.210503388158116422e+00 3.237134219375151112e+00
1.528000000000000000e+03 3.210948362020183744e+00 3.236260708437805445e+00
1.529000000000000000e+03 3.166228266966203631e+00 3.233226896315916310e+00
1.530000000000000000e+03 3.277738930068422540e+00 3.232132993766122286e+00
1.531000000000000000e+03 3.270447662326549931e+00 3.234125706172462422e+00
1.532000000000000000e+03 3.449682896873466298e+00 3.237148755396453303e+00
1.533000000000000000e+03 3.297112167195684673e+00 3.235325657502943653e+00
1.534000000000000000e+03 3.248478986618110298e+00 3.237416810832809855e+00
1.535000000000000000e+03 3.424982092540392209e+00 3.232908019167549885e+00
1.536000000000000000e+03 3.129741018057367707e+00 3.230256353787080315e+00
1.537000000000000000e+03 3.427581588970957771e+00 3.229544843857596437e+00
1.538000000000000000e+03 3.181450166153757309e+00 3.223831300385856302e+00
1.539000000000000000e+03 3.129898806403290656e+00 3.224345313353108367e+00
1.540000000000000000e+03 3.064761395380779518e+00 3.227002665996708153e+00
1.541000000000000000e+03 3.514120826569008038e+00 3.226723274848740441e+00
1.542000000000000000e+03 3.318233415030174882e+00 3.225714635840344791e+00
1.543000000000000000e+03 3.086667140071189142e+00 3.226437847405001058e+00
1.544000000000000000e+03 3.198930917348538294e+00 3.225816550035688124e+00
1.545000000000000000e+03 3.089170521241714429e+00 3.227887741099557672e+00
1.546000000000000000e+03 3.575681699192911012e+00 3.225825512196108136e+00
1.547000000000000000e+03 3.289384322072435474e+00 3.226158518172236978e+00
1.548000000000000000e+03 3.165210980819280540e+00 3.226847316081225436e+00
1.549000000000000000e+03 3.347882640763354178e+00 3.224494489186100044e+00
1.550000000000000000e+03 3.142948062553972743e+00 3.224746423095780301e+00
1.551000000000000000e+03 3.187710043004653215e+00 3.227110649852177104e+00
1.552000000000000000e+03 3.228605462224303224e+00 3.229226271975137674e+00
1.553000000000000000e+03 3.231181088628333420e+00 3.228545788944114037e+00
1.554000000000000000e+03 3.170342608147465047e+00 3.228373106218212385e+00
1.555000000000000000e+03 3.211276323552042733e+00 3.232271430427936743e+00
1.556000000000000000e+03 3.129257090762075588e+00 3.235283144998270188e+00
1.557000000000000000e+03 3.680285821434050142e+00 3.234425981544712503e+00
1.558000000000000000e+03 3.112106569931410771e+00 3.235384187077440910e+00
1.559000000000000000e+03 3.282564345998318256e+00 3.236564597213846373e+00
1.560000000000000000e+03 3.132813625325748141e+00 3.245535016629227165e+00
1.561000000000000000e+03 3.413541539158908567e+00 3.242584118637826585e+00
1.562000000000000000e+03 3.144722367647458050e+00 3.242902001486428709e+00
1.563000000000000000e+03 3.192196818649212897e+00 3.240860184524425147e+00
1.564000000000000000e+03 3.257969780343680899e+00 3.240464177902384613e+00
1.565000000000000000e+03 3.174932106622029515e+00 3.240378659600553490e+00
1.566000000000000000e+03 3.308529224645625710e+00 3.244449691373334055e+00
1.567000000000000000e+03 3.168590727129824813e+00 3.242521786293251385e+00
1.568000000000000000e+03 3.345651746833353535e+00 3.240192555851408418e+00
1.569000000000000000e+03 3.022575606012091853e+00 3.238792136544464739e+00
1.570000000000000000e+03 2.995233777480351911e+00 3.237862941309798348e+00
1.571000000000000000e+03 3.184597595181223539e+00 3.237021544195646250e+00
1.572000000000000000e+03 3.057063645324473278e+00 3.236523065448433378e+00
1.573000000000000000e+03 3.176313763998449780e+00 3.235036309549995881e+00
1.574000000000000000e+03 3.229691003922602111e+00 3.234321424958025659e+00
1.575000000000000000e+03 3.160121233261776741e+00 3.235430776035664202e+00
1.576000000000000000e+03 3.130193377768019314e+00 3.237489404289886519e+00
1.577000000000000000e+03 3.217375605852750731e+00 3.233324212164003342e+00
1.578000000000000000e+03 3.145456063976869387e+00 3.231236334132612242e+00
1.579000000000000000e+03 3.391614969367178212e+00 3.231921177601095430e+00
1.580000000000000000e+03 3.173848563914929422e+00 3.230220666870287083e+00
1.581000000000000000e+03 3.222082892013463873e+00 3.231099140792721425e+00
1.582000000000000000e+03 3.208208424007174209e+00 3.225698398481974483e+00
1.583000000000000000e+03 3.140105062537440261e+00 3.223679575526104291e+00
1.584000000000000000e+03 3.220764910521502600e+00 3.223649795032735632e+00
1.585000000000000000e+03 3.438845124367153616e+00 3.223651357082941704e+00
1.586000000000000000e+03 3.342347250432759154e+00 3.227517551194911682e+00
1.587000000000000000e+03 3.302451609617913508e+00 3.227481710336894682e+00
1.588000000000000000e+03 3.219660055228676487e+00 3.228892971922426192e+00
1.589000000000000000e+03 3.300416004621725019e+00 3.230690916145463110e+00
1.590000000000000000e+03 3.306130564634386371e+00 3.234416363832088415e+00
1.591000000000000000e+03 3.070466022222599456e+00 3.233829369730297554e+00
1.592000000000000000e+03 3.243464334789967651e+00 3.240017597061649823e+00
1.593000000000000000e+03 3.243331227926049554e+00 3.233137422479075429e+00
1.594000000000000000e+03 3.851099217864577096e+00 3.235028742548621494e+00
1.595000000000000000e+03 3.149383066633969275e+00 3.234101792203118109e+00
1.596000000000000000e+03 3.270235587135563282e+00 3.234102148134729404e+00
1.597000000000000000e+03 3.067576200817870191e+00 3.233716660535057130e+00
1.598000000000000000e+03 3.183227898477350770e+00 3.235280093615951813e+00
1.599000000000000000e+03 3.160241985838034395e+00 3.234720160143614187e+00
1.600000000000000000e+03 3.562711154163076710e+00 3.231042208017333106e+00
1.601000000000000000e+03 3.135494306720758129e+00 3.235449696070136660e+00
1.602000000000000000e+03 3.286636765944442207e+00 3.234525869982960877e+00
1.603000000000000000e+03 3.199082815709651140e+00 3.235108231000204615e+00
1.604000000000000000e+03 3.183435320191441598e+00 3.234398737140813829e+00
1.605000000000000000e+03 3.366084294549764433e+00 3.236070739560398923e+00
1.606000000000000000e+03 3.094847505752479577e+00 3.239248518172984870e+00
1.607000000000000000e+03 3.323508676080320523e+00 3.237750368743037122e+00
1.608000000000000000e+03 3.131408244715847111e+00 3.239369503915673576e+00
1.609000000000000000e+03 3.207553381837970008e+00 3.241239551771007754e+00
1.610000000000000000e+03 3.208865373176346569e+00 3.241527191759354221e+00
1.611000000000000000e+03 3.222557377757177655e+00 3.243816412757177581e+00
1.612000000000000000e+03 3.172081952832802809e+00 3.245480959622041528e+00
1.613000000000000000e+03 3.134606182864986490e+00 3.248060694207803412e+00
1.614000000000000000e+03 3.079895166191970901e+00 3.249648504195704390e+00
1.615000000000000000e+03 3.150663695812149889e+00 3.247074320858041041e+00
1.616000000000000000e+03 3.197629737440610853e+00 3.246885699177689766e+00
1.617000000000000000e+03 3.148066715161500717e+00 3.248061511251957079e+00
1.618000000000000000e+03 3.163126346283500645e+00 3.247552242826514224e+00
1.619000000000000000e+03 3.347991984277770339e+00 3.251567995975959580e+00
1.620000000000000000e+03 3.413581650391853906e+00 3.250675995233795579e+00
1.621000000000000000e+03 3.185201182943486309e+00 3.247402430605039303e+00
1.622000000000000000e+03 3.327393773211525296e+00 3.243338440230329578e+00
1.623000000000000000e+03 3.357037184240892813e+00 3.242134600339813932e+00
1.624000000000000000e+03 3.431123946211228848e+00 3.242913131514451042e+00
1.625000000000000000e+03 3.170186736426690022e+00 3.240154343888110855e+00
1.626000000000000000e+03 3.562433003956740230e+00 3.240166994079455964e+00
1.627000000000000000e+03 3.198673600653834104e+00 3.242983039951277568e+00
1.628000000000000000e+03 3.244498974799652213e+00 3.240571416545766859e+00
1.629000000000000000e+03 3.217677821813073269e+00 3.241871210670970171e+00
1.630000000000000000e+03 3.132838540538558370e+00 3.232210396259316276e+00
1.631000000000000000e+03 3.386557407181845392e+00 3.232475446290045351e+00
1.632000000000000000e+03 3.254162683310041437e+00 3.232845530398727796e+00
1.633000000000000000e+03 3.153001475585619051e+00 3.234194336329863084e+00
1.634000000000000000e+03 3.000513131503984798e+00 3.234134583110340522e+00
1.635000000000000000e+03 3.483456270318276538e+00 3.233635811349697686e+00
1.636000000000000000e+03 3.243861398543325336e+00 3.228682223770038995e+00
1.637000000000000000e+03 3.209355998336882454e+00 3.230774767506195744e+00
1.638000000000000000e+03 3.295987176676003383e+00 3.232293456099126328e+00
1.639000000000000000e+03 3.139615775383056473e+00 3.231680699349297914e+00
1.640000000000000000e+03 3.217678280361366383e+00 3.231600010552316160e+00
1.641000000000000000e+03 3.079727135084854517e+00 3.233757137022879924e+00
1.642000000000000000e+03 3.170403107409052179e+00 3.236546541748751338e+00
1.643000000000000000e+03 3.307217113871855574e+00 3.234789007360706403e+00
1.644000000000000000e+03 3.249825803106825006e+00 3.237212399085739545e+00
1.645000000000000000e+03 3.320366703109403961e+00 3.240051420337162202e+00
1.646000000000000000e+03 3.246711658308516490e+00 3.239459035285488397e+00
1.647000000000000000e+03 3.397957026856077700e+00 3.239293827329995157e+00
1.648000000000000000e+03 3.256602763129931244e+00 3.243549282188619820e+00
1.649000000000000000e+03 3.211422135730741090e+00 3.242472497000585818e+00
1.650000000000000000e+03 3.160645046290372129e+00 3.245783449867019499e+00
1.651000000000000000e+03 3.304389737212142908e+00 3.249254764634624593e+00
1.652000000000000000e+03 3.172559634226182368e+00 3.250212576942199671e+00
1.653000000000000000e+03 3.421207782998613833e+00 3.250400552334241411e+00
1.654000000000000000e+03 3.158324858570034088e+00 3.251290908247155720e+00
1.655000000000000000e+03 3.209695600354212086e+00 3.247934374721347162e+00
1.656000000000000000e+03 3.057867924203071741e+00 3.244484218545749421e+00
1.657000000000000000e+03 3.218182817281808994e+00 3.244681369342995669e+00
1.658000000000000000e+03 3.274157237453292346e+00 3.241249201282292880e+00
1.659000000000000000e+03 3.107300870777920832e+00 3.239055653718597938e+00
1.660000000000000000e+03 3.307016078028512052e+00 3.236739956741653934e+00
1.661000000000000000e+03 3.267589233250130398e+00 3.238189300946547888e+00
1.662000000000000000e+03 3.074650696404216621e+00 3.233403723698153431e+00
1.663000000000000000e+03 3.334316816690295227e+00 3.234927952885810143e+00
1.664000000000000000e+03 3.174842209048765795e+00 3.234391167021926083e+00
1.665000000000000000e+03 3.167936568785012064e+00 3.234875437750467597e+00
1.666000000000000000e+03 3.296141474743361943e+00 3.236634568124194367e+00
1.667000000000000000e+03 3.161992615997339939e+00 3.233093129780202801e+00
1.668000000000000000e+03 3.179045173110759848e+00 3.233399109846596176e+00
1.669000000000000000e+03 3.125327962593057229e+00 3.234966312845149794e+00
1.670000000000000000e+03 3.215960023586960315e+00 3.237357020120251505e+00
1.671000000000000000e+03 3.281972368251706129e+00 3.233784801957553245e+00
1.672000000000000000e+03 3.392944967449591065e+00 3.233744994051670041e+00
1.673000000000000000e+03 3.156189843221668845e+00 3.233944675764467647e+00
1.674000000000000000e+03 3.177787104402721940e+00 3.230115877785146417e+00
1.675000000000000000e+03 3.517083147489197703e+00 3.229806618462082834e+00
1.676000000000000000e+03 3.290105836563506525e+00 3.228023765707762838e+00
1.677000000000000000e+03 3.200481268917181321e+00 3.231255759564294561e+00
1.678000000000000000e+03 3.301045665468169243e+00 3.232499763506134105e+00
1.679000000000000000e+03 3.406284869437538720e+00 3.231179311634162943e+00
1.680000000000000000e+03 3.167398419559196210e+00 3.232113378844421625e+00
1.681000000000000000e+03 3.210992820872655695e+00 3.230602754021228318e+00
1.682000000000000000e+03 3.469963792936520797e+00 3.230737818721995502e+00
1.683000000000000000e+03 3.059231219702621907e+00 3.227559757442889588e+00
1.684000000000000000e+03 3.311661866842318780e+00 3.225947435671423058e+00
1.685000000000000000e+03 3.393655729544482025e+00 3.224567757690019576e+00
1.686000000000000000e+03 3.264676598970889465e+00 3.227093355058431978e+00
1.687000000000000000e+03 3.161224992604394934e+00 3.225264574440815046e+00
1.688000000000000000e+03 3.225451260187537805e+00 3.230598654015421900e+00
1.689000000000000000e+03 3.113034637471131294e+00 3.227557703567113911e+00
1.690000000000000000e+03 3.172070718100054254e+00 3.228424498783375896e+00
1.691000000000000000e+03 3.199001738750708590e+00 3.227147746948356932e+00
1.692000000000000000e+03 3.087142008962358020e+00 3.229151070252280320e+00
1.693000000000000000e+03 3.203488854782227335e+00 3.233834444661188634e+00
1.694000000000000000e+03 3.269025157825111716e+00 3.233043956580191391e+00
1.695000000000000000e+03 3.271640830769296571e+00 3.238625886840750034e+00
1.696000000000000000e+03 3.227442596569109146e+00 3.236875267854175231e+00
1.697000000000000000e+03 3.305369643789836775e+00 3.236046137868702210e+00
1.698000000000000000e+03 3.206923964327754728e+00 3.238604341605494596e+00
1.699000000000000000e+03 3.251576772810989002e+00 3.236367646749145788e+00
1.700000000000000000e+03 3.255977666699445550e+00 3.236331086958033509e+00
1.701000000000000000e+03 3.138656723102383417e+00 3.237797754670636685e+00
1.702000000000000000e+03 3.275581287957573196e+00 3.236420765117488774e+00
1.703000000000000000e+03 3.262705685484402096e+00 3.238829386223502027e+00
1.704000000000000000e+03 3.167862640761113902e+00 3.239056546573285011e+00
1.705000000000000000e+03 3.233400998929380599e+00 3.239718022629056726e+00
1.706000000000000000e+03 3.241074845131512561e+00 3.239335723923865373e+00
1.707000000000000000e+03 3.223333718232709977e+00 3.239960988154055421e+00
1.708000000000000000e+03 3.027971318123503952e+00 3.239498745148605696e+00
1.709000000000000000e+03 3.117967622768613278e+00 3.240708620640643467e+00
1.710000000000000000e+03 3.092878587558966164e+00 3.237819580243401774e+00
1.711000000000000000e+03 3.305966705042057363e+00 3.233515786800939207e+00
1.712000000000000000e+03 3.257483383337826943e+00 3.232664676973731943e+00
1.713000000000000000e+03 3.214785482833895536e+00 3.233785064120033415e+00
1.714000000000000000e+03 3.315210507824930541e+00 3.231445057829832379e+00
1.715000000000000000e+03 3.214622965485867123e+00 3.231085128452849453e+00
1.716000000000000000e+03 3.256166187362232289e+00 3.231102118396159462e+00
1.717000000000000000e+03 3.175492737318646785e+00 3.233594875796686363e+00
1.718000000000000000e+03 3.143740239127278180e+00 3.229527026001099088e+00
1.719000000000000000e+03 3.114844677032484022e+00 3.231921637298190042e+00
1.720000000000000000e+03 3.337436862079265598e+00 3.230724255425124980e+00
1.721000000000000000e+03 3.176375093978939912e+00 3.232718281752879452e+00
1.722000000000000000e+03 3.545945204448663457e+00 3.234153854962056762e+00
1.723000000000000000e+03 3.208341251617067957e+00 3.233709724543583519e+00
1.724000000000000000e+03 3.219000523708381412e+00 3.232821952150091160e+00
1.725000000000000000e+03 3.120322971902873110e+00 3.233152096374958706e+00
1.726000000000000000e+03 3.198100555477698226e+00 3.232900980219851395e+00
1.727000000000000000e+03 3.546019025905385647e+00 3.236184254591190523e+00
1.728000000000000000e+03 3.218823071783483147e+00 3.237818891590714898e+00
1.729000000000000000e+03 3.498035989017044045e+00 3.236430591913355137e+00
1.730000000000000000e+03 3.184472748968288247e+00 3.235279439992955641e+00
1.731000000000000000e+03 3.209550134267004751e+00 3.233019674021197609e+00
1.732000000000000000e+03 3.253724957979667209e+00 3.232812405447648807e+00
1.733000000000000000e+03 3.177748176745887942e+00 3.230510867810640896e+00
1.734000000000000000e+03 3.172283023670900093e+00 3.229725422479215347e+00
1.735000000000000000e+03 3.270603308667233478e+00 3.227492591012079082e+00
1.736000000000000000e+03 3.199752206023036560e+00 3.234424462663034738e+00
1.737000000000000000e+03 3.330596093418261017e+00 3.235990159830675950e+00
1.738000000000000000e+03 3.194946397595554544e+00 3.244760802794501853e+00
1.739000000000000000e+03 3.171631286497071933e+00 3.244437091549854379e+00
1.740000000000000000e+03 3.189199114223588261e+00 3.245803674417103046e+00
1.741000000000000000e+03 3.325740864365006821e+00 3.244474113060112686e+00
1.742000000000000000e+03 3.360587957068108089e+00 3.243446784942985328e+00
1.743000000000000000e+03 3.240881127664295480e+00 3.241536743761641581e+00
1.744000000000000000e+03 2.975554276595779868e+00 3.246662523389563404e+00
1.745000000000000000e+03 3.215817606516842897e+00 3.248040979074878543e+00
1.746000000000000000e+03 3.230528148659011389e+00 3.249338602577170221e+00
1.747000000000000000e+03 3.278908369158285208e+00 3.246640101764585395e+00
1.748000000000000000e+03 3.137245225154084771e+00 3.243677588196655748e+00
1.749000000000000000e+03 3.381089813048764992e+00 3.246817361420724524e+00
1.750000000000000000e+03 3.168587715590851506e+00 3.245043287807910293e+00
1.751000000000000000e+03 3.385485838909569889e+00 3.246468745355303831e+00
1.752000000000000000e+03 3.185214307245426646e+00 3.246468300984635569e+00
1.753000000000000000e+03 3.226854010498950487e+00 3.250303426202366897e+00
1.754000000000000000e+03 3.227845135727795078e+00 3.250548341471354075e+00
1.755000000000000000e+03 3.533237572487284428e+00 3.250327225374790352e+00
1.756000000000000000e+03 3.365166723613307376e+00 3.248937588891372741e+00
1.757000000000000000e+03 3.130135863311252820e+00 3.248254632867506597e+00
1.758000000000000000e+03 3.163307192643066479e+00 3.247008592520051362e+00
1.759000000000000000e+03 3.136144733211856384e+00 3.247545526900193380e+00
1.760000000000000000e+03 3.154492587242548662e+00 3.247303928257431416e+00
1.761000000000000000e+03 3.428830944744447606e+00 3.251523642366851430e+00
1.762000000000000000e+03 3.201566598929075802e+00 3.252424289213792008e+00
1.763000000000000000e+03 3.106307877367057380e+00 3.246175810489490221e+00
1.764000000000000000e+03 3.188444523397129693e+00 3.247568859612883330e+00
1.765000000000000000e+03 3.113457212746236102e+00 3.243623518831917352e+00
1.766000000000000000e+03 3.212933796420688104e+00 3.243864603787184997e+00
1.767000000000000000e+03 3.144262009199311425e+00 3.244009251570866059e+00
1.768000000000000000e+03 3.151942791127962273e+00 3.242100295134985544e+00
1.769000000000000000e+03 3.095278570111413163e+00 3.242403653024813259e+00
1.770000000000000000e+03 3.741208682266365049e+00 3.243588449355676584e+00
1.771000000000000000e+03 3.248255524837253549e+00 3.244286049341229550e+00
1.772000000000000000e+03 3.889526295425387303e+00 3.246053018422017988e+00
1.773000000000000000e+03 3.240045898359105170e+00 3.243881139262811963e+00
1.774000000000000000e+03 3.263523441468510367e+00 3.245597560691467542e+00
1.775000000000000000e+03 3.140331703940036689e+00 3.246317975922152765e+00
1.776000000000000000e+03 3.169161876932592214e+00 3.247422029933288545e+00
1.777000000000000000e+03 3.089630835538649034e+00 3.245101064285192294e+00
1.778000000000000000e+03 3.386775892078019101e+00 3.241998641640774892e+00
1.779000000000000000e+03 3.214459520740709841e+00 3.241978823406389321e+00
1.780000000000000000e+03 3.183712232719370760e+00 3.247208049589393131e+00
1.781000000000000000e+03 3.117071648161116926e+00 3.246464109846079804e+00
1.782000000000000000e+03 3.050107433582779137e+00 3.247777054907724281e+00
1.783000000000000000e+03 3.434569608518701855e+00 3.246263615376047351e+00
1.784000000000000000e+03 3.191025354927920610e+00 3.246199009554013415e+00
1.785000000000000000e+03 3.314404993803420130e+00 3.245563347340935323e+00
1.786000000000000000e+03 3.256135081415439281e+00 3.245426151036221896e+00
1.787000000000000000e+03 3.443951502559855271e+00 3.243035491954242122e+00
1.788000000000000000e+03 3.160884307956384642e+00 3.243209444794678209e+00
1.789000000000000000e+03 3.099366550272995458e+00 3.243338010943864980e+00
1.790000000000000000e+03 3.240162308240076339e+00 3.244836721414791736e+00
1.791000000000000000e+03 3.128568172308281437e+00 3.240991830175846911e+00
1.792000000000000000e+03 3.458722380126790785e+00 3.237498840631318764e+00
1.793000000000000000e+03 3.245926658227025641e+00 3.238022281654122647e+00
1.794000000000000000e+03 3.202088618715027923e+00 3.238709745900782089e+00
1.795000000000000000e+03 3.415702959562288754e+00 3.239589629812563487e+00
1.796000000000000000e+03 3.261145834763523599e+00 3.240611591951595649e+00
1.797000000000000000e+03 3.108625515204277434e+00 3.236239161655125152e+00
1.798000000000000000e+03 3.316336510420966555e+00 3.239588488595072757e+00
1.799000000000000000e+03 3.221862134349468221e+00 3.242594523653905547e+00
1.800000000000000000e+03 3.201348695836979896e+00 3.241958874928712930e+00
1.801000000000000000e+03 3.219675479124705753e+00 3.243226844049662994e+00
1.802000000000000000e+03 3.120098007468003587e+00 3.243925045779596505e+00
1.803000000000000000e+03 3.198983229033823150e+00 3.246332936344638931e+00
1.804000000000000000e+03 3.255218766831339483e+00 3.248190120218680477e+00
1.805000000000000000e+03 3.319435307655947298e+00 3.249276041291060846e+00
1.806000000000000000e+03 3.323440041678242363e+00 3.241456986732511147e+00
1.807000000000000000e+03 3.178564552273832611e+00 3.239685744162396741e+00
1.808000000000000000e+03 3.315095897601451735e+00 3.230463099504901514e+00
1.809000000000000000e+03 3.222060352645051751e+00 3.230832952100815447e+00
1.810000000000000000e+03 3.266482895003069764e+00 3.231480486940535357e+00
1.811000000000000000e+03 3.163273268998294085e+00 3.229705803288391852e+00
1.812000000000000000e+03 3.143418371958901059e+00 3.228535703321176342e+00
1.813000000000000000e+03 3.239493851257285950e+00 3.230901089295573403e+00
1.814000000000000000e+03 3.341600109406040353e+00 3.226286969776584357e+00
1.815000000000000000e+03 3.163741824484918475e+00 3.226118924650517972e+00
1.816000000000000000e+03 3.322434302974112796e+00 3.224570779260732323e+00
1.817000000000000000e+03 3.172967601940889892e+00 3.224765926910137193e+00
1.818000000000000000e+03 3.132722817611706567e+00 3.227152723031439407e+00
1.819000000000000000e+03 3.336593458133299883e+00 3.223836289575340075e+00
1.820000000000000000e+03 3.158983974260916927e+00 3.224121187255189369e+00
1.821000000000000000e+03 3.218139703170991073e+00 3.220723858029650888e+00
1.822000000000000000e+03 3.197391006075959385e+00 3.220858289658125706e+00
1.823000000000000000e+03 3.235853640942001341e+00 3.218581401883946036e+00
1.824000000000000000e+03 3.332754868692696437e+00 3.220646106705816525e+00
1.825000000000000000e+03 3.264095185761133333e+00 3.223835526804799567e+00
1.826000000000000000e+03 3.120657455496334443e+00 3.222134239805878764e+00
1.827000000000000000e+03 3.166776734907528645e+00 3.223565042317136253e+00
1.828000000000000000e+03 3.211429689909203411e+00 3.219722518143745660e+00
1.829000000000000000e+03 3.197736607036556045e+00 3.216713735307155986e+00
1.830000000000000000e+03 3.226029936974833312e+00 3.217897039652308333e+00
1.831000000000000000e+03 3.122760823991489687e+00 3.216296053936368082e+00
1.832000000000000000e+03 3.436019484725422402e+00 3.216008832606440215e+00
1.833000000000000000e+03 3.316730331485346461e+00 3.220046054708614935e+00
1.834000000000000000e+03 3.143949112633665166e+00 3.218649120694141885e+00
1.835000000000000000e+03 3.202215051212725871e+00 3.217878569889665030e+00
1.836000000000000000e+03 3.261807917516036159e+00 3.217826917537521147e+00
1.837000000000000000e+03 3.312814348752288307e+00 3.217382053054609337e+00
1.838000000000000000e+03 3.281945662310863820e+00 3.220690901572526244e+00
1.839000000000000000e+03 3.171293045178043446e+00 3.220316627392109776e+00
1.840000000000000000e+03 3.193874863167894151e+00 3.218840936531751851e+00
1.841000000000000000e+03 3.124268544929235780e+00 3.218947431878829146e+00
1.842000000000000000e+03 3.243941169400709867e+00 3.217208853469469609e+00
1.843000000000000000e+03 3.265935580073077382e+00 3.216658312121554619e+00
1.844000000000000000e+03 3.308850880248908499e+00 3.212186530208003710e+00
1.845000000000000000e+03 3.016103848289998890e+00 3.211943034617194659e+00
1.846000000000000000e+03 3.087254879227505189e+00 3.209609237731998910e+00
1.847000000000000000e+03 3.255207853746441060e+00 3.211395826492966066e+00
1.848000000000000000e+03 3.063787525748813856e+00 3.212240478594770465e+00
1.849000000000000000e+03 3.202696361916046008e+00 3.211899869423975318e+00
1.850000000000000000e+03 3.075342055434350907e+00 3.210112392343724252e+00
1.851000000000000000e+03 3.130731983619472025e+00 3.208395404128999040e+00
1.852000000000000000e+03 3.217183162073922187e+00 3.206973752083748685e+00
1.853000000000000000e+03 3.202419266591744584e+00 3.204831963164370023e+00
1.854000000000000000e+03 3.210968192517387187e+00 3.204939449074413638e+00
1.855000000000000000e+03 3.076591948015749534e+00 3.205800714169225962e+00
1.856000000000000000e+03 3.265545295408684989e+00 3.209013479618477493e+00
1.857000000000000000e+03 3.284569358367227299e+00 3.208512925959550621e+00
1.858000000000000000e+03 3.305413645487344176e+00 3.206064308371969318e+00
1.859000000000000000e+03 3.322625957201804869e+00 3.204075632555003939e+00
1.860000000000000000e+03 3.121072218315601887e+00 3.203177496438732064e+00
1.861000000000000000e+03 3.228724348096317254e+00 3.202789046874904511e+00
1.862000000000000000e+03 3.189745687989462564e+00 3.203332024981207837e+00
1.863000000000000000e+03 3.035311859665756895e+00 3.204112009196363076e+00
1.864000000000000000e+03 3.284919922875686016e+00 3.206996432701919808e+00
1.865000000000000000e+03 3.303633959446461432e+00 3.209942430711585803e+00
1.866000000000000000e+03 3.241040341668591562e+00 3.214935681022315972e+00
1.867000000000000000e+03 3.391231062356469206e+00 3.216502847427355150e+00
1.868000000000000000e+03 3.218551129407852152e+00 3.213338649112689183e+00
1.869000000000000000e+03 3.167923578036106136e+00 3.212111144138208196e+00
1.870000000000000000e+03 3.197733031186899222e+00 3.213311898938933098e+00
1.871000000000000000e+03 3.188534965320869219e+00 3.214437246446332441e+00
1.872000000000000000e+03 3.351717403722174637e+00 3.214177914288496307e+00
1.873000000000000000e+03 3.172784036404709962e+00 3.214230052711192887e+00
1.874000000000000000e+03 3.151920406606276703e+00 3.214108323455156402e+00
1.875000000000000000e+03 3.326889981951355768e+00 3.218334599571628374e+00
1.876000000000000000e+03 3.201739553023072116e+00 3.220791033704974993e+00
1.877000000000000000e+03 3.140026657919785968e+00 3.221961101302159403e+00
1.878000000000000000e+03 3.002071163652880514e+00 3.221439296441463540e+00
1.879000000000000000e+03 3.205015661288424411e+00 3.219329743636095476e+00
1.880000000000000000e+03 3.103117113039389530e+00 3.216439589634469076e+00
1.881000000000000000e+03 3.288334482265951486e+00 3.218670722633119929e+00
1.882000000000000000e+03 3.202544019085221461e+00 3.219662435731418526e+00
1.883000000000000000e+03 3.215651209301627400e+00 3.218562061113341422e+00
1.884000000000000000e+03 3.216476713788489761e+00 3.221197839695642884e+00
1.885000000000000000e+03 3.043552649454153158e+00 3.223440822406184125e+00
1.886000000000000000e+03 3.222918659806594643e+00 3.225147787589264681e+00
1.887000000000000000e+03 3.023042377584350238e+00 3.227908390279250472e+00
1.888000000000000000e+03 3.140246831314756903e+00 3.227362904956164069e+00
1.889000000000000000e+03 3.396882014770192360e+00 3.227453215842014167e+00
1.890000000000000000e+03 3.383877555708508567e+00 3.226357144011700484e+00
1.891000000000000000e+03 3.183100947046112239e+00 3.227297772915841190e+00
1.892000000000000000e+03 3.025987774945250397e+00 3.225437033055701619e+00
1.893000000000000000e+03 3.096646333754433655e+00 3.222703175915298868e+00
1.894000000000000000e+03 3.269885340553645658e+00 3.223636075544367152e+00
1.895000000000000000e+03 3.236903716293229483e+00 3.222423508672648484e+00
1.896000000000000000e+03 3.158665922937560655e+00 3.223851031710646797e+00
1.897000000000000000e+03 3.221375629968417975e+00 3.227664383701049911e+00
1.898000000000000000e+03 3.413339335298167132e+00 3.228162698853445978e+00
1.899000000000000000e+03 3.403956467713177503e+00 3.231160700139064090e+00
1.900000000000000000e+03 3.575557458725935334e+00 3.228673681493962278e+00
1.901000000000000000e+03 3.232462472344229010e+00 3.228964668712645647e+00
1.902000000000000000e+03 3.214525602698797613e+00 3.230225329045794069e+00
1.903000000000000000e+03 3.230804983271694297e+00 3.227997214483349531e+00
1.904000000000000000e+03 3.228001948684383393e+00 3.229255993462816221e+00
1.905000000000000000e+03 3.280989376730678586e+00 3.229252789813905622e+00
1.906000000000000000e+03 3.243654666467529424e+00 3.229101384266686470e+00
1.907000000000000000e+03 3.316464038341040421e+00 3.228318805939887071e+00
1.908000000000000000e+03 3.273424614388317444e+00 3.226878483060034775e+00
1.909000000000000000e+03 3.467132373331105022e+00 3.228626486846861710e+00
1.910000000000000000e+03 3.365825252502152143e+00 3.228947937203154872e+00
1.911000000000000000e+03 3.206173276732132038e+00 3.228168260339651763e+00
1.912000000000000000e+03 3.207414829152001268e+00 3.230470552549067342e+00
1.913000000000000000e+03 3.118266883697306202e+00 3.231367846674118027e+00
1.914000000000000000e+03 3.106540100135062321e+00 3.232927912855902086e+00
1.915000000000000000e+03 3.172283158195568387e+00 3.235879357028144110e+00
1.916000000000000000e+03 3.156674796108408287e+00 3.236476984557142167e+00
1.917000000000000000e+03 3.178181630481056175e+00 3.235564546115723417e+00
1.918000000000000000e+03 3.248292026509874475e+00 3.235838325594214027e+00
1.919000000000000000e+03 3.359705151653955113e+00 3.235676783630865305e+00
1.920000000000000000e+03 3.194829618249973802e+00 3.240532632686254910e+00
1.921000000000000000e+03 3.323974171918495646e+00 3.245960093518538425e+00
1.922000000000000000e+03 3.178999189457875740e+00 3.245573949312321460e+00
1.923000000000000000e+03 3.208741028601237666e+00 3.249844602820266548e+00
1.924000000000000000e+03 3.134243164395413839e+00 3.251549375386253438e+00
1.925000000000000000e+03 3.142435971305624687e+00 3.248648400895982391e+00
1.926000000000000000e+03 3.135293505198915920e+00 3.245833623720638883e+00
1.927000000000000000e+03 3.093199358539043153e+00 3.247639996381117999e+00
1.928000000000000000e+03 3.370716619522134305e+00 3.251905745087853461e+00
1.929000000000000000e+03 3.237746276181462601e+00 3.254947843528299245e+00
1.930000000000000000e+03 3.220998830975481120e+00 3.251885067114128169e+00
1.931000000000000000e+03 3.495658987424560493e+00 3.250517581745357099e+00
1.932000000000000000e+03 3.224627748657181492e+00 3.251908265433125944e+00
1.933000000000000000e+03 3.245171949659013677e+00 3.253169847411451876e+00
1.934000000000000000e+03 3.110828617718581768e+00 3.255092511450044857e+00
1.935000000000000000e+03 3.324003064754273318e+00 3.251180327488616406e+00
1.936000000000000000e+03 3.329286564988991337e+00 3.246391080199552803e+00
1.937000000000000000e+03 3.235263042985360826e+00 3.247623355015505808e+00
1.938000000000000000e+03 3.306665657970522698e+00 3.250525541320243406e+00
1.939000000000000000e+03 3.167699322612349544e+00 3.250758250695369167e+00
1.940000000000000000e+03 3.187134642881543467e+00 3.252951147435419799e+00
1.941000000000000000e+03 3.133754482444950806e+00 3.252370803851531988e+00
1.942000000000000000e+03 3.250894802132501038e+00 3.252321227936074699e+00
1.943000000000000000e+03 3.295144301482579863e+00 3.249904824793426350e+00
1.944000000000000000e+03 3.174421931546806963e+00 3.249575560837269173e+00
1.945000000000000000e+03 3.272312601506146112e+00 3.244741878110149358e+00
1.946000000000000000e+03 3.362900007682143144e+00 3.244114260308231579e+00
1.947000000000000000e+03 3.202837246673349458e+00 3.243546698954581142e+00
1.948000000000000000e+03 3.111275796377765968e+00 3.242794700657470663e+00
1.949000000000000000e+03 3.411616753345371844e+00 3.246222414556985125e+00
1.950000000000000000e+03 3.144951040069253079e+00 3.246140211394766162e+00
1.951000000000000000e+03 3.224463791366644294e+00 3.247589245534964419e+00
1.952000000000000000e+03 3.221708582579539293e+00 3.251864221781859854e+00
1.953000000000000000e+03 3.204343271867221343e+00 3.249676715845306596e+00
1.954000000000000000e+03 3.556386147665769215e+00 3.247227186839208191e+00
1.955000000000000000e+03 3.423474907713983217e+00 3.244558272694275658e+00
1.956000000000000000e+03 3.195888565371441281e+00 3.247168490115428519e+00
1.957000000000000000e+03 3.321988123140490856e+00 3.244613497080528930e+00
1.958000000000000000e+03 3.259580910933830733e+00 3.244767029334236330e+00
1.959000000000000000e+03 3.193813800451215990e+00 3.243281469921632354e+00
1.960000000000000000e+03 3.186843153434472775e+00 3.242438093998606163e+00
1.961000000000000000e+03 3.309547033279662376e+00 3.242420616858647353e+00
1.962000000000000000e+03 3.324590184416725158e+00 3.244221834273605332e+00
1.963000000000000000e+03 3.309593224585634097e+00 3.246426049876061537e+00
1.964000000000000000e+03 3.055490991561675695e+00 3.245824150237688777e+00
1.965000000000000000e+03 3.141179740479254079e+00 3.247428007822062757e+00
1.966000000000000000e+03 3.256013781081362524e+00 3.246616110938804312e+00
1.967000000000000000e+03 3.309686368451224769e+00 nan
1.968000000000000000e+03 3.547925817999687759e+00 nan
1.969000000000000000e+03 3.130103590413176651e+00 nan
1.970000000000000000e+03 3.240310148491497344e+00 nan
1.971000000000000000e+03 3.318721709460936253e+00 nan
1.972000000000000000e+03 3.417678644030418766e+00 nan
1.973000000000000000e+03 3.247094639530518023e+00 nan
1.974000000000000000e+03 3.381504720487904958e+00 nan
1.975000000000000000e+03 3.240365325858554080e+00 nan
1.976000000000000000e+03 3.240184352385525379e+00 nan
1.977000000000000000e+03 3.147315818355640005e+00 nan
1.978000000000000000e+03 3.250376137457319015e+00 nan
1.979000000000000000e+03 3.128774582432710005e+00 nan
1.980000000000000000e+03 3.321892006367939132e+00 nan
1.981000000000000000e+03 3.166443981976572619e+00 nan
1.982000000000000000e+03 3.154774948354279296e+00 nan
1.983000000000000000e+03 3.358206856663316309e+00 nan
1.984000000000000000e+03 3.100785878779726890e+00 nan
1.985000000000000000e+03 3.273715548009470400e+00 nan
1.986000000000000000e+03 3.455923133391079372e+00 nan
1.987000000000000000e+03 3.025056214922341891e+00 nan
1.988000000000000000e+03 3.076824996082978547e+00 nan
1.989000000000000000e+03 3.172881161508666725e+00 nan
1.990000000000000000e+03 3.377544837730670935e+00 nan
1.991000000000000000e+03 3.145124659475518669e+00 nan
1.992000000000000000e+03 3.189746447217386649e+00 nan
1.993000000000000000e+03 3.104751869718935353e+00 nan
1.994000000000000000e+03 3.075206849783596041e+00 nan
1.995000000000000000e+03 3.141212571508512408e+00 nan
1.996000000000000000e+03 3.261378724245984628e+00 nan
1.997000000000000000e+03 3.247494450710981528e+00 nan
1.998000000000000000e+03 3.328583644836032196e+00 nan
1.999000000000000000e+03 3.350016307087656742e+00 nan
2.000000000000000000e+03 3.164166049147393966e+00 nan
