# Supplementary material for: Design of buried charged networks in artificial proteins
Source: Nat Commun. 2021 Mar 25;12:1895. doi: 10.1038/s41467-021-21909-7 (PMC7994573; doi:10.1038/s41467-021-21909-7)
Supplement: Supplementary file 4 — Source Data [file 41467_2021_21909_MOESM4_ESM.zip › source_data_final_revised/figure1/j/data.txt]

# bin                    ip_maquette              hc_maquette
4.642857142857143016e-01 2.133105802047781591e-04 1.049475262368815623e-02
1.392857142857142794e+00 1.279863481228669117e-03 1.489255372313842973e-01
2.321428571428571175e+00 4.522184300341298285e-02 3.148425787106446938e-01
3.250000000000000000e+00 3.336177474402730048e-01 3.298350824587706343e-01
4.178571428571428825e+00 2.943686006825937951e-01 1.424287856071964065e-01
5.107142857142857650e+00 1.843003412969284605e-01 4.697651174412793840e-02
6.035714285714285587e+00 9.193686006825936563e-02 5.497251374312843615e-03
6.964285714285714413e+00 3.050341296928327575e-02 9.995002498750624360e-04
7.892857142857143238e+00 1.173208191126279623e-02 0.000000000000000000e+00
8.821428571428572951e+00 3.839590443686005834e-03 0.000000000000000000e+00
9.750000000000000000e+00 2.133105802047781212e-03 0.000000000000000000e+00
1.067857142857142883e+01 6.399317406143355345e-04 0.000000000000000000e+00
1.160714285714285765e+01 0.000000000000000000e+00 0.000000000000000000e+00
1.253571428571428470e+01 2.133105802047781320e-04 0.000000000000000000e+00
