# Supplementary material for: Design of buried charged networks in artificial proteins
Source: Nat Commun. 2021 Mar 25;12:1895. doi: 10.1038/s41467-021-21909-7 (PMC7994573; doi:10.1038/s41467-021-21909-7)
Supplement: Supplementary file 4 — Source Data [file 41467_2021_21909_MOESM4_ESM.zip › source_data_final_revised/figure1/k/data.txt]

# GdnHCl(M)              hc_maquette_measurement1  hc_maquette_measurement2  hc_maquette_measurement3  ip_maquette_measurement1  ip_maquette_measurement2  ip_maquette_measurement3
0.000000000000000000e+00 -2.230478597449909017e+01 -2.425664996964177433e+01 -2.356476775956283376e+01 -2.376588342440800972e+01 -2.326384335154827099e+01 -2.303885853066180545e+01
5.000000000000000000e-01 -2.461623254401943228e+01 -2.326405737704917698e+01 -2.402751214329083140e+01 -2.391544171220401083e+01 -2.354996812386156790e+01 -2.369246053430479648e+01
1.000000000000000000e+00 -2.280251821493624576e+01 -2.228765938069216546e+01 -2.235250607164542203e+01 -2.201674104432301249e+01 -2.118298573163326992e+01 -2.305344565877352991e+01
1.500000000000000000e+00 -2.129834092289010528e+01 -2.132114450516089832e+01 -2.058119763205828789e+01 -2.116215998785670749e+01 -2.069128111718275775e+01 -2.028691256830601120e+01
2.000000000000000000e+00 -1.982347298117790046e+01 -2.001462355798421200e+01 -2.009298573163327717e+01 -1.864978445658773509e+01 -1.882960837887067385e+01 -1.924060868245294387e+01
2.500000000000000000e+00 -1.977573315118397446e+01 -1.927771098967820507e+01 -1.880915604128718499e+01 -1.729807073466909273e+01 -1.672613843351549079e+01 -1.646484669095324804e+01
3.000000000000000000e+00 -1.832832726168791382e+01 -1.800881147540983562e+01 -1.852482392228294117e+01 -1.236224499089253115e+01 -1.265602307225258194e+01 -1.313849423193685695e+01
3.500000000000000000e+00 -1.751410443230115277e+01 -1.733414086217365124e+01 -1.706256071645416483e+01 -7.711981633272617209e+00 -7.173442319368549924e+00 -7.366861870066787610e+00
4.000000000000000000e+00 -1.479722070431086856e+01 -1.491811020036429980e+01 -1.472073618700667375e+01 -4.033140862173649310e+00 -3.614449301760776390e+00 -3.773113236187006336e+00
4.500000000000000000e+00 -8.777545233758345944e+00 -9.696718427443839161e+00 -8.808025349119612102e+00 -2.563916059502124423e+00 -2.458394201578627314e+00 -2.274660139647843859e+00
5.000000000000000000e+00 -3.343085458409229105e+00 -3.424712659380691804e+00 -3.336759107468123542e+00 -1.694981026108075106e+00 -1.797421372191864153e+00 -1.572279751062538145e+00
5.500000000000000000e+00 -1.479361323618700652e+00 -1.262110443230115342e+00 -1.428857012750454736e+00 -1.262634183363691820e+00 -1.226985853066181020e+00 -1.210379948391014038e+00
6.000000000000000000e+00 -9.241107771706132956e-01 -8.419167729204615203e-01 -9.289159532483302062e-01 -9.869845628415298000e-01 -1.097940801457194748e+00 -9.538835003035822657e-01
6.500000000000000000e+00 -5.737532483302976161e-01 -6.150850789313904166e-01 -6.474073466909532337e-01 -7.119448846387370633e-01 -8.170406648451733478e-01 -6.756103521554341906e-01
7.000000000000000000e+00 -6.022675470552520949e-01 -7.106414389799634579e-01 -6.587495294474803309e-01 -5.408499848208865313e-01 -6.195774286581665624e-01 -6.533757893139042761e-01
7.500000000000000000e+00 -6.538224650880388733e-01 -6.455682756527020283e-01 -6.998363995142682370e-01 -5.905498785670917350e-01 -5.652479811778993168e-01 -5.881902459016392637e-01
8.000000000000000000e+00 -6.649068457802066456e-01 -3.237228649058894181e-01 -3.650549635701275664e-01 -5.234401745598058486e-01 -5.065717820279296291e-01 -4.521336111111111666e-01
