# Supplementary material for: Design of buried charged networks in artificial proteins
Source: Nat Commun. 2021 Mar 25;12:1895. doi: 10.1038/s41467-021-21909-7 (PMC7994573; doi:10.1038/s41467-021-21909-7)
Supplement: Supplementary file 4 — Source Data [file 41467_2021_21909_MOESM4_ESM.zip › source_data_final_revised/figure1/l/data.txt]

# λ_nm                   θ_hc_maquette             θ_ip_maquette
2.600000000000000000e+02 -2.373731481481479999e-01 -5.429129629629629861e-01
2.595000000000000000e+02 -2.407509259259260070e-01 -5.742509259259260812e-01
2.590000000000000000e+02 -3.590277777777780011e-01 -4.935407407407410019e-01
2.585000000000000000e+02 -5.162777777777780575e-01 -5.834601851851849430e-01
2.580000000000000000e+02 -5.440462962962959725e-01 -6.549712962962960239e-01
2.575000000000000000e+02 -5.161314814814819130e-01 -5.766148148148149133e-01
2.570000000000000000e+02 -4.751166666666670202e-01 -5.007212962962960257e-01
2.565000000000000000e+02 -5.364814814814820032e-01 -5.287935185185189679e-01
2.560000000000000000e+02 -6.480675925925929448e-01 -5.422842592592589384e-01
2.555000000000000000e+02 -7.209314814814810068e-01 -5.844898148148149897e-01
2.550000000000000000e+02 -8.258870370370370306e-01 -6.237166666666670301e-01
2.545000000000000000e+02 -8.477314814814820298e-01 -7.013481481481479429e-01
2.540000000000000000e+02 -9.108962962962959820e-01 -7.093925925925930187e-01
2.535000000000000000e+02 -7.804768518518520048e-01 -7.006814814814810166e-01
2.530000000000000000e+02 -7.832009259259259393e-01 -7.074018518518520038e-01
2.525000000000000000e+02 -7.179138888888889625e-01 -8.160861111111109567e-01
2.520000000000000000e+02 -7.536120370370370525e-01 -8.081907407407410426e-01
2.515000000000000000e+02 -7.293370370370370059e-01 -8.836972222222219120e-01
2.510000000000000000e+02 -8.219351851851850466e-01 -8.963861111111109947e-01
2.505000000000000000e+02 -9.883425925925929389e-01 -9.409999999999999476e-01
2.500000000000000000e+02 -9.933425925925929434e-01 -1.051129629629629969e+00
2.495000000000000000e+02 -1.048046296296299973e+00 -9.181564814814809905e-01
2.490000000000000000e+02 -9.828518518518519764e-01 -8.869259259259260064e-01
2.485000000000000000e+02 -1.040240740740739911e+00 -8.309796296296300122e-01
2.480000000000000000e+02 -1.086194444444440022e+00 -1.015814814814810063e+00
2.475000000000000000e+02 -9.841481481481479943e-01 -1.052907407407409845e+00
2.470000000000000000e+02 -1.020379629629629914e+00 -1.098444444444440116e+00
2.465000000000000000e+02 -9.944074074074070735e-01 -1.141444444444440043e+00
2.460000000000000000e+02 -1.178240740740740033e+00 -1.140407407407409979e+00
2.455000000000000000e+02 -1.345907407407409995e+00 -1.312796296296300014e+00
2.450000000000000000e+02 -1.424731481481479989e+00 -1.544351851851849977e+00
2.445000000000000000e+02 -1.619759259259260009e+00 -1.883916666666670015e+00
2.440000000000000000e+02 -1.756111111111109846e+00 -2.230222222222220108e+00
2.435000000000000000e+02 -1.893509259259259947e+00 -2.423907407407410286e+00
2.430000000000000000e+02 -2.061777777777780152e+00 -2.443083333333329943e+00
2.425000000000000000e+02 -2.234953703703699723e+00 -2.488962962962959935e+00
2.420000000000000000e+02 -2.571324074074069710e+00 -2.577999999999999847e+00
2.415000000000000000e+02 -2.786212962962959949e+00 -2.876074074074070008e+00
2.410000000000000000e+02 -3.044249999999999901e+00 -3.291703703703699802e+00
2.405000000000000000e+02 -3.436388888888890047e+00 -3.712166666666670167e+00
2.400000000000000000e+02 -3.720666666666670341e+00 -4.178166666666669471e+00
2.395000000000000000e+02 -4.173055555555560403e+00 -4.637111111111110517e+00
2.390000000000000000e+02 -4.630027777777780074e+00 -5.155277777777779846e+00
2.385000000000000000e+02 -5.119657407407409266e+00 -5.610620370370370757e+00
2.380000000000000000e+02 -5.631194444444440173e+00 -6.297111111111110660e+00
2.375000000000000000e+02 -6.324861111111110823e+00 -6.971314814814820515e+00
2.370000000000000000e+02 -7.067138888888889525e+00 -7.790314814814820465e+00
2.365000000000000000e+02 -7.875814814814820153e+00 -8.505166666666669428e+00
2.360000000000000000e+02 -8.437777777777778709e+00 -9.238435185185180032e+00
2.355000000000000000e+02 -9.198398148148148934e+00 -1.006740740740739959e+01
2.350000000000000000e+02 -9.995092592592589753e+00 -1.096879629629629882e+01
2.345000000000000000e+02 -1.100481481481480017e+01 -1.186500000000000021e+01
2.340000000000000000e+02 -1.184537037037040008e+01 -1.300175925925929832e+01
2.335000000000000000e+02 -1.283796296296299921e+01 -1.416092592592590016e+01
2.330000000000000000e+02 -1.377361111111109970e+01 -1.547620370370370146e+01
2.325000000000000000e+02 -1.486537037037039966e+01 -1.655435185185190150e+01
2.320000000000000000e+02 -1.590472222222220111e+01 -1.746861111111109821e+01
2.315000000000000000e+02 -1.703953703703700029e+01 -1.866240740740740023e+01
2.310000000000000000e+02 -1.818203703703699858e+01 -1.984296296296300000e+01
2.305000000000000000e+02 -1.936712962962959850e+01 -2.113870370370370111e+01
2.300000000000000000e+02 -2.041490740740740151e+01 -2.248333333333329875e+01
2.295000000000000000e+02 -2.146185185185180089e+01 -2.349500000000000099e+01
2.290000000000000000e+02 -2.249194444444440322e+01 -2.451740740740740065e+01
2.285000000000000000e+02 -2.355453703703700086e+01 -2.564157407407410005e+01
2.280000000000000000e+02 -2.452518518518520096e+01 -2.669083333333329833e+01
2.275000000000000000e+02 -2.543379629629630045e+01 -2.762037037037040221e+01
2.270000000000000000e+02 -2.647037037037040008e+01 -2.835361111111109977e+01
2.265000000000000000e+02 -2.746472222222219983e+01 -2.925851851851849972e+01
2.260000000000000000e+02 -2.833481481481479847e+01 -3.002203703703699844e+01
2.255000000000000000e+02 -2.897277777777780017e+01 -3.077212962962959963e+01
2.250000000000000000e+02 -2.941990740740740051e+01 -3.132083333333330089e+01
2.245000000000000000e+02 -2.985990740740740179e+01 -3.167620370370369898e+01
2.240000000000000000e+02 -2.992990740740740208e+01 -3.196444444444440336e+01
2.235000000000000000e+02 -3.018314814814809921e+01 -3.251611111111110120e+01
2.230000000000000000e+02 -3.040222222222219983e+01 -3.273675925925930130e+01
2.225000000000000000e+02 -3.055787037037040221e+01 -3.302499999999999858e+01
2.220000000000000000e+02 -3.064129629629630003e+01 -3.334064814814810518e+01
2.215000000000000000e+02 -3.034370370370369940e+01 -3.336046296296299829e+01
2.210000000000000000e+02 -3.051435185185179932e+01 -3.355574074074070268e+01
2.205000000000000000e+02 -3.059444444444440236e+01 -3.339861111111110148e+01
2.200000000000000000e+02 -3.057027777777780031e+01 -3.311833333333329676e+01
2.195000000000000000e+02 -3.034935185185180018e+01 -3.306490740740740364e+01
2.190000000000000000e+02 -3.011768518518520210e+01 -3.303083333333329819e+01
2.185000000000000000e+02 -3.007546296296299815e+01 -3.310296296296299801e+01
2.180000000000000000e+02 -2.986814814814809793e+01 -3.285064814814810319e+01
2.175000000000000000e+02 -2.947157407407409835e+01 -3.254138888888890335e+01
2.170000000000000000e+02 -2.917796296296300085e+01 -3.220157407407409522e+01
2.165000000000000000e+02 -2.915212962962959864e+01 -3.190027777777779860e+01
2.160000000000000000e+02 -2.903416666666669954e+01 -3.173268518518520054e+01
2.155000000000000000e+02 -2.884731481481479776e+01 -3.152962962962959992e+01
2.150000000000000000e+02 -2.851046296296300042e+01 -3.156962962962959907e+01
2.145000000000000000e+02 -2.826361111111109992e+01 -3.152694444444440336e+01
2.140000000000000000e+02 -2.845148148148150113e+01 -3.137388888888890293e+01
2.135000000000000000e+02 -2.849453703703699858e+01 -3.146388888888890278e+01
2.130000000000000000e+02 -2.852027777777779960e+01 -3.152749999999999986e+01
2.125000000000000000e+02 -2.858240740740740193e+01 -3.179842592592590123e+01
2.120000000000000000e+02 -2.886796296296299857e+01 -3.227388888888889795e+01
2.115000000000000000e+02 -2.906046296296300113e+01 -3.264129629629629648e+01
2.110000000000000000e+02 -2.929416666666670110e+01 -3.321296296296299744e+01
2.105000000000000000e+02 -2.952462962962959736e+01 -3.399324074074070268e+01
2.100000000000000000e+02 -2.961407407407410020e+01 -3.450555555555559550e+01
2.095000000000000000e+02 -3.000712962962959907e+01 -3.487824074074070069e+01
2.090000000000000000e+02 -3.045694444444440308e+01 -3.518398148148150284e+01
2.085000000000000000e+02 -3.057398148148149986e+01 -3.615250000000000341e+01
2.080000000000000000e+02 -3.080527777777779974e+01 -3.660370370370370097e+01
2.075000000000000000e+02 -3.052083333333330017e+01 -3.705981481481479989e+01
2.070000000000000000e+02 -2.979592592592589995e+01 -3.665277777777779988e+01
2.065000000000000000e+02 -2.885740740740740051e+01 -3.534194444444440109e+01
2.060000000000000000e+02 -2.732888888888890122e+01 -3.366185185185189965e+01
2.055000000000000000e+02 -2.574879629629629818e+01 -3.170546296296300071e+01
2.050000000000000000e+02 -2.370870370370370139e+01 -2.981138888888890293e+01
2.045000000000000000e+02 -2.126527777777780059e+01 -2.766009259259259778e+01
2.040000000000000000e+02 -1.880249999999999844e+01 -2.497083333333329946e+01
2.035000000000000000e+02 -1.546981481481480003e+01 -2.204787037037040065e+01
2.030000000000000000e+02 -1.233916666666670103e+01 -1.918601851851850171e+01
2.025000000000000000e+02 -8.939111111111110120e+00 -1.579138888888889980e+01
2.020000000000000000e+02 -5.277472222222219678e+00 -1.245731481481479896e+01
2.015000000000000000e+02 -1.093601851851849993e+00 -7.738444444444439796e+00
2.010000000000000000e+02 3.558675925925930184e+00 -2.874342592592590062e+00
2.005000000000000000e+02 7.808981481481479747e+00 2.093055555555560332e+00
2.000000000000000000e+02 1.216268518518520025e+01 8.183416666666669670e+00
1.995000000000000000e+02 1.746462962962959864e+01 1.416333333333330025e+01
1.990000000000000000e+02 2.374222222222219969e+01 2.062824074074070069e+01
1.985000000000000000e+02 3.037574074074069941e+01 2.744601851851849972e+01
1.980000000000000000e+02 3.693935185185189596e+01 3.377194444444440080e+01
1.975000000000000000e+02 4.187148148148150284e+01 3.983175925925930017e+01
1.970000000000000000e+02 4.654222222222220040e+01 4.622916666666669983e+01
1.965000000000000000e+02 4.998583333333329648e+01 5.241046296296300255e+01
1.960000000000000000e+02 5.332777777777780415e+01 5.894361111111110318e+01
1.955000000000000000e+02 5.625259259259259892e+01 6.268990740740740364e+01
1.950000000000000000e+02 5.880722222222219386e+01 6.605731481481480216e+01
1.945000000000000000e+02 6.138425925925930215e+01 6.667583333333330131e+01
1.940000000000000000e+02 6.257462962962959807e+01 6.878842592592589256e+01
1.935000000000000000e+02 6.384148148148150170e+01 6.895055555555561000e+01
1.930000000000000000e+02 6.514268518518520068e+01 7.172398148148150199e+01
1.925000000000000000e+02 6.630490740740739852e+01 7.248648148148150483e+01
1.920000000000000000e+02 6.622935185185190221e+01 7.295092592592590108e+01
1.915000000000000000e+02 6.418101851851849915e+01 7.357481481481480046e+01
1.910000000000000000e+02 6.194129629629630074e+01 7.154629629629630472e+01
1.905000000000000000e+02 6.114407407407410489e+01 7.079166666666669983e+01
1.900000000000000000e+02 5.936824074074070268e+01 6.516546296296300511e+01
