# Supplementary material for: Design of buried charged networks in artificial proteins
Source: Nat Commun. 2021 Mar 25;12:1895. doi: 10.1038/s41467-021-21909-7 (PMC7994573; doi:10.1038/s41467-021-21909-7)
Supplement: Supplementary file 4 — Source Data [file 41467_2021_21909_MOESM4_ESM.zip › source_data_final_revised/figure1/m/data.txt]

# T_°C                   θ_hc_maquette             T_°C                     θ_ip_maquette
2.050000000000000000e+01 -3.009703703703700128e+01 2.050000000000000000e+01 -2.265092592999999965e+01
2.100000000000000000e+01 -3.060999999999999943e+01 2.100000000000000000e+01 -2.226361111000000292e+01
2.150000000000000000e+01 -3.037620370370370182e+01 2.150000000000000000e+01 -2.242018519000000154e+01
2.200000000000000000e+01 -3.007777777777780059e+01 2.200000000000000000e+01 -2.231203703999999988e+01
2.250000000000000000e+01 -3.020074074074070225e+01 2.250000000000000000e+01 -2.224037037000000083e+01
2.300000000000000000e+01 -3.004833333333330003e+01 2.300000000000000000e+01 -2.213675925999999805e+01
2.350000000000000000e+01 -2.973953703703699958e+01 2.350000000000000000e+01 -2.211787037000000211e+01
2.400000000000000000e+01 -3.003527777777780017e+01 2.400000000000000000e+01 -2.230129630000000063e+01
2.450000000000000000e+01 -2.996388888888890278e+01 2.450000000000000000e+01 -2.185712962999999931e+01
2.500000000000000000e+01 -2.961824074074069912e+01 2.500000000000000000e+01 -2.212888888999999892e+01
2.550000000000000000e+01 -2.982064814814809850e+01 2.550000000000000000e+01 -2.180935184999999876e+01
2.600000000000000000e+01 -2.968148148148150156e+01 2.600000000000000000e+01 -2.193351851999999980e+01
2.650000000000000000e+01 -2.970648148148150014e+01 2.650000000000000000e+01 -2.202351852000000321e+01
2.700000000000000000e+01 -2.945944444444440080e+01 2.700000000000000000e+01 -2.177509258999999986e+01
2.750000000000000000e+01 -2.942731481481479960e+01 2.750000000000000000e+01 -2.182564814999999925e+01
2.800000000000000000e+01 -2.956018518518520111e+01 2.800000000000000000e+01 -2.157296296000000169e+01
2.850000000000000000e+01 -2.918675925925930059e+01 2.850000000000000000e+01 -2.183333333000000209e+01
2.900000000000000000e+01 -2.920722222222219955e+01 2.900000000000000000e+01 -2.160916667000000047e+01
2.950000000000000000e+01 -2.915046296296300099e+01 2.950000000000000000e+01 -2.154694444000000075e+01
3.000000000000000000e+01 -2.877018518518520196e+01 3.000000000000000000e+01 -2.147361111000000022e+01
3.050000000000000000e+01 -2.889787037037040207e+01 3.050000000000000000e+01 -2.156694444000000033e+01
3.100000000000000000e+01 -2.882231481481479918e+01 3.100000000000000000e+01 -2.145666666999999705e+01
3.150000000000000000e+01 -2.884194444444440109e+01 3.150000000000000000e+01 -2.145194443999999834e+01
3.200000000000000000e+01 -2.913990740740740293e+01 3.200000000000000000e+01 -2.137861111000000136e+01
3.250000000000000000e+01 -2.889842592592590265e+01 3.250000000000000000e+01 -2.148203703999999803e+01
3.300000000000000000e+01 -2.874407407407409920e+01 3.300000000000000000e+01 -2.123629630000000290e+01
3.350000000000000000e+01 -2.814759259259259849e+01 3.350000000000000000e+01 -2.126898147999999722e+01
3.400000000000000000e+01 -2.844768518518520040e+01 3.400000000000000000e+01 -2.110620369999999824e+01
3.450000000000000000e+01 -2.818777777777780003e+01 3.450000000000000000e+01 -2.114324073999999953e+01
3.500000000000000000e+01 -2.837222222222220225e+01 3.500000000000000000e+01 -2.118712963000000116e+01
3.550000000000000000e+01 -2.843546296296300113e+01 3.550000000000000000e+01 -2.099259259000000100e+01
3.600000000000000000e+01 -2.795611111111109892e+01 3.600000000000000000e+01 -2.109638889000000006e+01
3.650000000000000000e+01 -2.835833333333329875e+01 3.650000000000000000e+01 -2.090796295999999899e+01
3.700000000000000000e+01 -2.815962962962959892e+01 3.700000000000000000e+01 -2.069712962999999917e+01
3.750000000000000000e+01 -2.786148148148150128e+01 3.750000000000000000e+01 -2.095009259000000057e+01
3.800000000000000000e+01 -2.818351851851850043e+01 3.800000000000000000e+01 -2.087527778000000112e+01
3.850000000000000000e+01 -2.774157407407409792e+01 3.850000000000000000e+01 -2.077611111000000221e+01
3.900000000000000000e+01 -2.771962962962959764e+01 3.900000000000000000e+01 -2.067703703999999831e+01
3.950000000000000000e+01 -2.793953703703699887e+01 3.950000000000000000e+01 -2.051870369999999966e+01
4.000000000000000000e+01 -2.759222222222220111e+01 4.000000000000000000e+01 -2.052166666999999833e+01
4.050000000000000000e+01 -2.757092592592590208e+01 4.050000000000000000e+01 -2.058249999999999957e+01
4.100000000000000000e+01 -2.766166666666670082e+01 4.100000000000000000e+01 -2.034194443999999891e+01
4.150000000000000000e+01 -2.749712962962959750e+01 4.150000000000000000e+01 -2.052166666999999833e+01
4.200000000000000000e+01 -2.750648148148150085e+01 4.200000000000000000e+01 -2.037240741000000099e+01
4.250000000000000000e+01 -2.731620370370369955e+01 4.250000000000000000e+01 -2.017916666999999720e+01
4.300000000000000000e+01 -2.751944444444440308e+01 4.300000000000000000e+01 -2.027166666999999833e+01
4.350000000000000000e+01 -2.732731481481479818e+01 4.350000000000000000e+01 -2.010750000000000171e+01
4.400000000000000000e+01 -2.700009259259259764e+01 4.400000000000000000e+01 -2.007537037000000169e+01
4.450000000000000000e+01 -2.653111111111109821e+01 4.450000000000000000e+01 -1.997722221999999803e+01
4.500000000000000000e+01 -2.701990740740740193e+01 4.500000000000000000e+01 -1.972962962999999803e+01
4.550000000000000000e+01 -2.683324074074070253e+01 4.550000000000000000e+01 -2.003416666999999762e+01
4.600000000000000000e+01 -2.670462962962959708e+01 4.600000000000000000e+01 -1.989305556000000053e+01
4.650000000000000000e+01 -2.667555555555559721e+01 4.650000000000000000e+01 -1.981287036999999884e+01
4.700000000000000000e+01 -2.680666666666670039e+01 4.700000000000000000e+01 -1.959851852000000250e+01
4.750000000000000000e+01 -2.612398148148150057e+01 4.750000000000000000e+01 -1.973925925999999720e+01
4.800000000000000000e+01 -2.616944444444440165e+01 4.800000000000000000e+01 -1.958749999999999858e+01
4.850000000000000000e+01 -2.656805555555559906e+01 4.850000000000000000e+01 -1.949277778000000083e+01
4.900000000000000000e+01 -2.627981481481479875e+01 4.900000000000000000e+01 -1.925074074000000124e+01
4.950000000000000000e+01 -2.610898148148150000e+01 4.950000000000000000e+01 -1.975287037000000012e+01
5.000000000000000000e+01 -2.594296296296300142e+01 5.000000000000000000e+01 -1.939111111000000065e+01
5.050000000000000000e+01 -2.614685185185179961e+01 5.050000000000000000e+01 -1.927731481000000002e+01
5.100000000000000000e+01 -2.587694444444440123e+01 5.100000000000000000e+01 -1.928268518999999870e+01
5.150000000000000000e+01 -2.599953703703700114e+01 5.150000000000000000e+01 -1.935870369999999951e+01
5.200000000000000000e+01 -2.575990740740740037e+01 5.200000000000000000e+01 -1.902601852000000093e+01
5.250000000000000000e+01 -2.530027777777780074e+01 5.250000000000000000e+01 -1.929166666999999791e+01
5.300000000000000000e+01 -2.566472222222219912e+01 5.300000000000000000e+01 -1.901111111000000164e+01
5.350000000000000000e+01 -2.532574074074070225e+01 5.350000000000000000e+01 -1.908824073999999982e+01
5.400000000000000000e+01 -2.537416666666669940e+01 5.400000000000000000e+01 -1.884546295999999899e+01
5.450000000000000000e+01 -2.567990740740740208e+01 5.450000000000000000e+01 -1.895481480999999846e+01
5.500000000000000000e+01 -2.514601851851849901e+01 5.500000000000000000e+01 -1.888787037000000169e+01
5.550000000000000000e+01 -2.509907407407409963e+01 5.550000000000000000e+01 -1.874648147999999992e+01
5.600000000000000000e+01 -2.488953703703700171e+01 5.600000000000000000e+01 -1.871870369999999895e+01
5.650000000000000000e+01 -2.493277777777779747e+01 5.650000000000000000e+01 -1.866009259000000142e+01
5.700000000000000000e+01 -2.502129629629629903e+01 5.700000000000000000e+01 -1.863462962999999917e+01
5.750000000000000000e+01 -2.480342592592590023e+01 5.750000000000000000e+01 -1.860166667000000018e+01
5.800000000000000000e+01 -2.480861111111109807e+01 5.800000000000000000e+01 -1.854851852000000179e+01
5.850000000000000000e+01 -2.498759259259259835e+01 5.850000000000000000e+01 -1.865398147999999878e+01
5.900000000000000000e+01 -2.501675925925929889e+01 5.900000000000000000e+01 -1.845287036999999941e+01
5.950000000000000000e+01 -2.481018518518520111e+01 5.950000000000000000e+01 -1.861888888999999736e+01
6.000000000000000000e+01 -2.456037037037039994e+01 6.000000000000000000e+01 -1.842777777999999955e+01
6.050000000000000000e+01 -2.473018518518519926e+01 6.050000000000000000e+01 -1.834805556000000237e+01
6.100000000000000000e+01 -2.439314814814819954e+01 6.100000000000000000e+01 -1.822500000000000142e+01
6.150000000000000000e+01 -2.432787037037040179e+01 6.150000000000000000e+01 -1.833518519000000069e+01
6.200000000000000000e+01 -2.435046296296300028e+01 6.200000000000000000e+01 -1.827388888999999850e+01
6.250000000000000000e+01 -2.427101851851849901e+01 6.250000000000000000e+01 -1.805083332999999968e+01
6.300000000000000000e+01 -2.432222222222220154e+01 6.300000000000000000e+01 -1.825583333000000152e+01
6.350000000000000000e+01 -2.396638888888890051e+01 6.350000000000000000e+01 -1.802555556000000081e+01
6.400000000000000000e+01 -2.442435185185179947e+01 6.400000000000000000e+01 -1.807287037000000041e+01
6.450000000000000000e+01 -2.376166666666670224e+01 6.450000000000000000e+01 -1.793175925999999976e+01
6.500000000000000000e+01 -2.386712962962959850e+01 6.500000000000000000e+01 -1.793231481000000116e+01
6.550000000000000000e+01 -2.386018518518520182e+01 6.550000000000000000e+01 -1.772175925999999890e+01
6.600000000000000000e+01 -2.341796296296299928e+01 6.600000000000000000e+01 -1.766564815000000266e+01
6.650000000000000000e+01 -2.383842592592590037e+01 6.650000000000000000e+01 -1.763518519000000140e+01
6.700000000000000000e+01 -2.322083333333329946e+01 6.700000000000000000e+01 -1.760083333000000039e+01
6.750000000000000000e+01 -2.373907407407410020e+01 6.750000000000000000e+01 -1.756185185000000004e+01
6.800000000000000000e+01 -2.368314814814809921e+01 6.800000000000000000e+01 -1.760500000000000043e+01
6.850000000000000000e+01 -2.345962962962959963e+01 6.850000000000000000e+01 -1.730046296000000083e+01
6.900000000000000000e+01 -2.348611111111110006e+01 6.900000000000000000e+01 -1.734694443999999791e+01
6.950000000000000000e+01 -2.337768518518520011e+01 6.950000000000000000e+01 -1.734129630000000333e+01
7.000000000000000000e+01 -2.314574074074070253e+01 7.000000000000000000e+01 -1.737212962999999988e+01
7.050000000000000000e+01 -2.342333333333330003e+01 7.050000000000000000e+01 -1.708916666999999734e+01
7.100000000000000000e+01 -2.280777777777779747e+01 7.100000000000000000e+01 -1.710648147999999935e+01
7.150000000000000000e+01 -2.329722222222219941e+01 7.150000000000000000e+01 -1.711157406999999964e+01
7.200000000000000000e+01 -2.272055555555559891e+01 7.200000000000000000e+01 -1.717962963000000087e+01
7.250000000000000000e+01 -2.264000000000000057e+01 7.250000000000000000e+01 -1.679398147999999935e+01
7.300000000000000000e+01 -2.272268518518519897e+01 7.300000000000000000e+01 -1.697166666999999762e+01
7.350000000000000000e+01 -2.279805555555559948e+01 7.350000000000000000e+01 -1.707398147999999694e+01
7.400000000000000000e+01 -2.247666666666670210e+01 7.400000000000000000e+01 -1.678620369999999795e+01
7.450000000000000000e+01 -2.261472222222220196e+01 7.450000000000000000e+01 -1.685148147999999679e+01
7.500000000000000000e+01 -2.248407407407409764e+01 7.500000000000000000e+01 -1.667453704000000059e+01
7.550000000000000000e+01 -2.260166666666670210e+01 7.550000000000000000e+01 -1.669287037000000140e+01
7.600000000000000000e+01 -2.223564814814809765e+01 7.600000000000000000e+01 -1.661629630000000191e+01
7.650000000000000000e+01 -2.240111111111109921e+01 7.650000000000000000e+01 -1.637527778000000112e+01
7.700000000000000000e+01 -2.243574074074070168e+01 7.700000000000000000e+01 -1.655944444000000004e+01
7.750000000000000000e+01 -2.230694444444440094e+01 7.750000000000000000e+01 -1.625601852000000136e+01
7.800000000000000000e+01 -2.254296296296299928e+01 7.800000000000000000e+01 -1.624796296000000240e+01
7.850000000000000000e+01 -2.211444444444440194e+01 7.850000000000000000e+01 -1.624518519000000083e+01
7.900000000000000000e+01 -2.201462962962959935e+01 7.900000000000000000e+01 -1.627527777999999969e+01
7.950000000000000000e+01 -2.194425925925930088e+01 7.950000000000000000e+01 -1.609268519000000097e+01
8.000000000000000000e+01 -2.177018518518520196e+01 8.000000000000000000e+01 -1.604018518999999898e+01
8.050000000000000000e+01 -2.205629629629629918e+01 8.050000000000000000e+01 -1.593398147999999992e+01
8.100000000000000000e+01 -2.154611111111109878e+01 8.100000000000000000e+01 -1.580814815000000095e+01
8.150000000000000000e+01 -2.164694444444440080e+01 8.150000000000000000e+01 -1.573777778000000005e+01
8.200000000000000000e+01 -2.193824074074069941e+01 8.200000000000000000e+01 -1.567305555999999989e+01
8.250000000000000000e+01 -2.123444444444440293e+01 8.250000000000000000e+01 -1.543925926000000004e+01
8.300000000000000000e+01 -2.147398148148149843e+01 8.300000000000000000e+01 -1.544037037000000012e+01
8.350000000000000000e+01 -2.141722222222220040e+01 8.350000000000000000e+01 -1.547814815000000088e+01
8.400000000000000000e+01 -2.132768518518519940e+01 8.400000000000000000e+01 -1.530166667000000125e+01
8.450000000000000000e+01 -2.095185185185179932e+01 8.450000000000000000e+01 -1.513731480999999945e+01
8.500000000000000000e+01 -2.132018518518519912e+01 8.500000000000000000e+01 -1.509490740999999936e+01
8.550000000000000000e+01 -2.108796296296300099e+01 8.550000000000000000e+01 -1.507981481000000024e+01
8.600000000000000000e+01 -2.135935185185179819e+01 8.600000000000000000e+01 -1.477916667000000039e+01
8.650000000000000000e+01 -2.085648148148149872e+01 8.650000000000000000e+01 -1.490101851999999916e+01
8.700000000000000000e+01 -2.110018518518520025e+01 8.700000000000000000e+01 -1.465046296000000048e+01
8.750000000000000000e+01 -2.108166666666669897e+01 8.750000000000000000e+01 -1.444129629999999942e+01
8.800000000000000000e+01 -2.051861111111109892e+01 8.800000000000000000e+01 -1.433055556000000053e+01
8.850000000000000000e+01 -2.088731481481480046e+01 8.850000000000000000e+01 -1.440203703999999973e+01
8.900000000000000000e+01 -2.089981481481479975e+01 8.900000000000000000e+01 -1.393722221999999888e+01
8.950000000000000000e+01 -2.060861111111109878e+01 8.950000000000000000e+01 -1.386814815000000145e+01
9.000000000000000000e+01 -2.067203703703700057e+01 9.000000000000000000e+01 -1.368796296000000012e+01
9.050000000000000000e+01 -2.066101851851849958e+01 9.050000000000000000e+01 -1.362777778000000062e+01
9.100000000000000000e+01 -2.090074074074070154e+01 9.100000000000000000e+01 -1.337472221999999888e+01
9.150000000000000000e+01 -2.018666666666669940e+01 9.150000000000000000e+01 -1.338101851999999958e+01
9.200000000000000000e+01 -2.069500000000000028e+01 9.200000000000000000e+01 -1.320703703999999945e+01
9.250000000000000000e+01 -2.040203703703700100e+01 9.250000000000000000e+01 -1.290574073999999882e+01
9.300000000000000000e+01 -2.034120370370370168e+01 9.300000000000000000e+01 -1.298879630000000063e+01
9.350000000000000000e+01 -1.987888888888890193e+01 9.350000000000000000e+01 -1.262962963000000016e+01
9.400000000000000000e+01 -2.018592592592590051e+01 9.400000000000000000e+01 -1.223342592999999923e+01
9.450000000000000000e+01 -2.004333333333330103e+01 9.450000000000000000e+01 -1.229722222000000009e+01
9.500000000000000000e+01 -2.009490740740740122e+01 9.500000000000000000e+01 -1.210731481000000009e+01
9.550000000000000000e+01 -1.972675925925929974e+01 9.550000000000000000e+01 -1.179046296000000105e+01
9.600000000000000000e+01 -2.001111111111109864e+01 9.600000000000000000e+01 -1.150814815000000024e+01
9.650000000000000000e+01 -1.935888888888890236e+01 9.650000000000000000e+01 -1.140777777999999998e+01
9.700000000000000000e+01 -1.997138888888890307e+01 9.700000000000000000e+01 -1.104796296000000133e+01
9.750000000000000000e+01 -1.964481481481480074e+01 9.750000000000000000e+01 -1.106111111000000058e+01
9.800000000000000000e+01 -1.921166666666670153e+01 9.800000000000000000e+01 -1.086148148000000013e+01
9.850000000000000000e+01 -1.932546296296299815e+01 9.850000000000000000e+01 -1.070351851999999937e+01
9.900000000000000000e+01 -1.961361111111109778e+01 9.900000000000000000e+01 -1.048611110999999951e+01
9.950000000000000000e+01 -1.906787037037040022e+01 9.950000000000000000e+01 -9.861944444000000587e+00
1.000000000000000000e+02 -1.926185185185190107e+01 1.000000000000000000e+02 -1.005287037000000083e+01
