# Supplementary material for: Design of buried charged networks in artificial proteins
Source: Nat Commun. 2021 Mar 25;12:1895. doi: 10.1038/s41467-021-21909-7 (PMC7994573; doi:10.1038/s41467-021-21909-7)
Supplement: Supplementary file 4 — Source Data [file 41467_2021_21909_MOESM4_ESM.zip › source_data_final_revised/figure1/n/data.txt]

maquette ΔG_kcal_mol-1 σΔG_kcal_mol-1
ip_maquette 2.573714926222482 0.2536613389287904
hc_maquette 4.4568392577489035 0.45966057835246477
