# Supplementary material for: Design of buried charged networks in artificial proteins
Source: Nat Commun. 2021 Mar 25;12:1895. doi: 10.1038/s41467-021-21909-7 (PMC7994573; doi:10.1038/s41467-021-21909-7)
Supplement: Supplementary file 4 — Source Data [file 41467_2021_21909_MOESM4_ESM.zip › source_data_final_revised/figure2/b/data.txt]

# step                   cd-nz-distance           rolling-average-window-70
1.000000000000000000e+00 3.746440000000000214e+00 nan
2.000000000000000000e+00 3.732339000000000073e+00 nan
3.000000000000000000e+00 3.837320000000000064e+00 nan
4.000000000000000000e+00 3.803790999999999922e+00 nan
5.000000000000000000e+00 3.829041000000000139e+00 nan
6.000000000000000000e+00 3.803421000000000163e+00 nan
7.000000000000000000e+00 3.951264000000000109e+00 nan
8.000000000000000000e+00 3.799798000000000009e+00 nan
9.000000000000000000e+00 3.612086000000000130e+00 nan
1.000000000000000000e+01 3.471229000000000120e+00 nan
1.100000000000000000e+01 3.649572000000000038e+00 nan
1.200000000000000000e+01 3.694374999999999964e+00 nan
1.300000000000000000e+01 3.847474000000000061e+00 nan
1.400000000000000000e+01 3.937241999999999909e+00 nan
1.500000000000000000e+01 3.735723999999999823e+00 nan
1.600000000000000000e+01 3.655515999999999988e+00 nan
1.700000000000000000e+01 3.858280999999999850e+00 nan
1.800000000000000000e+01 4.004690000000000083e+00 nan
1.900000000000000000e+01 3.823780999999999874e+00 nan
2.000000000000000000e+01 3.905256000000000061e+00 nan
2.100000000000000000e+01 3.907982000000000067e+00 nan
2.200000000000000000e+01 3.791071000000000080e+00 nan
2.300000000000000000e+01 3.750335000000000196e+00 nan
2.400000000000000000e+01 3.989323999999999870e+00 nan
2.500000000000000000e+01 3.936136999999999997e+00 nan
2.600000000000000000e+01 3.893537999999999943e+00 nan
2.700000000000000000e+01 3.759538000000000046e+00 nan
2.800000000000000000e+01 3.808816000000000201e+00 nan
2.900000000000000000e+01 3.784892999999999841e+00 nan
3.000000000000000000e+01 3.628505000000000091e+00 nan
3.100000000000000000e+01 3.911382000000000136e+00 nan
3.200000000000000000e+01 4.002576000000000356e+00 nan
3.300000000000000000e+01 3.924418000000000184e+00 nan
3.400000000000000000e+01 3.793503999999999987e+00 nan
3.500000000000000000e+01 3.780892000000000142e+00 3.802172700000000294e+00
3.600000000000000000e+01 3.808959000000000206e+00 3.803088757142857101e+00
3.700000000000000000e+01 3.931087000000000220e+00 3.800739899999999949e+00
3.800000000000000000e+01 3.950633999999999979e+00 3.803186628571428418e+00
3.900000000000000000e+01 3.621086000000000027e+00 3.805114842857142854e+00
4.000000000000000000e+01 3.853530000000000122e+00 3.806116214285713895e+00
4.100000000000000000e+01 3.807716999999999796e+00 3.802517457142856383e+00
4.200000000000000000e+01 3.762783000000000211e+00 3.804867100000000057e+00
4.300000000000000000e+01 3.962565999999999811e+00 3.804483142857142397e+00
4.400000000000000000e+01 3.679333999999999882e+00 3.808247000000000160e+00
4.500000000000000000e+01 3.942584999999999784e+00 3.811136014285714246e+00
4.600000000000000000e+01 3.929666000000000103e+00 3.811479642857142469e+00
4.700000000000000000e+01 3.718913999999999831e+00 3.813382042857142995e+00
4.800000000000000000e+01 3.867634999999999934e+00 3.816613414285714434e+00
4.900000000000000000e+01 3.962804000000000215e+00 3.815196314285714596e+00
5.000000000000000000e+01 3.780746000000000162e+00 3.812416800000000272e+00
5.100000000000000000e+01 3.785385999999999918e+00 3.812393957142856671e+00
5.200000000000000000e+01 3.806153999999999815e+00 3.812722985714285695e+00
5.300000000000000000e+01 3.855913000000000146e+00 3.810941571428571262e+00
5.400000000000000000e+01 3.730783999999999878e+00 3.810015914285713734e+00
5.500000000000000000e+01 3.756568000000000129e+00 3.807283857142856665e+00
5.600000000000000000e+01 3.732075000000000031e+00 3.804890714285714015e+00
5.700000000000000000e+01 3.736210999999999949e+00 3.803117885714285773e+00
5.800000000000000000e+01 3.625348999999999933e+00 3.803844042857142504e+00
5.900000000000000000e+01 3.848866999999999816e+00 3.805185385714285662e+00
6.000000000000000000e+01 3.862385999999999875e+00 3.804520600000000030e+00
6.100000000000000000e+01 3.557498999999999967e+00 3.802795128571428762e+00
6.200000000000000000e+01 3.755024999999999835e+00 3.802834314285714168e+00
6.300000000000000000e+01 3.791249999999999787e+00 3.806259357142857347e+00
6.400000000000000000e+01 3.423569999999999780e+00 3.807801271428571166e+00
6.500000000000000000e+01 3.901158999999999821e+00 3.810725571428572156e+00
6.600000000000000000e+01 3.668860000000000010e+00 3.813294471428571697e+00
6.700000000000000000e+01 3.751421000000000117e+00 3.812911528571428565e+00
6.800000000000000000e+01 3.965844000000000147e+00 3.813277571428571378e+00
6.900000000000000000e+01 3.840770000000000017e+00 3.812610128571428003e+00
7.000000000000000000e+01 3.879525000000000112e+00 3.811342971428571147e+00
7.100000000000000000e+01 3.582019999999999982e+00 3.810818685714285170e+00
7.200000000000000000e+01 3.903610000000000024e+00 3.810705099999999401e+00
7.300000000000000000e+01 3.972294999999999909e+00 3.810818099999999209e+00
7.400000000000000000e+01 3.873886999999999858e+00 3.810408328571427639e+00
7.500000000000000000e+01 3.577128000000000085e+00 3.813263242857142021e+00
7.600000000000000000e+01 3.967896000000000090e+00 3.812787928571428342e+00
7.700000000000000000e+01 3.924386999999999848e+00 3.814138242857142203e+00
7.800000000000000000e+01 4.063267999999999880e+00 3.814598257142856497e+00
7.900000000000000000e+01 3.814316999999999958e+00 3.813096599999999725e+00
8.000000000000000000e+01 3.495283000000000140e+00 3.815460757142857151e+00
8.100000000000000000e+01 3.782739999999999991e+00 3.814005957142857284e+00
8.200000000000000000e+01 3.920570999999999806e+00 3.811206542857142665e+00
8.300000000000000000e+01 3.748276999999999859e+00 3.811885828571428547e+00
8.400000000000000000e+01 3.742675999999999892e+00 3.813915428571428734e+00
8.500000000000000000e+01 3.734125000000000139e+00 3.812074342857142639e+00
8.600000000000000000e+01 3.678548000000000151e+00 3.812897628571428221e+00
8.700000000000000000e+01 3.733582000000000178e+00 3.811618999999999868e+00
8.800000000000000000e+01 3.939893999999999785e+00 3.813149599999999584e+00
8.900000000000000000e+01 3.632537000000000127e+00 3.811086157142857367e+00
9.000000000000000000e+01 3.737735999999999947e+00 3.811407771428570790e+00
9.100000000000000000e+01 3.783884000000000025e+00 3.806880299999999995e+00
9.200000000000000000e+01 3.841902000000000150e+00 3.806747685714285900e+00
9.300000000000000000e+01 3.844228999999999896e+00 3.808963199999999993e+00
9.400000000000000000e+01 3.942788999999999877e+00 3.812891557142857213e+00
9.500000000000000000e+01 3.815354000000000134e+00 3.811905857142857013e+00
9.600000000000000000e+01 3.896281000000000105e+00 3.810243857142856960e+00
9.700000000000000000e+01 3.999290999999999929e+00 3.813717357142857090e+00
9.800000000000000000e+01 3.916749999999999954e+00 3.806771528571428309e+00
9.900000000000000000e+01 3.989593999999999863e+00 3.807859485714285785e+00
1.000000000000000000e+02 3.808327999999999935e+00 3.813850028571429185e+00
1.010000000000000000e+02 3.884576000000000029e+00 3.812429971428571651e+00
1.020000000000000000e+02 4.028198999999999863e+00 3.814816742857142895e+00
1.030000000000000000e+02 3.877696999999999949e+00 3.817928971428572016e+00
1.040000000000000000e+02 3.704803000000000068e+00 3.816655628571428593e+00
1.050000000000000000e+02 3.744191999999999965e+00 3.815407899999999852e+00
1.060000000000000000e+02 3.801007999999999942e+00 3.813843442857142385e+00
1.070000000000000000e+02 3.938997000000000082e+00 3.815492628571428124e+00
1.080000000000000000e+02 3.921949999999999825e+00 3.814643071428570842e+00
1.090000000000000000e+02 3.820930000000000160e+00 3.814732914285714038e+00
1.100000000000000000e+02 3.820257999999999932e+00 3.810940599999999456e+00
1.110000000000000000e+02 3.902238999999999791e+00 3.813256157142857372e+00
1.120000000000000000e+02 3.794983999999999913e+00 3.809028228571428532e+00
1.130000000000000000e+02 3.857450000000000045e+00 3.804567385714285876e+00
1.140000000000000000e+02 3.844825000000000159e+00 3.803595228571428510e+00
1.150000000000000000e+02 3.840749000000000191e+00 3.809497257142856697e+00
1.160000000000000000e+02 3.733706999999999887e+00 3.813358471428570873e+00
1.170000000000000000e+02 3.766464000000000034e+00 3.814752071428570979e+00
1.180000000000000000e+02 4.009706999999999688e+00 3.813814857142856951e+00
1.190000000000000000e+02 3.833927999999999781e+00 3.814183771428571124e+00
1.200000000000000000e+02 3.838375999999999788e+00 3.814031500000000019e+00
1.210000000000000000e+02 3.695882000000000112e+00 3.813507385714285824e+00
1.220000000000000000e+02 3.913295999999999886e+00 3.817462099999999747e+00
1.230000000000000000e+02 3.711472000000000104e+00 3.819409342857142509e+00
1.240000000000000000e+02 3.753296999999999883e+00 3.818104314285713841e+00
1.250000000000000000e+02 3.439645000000000064e+00 3.820263957142856270e+00
1.260000000000000000e+02 3.722792000000000101e+00 3.824023828571427419e+00
1.270000000000000000e+02 3.891296999999999784e+00 3.824043657142856212e+00
1.280000000000000000e+02 3.900333999999999968e+00 3.819947157142856042e+00
1.290000000000000000e+02 3.779868000000000006e+00 3.821519928571427638e+00
1.300000000000000000e+02 3.746046000000000209e+00 3.820247771428570527e+00
1.310000000000000000e+02 3.800644000000000133e+00 3.818332557142856576e+00
1.320000000000000000e+02 3.268816999999999862e+00 3.817625785714285680e+00
1.330000000000000000e+02 3.867407000000000039e+00 3.816468899999999387e+00
1.340000000000000000e+02 3.842907999999999991e+00 3.813331657142857267e+00
1.350000000000000000e+02 3.801754999999999995e+00 3.810673728571428498e+00
1.360000000000000000e+02 3.835933999999999955e+00 3.812651728571428311e+00
1.370000000000000000e+02 3.969276999999999944e+00 3.812183328571428387e+00
1.380000000000000000e+02 3.876710000000000100e+00 3.809439842857142544e+00
1.390000000000000000e+02 3.753429000000000126e+00 3.810160785714285403e+00
1.400000000000000000e+02 3.770013000000000059e+00 3.811801799999999574e+00
1.410000000000000000e+02 3.697462999999999944e+00 3.812775714285713935e+00
1.420000000000000000e+02 3.844141000000000030e+00 3.815058042857141896e+00
1.430000000000000000e+02 3.978584000000000120e+00 3.813803157142856115e+00
1.440000000000000000e+02 3.608424999999999994e+00 3.813411985714284747e+00
1.450000000000000000e+02 3.739217000000000013e+00 3.814203714285714142e+00
1.460000000000000000e+02 3.671940999999999899e+00 3.810959042857142709e+00
1.470000000000000000e+02 3.612127999999999783e+00 3.807340871428571027e+00
1.480000000000000000e+02 3.995216999999999796e+00 3.807489542857142695e+00
1.490000000000000000e+02 4.227458999999999634e+00 3.804871571428571464e+00
1.500000000000000000e+02 3.765568000000000026e+00 3.804070799999999863e+00
1.510000000000000000e+02 3.880291999999999852e+00 3.804418057142857190e+00
1.520000000000000000e+02 3.854966000000000115e+00 3.803559085714285803e+00
1.530000000000000000e+02 3.774100999999999928e+00 3.802224071428571772e+00
1.540000000000000000e+02 3.732016999999999918e+00 3.802024242857142688e+00
1.550000000000000000e+02 3.697436999999999863e+00 3.802904671428571248e+00
1.560000000000000000e+02 3.955378000000000061e+00 3.804566914285714585e+00
1.570000000000000000e+02 3.869889000000000134e+00 3.808223057142857471e+00
1.580000000000000000e+02 3.848542000000000129e+00 3.805925957142857197e+00
1.590000000000000000e+02 3.783711999999999964e+00 3.807950157142857339e+00
1.600000000000000000e+02 4.000926999999999900e+00 3.808617214285714869e+00
1.610000000000000000e+02 3.785271999999999970e+00 3.811397257142857598e+00
1.620000000000000000e+02 3.555146999999999835e+00 3.812955528571428498e+00
1.630000000000000000e+02 3.954323000000000032e+00 3.811737614285714670e+00
1.640000000000000000e+02 3.853737999999999886e+00 3.810911571428571509e+00
1.650000000000000000e+02 3.681289000000000033e+00 3.811566771428570810e+00
1.660000000000000000e+02 3.846807000000000087e+00 3.812448314285714179e+00
1.670000000000000000e+02 3.918308999999999820e+00 3.812444457142857512e+00
1.680000000000000000e+02 3.697143000000000068e+00 3.820430471428572172e+00
1.690000000000000000e+02 3.803538999999999781e+00 3.818743714285714574e+00
1.700000000000000000e+02 3.946788000000000185e+00 3.817903814285714237e+00
1.710000000000000000e+02 3.851787999999999990e+00 3.820196699999999890e+00
1.720000000000000000e+02 3.836155000000000204e+00 3.819237642857142845e+00
1.730000000000000000e+02 3.928163000000000071e+00 3.820632100000000086e+00
1.740000000000000000e+02 3.819674000000000014e+00 3.816592442857142942e+00
1.750000000000000000e+02 3.812365999999999921e+00 3.815895614285714110e+00
1.760000000000000000e+02 3.960770999999999820e+00 3.814304914285714609e+00
1.770000000000000000e+02 3.851154999999999884e+00 3.814903257142856940e+00
1.780000000000000000e+02 3.894568000000000030e+00 3.814964428571427923e+00
1.790000000000000000e+02 3.876351000000000102e+00 3.813895957142856563e+00
1.800000000000000000e+02 3.593131000000000075e+00 3.817368300000000048e+00
1.810000000000000000e+02 3.648966999999999850e+00 3.818520028571428693e+00
1.820000000000000000e+02 3.805391000000000190e+00 3.820314099999999602e+00
1.830000000000000000e+02 3.674192000000000125e+00 3.820920000000000094e+00
1.840000000000000000e+02 3.788771000000000111e+00 3.818669342857142990e+00
1.850000000000000000e+02 3.865057000000000187e+00 3.811801257142856780e+00
1.860000000000000000e+02 3.673579000000000150e+00 3.811600799999999456e+00
1.870000000000000000e+02 3.673013000000000083e+00 3.811927671428571252e+00
1.880000000000000000e+02 3.995718999999999799e+00 3.811800899999999270e+00
1.890000000000000000e+02 3.895557999999999854e+00 3.812791614285713671e+00
1.900000000000000000e+02 3.954733000000000054e+00 3.815830414285713790e+00
1.910000000000000000e+02 3.951811999999999880e+00 3.819405457142856619e+00
1.920000000000000000e+02 3.752498999999999807e+00 3.816901842857142402e+00
1.930000000000000000e+02 3.853165999999999869e+00 3.816890842857142196e+00
1.940000000000000000e+02 3.799990999999999897e+00 3.816840142857142570e+00
1.950000000000000000e+02 3.634247999999999923e+00 3.817287314285713773e+00
1.960000000000000000e+02 3.831871000000000027e+00 3.815891828571428501e+00
1.970000000000000000e+02 3.806042999999999843e+00 3.815797057142857440e+00
1.980000000000000000e+02 3.842511000000000010e+00 3.821283571428571335e+00
1.990000000000000000e+02 3.825731999999999911e+00 3.819811499999999693e+00
2.000000000000000000e+02 3.807754000000000083e+00 3.820424585714285559e+00
2.010000000000000000e+02 3.800374000000000141e+00 3.822325928571428388e+00
2.020000000000000000e+02 3.827837999999999852e+00 3.821256628571428227e+00
2.030000000000000000e+02 3.749334000000000167e+00 3.822957014285714106e+00
2.040000000000000000e+02 3.784114999999999895e+00 3.827393257142857053e+00
2.050000000000000000e+02 3.962257000000000140e+00 3.827266242857142675e+00
2.060000000000000000e+02 3.768800000000000150e+00 3.827126557142856544e+00
2.070000000000000000e+02 4.066888999999999754e+00 3.828713199999999262e+00
2.080000000000000000e+02 3.593933999999999962e+00 3.829499128571427935e+00
2.090000000000000000e+02 3.704651000000000138e+00 3.828846357142856149e+00
2.100000000000000000e+02 3.658663999999999916e+00 3.829987371428570597e+00
2.110000000000000000e+02 3.739346999999999976e+00 3.829288914285713830e+00
2.120000000000000000e+02 3.848422999999999927e+00 3.823922042857142323e+00
2.130000000000000000e+02 3.903791000000000011e+00 3.826534771428570902e+00
2.140000000000000000e+02 3.851488999999999940e+00 3.826282328571428248e+00
2.150000000000000000e+02 3.819837999999999845e+00 3.825335514285713945e+00
2.160000000000000000e+02 3.797525999999999957e+00 3.825124385714285591e+00
2.170000000000000000e+02 3.654541000000000039e+00 3.828503814285713958e+00
2.180000000000000000e+02 3.837670999999999832e+00 3.823607285714285542e+00
2.190000000000000000e+02 3.746693000000000051e+00 3.826413914285713869e+00
2.200000000000000000e+02 3.751536000000000204e+00 3.832323842857142004e+00
2.210000000000000000e+02 3.903172999999999782e+00 3.833148671428570076e+00
2.220000000000000000e+02 3.846092000000000066e+00 3.837323799999999174e+00
2.230000000000000000e+02 3.843450999999999951e+00 3.840915671428570821e+00
2.240000000000000000e+02 3.944732999999999823e+00 3.837944485714285037e+00
2.250000000000000000e+02 3.947690000000000143e+00 3.835599985714285065e+00
2.260000000000000000e+02 3.780124999999999957e+00 3.835377571428570498e+00
2.270000000000000000e+02 3.869118999999999975e+00 3.832309957142856494e+00
2.280000000000000000e+02 3.844993000000000105e+00 3.832025899999998764e+00
2.290000000000000000e+02 3.815014000000000127e+00 3.829429857142856441e+00
2.300000000000000000e+02 3.903242999999999796e+00 3.832380085714285567e+00
2.310000000000000000e+02 3.778637999999999941e+00 3.834099628571428831e+00
2.320000000000000000e+02 3.939203000000000010e+00 3.832484757142857301e+00
2.330000000000000000e+02 3.851278000000000201e+00 3.830992514285714190e+00
2.340000000000000000e+02 3.896653999999999840e+00 3.834600414285714631e+00
2.350000000000000000e+02 3.814382999999999857e+00 3.841334142857143252e+00
2.360000000000000000e+02 3.771955999999999865e+00 3.841369057142857368e+00
2.370000000000000000e+02 4.037335999999999814e+00 3.843808914285713918e+00
2.380000000000000000e+02 4.007679999999999687e+00 3.844401385714285357e+00
2.390000000000000000e+02 3.794648000000000021e+00 3.845681685714285702e+00
2.400000000000000000e+02 3.937009999999999899e+00 3.845623271428571410e+00
2.410000000000000000e+02 3.962852999999999959e+00 3.843917142857142366e+00
2.420000000000000000e+02 3.891169999999999796e+00 3.843591571428571108e+00
2.430000000000000000e+02 3.882468999999999948e+00 3.839223299999999561e+00
2.440000000000000000e+02 3.899544999999999817e+00 3.841764257142856298e+00
2.450000000000000000e+02 3.763473999999999986e+00 3.844289114285713183e+00
2.460000000000000000e+02 3.585090000000000110e+00 3.846719285714284897e+00
2.470000000000000000e+02 4.034046000000000021e+00 3.843095799999999507e+00
2.480000000000000000e+02 3.876897000000000038e+00 3.844950099999999704e+00
2.490000000000000000e+02 3.810074000000000183e+00 3.843452228571428098e+00
2.500000000000000000e+02 3.578352000000000199e+00 3.844766557142857089e+00
2.510000000000000000e+02 3.885527000000000175e+00 3.840963999999999601e+00
2.520000000000000000e+02 3.462633999999999990e+00 3.838767171428571157e+00
2.530000000000000000e+02 3.870655999999999874e+00 3.842526671428571294e+00
2.540000000000000000e+02 4.202466000000000257e+00 3.841549571428571230e+00
2.550000000000000000e+02 3.922794999999999810e+00 3.843248242857142394e+00
2.560000000000000000e+02 3.965838000000000196e+00 3.847920114285714011e+00
2.570000000000000000e+02 3.924443999999999821e+00 3.844261557142856667e+00
2.580000000000000000e+02 3.787736000000000214e+00 3.841880585714285257e+00
2.590000000000000000e+02 3.731443000000000065e+00 3.840681385714285412e+00
2.600000000000000000e+02 3.939163999999999888e+00 3.836398342857142651e+00
2.610000000000000000e+02 3.737079000000000040e+00 3.835208528571428133e+00
2.620000000000000000e+02 3.732615000000000016e+00 3.836030042857142774e+00
2.630000000000000000e+02 3.671443000000000012e+00 3.837683657142856752e+00
2.640000000000000000e+02 4.006507000000000041e+00 3.838658257142856911e+00
2.650000000000000000e+02 3.754615999999999953e+00 3.841672899999999835e+00
2.660000000000000000e+02 3.718830000000000080e+00 3.839432857142857092e+00
2.670000000000000000e+02 3.701585999999999821e+00 3.850672185714285600e+00
2.680000000000000000e+02 4.095063999999999815e+00 3.851464185714285282e+00
2.690000000000000000e+02 4.297093000000000274e+00 3.853223942857142870e+00
2.700000000000000000e+02 3.810198000000000196e+00 3.851143942857143454e+00
2.710000000000000000e+02 3.971163999999999916e+00 3.849983214285714439e+00
2.720000000000000000e+02 3.869311000000000167e+00 3.850668714285714334e+00
2.730000000000000000e+02 3.838954999999999895e+00 3.849971714285714164e+00
2.740000000000000000e+02 3.780025999999999886e+00 3.846925828571428507e+00
2.750000000000000000e+02 3.842827999999999911e+00 3.845720914285713832e+00
2.760000000000000000e+02 3.746010000000000062e+00 3.844784557142856496e+00
2.770000000000000000e+02 3.761109999999999953e+00 3.842112299999999259e+00
2.780000000000000000e+02 3.771800999999999959e+00 3.840016771428570674e+00
2.790000000000000000e+02 3.881390999999999813e+00 3.839665542857142011e+00
2.800000000000000000e+02 3.828775999999999957e+00 3.839707385714285159e+00
2.810000000000000000e+02 3.485702999999999996e+00 3.837874799999999809e+00
2.820000000000000000e+02 3.978223999999999982e+00 3.840355399999999531e+00
2.830000000000000000e+02 3.798939999999999984e+00 3.835563242857142008e+00
2.840000000000000000e+02 3.943491999999999997e+00 3.834264399999999462e+00
2.850000000000000000e+02 3.553659000000000123e+00 3.831913199999999797e+00
2.860000000000000000e+02 3.643747999999999987e+00 3.834740299999999547e+00
2.870000000000000000e+02 3.917705999999999911e+00 3.830560599999999205e+00
2.880000000000000000e+02 3.769273999999999791e+00 3.835415199999999913e+00
2.890000000000000000e+02 3.865600000000000147e+00 3.833646314285714229e+00
2.900000000000000000e+02 4.078566999999999609e+00 3.826648514285714064e+00
2.910000000000000000e+02 3.647073999999999927e+00 3.825604728571428303e+00
2.920000000000000000e+02 3.679424000000000028e+00 3.822753000000000068e+00
2.930000000000000000e+02 3.759507000000000154e+00 3.824011042857142773e+00
2.940000000000000000e+02 3.644919999999999938e+00 3.824743485714285907e+00
2.950000000000000000e+02 3.864402999999999810e+00 3.825444757142856922e+00
2.960000000000000000e+02 3.837631000000000014e+00 3.821091257142857245e+00
2.970000000000000000e+02 3.984872000000000192e+00 3.823429271428571585e+00
2.980000000000000000e+02 3.913215000000000110e+00 3.825283942857142794e+00
2.990000000000000000e+02 4.026038999999999923e+00 3.826347600000000071e+00
3.000000000000000000e+02 3.746440000000000214e+00 3.821823214285714254e+00
3.010000000000000000e+02 4.565390999999999977e+00 3.822609357142857434e+00
3.020000000000000000e+02 3.994642999999999944e+00 3.820371128571428798e+00
3.030000000000000000e+02 3.974460999999999800e+00 3.817722757142857137e+00
3.040000000000000000e+02 3.751053999999999888e+00 3.812978828571428114e+00
3.050000000000000000e+02 3.733131999999999895e+00 3.804673714285714325e+00
3.060000000000000000e+02 3.819941000000000031e+00 3.804199428571428232e+00
3.070000000000000000e+02 3.988545999999999925e+00 3.801200585714285207e+00
3.080000000000000000e+02 3.794468000000000174e+00 3.799653028571428504e+00
3.090000000000000000e+02 3.710303999999999824e+00 3.799072028571428561e+00
3.100000000000000000e+02 3.871465000000000156e+00 3.796261028571428220e+00
3.110000000000000000e+02 3.775795000000000012e+00 3.793915657142857167e+00
3.120000000000000000e+02 3.744482999999999784e+00 3.792283414285714471e+00
3.130000000000000000e+02 3.857883000000000173e+00 3.787497314285714012e+00
3.140000000000000000e+02 3.902474000000000220e+00 3.789851128571427807e+00
3.150000000000000000e+02 3.635193000000000119e+00 3.790496957142856616e+00
3.160000000000000000e+02 3.758732000000000184e+00 3.791556142857142486e+00
3.170000000000000000e+02 3.698595000000000077e+00 3.795305585714285446e+00
3.180000000000000000e+02 3.785978000000000065e+00 3.794155557142856683e+00
3.190000000000000000e+02 3.645490000000000119e+00 3.793688742857142415e+00
3.200000000000000000e+02 3.776248999999999967e+00 3.793685585714285491e+00
3.210000000000000000e+02 3.592947999999999809e+00 3.796164714285714226e+00
3.220000000000000000e+02 3.802455999999999836e+00 3.800254814285713767e+00
3.230000000000000000e+02 3.746834000000000220e+00 3.800440971428570958e+00
3.240000000000000000e+02 3.712619999999999809e+00 3.804326314285713995e+00
3.250000000000000000e+02 3.849730000000000096e+00 3.803821657142856694e+00
3.260000000000000000e+02 3.766217000000000148e+00 3.801544942857142395e+00
3.270000000000000000e+02 4.012507000000000268e+00 3.806075914285713679e+00
3.280000000000000000e+02 3.839007000000000058e+00 3.808335499999999652e+00
3.290000000000000000e+02 3.780532000000000004e+00 3.809348542857142750e+00
3.300000000000000000e+02 3.634418999999999844e+00 3.815120600000000195e+00
3.310000000000000000e+02 3.900739999999999874e+00 3.817135500000000459e+00
3.320000000000000000e+02 3.862442000000000153e+00 3.819687714285714186e+00
3.330000000000000000e+02 3.745899000000000090e+00 3.817689899999999970e+00
3.340000000000000000e+02 3.689799999999999969e+00 3.816025085714285670e+00
3.350000000000000000e+02 3.809645999999999866e+00 3.812897914285714229e+00
3.360000000000000000e+02 3.562154000000000043e+00 3.813360714285714437e+00
3.370000000000000000e+02 3.516199999999999992e+00 3.803010028571428780e+00
3.380000000000000000e+02 3.762989000000000139e+00 3.801923428571428509e+00
3.390000000000000000e+02 3.715735000000000010e+00 3.799546571428571884e+00
3.400000000000000000e+02 3.776997999999999855e+00 3.798778900000000291e+00
3.410000000000000000e+02 3.761245000000000172e+00 3.800334900000000182e+00
3.420000000000000000e+02 3.760981999999999825e+00 3.802413057142857600e+00
3.430000000000000000e+02 3.798284999999999911e+00 3.799824985714286285e+00
3.440000000000000000e+02 3.583255999999999997e+00 3.800337257142857528e+00
3.450000000000000000e+02 3.678652000000000033e+00 3.801724057142857216e+00
3.460000000000000000e+02 3.631752999999999787e+00 3.804572257142857072e+00
3.470000000000000000e+02 3.426083000000000212e+00 3.805935114285714516e+00
3.480000000000000000e+02 3.936567999999999845e+00 3.804594285714286261e+00
3.490000000000000000e+02 3.926598999999999950e+00 3.800105214285714350e+00
3.500000000000000000e+02 3.902918999999999805e+00 3.799504314285714113e+00
3.510000000000000000e+02 3.748164000000000051e+00 3.802416599999999924e+00
3.520000000000000000e+02 3.897721999999999909e+00 3.802224171428571609e+00
3.530000000000000000e+02 3.766262999999999916e+00 3.804186685714285865e+00
3.540000000000000000e+02 3.943271000000000193e+00 3.807375928571428148e+00
3.550000000000000000e+02 3.727198000000000011e+00 3.809928528571428163e+00
3.560000000000000000e+02 3.930054999999999854e+00 3.810617371428571154e+00
3.570000000000000000e+02 3.930737000000000148e+00 3.812509057142856594e+00
3.580000000000000000e+02 4.041248000000000395e+00 3.813516928571427655e+00
3.590000000000000000e+02 3.830274000000000179e+00 3.815247971428570750e+00
3.600000000000000000e+02 3.919197000000000042e+00 3.817095571428570810e+00
3.610000000000000000e+02 3.964242000000000044e+00 3.817076771428570936e+00
3.620000000000000000e+02 3.837594999999999867e+00 3.817341942857142456e+00
3.630000000000000000e+02 3.830420000000000158e+00 3.816339485714284940e+00
3.640000000000000000e+02 4.048963999999999785e+00 3.817713657142856487e+00
3.650000000000000000e+02 4.005446000000000062e+00 3.818886799999999582e+00
3.660000000000000000e+02 4.016286000000000023e+00 3.823788799999999988e+00
3.670000000000000000e+02 3.845025000000000137e+00 3.825097685714285767e+00
3.680000000000000000e+02 3.796677999999999997e+00 3.823924757142856734e+00
3.690000000000000000e+02 3.807136999999999993e+00 3.825801757142857085e+00
3.700000000000000000e+02 3.778836000000000084e+00 3.828578999999999954e+00
3.710000000000000000e+02 3.840843000000000007e+00 3.827522271428571266e+00
3.720000000000000000e+02 3.918581000000000092e+00 3.829284314285714252e+00
3.730000000000000000e+02 3.808081000000000049e+00 3.836375885714285339e+00
3.740000000000000000e+02 3.697316999999999965e+00 3.838048328571427970e+00
3.750000000000000000e+02 3.842051999999999801e+00 3.839481957142857116e+00
3.760000000000000000e+02 3.965412000000000159e+00 3.842719314285714116e+00
3.770000000000000000e+02 3.807380999999999904e+00 3.844016485714285558e+00
3.780000000000000000e+02 3.830327000000000037e+00 3.844044599999999701e+00
3.790000000000000000e+02 3.807380000000000209e+00 3.845883914285714411e+00
3.800000000000000000e+02 4.070839000000000318e+00 3.850804728571428193e+00
3.810000000000000000e+02 3.871195000000000164e+00 3.853225357142856744e+00
3.820000000000000000e+02 3.650624999999999787e+00 3.852675599999999534e+00
3.830000000000000000e+02 3.543648000000000131e+00 3.857729028571428298e+00
3.840000000000000000e+02 3.860411000000000037e+00 3.855974157142857184e+00
3.850000000000000000e+02 3.839052999999999827e+00 3.853471728571428390e+00
3.860000000000000000e+02 3.745261999999999869e+00 3.850334371428571156e+00
3.870000000000000000e+02 3.835970999999999798e+00 3.848139728571428275e+00
3.880000000000000000e+02 4.009224999999999817e+00 3.845407142857142802e+00
3.890000000000000000e+02 3.824171999999999905e+00 3.847100814285713710e+00
3.900000000000000000e+02 3.824467999999999979e+00 3.848748328571428345e+00
3.910000000000000000e+02 3.725366000000000177e+00 3.847772657142856989e+00
3.920000000000000000e+02 3.873006999999999866e+00 3.848204657142856533e+00
3.930000000000000000e+02 3.868006999999999973e+00 3.848279742857142249e+00
3.940000000000000000e+02 3.841952000000000034e+00 3.845428585714285141e+00
3.950000000000000000e+02 3.848414000000000001e+00 3.843622085714285319e+00
3.960000000000000000e+02 3.784778999999999893e+00 3.843597142857142490e+00
3.970000000000000000e+02 3.942334999999999923e+00 3.841861228571428200e+00
3.980000000000000000e+02 3.935198999999999891e+00 3.841879942857143071e+00
3.990000000000000000e+02 3.862652000000000196e+00 3.841249071428572304e+00
4.000000000000000000e+02 3.977558999999999845e+00 3.837406457142857441e+00
4.010000000000000000e+02 3.992361999999999966e+00 3.833108642857143256e+00
4.020000000000000000e+02 3.780336999999999836e+00 3.829261185714286420e+00
4.030000000000000000e+02 3.877289000000000208e+00 3.829253428571429030e+00
4.040000000000000000e+02 3.884206999999999965e+00 3.829637771428571646e+00
4.050000000000000000e+02 3.735675000000000079e+00 3.829367057142857522e+00
4.060000000000000000e+02 3.685496999999999801e+00 3.830744357142857215e+00
4.070000000000000000e+02 4.012609999999999566e+00 3.830482499999999568e+00
4.080000000000000000e+02 3.880059999999999842e+00 3.828441414285713496e+00
4.090000000000000000e+02 3.816088999999999842e+00 3.828656442857142128e+00
4.100000000000000000e+02 4.003612999999999644e+00 3.829750214285713827e+00
4.110000000000000000e+02 3.852047000000000221e+00 3.830622128571428142e+00
4.120000000000000000e+02 3.762950000000000017e+00 3.828476071428571270e+00
4.130000000000000000e+02 3.927036999999999889e+00 3.830541185714285035e+00
4.140000000000000000e+02 3.927712999999999788e+00 3.830082471428571278e+00
4.150000000000000000e+02 3.848095999999999961e+00 3.831542942857142808e+00
4.160000000000000000e+02 3.593269999999999964e+00 3.828171771428571457e+00
4.170000000000000000e+02 3.779822999999999933e+00 3.829785614285714068e+00
4.180000000000000000e+02 3.813727000000000089e+00 3.831890071428571520e+00
4.190000000000000000e+02 3.751428999999999903e+00 3.838106414285713974e+00
4.200000000000000000e+02 3.683304000000000133e+00 3.839029157142856974e+00
4.210000000000000000e+02 3.594539000000000151e+00 3.838749214285713585e+00
4.220000000000000000e+02 3.706440999999999875e+00 3.835383671428571173e+00
4.230000000000000000e+02 3.884819999999999940e+00 3.835342528571428655e+00
4.240000000000000000e+02 4.058596999999999788e+00 3.832347671428571800e+00
4.250000000000000000e+02 3.658901000000000181e+00 3.832359657142857756e+00
4.260000000000000000e+02 3.960294999999999899e+00 3.830718214285714573e+00
4.270000000000000000e+02 3.935992999999999853e+00 3.833100042857143119e+00
4.280000000000000000e+02 3.841667000000000165e+00 3.833565042857142835e+00
4.290000000000000000e+02 3.703819000000000194e+00 3.833112614285714148e+00
4.300000000000000000e+02 3.917450999999999794e+00 3.834347828571428529e+00
4.310000000000000000e+02 3.842728000000000144e+00 3.839429085714285872e+00
4.320000000000000000e+02 3.838905000000000012e+00 3.840663785714285350e+00
4.330000000000000000e+02 3.786258999999999819e+00 3.841803942857142662e+00
4.340000000000000000e+02 3.779980999999999813e+00 3.840535457142857378e+00
4.350000000000000000e+02 3.704598999999999975e+00 3.840016900000000177e+00
4.360000000000000000e+02 3.746964000000000183e+00 3.838154357142857354e+00
4.370000000000000000e+02 3.844482000000000177e+00 3.836314185714286396e+00
4.380000000000000000e+02 3.823582000000000036e+00 3.834788314285714872e+00
4.390000000000000000e+02 3.788187000000000193e+00 3.838396328571429095e+00
4.400000000000000000e+02 3.875246999999999886e+00 3.837413171428571523e+00
4.410000000000000000e+02 3.822512999999999828e+00 3.839735285714285684e+00
4.420000000000000000e+02 3.775704999999999867e+00 3.840348000000000095e+00
4.430000000000000000e+02 3.823132999999999893e+00 3.837741942857142874e+00
4.440000000000000000e+02 3.773880999999999819e+00 3.833487200000000428e+00
4.450000000000000000e+02 3.903086000000000055e+00 3.832429871428570944e+00
4.460000000000000000e+02 3.815188000000000024e+00 3.828593871428571216e+00
4.470000000000000000e+02 3.951938999999999869e+00 3.824843985714285743e+00
4.480000000000000000e+02 3.798217000000000176e+00 3.824657914285714444e+00
4.490000000000000000e+02 3.909612999999999783e+00 3.821978928571428735e+00
4.500000000000000000e+02 3.834856999999999960e+00 3.819882157142857171e+00
4.510000000000000000e+02 3.984163999999999817e+00 3.823098885714285800e+00
4.520000000000000000e+02 3.797937000000000118e+00 3.824087928571428652e+00
4.530000000000000000e+02 3.978791999999999884e+00 3.824768914285714416e+00
4.540000000000000000e+02 3.925002999999999798e+00 3.826130542857142824e+00
4.550000000000000000e+02 3.819456999999999880e+00 3.828326000000000118e+00
4.560000000000000000e+02 3.509673999999999960e+00 3.829450514285714480e+00
4.570000000000000000e+02 3.833091000000000026e+00 3.829882057142857565e+00
4.580000000000000000e+02 3.799584999999999990e+00 3.829003257142857386e+00
4.590000000000000000e+02 3.825010999999999939e+00 3.826923214285714359e+00
4.600000000000000000e+02 3.709566999999999837e+00 3.825613671428571561e+00
4.610000000000000000e+02 3.892094000000000165e+00 3.828836871428571431e+00
4.620000000000000000e+02 3.905556999999999945e+00 3.826862842857142510e+00
4.630000000000000000e+02 3.836336999999999886e+00 3.825615014285713933e+00
4.640000000000000000e+02 3.928417000000000048e+00 3.824787228571428610e+00
4.650000000000000000e+02 4.204101999999999784e+00 3.827447257142857051e+00
4.660000000000000000e+02 3.871208000000000204e+00 3.824358028571428481e+00
4.670000000000000000e+02 4.022146000000000221e+00 3.823884057142856729e+00
4.680000000000000000e+02 3.846404999999999852e+00 3.821600885714285578e+00
4.690000000000000000e+02 3.826353000000000115e+00 3.823060228571428798e+00
4.700000000000000000e+02 3.847180999999999962e+00 3.825190899999999949e+00
4.710000000000000000e+02 3.863550000000000040e+00 3.825294928571428610e+00
4.720000000000000000e+02 3.673525999999999847e+00 3.825002828571428815e+00
4.730000000000000000e+02 4.129850000000000243e+00 3.826013500000000178e+00
4.740000000000000000e+02 3.815386000000000166e+00 3.827495371428571769e+00
4.750000000000000000e+02 3.898223000000000216e+00 3.826729371428571280e+00
4.760000000000000000e+02 3.728387000000000118e+00 3.828221471428571387e+00
4.770000000000000000e+02 3.830185999999999868e+00 3.826932042857142946e+00
4.780000000000000000e+02 3.582228000000000190e+00 3.827433242857142481e+00
4.790000000000000000e+02 3.742075999999999958e+00 3.828147942857142105e+00
4.800000000000000000e+02 3.735092999999999996e+00 3.828688999999999343e+00
4.810000000000000000e+02 3.589554999999999829e+00 3.828027571428570752e+00
4.820000000000000000e+02 3.749925000000000175e+00 3.830059142857142884e+00
4.830000000000000000e+02 3.739507999999999832e+00 3.831652128571428673e+00
4.840000000000000000e+02 3.780939000000000050e+00 3.830300471428571552e+00
4.850000000000000000e+02 4.073267000000000415e+00 3.830152957142857417e+00
4.860000000000000000e+02 3.662503000000000064e+00 3.829683828571428972e+00
4.870000000000000000e+02 3.827491999999999894e+00 3.827900428571429092e+00
4.880000000000000000e+02 3.909041000000000210e+00 3.826765514285714875e+00
4.890000000000000000e+02 3.905111000000000221e+00 3.822277657142857166e+00
4.900000000000000000e+02 3.762020000000000142e+00 3.819423514285714027e+00
4.910000000000000000e+02 3.624747000000000163e+00 3.819251528571428800e+00
4.920000000000000000e+02 3.644925000000000193e+00 3.823263885714285326e+00
4.930000000000000000e+02 3.739217000000000013e+00 3.822211757142857103e+00
4.940000000000000000e+02 3.966928999999999927e+00 3.822888471428571577e+00
4.950000000000000000e+02 3.884525000000000006e+00 3.823025257142857125e+00
4.960000000000000000e+02 3.822112999999999872e+00 3.821380285714285563e+00
4.970000000000000000e+02 3.848644999999999872e+00 3.819727514285713887e+00
4.980000000000000000e+02 3.783722000000000030e+00 3.819785342857142663e+00
4.990000000000000000e+02 3.890020999999999951e+00 3.818385628571428381e+00
5.000000000000000000e+02 3.701204999999999856e+00 3.818037557142857086e+00
5.010000000000000000e+02 3.809550000000000214e+00 3.813351885714285405e+00
5.020000000000000000e+02 3.679082999999999881e+00 3.810809914285714139e+00
5.030000000000000000e+02 3.888412999999999897e+00 3.807058828571427966e+00
5.040000000000000000e+02 3.929127999999999954e+00 3.808178899999999256e+00
5.050000000000000000e+02 3.711880999999999986e+00 3.808705028571428119e+00
5.060000000000000000e+02 3.726516999999999857e+00 3.805761614285713801e+00
5.070000000000000000e+02 3.915229000000000070e+00 3.805055971428571215e+00
5.080000000000000000e+02 3.927312999999999832e+00 3.805851228571428990e+00
5.090000000000000000e+02 3.734567000000000192e+00 3.802970157142857577e+00
5.100000000000000000e+02 3.979693999999999843e+00 3.803965642857142893e+00
5.110000000000000000e+02 3.732253000000000043e+00 3.804066928571428807e+00
5.120000000000000000e+02 3.810789000000000204e+00 3.800659314285714796e+00
5.130000000000000000e+02 3.873162000000000216e+00 3.799971214285714272e+00
5.140000000000000000e+02 3.811754999999999782e+00 3.799544742857142943e+00
5.150000000000000000e+02 3.856786000000000048e+00 3.797312014285714188e+00
5.160000000000000000e+02 3.957397999999999971e+00 3.793511842857142824e+00
5.170000000000000000e+02 4.063448000000000171e+00 3.794853428571428378e+00
5.180000000000000000e+02 3.703600999999999921e+00 3.790798557142857295e+00
5.190000000000000000e+02 3.899287000000000170e+00 3.788879085714285111e+00
5.200000000000000000e+02 3.802017999999999898e+00 3.789707328571428224e+00
5.210000000000000000e+02 3.859325999999999812e+00 3.786034528571427860e+00
5.220000000000000000e+02 3.718493000000000048e+00 3.786561799999999423e+00
5.230000000000000000e+02 3.664642000000000177e+00 3.785559714285713806e+00
5.240000000000000000e+02 3.725213000000000108e+00 3.782847371428570860e+00
5.250000000000000000e+02 3.807418000000000191e+00 3.781902928571427847e+00
5.260000000000000000e+02 3.790538999999999881e+00 3.778473857142856218e+00
5.270000000000000000e+02 3.759441999999999950e+00 3.780220714285713601e+00
5.280000000000000000e+02 3.846954999999999902e+00 3.783503657142856191e+00
5.290000000000000000e+02 3.834585999999999828e+00 3.785605214285713505e+00
5.300000000000000000e+02 3.594418999999999809e+00 3.784740542857142120e+00
5.310000000000000000e+02 3.776400000000000201e+00 3.785180085714285436e+00
5.320000000000000000e+02 3.909604999999999997e+00 3.786154242857142638e+00
5.330000000000000000e+02 3.738357000000000152e+00 3.782681014285714127e+00
5.340000000000000000e+02 3.904052000000000078e+00 3.781765528571428003e+00
5.350000000000000000e+02 3.876104999999999912e+00 3.781927471428571330e+00
5.360000000000000000e+02 3.693270000000000053e+00 3.783238799999999902e+00
5.370000000000000000e+02 3.759570000000000078e+00 3.782088528571428743e+00
5.380000000000000000e+02 3.924809999999999910e+00 3.782340357142857101e+00
5.390000000000000000e+02 3.863182000000000116e+00 3.781462471428571614e+00
5.400000000000000000e+02 3.641141999999999879e+00 3.780999485714285235e+00
5.410000000000000000e+02 3.814154999999999962e+00 3.783206599999999753e+00
5.420000000000000000e+02 3.729194000000000120e+00 3.784023957142857331e+00
5.430000000000000000e+02 3.928174999999999972e+00 3.781258971428571591e+00
5.440000000000000000e+02 3.885069999999999801e+00 3.779562885714285780e+00
5.450000000000000000e+02 3.905313000000000034e+00 3.777033842857142609e+00
5.460000000000000000e+02 3.489853999999999790e+00 3.774617157142857060e+00
5.470000000000000000e+02 3.782019000000000020e+00 3.772568771428571832e+00
5.480000000000000000e+02 3.552375000000000060e+00 3.770682442857143268e+00
5.490000000000000000e+02 3.585785000000000000e+00 3.770458414285714266e+00
5.500000000000000000e+02 3.469081000000000081e+00 3.772056099999999912e+00
5.510000000000000000e+02 3.683466000000000129e+00 3.772025685714285537e+00
5.520000000000000000e+02 3.466083999999999943e+00 3.770238457142856436e+00
5.530000000000000000e+02 3.605144999999999822e+00 3.769495657142856171e+00
5.540000000000000000e+02 3.838916000000000217e+00 3.771987357142856379e+00
5.550000000000000000e+02 3.816171000000000202e+00 3.770994185714285241e+00
5.560000000000000000e+02 3.699412000000000145e+00 3.770234042857142143e+00
5.570000000000000000e+02 3.757346000000000075e+00 3.765436542857142577e+00
5.580000000000000000e+02 3.719177000000000177e+00 3.768074928571428117e+00
5.590000000000000000e+02 3.838999999999999968e+00 3.767462671428571053e+00
5.600000000000000000e+02 3.521984999999999921e+00 3.768734771428570607e+00
5.610000000000000000e+02 3.747027000000000108e+00 3.768955185714285339e+00
5.620000000000000000e+02 3.874731000000000147e+00 3.768042699999999190e+00
5.630000000000000000e+02 3.886325999999999947e+00 3.767467928571428093e+00
5.640000000000000000e+02 3.906401999999999930e+00 3.767682257142856539e+00
5.650000000000000000e+02 3.915293000000000134e+00 3.762821928571427943e+00
5.660000000000000000e+02 3.890303999999999984e+00 3.763511871428570910e+00
5.670000000000000000e+02 3.605519000000000140e+00 3.759010728571428039e+00
5.680000000000000000e+02 3.719638000000000222e+00 3.760250685714285446e+00
5.690000000000000000e+02 3.901356999999999964e+00 3.762642199999999715e+00
5.700000000000000000e+02 3.792997999999999870e+00 3.761262342857142116e+00
5.710000000000000000e+02 3.729030999999999985e+00 3.758396414285713583e+00
5.720000000000000000e+02 3.696711000000000080e+00 3.760574957142856611e+00
5.730000000000000000e+02 3.826960999999999835e+00 3.756821742857142432e+00
5.740000000000000000e+02 3.896719000000000044e+00 3.754822399999999671e+00
5.750000000000000000e+02 3.866378999999999788e+00 3.754016914285714712e+00
5.760000000000000000e+02 3.783732000000000095e+00 3.755144857142857617e+00
5.770000000000000000e+02 3.721680000000000099e+00 3.754479871428571869e+00
5.780000000000000000e+02 3.808587000000000167e+00 3.754009300000000326e+00
5.790000000000000000e+02 3.557533999999999974e+00 3.753237614285714674e+00
5.800000000000000000e+02 3.810525999999999858e+00 3.753698328571429155e+00
5.810000000000000000e+02 3.588865999999999890e+00 3.753003971428571006e+00
5.820000000000000000e+02 3.678745999999999849e+00 3.753408214285713917e+00
5.830000000000000000e+02 3.857479999999999798e+00 3.757319385714285698e+00
5.840000000000000000e+02 3.923592999999999886e+00 3.759246671428571496e+00
5.850000000000000000e+02 3.854657000000000000e+00 3.763092771428571126e+00
5.860000000000000000e+02 3.832291999999999810e+00 3.768610585714285310e+00
5.870000000000000000e+02 4.011452000000000240e+00 3.771357685714285424e+00
5.880000000000000000e+02 3.878019999999999801e+00 3.773948499999999484e+00
5.890000000000000000e+02 3.829765000000000086e+00 3.774080814285714514e+00
5.900000000000000000e+02 3.748807999999999918e+00 3.772867871428571718e+00
5.910000000000000000e+02 3.523500999999999994e+00 3.775094285714286180e+00
5.920000000000000000e+02 3.903179999999999872e+00 3.777901185714286125e+00
5.930000000000000000e+02 3.621783999999999892e+00 3.778576671428572009e+00
5.940000000000000000e+02 3.814259999999999984e+00 3.779088971428571586e+00
5.950000000000000000e+02 3.822846999999999884e+00 3.774958214285714320e+00
5.960000000000000000e+02 3.726665000000000116e+00 3.780272185714285360e+00
5.970000000000000000e+02 3.719208000000000069e+00 3.776252542857142735e+00
5.980000000000000000e+02 3.861958000000000002e+00 3.774064000000000085e+00
5.990000000000000000e+02 3.494362999999999886e+00 3.769946728571428096e+00
6.000000000000000000e+02 3.642714999999999925e+00 3.766112157142856631e+00
6.010000000000000000e+02 3.461320000000000174e+00 3.764441385714285104e+00
6.020000000000000000e+02 3.996401999999999788e+00 3.765384871428570701e+00
6.030000000000000000e+02 3.905762999999999874e+00 3.767967114285713848e+00
6.040000000000000000e+02 3.807462000000000124e+00 3.766245899999999036e+00
6.050000000000000000e+02 3.675489999999999924e+00 3.762274014285713619e+00
6.060000000000000000e+02 3.845768000000000075e+00 3.760959457142857065e+00
6.070000000000000000e+02 3.496844999999999981e+00 3.760074071428570974e+00
6.080000000000000000e+02 3.784855999999999998e+00 3.764333099999999543e+00
6.090000000000000000e+02 3.806798000000000126e+00 3.763380885714285196e+00
6.100000000000000000e+02 3.720098000000000127e+00 3.762027442857141857e+00
6.110000000000000000e+02 3.767605999999999788e+00 3.757688385714284873e+00
6.120000000000000000e+02 3.696254000000000151e+00 3.758650985714285131e+00
6.130000000000000000e+02 3.874156999999999851e+00 3.757810714285713782e+00
6.140000000000000000e+02 3.917320000000000135e+00 3.756337885714285729e+00
6.150000000000000000e+02 3.856707999999999803e+00 3.758253471428571579e+00
6.160000000000000000e+02 3.518151000000000028e+00 3.758941157142857037e+00
6.170000000000000000e+02 4.055800999999999767e+00 3.758324299999999507e+00
6.180000000000000000e+02 3.687285000000000146e+00 3.763007757142856846e+00
6.190000000000000000e+02 3.855011999999999883e+00 3.759634600000000049e+00
6.200000000000000000e+02 3.855328000000000088e+00 3.750640542857142545e+00
6.210000000000000000e+02 3.875763000000000069e+00 3.740575771428570562e+00
6.220000000000000000e+02 3.647441000000000155e+00 3.739218557142856447e+00
6.230000000000000000e+02 3.614406999999999925e+00 3.736994571428570389e+00
6.240000000000000000e+02 3.754010000000000069e+00 3.734427414285713898e+00
6.250000000000000000e+02 3.972020000000000106e+00 3.732529985714284848e+00
6.260000000000000000e+02 3.895894999999999886e+00 3.733101185714284842e+00
6.270000000000000000e+02 3.804629999999999956e+00 3.736504685714284957e+00
6.280000000000000000e+02 3.755037999999999876e+00 3.734261071428571110e+00
6.290000000000000000e+02 3.549847000000000197e+00 3.737770428571428383e+00
6.300000000000000000e+02 3.893962999999999841e+00 3.739157571428571192e+00
6.310000000000000000e+02 3.465651999999999955e+00 3.738456371428571234e+00
6.320000000000000000e+02 3.721532999999999980e+00 3.741336357142857061e+00
6.330000000000000000e+02 3.598116999999999788e+00 3.742216685714285784e+00
6.340000000000000000e+02 3.637982000000000049e+00 3.742029728571429015e+00
6.350000000000000000e+02 3.798338999999999910e+00 3.746095700000000583e+00
6.360000000000000000e+02 3.956348000000000198e+00 3.749581614285714348e+00
6.370000000000000000e+02 3.786275999999999975e+00 3.755495214285714756e+00
6.380000000000000000e+02 3.599152999999999825e+00 3.756072599999999984e+00
6.390000000000000000e+02 3.623324999999999907e+00 3.756982771428571510e+00
6.400000000000000000e+02 3.700978999999999797e+00 3.758210314285714393e+00
6.410000000000000000e+02 3.667053999999999814e+00 3.758121271428571664e+00
6.420000000000000000e+02 3.994842999999999922e+00 3.756102057142857387e+00
6.430000000000000000e+02 3.760305999999999926e+00 3.759147942857143043e+00
6.440000000000000000e+02 3.801978000000000080e+00 3.759591014285714294e+00
6.450000000000000000e+02 3.562644999999999840e+00 3.758879814285714271e+00
6.460000000000000000e+02 3.851113999999999926e+00 3.759002314285714519e+00
6.470000000000000000e+02 3.662860999999999922e+00 3.762438657142856968e+00
6.480000000000000000e+02 3.705489000000000033e+00 3.764876942857143138e+00
6.490000000000000000e+02 3.691625000000000156e+00 3.766040985714285583e+00
6.500000000000000000e+02 3.858664000000000094e+00 3.766738528571428546e+00
6.510000000000000000e+02 3.545685999999999893e+00 3.765086228571428606e+00
6.520000000000000000e+02 4.006587999999999816e+00 3.768556657142857258e+00
6.530000000000000000e+02 3.621358999999999995e+00 3.764231285714285224e+00
6.540000000000000000e+02 3.294008999999999965e+00 3.763953128571427609e+00
6.550000000000000000e+02 3.150122999999999784e+00 3.764774299999999574e+00
6.560000000000000000e+02 3.737286999999999804e+00 3.763684614285713881e+00
6.570000000000000000e+02 3.855773000000000117e+00 3.757804414285713879e+00
6.580000000000000000e+02 3.698319000000000134e+00 3.760152499999999343e+00
6.590000000000000000e+02 3.696944999999999926e+00 3.764450542857142423e+00
6.600000000000000000e+02 3.788791999999999938e+00 3.765141199999999522e+00
6.610000000000000000e+02 3.761746000000000034e+00 3.763744271428570709e+00
6.620000000000000000e+02 3.746126999999999985e+00 3.763334199999999186e+00
6.630000000000000000e+02 3.867439000000000071e+00 3.763189414285713852e+00
6.640000000000000000e+02 3.911360000000000170e+00 3.766735628571428407e+00
6.650000000000000000e+02 3.773763000000000201e+00 3.769971585714285922e+00
6.660000000000000000e+02 3.928263999999999978e+00 3.768468414285714108e+00
6.670000000000000000e+02 3.780831000000000053e+00 3.770340428571428149e+00
6.680000000000000000e+02 3.848870999999999931e+00 3.770801942857142652e+00
6.690000000000000000e+02 3.778980999999999923e+00 3.769449999999999967e+00
6.700000000000000000e+02 3.886728999999999878e+00 3.771570399999999879e+00
6.710000000000000000e+02 3.875271999999999828e+00 3.770537057142856696e+00
6.720000000000000000e+02 4.036819000000000379e+00 3.768642157142856774e+00
6.730000000000000000e+02 3.969475000000000087e+00 3.769491371428571380e+00
6.740000000000000000e+02 3.893390000000000128e+00 3.772089042857142971e+00
6.750000000000000000e+02 3.669256999999999991e+00 3.774761542857142604e+00
6.760000000000000000e+02 3.704422999999999799e+00 3.777703257142856597e+00
6.770000000000000000e+02 3.710056999999999938e+00 3.780342714285713779e+00
6.780000000000000000e+02 3.815871000000000013e+00 3.775369400000000208e+00
6.790000000000000000e+02 3.757013999999999854e+00 3.775482228571428234e+00
6.800000000000000000e+02 3.728673000000000126e+00 3.773184042857142373e+00
6.810000000000000000e+02 4.008149999999999658e+00 3.774022242857142828e+00
6.820000000000000000e+02 3.866934000000000093e+00 3.775331299999999946e+00
6.830000000000000000e+02 3.955639999999999823e+00 3.778393914285714139e+00
6.840000000000000000e+02 3.966148000000000007e+00 3.783977814285714558e+00
6.850000000000000000e+02 3.741047000000000011e+00 3.785053742857142467e+00
6.860000000000000000e+02 3.761080999999999896e+00 3.786481214285714714e+00
6.870000000000000000e+02 3.753025000000000055e+00 3.791976328571428301e+00
6.880000000000000000e+02 3.667813999999999908e+00 3.789306185714286013e+00
6.890000000000000000e+02 3.912494000000000138e+00 3.792627871428571940e+00
6.900000000000000000e+02 3.779049999999999798e+00 3.800697214285714498e+00
6.910000000000000000e+02 3.464148999999999923e+00 3.808445871428571827e+00
6.920000000000000000e+02 3.811806999999999945e+00 3.809492514285714559e+00
6.930000000000000000e+02 3.915270000000000028e+00 3.806630171428571519e+00
6.940000000000000000e+02 3.802356000000000069e+00 3.807407399999999775e+00
6.950000000000000000e+02 3.874235000000000095e+00 3.802607414285714249e+00
6.960000000000000000e+02 3.867189999999999905e+00 3.803223071428571522e+00
6.970000000000000000e+02 3.794494999999999951e+00 3.801118600000000125e+00
6.980000000000000000e+02 4.003273000000000081e+00 3.802409442857142441e+00
6.990000000000000000e+02 3.776364000000000054e+00 3.798464685714284972e+00
7.000000000000000000e+02 3.788740999999999914e+00 3.794732685714285125e+00
7.010000000000000000e+02 3.596693000000000140e+00 3.792311914285714014e+00
7.020000000000000000e+02 3.753839000000000148e+00 3.789738242857142669e+00
7.030000000000000000e+02 3.503480999999999845e+00 3.785250514285714019e+00
7.040000000000000000e+02 3.786410000000000053e+00 3.784904242857142886e+00
7.050000000000000000e+02 3.726004999999999789e+00 3.784030028571428339e+00
7.060000000000000000e+02 3.823704999999999909e+00 3.776007542857142241e+00
7.070000000000000000e+02 3.845721000000000167e+00 3.774809899999999718e+00
7.080000000000000000e+02 3.780990000000000073e+00 3.769970114285714047e+00
7.090000000000000000e+02 3.810400000000000009e+00 3.765919328571428082e+00
7.100000000000000000e+02 3.906899000000000122e+00 3.761637785714285531e+00
7.110000000000000000e+02 3.851815999999999907e+00 3.761895800000000012e+00
7.120000000000000000e+02 3.646710999999999814e+00 3.760558257142857297e+00
7.130000000000000000e+02 3.768203999999999887e+00 3.758857457142857239e+00
7.140000000000000000e+02 3.641105000000000036e+00 3.755520071428571249e+00
7.150000000000000000e+02 3.621319000000000177e+00 3.751708371428571720e+00
7.160000000000000000e+02 3.942747999999999919e+00 3.752836000000000727e+00
7.170000000000000000e+02 3.877244000000000135e+00 3.743688428571428695e+00
7.180000000000000000e+02 4.096362000000000059e+00 3.743463671428571615e+00
7.190000000000000000e+02 3.766939999999999955e+00 3.740827314285714689e+00
7.200000000000000000e+02 3.958587000000000078e+00 3.738172628571428735e+00
7.210000000000000000e+02 3.930343999999999838e+00 3.739555428571428752e+00
7.220000000000000000e+02 3.819678000000000129e+00 3.736950699999999959e+00
7.230000000000000000e+02 3.853877000000000219e+00 3.736943999999999821e+00
7.240000000000000000e+02 3.858862999999999932e+00 3.739272785714285341e+00
7.250000000000000000e+02 3.692528999999999950e+00 3.732840828571428737e+00
7.260000000000000000e+02 3.810551999999999939e+00 3.732351671428571382e+00
7.270000000000000000e+02 3.655409000000000130e+00 3.739115857142857102e+00
7.280000000000000000e+02 3.752724999999999866e+00 3.737811114285713998e+00
7.290000000000000000e+02 3.360946000000000211e+00 3.736899457142857095e+00
7.300000000000000000e+02 3.831888000000000183e+00 3.736338571428571953e+00
7.310000000000000000e+02 3.614433000000000007e+00 3.735421585714286064e+00
7.320000000000000000e+02 3.836485999999999841e+00 3.735755957142857575e+00
7.330000000000000000e+02 3.591305999999999887e+00 3.732958900000000302e+00
7.340000000000000000e+02 3.650119999999999809e+00 3.726227400000000411e+00
7.350000000000000000e+02 3.604309000000000207e+00 3.727346057142856939e+00
7.360000000000000000e+02 3.748107000000000077e+00 3.730492842857142222e+00
7.370000000000000000e+02 3.466689999999999827e+00 3.733918614285713922e+00
7.380000000000000000e+02 3.824631999999999810e+00 3.733119914285714103e+00
7.390000000000000000e+02 3.717785999999999813e+00 3.734167614285714087e+00
7.400000000000000000e+02 3.325155000000000083e+00 3.734003342857142638e+00
7.410000000000000000e+02 3.791437000000000168e+00 3.736010628571428072e+00
7.420000000000000000e+02 3.698033999999999821e+00 3.732271014285714283e+00
7.430000000000000000e+02 3.685919999999999863e+00 3.731220514285714440e+00
7.440000000000000000e+02 3.593681999999999821e+00 3.729968042857142674e+00
7.450000000000000000e+02 3.687317999999999873e+00 3.727280799999999950e+00
7.460000000000000000e+02 3.610794999999999977e+00 3.726299185714285755e+00
7.470000000000000000e+02 3.591000999999999888e+00 3.726967257142856926e+00
7.480000000000000000e+02 3.582253999999999827e+00 3.729833500000000246e+00
7.490000000000000000e+02 3.490194999999999936e+00 3.728863428571428607e+00
7.500000000000000000e+02 3.807606999999999964e+00 3.734168528571428336e+00
7.510000000000000000e+02 3.367820000000000036e+00 3.736703628571428570e+00
7.520000000000000000e+02 3.851201000000000096e+00 3.733876257142857202e+00
7.530000000000000000e+02 3.771094999999999864e+00 3.733587614285714285e+00
7.540000000000000000e+02 3.780320000000000125e+00 3.728678199999999610e+00
7.550000000000000000e+02 3.837842999999999893e+00 3.728186557142856739e+00
7.560000000000000000e+02 3.578749999999999876e+00 3.726298771428570689e+00
7.570000000000000000e+02 3.752555999999999781e+00 3.725976171428570627e+00
7.580000000000000000e+02 3.830829000000000040e+00 3.726025957142856004e+00
7.590000000000000000e+02 3.462257000000000140e+00 3.723090457142856469e+00
7.600000000000000000e+02 3.744809000000000054e+00 3.719149371428570827e+00
7.610000000000000000e+02 3.937641999999999864e+00 3.718729742857142195e+00
7.620000000000000000e+02 3.720474999999999977e+00 3.716072871428571123e+00
7.630000000000000000e+02 3.851453999999999933e+00 3.714595214285714153e+00
7.640000000000000000e+02 3.763094000000000161e+00 3.717763900000000010e+00
7.650000000000000000e+02 3.810045999999999822e+00 3.723817014285714322e+00
7.660000000000000000e+02 3.890595999999999943e+00 3.722885657142856797e+00
7.670000000000000000e+02 3.598701000000000150e+00 3.725151871428571404e+00
7.680000000000000000e+02 3.532068000000000207e+00 3.724834371428570989e+00
7.690000000000000000e+02 3.854670000000000041e+00 3.728966728571428302e+00
7.700000000000000000e+02 4.009015999999999913e+00 3.731186642857142743e+00
7.710000000000000000e+02 3.836497000000000046e+00 3.731134485714285631e+00
7.720000000000000000e+02 3.697929999999999939e+00 3.731037014285714104e+00
7.730000000000000000e+02 3.576820000000000110e+00 3.734952528571428232e+00
7.740000000000000000e+02 3.774910999999999905e+00 3.731446328571428328e+00
7.750000000000000000e+02 3.866515000000000146e+00 3.734537399999999341e+00
7.760000000000000000e+02 3.561932000000000098e+00 3.742157942857142316e+00
7.770000000000000000e+02 3.772186000000000039e+00 3.736272928571428231e+00
7.780000000000000000e+02 3.693316999999999961e+00 3.736593685714285407e+00
7.790000000000000000e+02 3.622292999999999985e+00 3.734161528571428246e+00
7.800000000000000000e+02 3.838185999999999876e+00 3.735980771428570879e+00
7.810000000000000000e+02 3.898581000000000074e+00 3.736559928571428379e+00
7.820000000000000000e+02 3.847348000000000212e+00 3.739575185714285599e+00
7.830000000000000000e+02 3.700298999999999783e+00 3.740548914285714233e+00
7.840000000000000000e+02 4.012462000000000195e+00 3.741739842857142673e+00
7.850000000000000000e+02 3.798776000000000153e+00 3.744415785714285683e+00
7.860000000000000000e+02 3.744832000000000161e+00 3.742351542857142999e+00
7.870000000000000000e+02 3.857038999999999884e+00 3.748403028571428486e+00
7.880000000000000000e+02 3.752702999999999900e+00 3.750380371428571724e+00
7.890000000000000000e+02 3.732524999999999871e+00 3.749903771428571009e+00
7.900000000000000000e+02 3.826442000000000121e+00 3.747844685714285529e+00
7.910000000000000000e+02 3.907761999999999958e+00 3.747044485714285944e+00
7.920000000000000000e+02 3.823163000000000089e+00 3.750723299999999760e+00
7.930000000000000000e+02 3.648391999999999857e+00 3.750130928571427713e+00
7.940000000000000000e+02 3.582987000000000144e+00 3.745674014285713227e+00
7.950000000000000000e+02 3.663155000000000161e+00 3.745521428571427780e+00
7.960000000000000000e+02 3.624570999999999987e+00 3.745404771428570978e+00
7.970000000000000000e+02 3.551972999999999825e+00 3.736120814285714076e+00
7.980000000000000000e+02 3.974533000000000094e+00 3.732802871428571478e+00
7.990000000000000000e+02 3.784663999999999806e+00 3.730637557142857386e+00
8.000000000000000000e+02 3.766693000000000069e+00 3.731370300000000029e+00
8.010000000000000000e+02 3.773067999999999866e+00 3.724698885714285534e+00
8.020000000000000000e+02 3.814261000000000124e+00 3.721775857142857191e+00
8.030000000000000000e+02 3.880571000000000215e+00 3.723162585714285377e+00
8.040000000000000000e+02 3.805514000000000063e+00 3.723750299999999847e+00
8.050000000000000000e+02 3.600658000000000136e+00 3.720971471428571320e+00
8.060000000000000000e+02 3.741283999999999832e+00 3.715979299999999430e+00
8.070000000000000000e+02 3.740775999999999879e+00 3.714281985714285472e+00
8.080000000000000000e+02 3.579197999999999880e+00 3.714112771428571325e+00
8.090000000000000000e+02 3.934161000000000019e+00 3.711905799999999811e+00
8.100000000000000000e+02 3.858592999999999940e+00 3.713222385714285423e+00
8.110000000000000000e+02 3.379485999999999990e+00 3.709209257142857208e+00
8.120000000000000000e+02 3.720486999999999878e+00 3.711074585714285945e+00
8.130000000000000000e+02 3.515668999999999933e+00 3.715966299999999833e+00
8.140000000000000000e+02 3.721029000000000142e+00 3.717839057142857229e+00
8.150000000000000000e+02 3.727859000000000034e+00 3.719932557142857643e+00
8.160000000000000000e+02 3.821863000000000010e+00 3.718949914285714531e+00
8.170000000000000000e+02 3.659161999999999804e+00 3.714124542857142774e+00
8.180000000000000000e+02 3.665618999999999961e+00 3.714622442857142826e+00
8.190000000000000000e+02 3.677510999999999974e+00 3.715485285714286157e+00
8.200000000000000000e+02 3.663110000000000088e+00 3.712963600000000142e+00
8.210000000000000000e+02 3.791424000000000127e+00 3.712737757142857475e+00
8.220000000000000000e+02 3.989615000000000133e+00 3.717003728571429022e+00
8.230000000000000000e+02 3.737732999999999972e+00 3.716027885714286327e+00
8.240000000000000000e+02 3.636184000000000083e+00 3.716920642857143076e+00
8.250000000000000000e+02 3.781829000000000107e+00 3.716455171428571180e+00
8.260000000000000000e+02 3.836266999999999872e+00 3.716809199999999702e+00
8.270000000000000000e+02 3.711090000000000000e+00 3.717553471428570955e+00
8.280000000000000000e+02 3.518844999999999779e+00 3.720215585714285567e+00
8.290000000000000000e+02 3.451576000000000199e+00 3.723541957142856962e+00
8.300000000000000000e+02 3.736642999999999937e+00 3.726819414285714060e+00
8.310000000000000000e+02 3.287764999999999826e+00 3.729315628571428398e+00
8.320000000000000000e+02 3.488218999999999959e+00 3.733457828571428827e+00
8.330000000000000000e+02 3.699882000000000115e+00 3.736273728571428698e+00
8.340000000000000000e+02 3.814385999999999832e+00 3.733162685714285445e+00
8.350000000000000000e+02 3.343046999999999880e+00 3.733294414285713625e+00
8.360000000000000000e+02 3.685983999999999927e+00 3.733765328571428288e+00
8.370000000000000000e+02 3.695771999999999835e+00 3.735596071428571197e+00
8.380000000000000000e+02 3.573208000000000162e+00 3.735310657142856705e+00
8.390000000000000000e+02 3.660152000000000072e+00 3.735289128571428474e+00
8.400000000000000000e+02 3.659564000000000039e+00 3.731274899999999839e+00
8.410000000000000000e+02 3.717684999999999906e+00 3.732995642857142915e+00
8.420000000000000000e+02 3.686084999999999834e+00 3.731786528571428452e+00
8.430000000000000000e+02 3.422331999999999930e+00 3.736018300000000014e+00
8.440000000000000000e+02 3.867071999999999843e+00 3.740777228571428470e+00
8.450000000000000000e+02 3.585595999999999783e+00 3.738992114285713875e+00
8.460000000000000000e+02 3.692505000000000148e+00 3.739678257142856843e+00
8.470000000000000000e+02 4.114606000000000208e+00 3.747094385714285103e+00
8.480000000000000000e+02 3.824409999999999865e+00 3.748415599999999515e+00
8.490000000000000000e+02 3.768838000000000132e+00 3.754722585714285632e+00
8.500000000000000000e+02 3.769400999999999780e+00 3.752141585714285910e+00
8.510000000000000000e+02 3.560805000000000220e+00 3.753893871428572115e+00
8.520000000000000000e+02 3.882200999999999791e+00 3.757975500000000135e+00
8.530000000000000000e+02 3.760698000000000096e+00 3.761491414285714985e+00
8.540000000000000000e+02 3.835944000000000020e+00 3.763113242857143437e+00
8.550000000000000000e+02 3.782967000000000191e+00 3.767048571428571524e+00
8.560000000000000000e+02 4.043449999999999989e+00 3.768380728571429028e+00
8.570000000000000000e+02 3.788730000000000153e+00 3.768598828571429138e+00
8.580000000000000000e+02 3.815195999999999810e+00 3.766197128571428632e+00
8.590000000000000000e+02 3.699942000000000064e+00 3.765104242857142847e+00
8.600000000000000000e+02 3.851224000000000203e+00 3.766103300000000154e+00
8.610000000000000000e+02 3.959861000000000075e+00 3.765068728571428824e+00
8.620000000000000000e+02 4.009510999999999825e+00 3.763111071428571375e+00
8.630000000000000000e+02 3.881238000000000188e+00 3.763821514285714098e+00
8.640000000000000000e+02 3.812409000000000159e+00 3.768020085714286260e+00
8.650000000000000000e+02 3.837889999999999802e+00 3.772944314285714196e+00
8.660000000000000000e+02 3.914524999999999810e+00 3.773201442857142762e+00
8.670000000000000000e+02 3.749086000000000141e+00 3.781590385714285851e+00
8.680000000000000000e+02 3.756759999999999877e+00 3.787812457142857525e+00
8.690000000000000000e+02 3.793884999999999952e+00 3.789618857142857511e+00
8.700000000000000000e+02 3.799656999999999840e+00 3.789025557142857270e+00
8.710000000000000000e+02 3.901219999999999910e+00 3.795066714285714404e+00
8.720000000000000000e+02 3.794281999999999933e+00 3.797278128571428546e+00
8.730000000000000000e+02 3.879064000000000068e+00 3.798135442857142774e+00
8.740000000000000000e+02 3.524518000000000040e+00 3.800488742857142554e+00
8.750000000000000000e+02 3.721109999999999918e+00 3.802336142857142498e+00
8.760000000000000000e+02 3.656645999999999841e+00 3.803543985714285647e+00
8.770000000000000000e+02 4.036999999999999922e+00 3.804410642857142921e+00
8.780000000000000000e+02 3.912323000000000217e+00 3.803669085714285192e+00
8.790000000000000000e+02 3.809203000000000117e+00 3.806675842857142555e+00
8.800000000000000000e+02 3.906623000000000179e+00 3.806248671428571040e+00
8.810000000000000000e+02 3.898614999999999942e+00 3.810032300000000038e+00
8.820000000000000000e+02 3.812971999999999806e+00 3.810592428571428769e+00
8.830000000000000000e+02 3.957158000000000175e+00 3.807712500000000055e+00
8.840000000000000000e+02 3.540359000000000034e+00 3.808188985714285657e+00
8.850000000000000000e+02 3.850518999999999803e+00 3.808801514285714340e+00
8.860000000000000000e+02 4.107577000000000034e+00 3.809233400000000547e+00
8.870000000000000000e+02 3.905276000000000192e+00 3.814773085714286083e+00
8.880000000000000000e+02 3.779147000000000034e+00 3.813516085714285797e+00
8.890000000000000000e+02 3.952983999999999831e+00 3.815281357142857210e+00
8.900000000000000000e+02 3.756361000000000061e+00 3.814348385714286138e+00
8.910000000000000000e+02 3.806690999999999825e+00 3.815472814285713721e+00
8.920000000000000000e+02 3.821495999999999782e+00 3.812264528571428279e+00
8.930000000000000000e+02 3.661230999999999902e+00 3.812996771428571297e+00
8.940000000000000000e+02 3.706118000000000023e+00 3.812632271428571418e+00
8.950000000000000000e+02 3.709408999999999956e+00 3.816041485714285919e+00
8.960000000000000000e+02 3.699231000000000158e+00 3.815033957142857091e+00
8.970000000000000000e+02 3.760820999999999970e+00 3.811274799999999630e+00
8.980000000000000000e+02 3.812745000000000051e+00 3.809012528571428025e+00
8.990000000000000000e+02 3.796272000000000091e+00 3.807636314285714363e+00
9.000000000000000000e+02 3.754642000000000035e+00 3.807064028571428782e+00
9.010000000000000000e+02 3.874991000000000074e+00 3.805818599999999829e+00
9.020000000000000000e+02 3.923763999999999807e+00 3.805225571428571651e+00
9.030000000000000000e+02 3.826330000000000009e+00 3.804698557142857318e+00
9.040000000000000000e+02 3.772854999999999848e+00 3.805120071428572004e+00
9.050000000000000000e+02 3.765928000000000164e+00 3.805339171428571809e+00
9.060000000000000000e+02 3.840783000000000058e+00 3.805305557142856898e+00
9.070000000000000000e+02 3.755783999999999789e+00 3.802075014285714261e+00
9.080000000000000000e+02 3.737938999999999901e+00 3.799841042857142970e+00
9.090000000000000000e+02 3.789470000000000116e+00 3.797203899999999521e+00
9.100000000000000000e+02 3.744113000000000024e+00 3.800760328571428648e+00
9.110000000000000000e+02 3.778350999999999793e+00 3.804093699999999689e+00
9.120000000000000000e+02 3.634176000000000073e+00 3.805444957142857021e+00
9.130000000000000000e+02 3.632804999999999840e+00 3.800224557142857229e+00
9.140000000000000000e+02 3.837169999999999970e+00 3.796680571428571405e+00
9.150000000000000000e+02 3.850449999999999928e+00 3.796772385714285658e+00
9.160000000000000000e+02 3.731714000000000198e+00 3.794816514285713982e+00
9.170000000000000000e+02 3.913011000000000017e+00 3.793393671428570979e+00
9.180000000000000000e+02 3.857763999999999971e+00 3.793698014285713516e+00
9.190000000000000000e+02 3.811714999999999964e+00 3.790536942857142488e+00
9.200000000000000000e+02 3.799633000000000038e+00 3.794753057142856267e+00
9.210000000000000000e+02 3.948583000000000176e+00 3.793066800000000072e+00
9.220000000000000000e+02 3.794210999999999778e+00 3.788672585714285557e+00
9.230000000000000000e+02 3.884266999999999914e+00 3.785711228571428499e+00
9.240000000000000000e+02 3.770636000000000099e+00 3.785987485714285672e+00
9.250000000000000000e+02 3.861676999999999804e+00 3.785319271428571053e+00
9.260000000000000000e+02 3.818869999999999987e+00 3.785560528571428218e+00
9.270000000000000000e+02 3.839986999999999817e+00 3.784843028571427848e+00
9.280000000000000000e+02 3.789680999999999855e+00 3.784923714285713725e+00
9.290000000000000000e+02 3.938587000000000060e+00 3.786889342857142626e+00
9.300000000000000000e+02 3.780696999999999974e+00 3.789432171428571028e+00
9.310000000000000000e+02 3.696720000000000006e+00 3.789693285714285320e+00
9.320000000000000000e+02 3.851151999999999909e+00 3.794407742857142996e+00
9.330000000000000000e+02 3.784902999999999906e+00 3.794930842857143105e+00
9.340000000000000000e+02 3.772349000000000174e+00 3.793567042857142635e+00
9.350000000000000000e+02 3.750710000000000210e+00 3.792109357142857018e+00
9.360000000000000000e+02 3.873012999999999817e+00 3.797813342857142782e+00
9.370000000000000000e+02 3.712194999999999911e+00 3.794280371428571552e+00
9.380000000000000000e+02 3.786265999999999909e+00 3.794731371428571975e+00
9.390000000000000000e+02 3.809222000000000108e+00 3.792454828571429015e+00
9.400000000000000000e+02 3.797304000000000013e+00 3.790167928571428924e+00
9.410000000000000000e+02 3.675082000000000182e+00 3.788228428571429163e+00
9.420000000000000000e+02 3.637903999999999805e+00 3.787611028571429728e+00
9.430000000000000000e+02 3.694463999999999970e+00 3.787368828571429535e+00
9.440000000000000000e+02 3.773467999999999822e+00 3.784833114285715006e+00
9.450000000000000000e+02 3.954445999999999906e+00 3.782061628571428802e+00
9.460000000000000000e+02 3.751234000000000179e+00 3.783087357142857154e+00
9.470000000000000000e+02 3.671571999999999836e+00 3.780979528571428272e+00
9.480000000000000000e+02 3.664244000000000057e+00 3.785861585714285660e+00
9.490000000000000000e+02 3.815630000000000077e+00 3.789722171428571151e+00
9.500000000000000000e+02 3.769712000000000174e+00 3.789257728571427730e+00
9.510000000000000000e+02 3.799015999999999948e+00 3.790599557142856568e+00
9.520000000000000000e+02 3.834276000000000018e+00 3.791059999999999430e+00
9.530000000000000000e+02 3.735882999999999843e+00 3.789937599999999129e+00
9.540000000000000000e+02 3.835487000000000091e+00 3.787996757142856108e+00
9.550000000000000000e+02 3.732480999999999938e+00 3.789433914285713634e+00
9.560000000000000000e+02 3.799981999999999971e+00 3.790181057142856691e+00
9.570000000000000000e+02 3.697980999999999963e+00 3.786941299999999622e+00
9.580000000000000000e+02 3.798484999999999889e+00 3.784254442857142298e+00
9.590000000000000000e+02 3.906209000000000042e+00 3.782866471428571131e+00
9.600000000000000000e+02 3.773248999999999853e+00 3.781333328571428787e+00
9.610000000000000000e+02 3.756466000000000083e+00 3.775188585714285949e+00
9.620000000000000000e+02 3.827144000000000101e+00 3.767323614285714939e+00
9.630000000000000000e+02 3.798824999999999896e+00 3.766521600000000358e+00
9.640000000000000000e+02 3.884116000000000124e+00 3.765824971428571644e+00
9.650000000000000000e+02 3.727686999999999973e+00 3.764286914285714047e+00
9.660000000000000000e+02 4.029243000000000130e+00 3.764428571428571235e+00
9.670000000000000000e+02 3.797438000000000091e+00 nan
9.680000000000000000e+02 3.717279000000000000e+00 nan
9.690000000000000000e+02 3.694233999999999796e+00 nan
9.700000000000000000e+02 4.153921000000000419e+00 nan
9.710000000000000000e+02 3.627683000000000213e+00 nan
9.720000000000000000e+02 3.955334000000000128e+00 nan
9.730000000000000000e+02 3.666971999999999898e+00 nan
9.740000000000000000e+02 3.612772000000000094e+00 nan
9.750000000000000000e+02 3.630163000000000029e+00 nan
9.760000000000000000e+02 3.797565000000000079e+00 nan
9.770000000000000000e+02 3.738830000000000098e+00 nan
9.780000000000000000e+02 3.560439000000000132e+00 nan
9.790000000000000000e+02 3.595466000000000051e+00 nan
9.800000000000000000e+02 3.815913999999999806e+00 nan
9.810000000000000000e+02 3.630802999999999781e+00 nan
9.820000000000000000e+02 3.975919999999999899e+00 nan
9.830000000000000000e+02 3.903045999999999793e+00 nan
9.840000000000000000e+02 3.804659000000000013e+00 nan
9.850000000000000000e+02 3.944377999999999940e+00 nan
9.860000000000000000e+02 3.763945000000000096e+00 nan
9.870000000000000000e+02 3.834442999999999824e+00 nan
9.880000000000000000e+02 3.721905000000000019e+00 nan
9.890000000000000000e+02 3.912316000000000127e+00 nan
9.900000000000000000e+02 3.851932999999999829e+00 nan
9.910000000000000000e+02 3.721799999999999997e+00 nan
9.920000000000000000e+02 3.606130999999999975e+00 nan
9.930000000000000000e+02 3.787109000000000059e+00 nan
9.940000000000000000e+02 3.663316000000000017e+00 nan
9.950000000000000000e+02 3.431544999999999845e+00 nan
9.960000000000000000e+02 3.268321999999999949e+00 nan
9.970000000000000000e+02 3.783846000000000043e+00 nan
9.980000000000000000e+02 3.740917000000000048e+00 nan
9.990000000000000000e+02 3.830922999999999856e+00 nan
1.000000000000000000e+03 3.790613000000000010e+00 nan
