# Supplementary material for: Design of buried charged networks in artificial proteins
Source: Nat Commun. 2021 Mar 25;12:1895. doi: 10.1038/s41467-021-21909-7 (PMC7994573; doi:10.1038/s41467-021-21909-7)
Supplement: Supplementary file 4 — Source Data [file 41467_2021_21909_MOESM4_ESM.zip › source_data_final_revised/figure3/b/data.txt]

	run	criterion2	attempt	accepted_attempt
0	0	32.99	1	0
1	0	24.28	2	0
2	0	20.33	3	0
3	0	35.99	4	0
4	0	51.61	5	0
5	0	8.86	6	0
6	0	144.83	7	0
7	0	-5.0	8	0
8	0	0.33	9	0
9	0	15.66	10	0
10	0	-6.27	11	0
11	0	1.14	12	0
12	0	-77.9	13	1
13	0	-55.21	14	1
14	0	-69.38	15	1
15	0	-92.32	16	2
16	0	-55.77	17	2
17	0	-75.86	18	2
18	0	-37.61	19	2
19	0	-47.07	20	2
20	0	-71.08	21	2
21	0	-59.44	23	2
22	0	-78.23	24	2
23	0	-77.36	25	2
24	0	-121.3	26	2
25	0	-57.2	28	2
26	0	-90.64	29	2
27	0	-93.57	31	2
28	0	-39.56	33	2
29	0	13.1	35	2
30	0	-82.22	36	2
31	0	-60.55	37	2
32	0	-45.59	39	2
33	0	-30.26	40	2
34	0	-138.67	41	2
35	0	-89.83	42	2
36	0	-50.87	43	2
37	0	12.07	45	2
38	0	-78.15	46	2
39	0	-31.46	47	2
40	0	41.06	48	2
41	0	-144.51	49	2
42	0	18.64	50	2
43	0	-66.49	51	2
44	0	-90.5	52	3
45	1	10.58	2	0
46	1	66.52	3	0
47	1	44.73	8	0
48	1	10.72	9	0
49	1	26.58	10	0
50	1	-11.93	12	0
51	1	-6.59	13	0
52	1	-16.46	14	0
53	1	94.79	15	0
54	1	9.86	16	0
55	1	18.75	17	0
56	1	-11.93	18	0
57	1	-3.31	19	0
58	1	17.93	20	0
59	1	-9.98	22	0
60	1	-8.31	23	0
61	1	-3.69	24	0
62	1	22.25	25	0
63	1	1.01	26	0
64	1	43.85	27	0
65	1	24.35	29	0
66	1	-6.36	30	0
67	1	-9.38	31	0
68	1	-92.03	32	0
69	1	-16.26	34	0
70	1	22.69	35	0
71	1	-2.94	36	0
72	1	99.79	37	0
73	1	10.03	39	0
74	1	1.21	40	0
75	1	32.45	42	0
76	1	-0.08	43	0
77	1	-4.05	44	0
78	2	-64.05	1	1
79	2	-69.87	2	1
80	2	-64.42	3	1
81	2	-16.97	4	1
82	2	-67.57	5	1
83	2	-37.78	6	1
84	2	51.07	7	1
85	2	-138.14	8	2
86	2	-181.28	9	3
87	3	46.31	1	0
88	3	10.06	2	0
89	3	-24.5	3	0
90	3	18.54	4	0
91	3	-186.44	5	1
92	3	-230.04	6	2
93	3	-197.1	7	2
94	3	122.29	9	2
95	3	-178.27	10	2
96	3	-195.98	11	2
97	3	-197.01	12	2
98	3	-210.67	13	2
99	3	-198.18	14	2
100	3	-238.96	15	2
101	3	-226.35	16	2
102	3	-308.83	19	2
103	3	-175.64	20	2
104	3	-196.05	21	2
105	3	-183.2	22	2
106	3	-201.73	24	2
107	3	-214.85	25	2
108	3	-122.94	26	2
109	3	-227.85	27	2
110	3	-358.99	28	2
111	3	-160.39	30	2
112	3	-212.25	31	2
113	3	-215.8	32	2
114	3	-241.32	34	2
115	3	-310.48	36	2
116	3	-218.77	37	2
117	3	-174.27	38	2
118	3	34.29	39	2
119	3	-225.01	40	2
120	3	-193.72	41	2
121	3	-246.34	42	2
122	3	-267.2	44	3
123	4	-1.04	1	0
124	4	-40.08	2	1
125	4	2.66	3	1
126	4	12.73	4	1
127	4	-27.47	5	1
128	4	-3.57	6	1
129	4	-36.78	7	2
130	4	47.14	8	2
131	4	-33.26	11	2
132	4	-27.3	12	2
133	4	-17.15	13	2
134	4	-9.97	14	2
135	4	7.79	15	2
136	4	-15.01	16	2
137	4	19.8	17	2
138	4	-25.45	18	2
139	4	-60.22	19	2
140	4	-27.6	20	2
141	4	2.51	21	2
142	4	-30.14	22	2
143	4	-34.21	23	2
144	4	-23.19	24	2
145	4	-37.07	26	2
146	4	-4.17	27	2
147	4	-41.12	28	2
148	4	-11.21	29	2
149	4	10.41	30	2
150	4	-45.54	31	2
151	4	-25.03	32	2
152	4	-26.0	33	2
153	4	-1.7	34	2
154	4	-29.62	35	2
155	4	-23.65	36	2
156	4	-44.62	37	2
157	4	-37.27	39	2
158	4	-24.53	40	2
159	4	-34.14	41	2
160	4	-41.93	42	2
161	4	-30.47	43	2
162	4	-96.82	45	3
163	5	-32.4	1	1
164	6	21.44	1	0
165	6	-13.8	2	0
166	6	24.44	3	0
167	6	48.56	4	0
168	6	21.56	6	0
169	6	167.95	8	0
170	6	10.3	9	0
171	6	42.32	10	0
172	6	26.17	11	0
173	6	11.97	12	0
174	6	-31.91	13	1
175	6	-73.47	14	1
176	6	-34.99	15	1
177	6	-36.17	16	1
178	6	0.94	17	1
179	6	-16.48	18	1
180	6	-25.86	19	1
181	6	-20.89	21	1
182	6	-16.37	22	1
183	6	-30.49	23	1
184	6	-36.86	24	1
185	6	-14.37	25	1
186	6	56.82	26	1
187	6	-68.94	28	2
188	6	20.47	29	2
189	6	-159.18	30	3
190	7	-0.58	1	0
191	7	13.57	2	0
192	7	-12.8	3	0
193	7	10.48	4	0
194	7	16.14	5	0
195	7	69.44	6	0
196	7	-5.71	9	0
197	7	22.5	10	0
198	7	18.05	11	0
199	7	3.71	12	0
200	7	22.06	13	0
201	7	59.64	14	0
202	7	-11.93	15	0
203	7	15.81	16	0
204	7	0.7	17	0
205	7	5.25	18	0
206	7	8.32	19	0
207	7	47.02	20	0
208	7	10.1	21	0
209	7	16.31	22	0
210	7	-1.32	23	0
211	7	9.87	24	0
212	7	-68.28	26	1
213	7	-146.52	27	2
214	7	-137.67	28	2
215	7	-142.75	29	2
216	7	-143.09	30	2
217	7	-108.69	31	2
218	7	-132.98	32	2
219	7	-134.84	33	2
220	7	-145.24	34	2
221	7	-77.64	35	2
222	7	-125.69	36	2
223	7	-127.81	37	2
224	7	-221.16	38	3
225	8	25.71	1	0
226	8	-12.32	2	0
227	8	20.42	3	0
228	8	38.7	4	0
229	8	25.49	5	0
230	8	83.52	7	0
231	8	94.0	8	0
232	8	1.47	9	0
233	8	0.58	10	0
234	8	-4.71	11	0
235	8	8.79	12	0
236	8	33.67	13	0
237	8	-91.5	14	1
238	8	-96.34	15	1
239	8	-52.76	16	1
240	8	-83.5	17	1
241	8	-61.03	18	1
242	8	-63.87	19	1
243	8	-85.77	21	1
244	8	-103.32	22	1
245	8	-72.85	23	1
246	8	-32.32	24	1
247	9	8.18	1	0
248	9	50.38	4	0
249	9	-4.2	6	0
250	9	13.8	9	0
251	9	20.64	10	0
252	9	100.27	11	0
253	9	3.94	12	0
254	9	52.23	13	0
255	9	7.63	14	0
256	9	-64.32	15	1
257	9	5.87	16	1
258	9	-112.38	18	2
259	9	-116.16	19	2
260	9	-37.27	20	2
261	9	-49.66	22	2
262	9	-44.43	23	2
263	9	-27.15	24	2
264	9	68.46	25	2
265	9	34.69	26	2
266	9	-52.72	27	2
267	9	-64.73	28	2
268	9	-6.35	29	2
269	9	-157.48	30	2
270	9	-15.88	31	2
271	9	-102.11	33	2
272	9	-63.87	34	2
273	9	-14.22	35	2
274	9	-97.35	36	2
275	9	10.59	37	2
276	9	-270.9	39	3
277	10	-46.27	1	0
278	10	-14.41	2	0
279	10	-6.7	3	1
280	10	-24.0	4	2
281	10	-83.17	5	2
282	10	-72.58	6	2
283	10	-0.26	7	2
284	10	-28.43	8	2
285	10	-7.74	9	2
286	10	-21.52	10	2
287	10	59.3	11	2
288	10	-31.76	12	2
289	10	-1.27	13	2
290	10	2.19	14	2
291	10	-30.16	16	2
292	10	-28.81	17	2
293	10	2.33	19	2
294	10	-80.07	22	2
295	10	126.69	23	2
296	10	24.4	24	2
297	10	24.21	25	2
298	10	-12.43	26	2
299	10	-12.96	28	2
300	10	-12.18	29	2
301	10	-39.09	30	2
302	10	-72.76	31	2
303	10	-24.95	33	2
304	10	4.77	34	2
305	10	-11.54	35	2
306	10	-11.27	36	2
307	10	-13.44	37	2
308	10	-30.33	38	2
309	10	-33.45	39	2
310	10	-3.02	40	2
311	10	-106.45	41	3
312	11	-9.33	1	1
313	11	23.99	2	1
314	11	25.54	3	1
315	11	10.87	4	1
316	11	1.17	5	1
317	11	-17.43	6	1
318	11	10.99	7	1
319	11	-1.16	8	1
320	11	3.27	9	1
321	11	-10.93	10	1
322	11	31.45	11	1
323	11	4.75	12	1
324	11	4.14	13	1
325	11	20.01	16	1
326	11	52.09	17	1
327	11	23.43	18	1
328	11	42.01	19	1
329	11	-158.1	20	2
330	11	-267.67	21	2
331	11	-268.51	22	2
332	11	-293.28	23	2
333	11	-125.78	24	2
334	11	-319.04	26	3
335	12	-15.31	2	0
336	12	16.74	3	0
337	12	1.48	4	0
338	12	-13.83	5	0
339	12	4.78	6	0
340	12	9.83	7	0
341	13	11.1	2	0
342	13	83.59	3	0
343	13	4.97	4	0
344	13	-49.79	5	1
345	13	-40.15	6	1
346	13	-32.81	7	1
347	13	10.11	8	1
348	13	-48.53	9	1
349	13	-26.68	11	1
350	13	-41.9	12	1
351	13	-10.75	13	1
352	13	-42.87	14	1
353	13	-56.89	15	1
354	13	-48.09	17	1
355	13	-14.51	18	1
356	13	-29.09	19	1
357	13	-51.91	20	1
358	13	-7.11	21	1
359	13	-33.66	22	1
360	13	-64.29	23	1
361	13	-27.48	24	1
362	13	-126.97	25	2
363	13	-128.98	26	2
364	13	-228.31	27	3
365	14	-10.21	1	0
366	14	-11.0	2	1
367	14	14.05	3	1
368	14	0.28	4	1
369	14	-34.99	5	1
370	14	-10.81	6	1
371	14	-4.81	7	1
372	14	2.64	8	1
373	14	-53.21	11	1
374	14	-3.65	12	1
375	14	11.56	13	1
376	14	13.12	15	1
377	14	8.15	16	1
378	14	12.77	17	1
379	14	7.32	18	1
380	14	5.25	19	1
381	14	-7.37	20	1
382	14	2.57	21	1
383	14	-18.93	22	1
384	14	-6.22	23	1
385	14	7.27	25	1
386	14	46.82	26	1
387	14	46.15	27	1
388	14	10.9	28	1
389	14	81.03	29	1
390	14	-52.48	30	2
391	14	11.48	31	2
392	14	-45.27	32	2
393	14	-49.81	33	2
394	15	11.47	1	0
395	15	-11.76	2	0
396	15	117.74	4	0
397	15	-31.56	5	0
398	15	10.9	6	0
399	15	7.53	7	0
400	15	-0.83	9	0
401	15	2.52	11	0
402	15	44.01	12	0
403	15	29.16	13	0
404	15	20.77	14	0
405	15	0.47	16	0
406	15	-8.01	18	0
407	15	11.31	19	0
408	15	25.29	20	0
409	15	8.09	21	0
410	15	14.77	23	0
411	15	-72.6	24	1
412	15	-195.38	25	2
413	15	-192.63	26	2
414	15	-206.89	28	2
415	15	-185.26	29	2
416	15	-190.88	30	2
417	15	-209.92	31	2
418	15	-201.37	33	2
419	15	-229.06	34	2
420	15	-230.1	35	3
421	16	-0.92	1	0
422	16	-10.82	2	0
423	16	-29.95	3	0
424	16	-6.87	4	0
425	16	-31.6	5	0
426	17	24.08	1	0
427	17	-31.63	2	0
428	17	-3.77	4	0
429	17	13.1	5	0
430	17	-28.79	6	1
431	17	-30.19	7	1
432	17	-2.44	8	1
433	17	5.25	9	1
434	17	-4.57	10	1
435	17	-14.33	11	1
436	17	170.79	12	1
437	17	9.37	13	1
438	17	-27.59	14	1
439	17	-0.49	15	1
440	17	8.85	17	1
441	17	19.24	18	1
442	17	-8.39	19	1
443	17	-1.3	20	1
444	17	-28.05	21	1
445	17	-6.1	22	1
446	17	-24.72	23	1
447	17	12.56	24	1
448	17	-79.08	25	2
449	17	-120.52	27	3
450	18	-0.44	1	0
451	18	36.39	2	0
452	18	-0.42	3	0
453	18	9.37	4	0
454	18	8.36	5	0
455	18	34.64	6	0
456	18	13.9	7	0
457	18	-5.24	8	0
458	18	-5.31	9	0
459	18	-33.75	10	1
460	19	-32.11	1	1
461	19	-32.59	2	1
462	19	-52.55	3	1
463	19	-12.12	4	1
464	19	-7.37	5	1
465	19	13.97	6	1
466	19	-28.16	7	1
467	19	-40.14	8	1
468	19	13.19	9	1
469	19	29.92	10	1
470	19	-23.03	11	1
471	19	-25.48	12	1
472	19	-63.05	13	2
473	19	-107.32	14	2
474	19	-56.27	15	2
475	19	-66.16	17	2
476	19	-13.47	18	2
477	19	-49.2	19	2
478	19	-21.91	21	2
479	19	0.95	22	2
480	19	-25.5	23	2
481	19	23.56	24	2
482	19	-16.63	25	2
483	19	-9.72	26	2
484	19	-41.39	27	2
485	19	-61.91	28	2
486	19	-22.73	29	2
487	19	-91.7	30	2
488	19	-2.61	34	2
489	19	-61.38	35	2
490	19	-72.8	36	2
491	19	-14.36	37	2
492	19	-191.35	38	3
493	20	-14.27	1	0
494	20	-38.34	2	1
495	20	-76.8	3	2
496	20	-28.8	4	2
497	20	-79.06	5	2
498	20	-29.72	6	2
499	20	-35.98	7	2
500	20	-52.51	8	2
501	20	-235.62	9	3
502	21	-0.94	1	0
503	21	5.47	3	0
504	21	-44.2	5	1
505	21	56.34	6	1
506	21	-37.96	7	1
507	21	-42.05	8	1
508	21	-26.17	9	1
509	21	70.75	10	1
510	21	-47.79	11	1
511	21	-25.17	12	1
512	21	1.59	13	1
513	21	-4.97	15	1
514	21	-35.55	16	1
515	21	8.09	17	1
516	21	-0.18	19	1
517	21	-54.18	20	1
518	21	-64.45	21	1
519	21	-51.37	22	1
520	21	-18.28	23	1
521	21	-33.98	24	1
522	21	-29.53	25	1
523	21	-23.6	27	1
524	21	-32.91	29	1
525	21	-3.77	30	1
526	21	-18.0	31	1
527	21	71.96	32	1
528	21	-28.66	33	1
529	21	-36.7	34	1
530	21	37.24	36	1
531	21	-48.35	37	1
532	21	-5.33	38	1
533	21	-20.54	39	1
534	21	-35.09	40	1
535	21	-23.97	41	1
536	21	-37.24	42	1
537	21	-28.34	43	1
538	21	-36.07	44	1
539	21	28.23	45	1
540	21	-20.84	48	1
541	21	-30.32	49	1
542	21	-42.95	50	1
543	21	-85.62	51	1
544	21	-25.3	53	1
545	21	-8.99	55	1
546	21	18.57	56	1
547	21	-42.6	58	1
548	21	-41.19	60	1
549	21	-270.65	61	2
550	21	-318.05	62	2
551	21	-331.74	63	2
552	21	-353.69	64	2
553	21	-310.95	65	2
554	22	-3.55	1	0
555	22	51.81	2	0
556	22	1.85	3	0
557	22	37.37	4	0
558	22	-76.94	5	1
559	22	-45.78	6	1
560	22	6.56	7	1
561	22	-118.46	8	1
562	22	-46.21	10	1
563	22	-39.96	11	1
564	22	-34.67	12	1
565	22	-20.26	14	1
566	22	-32.54	15	1
567	22	-102.92	16	2
568	22	-67.44	17	2
569	22	-137.37	19	2
570	22	-122.8	20	3
571	23	-0.76	2	0
572	23	-39.48	3	1
573	24	13.65	1	0
574	24	5.92	2	0
575	24	-7.48	4	0
576	24	-33.1	5	1
577	24	-26.82	6	1
578	24	-63.21	7	2
579	24	1.35	9	2
580	24	11.12	10	2
581	24	-7.83	11	2
582	24	-17.36	12	2
583	24	-36.92	13	2
584	24	37.0	14	2
585	24	-95.01	15	3
586	25	-34.92	1	0
587	25	12.72	2	0
588	25	-39.2	3	0
589	25	29.72	4	0
590	25	55.56	5	0
591	25	10.54	6	0
592	25	21.33	7	0
593	25	-21.73	8	1
594	25	-14.92	9	1
595	25	21.0	10	1
596	25	-22.73	11	1
597	25	-61.76	12	2
598	25	-48.15	13	2
599	25	-19.46	14	2
600	25	-17.89	15	2
601	25	-44.48	17	2
602	25	10.41	18	2
603	25	-59.82	19	2
604	25	-64.56	20	2
605	25	-56.52	21	2
606	25	-51.94	22	2
607	25	16.98	24	2
608	25	31.79	25	2
609	25	125.17	26	2
610	25	67.81	27	2
611	25	14.44	28	2
612	25	-72.34	29	2
613	25	-29.7	30	2
614	25	-68.27	31	2
615	25	-225.94	32	3
616	26	-84.28	2	1
617	26	-40.12	3	1
618	26	-109.22	5	2
619	26	-137.41	6	2
620	26	-137.9	7	2
621	26	-109.86	8	2
622	26	-116.59	9	2
623	26	-11.89	10	2
624	26	-136.86	11	2
625	26	-103.12	12	2
626	26	-113.96	13	2
627	26	-69.69	14	2
628	26	-12.45	17	2
629	26	12.96	18	2
630	26	-175.51	19	2
631	26	-78.19	20	2
632	26	-101.65	21	2
633	26	-115.37	22	2
634	26	-55.55	23	2
635	26	-111.58	24	2
636	26	124.89	25	2
637	26	-125.2	26	2
638	26	-89.11	27	2
639	26	-133.78	28	2
640	26	-81.95	29	2
641	26	-125.74	30	2
642	26	-91.88	31	2
643	26	-139.36	32	2
644	26	-85.81	33	2
645	26	-255.32	34	3
646	27	-33.15	1	0
647	27	17.0	2	0
648	27	15.65	3	0
649	27	18.42	4	0
650	27	-47.55	6	1
651	27	69.84	8	1
652	27	42.27	9	1
653	27	86.6	10	1
654	27	13.81	11	1
655	27	89.24	12	1
656	27	-18.44	13	1
657	27	-61.27	14	1
658	27	-18.41	15	1
659	27	-18.87	16	1
660	27	-17.82	17	1
661	27	-7.56	18	1
662	27	-109.37	19	2
663	27	-82.84	20	2
664	27	-100.81	21	2
665	27	-127.93	22	2
666	27	-82.29	23	2
667	27	20.15	24	2
668	27	-73.94	25	2
669	27	-91.05	26	2
670	27	-72.54	27	2
671	27	-118.5	28	2
672	27	-104.93	29	2
673	27	-104.61	30	2
674	27	-89.86	31	2
675	27	-124.24	32	2
676	27	-76.66	33	2
677	27	-167.77	35	2
678	27	-93.62	36	2
679	27	-127.81	37	2
680	27	-123.29	38	2
681	27	-78.72	39	2
682	27	-103.76	40	2
683	27	-118.4	42	2
684	27	-80.71	43	2
685	27	-87.66	44	2
686	27	-42.18	45	2
687	27	-119.45	46	2
688	27	-72.08	47	2
689	27	-124.27	51	2
690	27	-71.76	52	2
691	27	-103.78	53	2
692	27	14.13	54	2
693	27	-65.79	55	2
694	27	-110.75	56	2
695	27	-70.07	58	2
696	27	-97.57	59	2
697	27	-106.62	60	2
698	27	-82.73	61	2
699	27	-59.05	62	2
700	27	-48.07	63	2
701	27	-120.75	64	2
702	27	-123.75	65	2
703	27	16.52	68	2
704	27	-152.03	69	3
705	28	-8.5	1	0
706	28	5.37	2	0
707	28	-13.9	3	1
708	28	14.41	4	1
709	28	-42.99	5	2
710	28	-33.71	6	2
711	28	-85.27	8	2
712	28	-29.41	9	2
713	28	-141.55	11	2
714	28	-31.1	12	2
715	28	-53.38	13	2
716	28	9.26	14	2
717	28	-28.23	15	2
718	28	24.63	16	2
719	28	17.33	17	2
720	28	10.82	19	2
721	28	-16.51	20	2
722	28	-86.76	21	2
723	28	-213.72	22	3
724	29	-12.3	1	0
725	29	-12.49	2	0
726	29	16.39	4	0
727	29	-36.89	6	0
728	29	-24.42	7	0
729	29	0.54	10	0
730	29	1.64	11	0
731	29	0.62	12	0
732	29	46.18	13	0
733	29	2.68	14	0
734	29	-16.08	15	0
735	29	7.87	16	0
736	29	-1.22	17	0
737	29	-29.31	18	0
738	29	-10.76	19	0
739	29	-7.16	20	0
740	29	-1.91	21	0
741	29	-10.97	22	0
742	29	16.77	24	0
743	29	79.29	25	0
744	29	1.6	26	0
745	29	4.3	27	0
746	29	-2.38	28	0
747	29	3.45	30	0
748	29	1.18	31	0
749	29	-18.5	32	0
750	29	-11.35	33	0
751	29	-4.05	34	0
752	29	-12.05	35	0
753	29	-26.1	36	1
754	29	-33.68	37	1
755	29	-23.39	38	1
756	29	-18.16	39	1
757	29	-42.44	40	2
758	29	-1.63	41	2
759	29	-41.19	42	2
760	29	-19.75	44	2
761	29	-53.35	45	2
762	29	-60.27	46	2
763	29	-17.73	49	2
764	29	-38.84	50	2
765	29	-34.19	51	2
766	29	-75.55	52	3
767	30	-18.92	1	0
768	30	88.4	3	0
769	30	-10.59	4	0
770	30	1.33	5	0
771	30	30.9	6	0
772	30	0.12	7	0
773	30	56.81	8	0
774	30	35.73	9	0
775	30	-19.41	10	0
776	30	3.91	11	0
777	30	22.77	12	0
778	30	-13.65	13	0
779	31	-33.9	1	1
780	31	-17.48	2	1
781	31	-51.33	3	1
782	31	-35.15	4	1
783	31	-121.2	5	2
784	31	-111.76	6	2
785	31	-116.24	8	2
786	31	-99.9	9	2
787	31	-248.29	11	2
788	31	-131.26	13	3
789	32	-9.57	1	0
790	32	-53.45	2	1
791	32	-34.13	3	1
792	32	-39.84	4	1
793	32	-20.34	5	1
794	32	10.66	6	1
795	32	-14.57	7	1
796	32	-29.1	8	1
797	32	6.51	9	1
798	32	-64.43	10	1
799	32	-70.64	11	1
800	32	-54.24	12	1
801	32	-44.01	13	1
802	32	-10.15	15	1
803	32	-61.38	16	1
804	32	-228.25	17	2
805	32	-22.53	18	2
806	32	-130.97	19	2
807	32	-236.52	20	2
808	32	-251.96	21	2
809	32	-245.61	22	3
810	33	32.36	1	0
811	33	39.41	2	0
812	33	23.56	3	0
813	33	24.08	4	0
814	33	27.59	5	0
815	33	13.92	6	0
816	33	19.48	7	0
817	33	-8.58	8	0
818	33	-23.57	9	0
819	33	-121.45	10	1
820	33	-133.75	11	1
821	33	-149.1	12	1
822	33	-46.07	14	1
823	33	-139.21	15	1
824	33	-121.61	16	1
825	33	-463.47	17	2
826	33	-484.71	18	2
827	33	-538.26	19	3
828	34	-11.57	1	0
829	34	1.83	2	0
830	34	-24.79	3	1
831	34	13.36	4	1
832	34	-26.61	5	1
833	34	-15.77	6	1
834	34	-52.19	8	1
835	34	-23.63	9	1
836	34	-12.82	11	1
837	34	-13.57	12	1
838	34	15.67	13	1
839	34	-23.68	14	1
840	34	-36.88	16	1
841	34	-49.63	17	1
842	34	-19.77	18	1
843	34	-0.03	19	1
844	34	-32.13	20	1
845	34	-25.48	21	1
846	34	-3.16	22	1
847	34	-29.97	24	1
848	34	-28.26	25	1
849	34	19.96	26	1
850	34	157.34	27	1
851	34	-47.78	29	1
852	34	-5.18	30	1
853	34	-30.36	31	1
854	34	-17.38	32	1
855	34	-34.71	33	1
856	34	3.82	34	1
857	34	-18.66	35	1
858	34	-39.94	36	1
859	34	-27.08	37	1
860	34	-43.23	38	1
861	34	-87.32	39	2
862	34	-7.23	40	2
863	34	-69.87	41	2
864	34	186.69	42	2
865	34	-43.13	43	2
866	34	-66.88	44	2
867	34	-42.59	45	2
868	34	-56.01	46	2
869	34	140.22	47	2
870	34	-42.74	48	2
871	34	-53.98	49	2
872	34	51.58	50	2
873	34	-82.15	51	2
874	34	-27.25	53	2
875	34	-91.59	55	2
876	34	-16.07	56	2
877	34	-27.28	57	2
878	34	-118.04	58	2
879	34	-30.61	59	2
880	34	-75.83	60	2
881	34	-16.92	61	2
882	34	-77.07	62	2
883	34	-81.65	63	2
884	34	-89.07	64	2
885	34	-74.33	65	2
886	34	-42.81	66	2
887	34	-31.49	67	2
888	34	-50.11	68	2
889	34	-49.38	69	2
890	34	-62.49	70	2
891	34	47.58	71	2
892	34	-219.99	72	3
893	35	11.09	1	0
894	35	12.25	2	0
895	35	-26.42	3	0
896	35	2.38	4	0
897	35	16.6	5	0
898	35	-0.78	7	1
899	35	100.39	8	1
900	35	19.17	9	1
901	35	-49.26	10	1
902	35	30.52	11	1
903	35	-8.63	12	1
904	35	-6.05	13	1
905	35	155.0	14	1
906	35	15.61	15	1
907	35	0.9	17	1
908	35	-3.26	20	1
909	35	33.01	21	1
910	35	-234.28	22	1
911	35	-2.05	23	1
912	35	33.64	25	1
913	35	45.84	26	1
914	35	37.77	27	1
915	35	58.91	28	1
916	35	67.2	29	1
917	35	18.46	30	1
918	35	115.98	31	1
919	35	-14.49	32	1
920	35	-74.78	33	1
921	35	11.85	34	1
922	35	-47.35	35	1
923	35	117.31	36	1
924	35	12.31	38	1
925	35	102.52	39	1
926	35	51.65	41	1
927	35	51.07	42	1
928	35	2.71	43	1
929	35	27.33	44	1
930	35	-0.88	45	1
931	35	134.03	46	1
932	35	13.6	47	1
933	35	43.82	48	1
934	35	-35.32	49	1
935	35	15.72	50	1
936	35	19.36	51	1
937	35	88.68	53	1
938	35	35.76	54	1
939	35	61.82	55	1
940	35	5.8	57	1
941	35	82.43	58	1
942	35	65.52	59	1
943	35	7.48	60	1
944	35	3.82	61	1
945	35	-6.31	62	1
946	35	26.48	63	1
947	35	-41.49	64	2
948	35	-58.66	65	2
949	35	-4.92	66	2
950	35	-18.64	67	2
951	35	-15.3	68	2
952	35	-82.93	69	2
953	35	-4.72	70	2
954	35	-39.48	71	2
955	35	-53.14	72	2
956	35	-45.25	73	2
957	35	-44.78	74	2
958	35	-75.55	75	3
959	36	25.34	2	0
960	36	7.57	4	0
961	36	9.21	5	0
962	36	17.39	6	0
963	36	14.72	8	0
964	36	-1.43	9	0
965	36	5.69	10	0
966	36	19.28	11	0
967	36	14.56	12	0
968	36	13.69	13	0
969	36	11.68	14	0
970	36	26.99	15	0
971	36	27.98	16	0
972	36	37.56	18	0
973	36	65.74	19	0
974	36	-1.38	21	0
975	36	-102.62	22	1
976	36	-167.98	23	1
977	36	-72.26	24	1
978	36	-96.96	25	1
979	36	-186.21	26	2
980	36	-91.48	27	2
981	36	-141.32	28	2
982	36	-362.28	29	3
983	37	-16.29	1	0
984	37	-29.36	2	1
985	37	-74.33	3	2
986	37	-85.65	5	2
987	37	-57.94	6	2
988	37	84.13	7	2
989	37	-75.02	8	2
990	37	-27.21	9	2
991	37	7.66	10	2
992	37	-8.53	11	2
993	37	-25.25	12	2
994	37	-48.58	13	2
995	37	-35.83	15	2
996	37	-102.24	16	2
997	37	-14.68	17	2
998	37	-36.77	18	2
999	37	-54.98	19	2
1000	37	-61.16	20	2
1001	37	21.42	21	2
1002	37	-23.6	22	2
1003	37	-36.98	23	2
1004	37	-88.97	24	2
1005	37	-134.17	26	3
1006	38	119.14	1	0
1007	38	4.51	2	0
1008	38	-34.64	3	1
1009	38	-5.13	4	1
1010	38	-7.92	6	1
1011	38	-37.92	7	1
1012	38	-19.23	8	1
1013	38	-64.64	9	1
1014	38	-26.89	11	1
1015	38	-25.2	12	1
1016	38	7.99	13	1
1017	38	-60.3	15	1
1018	38	-38.99	16	1
1019	38	-7.07	17	1
1020	38	-45.09	18	1
1021	38	-33.61	19	1
1022	38	-16.97	20	1
1023	38	-40.24	21	1
1024	38	-92.35	22	1
1025	38	-50.98	23	1
1026	38	-51.78	24	1
1027	38	-50.97	25	1
1028	38	-69.36	26	1
1029	38	-56.63	28	1
1030	38	-35.53	29	1
1031	38	-54.76	30	1
1032	38	-45.78	31	1
1033	38	-21.12	32	1
1034	38	-57.65	33	1
1035	38	-21.07	34	1
1036	38	-45.12	35	1
1037	38	-13.0	36	1
1038	38	-41.77	38	1
1039	38	-54.94	39	1
1040	38	-14.77	41	1
1041	38	4.89	42	1
1042	38	77.19	43	1
1043	38	-27.09	44	1
1044	38	71.19	45	1
1045	38	-27.94	46	1
1046	38	-32.74	47	1
1047	38	-49.63	48	1
1048	38	-17.47	49	1
1049	38	-106.01	50	1
1050	38	38.98	51	1
1051	38	-27.19	52	1
1052	38	-16.81	53	1
1053	38	-64.22	54	1
1054	38	-9.47	55	1
1055	38	8.73	56	1
1056	38	-26.11	57	1
1057	38	8.98	58	1
1058	38	-26.71	59	1
1059	38	-68.81	61	1
1060	38	-3.23	62	1
1061	38	-43.9	63	1
1062	38	-10.63	64	1
1063	38	-47.4	65	1
1064	38	-46.7	66	1
1065	38	-43.97	67	1
1066	38	-51.58	68	1
1067	38	-29.3	69	1
1068	38	-135.58	70	2
1069	38	-141.18	71	2
1070	38	-121.22	73	2
1071	38	-165.89	74	2
1072	38	-115.99	75	2
1073	38	-113.73	76	2
1074	38	-50.68	77	2
1075	38	-120.58	79	2
1076	38	-127.78	80	2
1077	38	-262.9	81	3
1078	39	11.59	2	0
1079	39	-28.6	3	0
1080	39	-28.51	4	0
1081	39	-93.7	5	1
1082	39	-85.32	6	1
1083	39	-90.98	7	1
1084	39	-80.83	9	1
1085	39	-43.08	10	1
1086	39	-102.99	11	1
1087	39	-120.25	12	1
1088	39	-82.04	13	1
1089	39	-92.14	14	1
1090	39	-60.47	15	1
1091	39	-96.55	16	1
1092	39	47.26	17	1
1093	39	-68.82	19	1
1094	39	-101.88	20	1
1095	39	-168.27	21	2
1096	39	-151.59	23	2
1097	39	-107.45	24	2
1098	39	-121.02	26	2
1099	39	-141.49	27	2
1100	39	-139.16	28	2
1101	39	-92.96	29	2
1102	39	-61.58	30	2
1103	39	-54.81	31	2
1104	39	-151.27	32	2
1105	39	-123.43	34	2
1106	39	-144.13	35	2
1107	39	-113.83	36	2
1108	39	-126.69	37	2
1109	39	-150.98	38	2
1110	39	-132.02	39	2
1111	39	-197.84	40	3
1112	40	-14.46	1	0
1113	40	3.18	2	0
1114	40	7.15	3	0
1115	40	114.09	4	0
1116	40	-8.15	5	0
1117	40	-19.82	6	1
1118	40	7.69	8	1
1119	40	-15.25	9	1
1120	40	0.3	10	1
1121	40	0.98	11	1
1122	40	18.2	12	1
1123	40	-10.2	14	1
1124	40	31.86	15	1
1125	40	11.29	16	1
1126	40	30.55	18	1
1127	40	15.26	19	1
1128	40	-47.45	20	1
1129	40	-73.55	22	2
1130	40	-83.3	23	2
1131	40	-70.3	24	2
1132	40	-107.78	25	3
1133	41	-86.16	1	1
1134	41	-51.19	2	1
1135	41	-77.05	3	1
1136	41	-67.6	4	1
1137	41	16.29	5	1
1138	41	-56.89	7	1
1139	41	-101.25	8	1
1140	41	-90.94	9	1
1141	41	-46.2	10	1
1142	41	-53.99	11	1
1143	41	-48.32	12	1
1144	41	-82.1	13	1
1145	41	-100.05	14	1
1146	41	-52.13	15	1
1147	41	-114.3	16	1
1148	41	-64.99	17	1
1149	41	-103.96	18	1
1150	41	-83.37	20	1
1151	41	-313.64	21	2
1152	41	-300.49	22	3
1153	42	15.97	1	0
1154	42	106.78	2	0
1155	42	-35.57	3	1
1156	42	-53.97	5	1
1157	42	-34.68	6	1
1158	42	-33.97	7	1
1159	42	18.1	8	1
1160	42	-44.17	9	1
1161	42	-102.05	10	2
1162	42	-10.61	11	2
1163	42	-200.13	12	3
1164	43	21.54	2	0
1165	43	25.54	3	0
1166	43	9.82	4	0
1167	43	0.29	5	0
1168	43	-23.95	6	0
1169	43	13.37	7	0
1170	43	-18.89	11	0
1171	43	-7.94	13	0
1172	43	23.1	14	0
1173	43	51.2	15	0
1174	43	-49.63	16	1
1175	43	-125.15	17	2
1176	43	-93.31	18	2
1177	43	-82.77	19	2
1178	43	-60.52	22	2
1179	43	-173.58	23	3
1180	44	32.65	2	0
1181	44	11.34	5	0
1182	44	39.07	6	0
1183	44	5.13	7	0
1184	44	11.43	8	0
1185	44	23.57	9	0
1186	44	20.27	10	0
1187	44	-19.77	11	1
1188	44	-31.49	12	1
1189	44	-16.58	13	1
1190	44	-16.46	14	1
1191	44	-5.6	15	1
1192	44	-10.07	16	1
1193	44	11.62	17	1
1194	44	6.54	18	1
1195	44	-3.08	19	1
1196	44	24.95	20	1
1197	44	-0.8	21	1
1198	44	-3.19	23	1
1199	44	-52.6	24	1
1200	44	-35.19	25	1
1201	44	-11.23	26	1
1202	44	-24.45	27	1
1203	44	-4.87	28	1
1204	44	-54.24	29	2
1205	44	-4.59	31	2
1206	44	-30.37	32	2
1207	44	-57.37	33	2
1208	44	-33.55	34	2
1209	44	-37.16	35	2
1210	44	-53.01	36	2
1211	44	-36.41	37	2
1212	44	51.51	38	2
1213	44	4.74	39	2
1214	44	-66.42	40	2
1215	44	-30.75	42	2
1216	44	-47.61	43	2
1217	44	-22.26	44	2
1218	44	-74.92	45	2
1219	44	51.99	46	2
1220	44	-28.41	47	2
1221	44	-66.63	48	2
1222	44	-21.03	49	2
1223	44	-65.06	50	2
1224	44	40.22	51	2
1225	44	-50.08	52	2
1226	44	-32.56	53	2
1227	44	-14.12	55	2
1228	44	19.74	56	2
1229	44	25.93	57	2
1230	44	-41.04	58	2
1231	44	-26.24	59	2
1232	44	-71.77	60	2
1233	44	-17.67	61	2
1234	44	-61.73	62	2
1235	44	-13.39	64	2
1236	44	-233.53	65	3
1237	45	-10.05	1	0
1238	45	-25.25	2	0
1239	45	8.91	3	0
1240	45	21.71	4	0
1241	45	41.7	5	0
1242	45	0.7	6	0
1243	45	-63.42	7	1
1244	45	-102.46	8	1
1245	45	-111.87	9	2
1246	45	-181.15	10	3
1247	46	17.44	2	0
1248	46	21.87	3	0
1249	46	-2.67	4	0
1250	46	29.85	5	0
1251	46	22.79	6	0
1252	46	-19.08	7	0
1253	46	9.25	8	0
1254	46	15.86	9	0
1255	46	3.72	10	0
1256	46	-201.86	11	1
1257	46	-201.42	12	1
1258	46	-170.34	14	1
1259	46	-283.06	15	2
1260	46	-434.81	16	2
1261	46	-222.46	17	2
1262	46	-368.41	18	2
1263	46	-186.6	19	2
1264	46	-243.63	20	2
1265	46	-234.02	21	2
1266	46	-279.18	22	2
1267	46	-143.91	23	2
1268	46	-240.27	25	2
1269	46	-117.77	26	2
1270	46	-305.96	27	2
1271	46	-293.46	28	2
1272	46	-258.15	29	2
1273	46	-272.11	30	2
1274	46	-267.78	31	2
1275	46	-434.48	32	2
1276	46	-381.99	33	2
1277	46	-280.31	34	2
1278	46	-410.55	35	2
1279	46	-383.98	36	2
1280	46	-259.3	38	2
1281	46	-346.66	39	2
1282	46	-398.54	40	2
1283	46	-282.93	41	2
1284	46	-358.85	42	2
1285	46	-276.83	43	2
1286	46	-263.26	44	2
1287	46	-258.14	48	2
1288	46	-354.71	49	2
1289	46	-404.37	50	2
1290	46	-408.15	52	2
1291	46	-392.2	53	2
1292	46	-257.78	54	2
1293	46	-428.29	55	2
1294	46	-391.46	56	2
1295	46	-403.98	58	2
1296	46	-422.09	59	2
1297	46	-468.57	60	2
1298	46	-242.55	62	2
1299	46	-215.89	63	2
1300	46	-320.04	65	3
1301	47	23.24	1	0
1302	47	35.03	2	0
1303	47	47.82	3	0
1304	47	-89.56	4	1
1305	47	-351.54	6	2
1306	47	-363.31	7	3
1307	49	3.16	2	0
1308	49	9.88	3	0
1309	49	-1.24	4	0
1310	49	0.44	5	0
1311	49	-40.37	6	1
1312	49	-205.48	7	2
1313	49	-110.7	10	2
1314	49	-215.05	11	2
1315	49	-219.36	12	2
1316	49	-227.35	13	2
1317	49	-205.43	15	2
1318	49	-229.93	16	3
1319	50	-18.9	1	0
1320	50	-44.25	2	1
1321	50	-11.13	3	1
1322	50	-4.56	4	1
1323	50	-23.24	5	1
1324	50	-3.23	6	1
1325	50	-12.34	7	1
1326	50	19.63	8	1
1327	50	-43.66	9	1
1328	50	-56.61	10	1
1329	50	-22.23	12	1
1330	50	-23.34	13	1
1331	50	-40.39	14	1
1332	50	101.79	15	1
1333	50	96.98	16	1
1334	50	23.23	17	1
1335	50	-12.86	18	1
1336	50	-30.62	19	1
1337	50	3.2	20	1
1338	50	29.2	21	1
1339	50	-57.92	22	1
1340	50	-64.15	23	1
1341	50	-14.48	24	1
1342	50	51.3	25	1
1343	50	-35.28	28	1
1344	50	-25.36	30	1
1345	50	-11.4	32	1
1346	50	16.36	33	1
1347	50	60.88	34	1
1348	50	-2.64	35	1
1349	50	-52.3	36	1
1350	50	-10.05	37	1
1351	50	-17.41	38	1
1352	50	-22.45	39	1
1353	50	38.77	40	1
1354	50	-59.42	41	1
1355	50	25.82	42	1
1356	50	29.64	43	1
1357	50	-132.95	44	2
1358	50	-103.53	45	2
1359	50	-130.24	46	2
1360	50	-232.25	47	2
1361	50	10.18	48	2
1362	50	-138.92	49	2
1363	50	-167.83	50	3
1364	51	-24.41	2	0
1365	51	-154.47	3	1
1366	51	-220.55	4	1
1367	51	-143.03	5	1
1368	51	-234.18	6	2
1369	51	-230.21	7	2
1370	51	-154.6	8	2
1371	51	-251.47	9	2
1372	51	-297.56	10	2
1373	51	-325.57	11	2
1374	51	-166.34	12	2
1375	51	-118.57	13	2
1376	51	-130.31	14	2
1377	51	-229.95	15	2
1378	51	-212.25	17	2
1379	51	-269.27	18	3
1380	52	-26.81	1	0
1381	52	23.16	2	0
1382	52	-29.39	3	0
1383	52	-50.79	4	1
1384	52	-68.6	6	1
1385	52	-24.63	7	1
1386	52	-19.46	8	1
1387	52	-38.15	9	1
1388	52	-68.16	10	1
1389	52	-42.78	11	1
1390	52	-91.95	12	1
1391	52	-27.17	13	1
1392	52	-58.83	14	1
1393	52	-45.17	15	1
1394	52	-42.98	16	1
1395	52	-51.35	17	1
1396	52	-13.64	18	1
1397	52	-54.42	19	1
1398	52	-64.47	20	1
1399	52	-65.71	21	1
1400	52	-26.86	22	1
1401	52	-34.6	23	1
1402	52	-74.08	24	1
1403	52	-58.51	25	1
1404	52	49.0	26	1
1405	52	-24.6	27	1
1406	52	-29.4	28	1
1407	52	-41.82	29	1
1408	52	-83.58	30	1
1409	52	-162.86	32	2
1410	52	-108.29	33	2
1411	52	-171.06	34	2
1412	52	-195.35	35	3
1413	53	-6.82	2	0
1414	53	2.49	3	0
1415	53	-8.7	4	0
1416	53	8.58	5	0
1417	53	13.83	6	0
1418	53	-42.44	7	1
1419	53	12.65	8	1
1420	53	-45.31	10	1
1421	53	-48.8	12	1
1422	53	-54.38	13	1
1423	53	-97.28	14	2
1424	53	-23.72	15	2
1425	53	-7.07	16	2
1426	53	-141.25	17	3
1427	54	19.87	1	0
1428	54	6.24	2	0
1429	54	15.34	4	0
1430	54	2.79	5	0
1431	54	-3.05	6	0
1432	54	3.99	7	0
1433	54	-50.35	9	1
1434	54	-44.18	10	1
1435	54	-98.51	11	2
1436	54	-67.64	13	2
1437	54	-212.42	14	2
1438	54	-116.3	15	3
1439	55	-3.32	1	0
1440	55	20.92	2	0
1441	55	19.48	3	0
1442	55	149.87	4	0
1443	55	4.44	5	0
1444	55	20.31	6	0
1445	55	-2.23	7	0
1446	55	-19.97	8	0
1447	55	4.96	10	0
1448	55	60.56	11	0
1449	55	12.4	12	0
1450	55	-3.49	13	0
1451	55	9.26	14	0
1452	55	22.86	15	0
1453	55	1.9	17	0
1454	55	-163.33	18	1
1455	55	-190.2	19	1
1456	55	-185.55	20	1
1457	55	-169.83	21	1
1458	55	-330.97	23	1
1459	55	-191.47	25	1
1460	55	-170.7	26	1
1461	55	-145.82	27	1
1462	55	-211.66	28	2
1463	55	-209.87	29	2
1464	55	-196.55	30	2
1465	55	-190.99	31	2
1466	55	-179.19	32	2
1467	55	-203.45	34	2
1468	55	-229.7	35	2
1469	55	-176.91	36	2
1470	55	-222.02	37	2
1471	55	-263.47	38	2
1472	55	-202.99	39	2
1473	55	-198.51	40	2
1474	55	-237.53	41	3
1475	56	-6.36	1	0
1476	56	-11.92	2	0
1477	56	39.63	3	0
1478	56	31.14	4	0
1479	56	-15.61	5	0
1480	56	-11.9	6	0
1481	56	9.06	7	0
1482	56	38.47	8	0
1483	56	2.81	9	0
1484	56	28.49	10	0
1485	56	22.14	11	0
1486	56	119.5	12	0
1487	56	-48.85	13	1
1488	56	-29.6	14	1
1489	56	-16.05	15	1
1490	56	9.25	16	1
1491	56	-12.45	17	1
1492	56	-29.78	19	1
1493	56	-7.86	20	1
1494	56	-42.16	21	1
1495	56	-48.36	22	1
1496	56	-27.65	23	1
1497	56	-11.84	24	1
1498	56	-89.86	25	1
1499	56	-48.92	26	1
1500	56	-33.79	27	1
1501	56	-61.33	28	1
1502	56	-32.49	29	1
1503	56	-25.03	30	1
1504	56	-20.09	31	1
1505	56	62.6	33	1
1506	56	4.05	34	1
1507	56	-55.86	35	1
1508	56	-50.9	36	1
1509	56	-30.39	37	1
1510	56	-47.18	38	1
1511	56	6.05	39	1
1512	56	-282.38	40	2
1513	56	-297.05	41	2
1514	56	-308.89	42	3
1515	57	-49.62	1	1
1516	57	-39.58	2	1
1517	57	-35.49	3	1
1518	57	-45.8	4	1
1519	57	32.36	5	1
1520	57	4.94	6	1
1521	57	-48.27	7	1
1522	57	-27.17	8	1
1523	57	-36.15	9	1
1524	57	-15.94	10	1
1525	57	-39.5	12	1
1526	57	139.77	13	1
1527	57	-59.92	14	1
1528	57	124.52	15	1
1529	57	-246.91	17	2
1530	57	-240.72	18	2
1531	57	-219.76	19	2
1532	57	-370.93	21	3
1533	58	74.48	1	0
1534	58	-28.6	2	0
1535	58	66.94	3	0
1536	58	-32.0	5	0
1537	58	22.21	7	0
1538	58	-69.59	9	1
1539	58	-15.76	10	1
1540	58	-4.23	11	1
1541	58	-53.45	12	1
1542	58	-74.23	13	1
1543	58	-46.03	14	1
1544	58	-81.56	15	1
1545	58	-68.96	16	1
1546	58	-16.12	17	1
1547	58	-64.9	18	1
1548	58	-7.77	19	1
1549	58	-58.66	21	1
1550	58	-126.59	22	2
1551	58	-110.75	23	2
1552	58	-103.58	24	2
1553	58	-78.27	25	2
1554	58	3.37	26	2
1555	58	-94.18	28	2
1556	58	-48.3	30	2
1557	58	-73.73	31	2
1558	58	-137.66	32	2
1559	58	-69.68	34	2
1560	58	-68.45	35	2
1561	58	-189.79	36	2
1562	58	-61.49	37	2
1563	58	-130.18	38	2
1564	58	-121.27	39	2
1565	58	-211.88	40	2
1566	58	-92.5	41	2
1567	58	-118.39	42	2
1568	58	-69.95	43	2
1569	58	-148.45	44	2
1570	58	-101.79	45	2
1571	58	-121.83	46	2
1572	58	-67.75	47	2
1573	58	-47.27	48	2
1574	58	-146.99	49	3
1575	59	13.16	1	0
1576	59	-3.84	2	0
1577	59	2.23	3	0
1578	59	-1.24	4	0
1579	59	56.03	6	0
1580	59	-14.56	7	0
1581	59	-7.76	8	0
1582	59	-19.01	9	0
1583	59	16.11	10	0
1584	59	11.2	11	0
1585	59	-4.4	12	0
1586	59	-13.28	13	0
1587	59	11.89	14	0
1588	59	29.92	15	0
1589	59	-6.26	16	0
1590	59	7.36	17	0
1591	59	4.9	18	0
1592	59	-10.18	19	0
1593	59	-14.18	20	0
1594	59	-17.37	21	0
1595	59	-32.43	22	1
1596	59	4.9	23	1
1597	59	-32.43	25	1
1598	59	16.57	26	1
1599	59	11.78	27	1
1600	59	-26.07	28	1
1601	59	-3.82	29	1
1602	59	23.9	30	1
1603	59	3.84	31	1
1604	59	-27.34	32	1
1605	59	-126.98	33	2
1606	59	-116.35	34	2
1607	59	-118.05	35	2
1608	59	-129.99	36	2
1609	59	-199.45	37	3
1610	60	52.16	1	0
1611	60	33.86	2	0
1612	60	25.01	3	0
1613	60	-81.33	4	1
1614	60	-103.19	5	1
1615	60	-31.51	6	1
1616	60	-65.17	7	1
1617	60	-96.58	8	2
1618	60	-38.39	9	2
1619	60	-44.14	10	2
1620	60	-63.3	11	2
1621	60	-190.82	12	3
1622	61	-23.18	1	0
1623	61	-14.85	2	0
1624	61	7.97	3	0
1625	61	0.91	4	0
1626	61	11.6	6	0
1627	61	29.81	7	0
1628	61	28.57	8	0
1629	61	7.38	9	0
1630	61	-3.83	10	0
1631	61	3.62	11	0
1632	61	177.29	12	0
1633	61	-19.06	13	0
1634	61	25.96	14	0
1635	61	-99.87	15	1
1636	61	-128.22	16	2
1637	61	-183.19	17	3
1638	62	-3.58	1	0
1639	62	21.18	2	0
1640	62	-15.24	3	0
1641	62	-10.7	4	0
1642	62	3.59	6	0
1643	62	-62.59	7	1
1644	62	-46.17	8	1
1645	62	-188.72	9	2
1646	62	-234.8	10	2
1647	62	-7.56	11	2
1648	62	-141.89	13	2
1649	62	-169.13	14	2
1650	62	-159.46	15	2
1651	62	-178.85	16	2
1652	62	-192.56	17	2
1653	62	-179.28	19	2
1654	62	-64.67	20	2
1655	62	-166.52	21	2
1656	62	-53.05	22	2
1657	62	-205.11	24	2
1658	62	-217.05	25	2
1659	62	-51.58	26	2
1660	62	-105.49	27	2
1661	62	0.17	28	2
1662	62	-164.83	29	2
1663	62	-302.34	30	2
1664	62	-115.77	32	2
1665	62	-117.19	33	2
1666	62	-211.98	34	2
1667	62	-214.07	36	2
1668	62	-147.0	37	2
1669	62	-112.27	38	2
1670	62	-125.16	39	2
1671	62	-164.43	40	2
1672	62	-165.82	41	2
1673	62	-78.51	42	2
1674	62	-112.67	43	2
1675	62	-113.37	44	2
1676	62	-331.04	45	3
1677	63	67.14	1	0
1678	63	-19.37	2	0
1679	63	-14.61	3	0
1680	63	-18.23	5	0
1681	63	-4.1	6	0
1682	63	-52.14	7	1
1683	63	-29.38	8	1
1684	63	-76.79	9	1
1685	63	-76.52	10	1
1686	63	13.3	11	1
1687	63	-58.2	12	1
1688	63	-56.12	13	1
1689	63	5.25	14	1
1690	63	-78.16	16	2
1691	63	-34.49	18	2
1692	63	85.06	19	2
1693	63	-107.78	20	3
1694	64	29.21	1	0
1695	64	36.11	2	0
1696	64	14.36	3	0
1697	64	-20.34	4	0
1698	64	-4.61	5	0
1699	64	17.82	6	0
1700	64	42.43	7	0
1701	64	51.88	8	0
1702	64	0.91	9	0
1703	64	21.5	10	0
1704	64	-18.55	11	0
1705	64	21.53	12	0
1706	64	5.04	13	0
1707	64	-18.07	14	0
1708	64	42.37	15	0
1709	64	-4.21	16	0
1710	64	13.71	17	0
1711	64	36.99	18	0
1712	64	20.27	19	0
1713	64	-8.78	20	0
1714	64	13.17	21	0
1715	64	12.17	22	0
1716	64	-53.7	25	0
1717	64	32.44	26	0
1718	64	16.96	27	0
1719	64	38.34	28	0
1720	64	-8.7	29	0
1721	64	9.96	30	0
1722	64	-5.14	31	0
1723	64	-36.69	32	1
1724	64	-15.67	33	1
1725	64	29.63	34	1
1726	64	22.04	35	1
1727	64	20.97	36	1
1728	64	145.4	37	1
1729	64	-17.87	38	1
1730	64	-26.5	39	1
1731	64	-46.77	40	1
1732	64	-20.01	41	1
1733	64	-14.83	42	1
1734	64	-8.46	43	1
1735	64	-29.21	45	1
1736	64	12.88	46	1
1737	64	20.58	47	1
1738	64	4.94	48	1
1739	64	-64.18	49	1
1740	64	-21.41	50	1
1741	64	-21.3	51	1
1742	64	-27.2	53	1
1743	64	-11.54	54	1
1744	64	12.93	55	1
1745	64	9.36	56	1
1746	64	-16.9	57	1
1747	64	-15.56	58	1
1748	64	-18.16	59	1
1749	64	100.19	60	1
1750	64	9.53	61	1
1751	64	80.65	62	1
1752	64	-52.91	64	1
1753	64	25.48	65	1
1754	64	-19.57	66	1
1755	64	-65.26	67	1
1756	64	19.6	68	1
1757	64	8.36	69	1
1758	64	-0.88	70	1
1759	64	-37.1	71	1
1760	64	-0.32	72	1
1761	64	-14.28	73	1
1762	64	-2.32	74	1
1763	64	141.76	75	1
1764	64	87.47	76	1
1765	64	0.14	77	1
1766	64	28.68	79	1
1767	64	91.21	80	1
1768	64	-17.58	81	1
1769	64	3.45	82	1
1770	64	-201.03	83	1
1771	64	5.18	84	1
1772	64	-19.49	85	1
1773	64	-42.57	86	1
1774	64	6.74	87	1
1775	64	-0.97	89	1
1776	64	4.41	90	1
1777	64	2.57	91	1
1778	64	-23.64	92	1
1779	64	-44.46	93	1
1780	64	23.64	94	1
1781	64	33.51	95	1
1782	64	10.4	96	1
1783	64	-10.08	97	1
1785	64	-19.42	99	1
1786	64	-34.49	100	1
1787	64	-4.82	101	1
1788	64	-13.79	102	1
1789	64	-23.33	103	1
1790	64	74.5	104	1
1791	64	45.27	105	1
1792	64	-108.47	106	2
1793	64	-111.45	107	2
1794	64	-94.22	108	2
1795	64	29.49	109	2
1796	64	-45.47	110	2
1797	64	-30.36	112	2
1798	64	-86.76	113	2
1799	64	-79.0	114	2
1800	64	3.03	115	2
1801	64	-70.33	116	2
1802	64	-84.57	117	2
1803	64	-122.97	118	2
1804	64	-75.03	120	2
1805	64	-94.87	121	2
1806	64	-66.25	122	2
1807	64	78.65	123	2
1808	64	-33.06	125	2
1809	64	-13.41	126	2
1810	64	15.12	127	2
1811	64	-4.7	128	2
1812	64	-116.45	129	2
1813	64	-8.89	130	2
1814	64	-70.22	131	2
1815	64	-97.38	132	2
1816	64	-54.4	133	2
1817	64	-91.0	134	2
1818	64	-50.14	136	2
1819	64	-44.8	137	2
1820	64	-92.09	139	2
1821	64	-70.16	140	2
1822	64	-91.26	141	2
1823	64	-170.3	142	3
1824	65	-1.82	1	0
1825	65	-27.81	2	1
1826	65	-31.43	3	1
1827	65	-12.66	4	1
1828	65	17.08	5	1
1829	65	-44.84	6	1
1830	65	-79.52	7	1
1831	65	17.07	8	1
1832	65	-61.81	9	1
1833	65	-11.41	10	1
1834	65	28.4	11	1
1835	65	61.58	12	1
1836	65	-59.11	13	1
1837	65	-48.69	14	1
1838	65	-90.05	15	2
1839	65	-68.81	16	2
1840	65	-77.56	18	2
1841	65	16.5	19	2
1842	65	-65.26	20	2
1843	65	-83.65	21	2
1844	65	-75.19	22	2
1845	65	-72.35	23	3
1846	66	-36.32	1	0
1847	66	12.94	2	0
1848	66	-15.07	4	0
1849	66	5.23	5	0
1850	66	-150.73	6	1
1851	66	-129.51	7	1
1852	66	-207.42	9	2
1853	66	-207.67	10	2
1854	66	-213.57	11	2
1855	66	-168.32	12	2
1856	66	-169.78	13	2
1857	66	-99.5	14	2
1858	66	-138.58	15	2
1859	66	-212.6	16	2
1860	66	-108.16	17	2
1861	66	-142.99	18	2
1862	66	-37.06	20	2
1863	66	-143.92	21	2
1864	66	-186.29	22	2
1865	66	-317.48	23	3
1866	67	8.69	1	0
1867	67	-10.36	3	0
1868	67	1.63	5	0
1869	67	4.83	6	0
1870	67	3.53	7	0
1871	67	-5.96	8	0
1872	67	-11.51	9	0
1873	67	17.64	10	0
1874	67	-2.05	11	0
1875	67	-52.95	12	0
1876	67	6.2	13	0
1877	67	18.61	14	0
1878	67	-7.14	15	0
1879	67	-158.33	16	1
1880	67	-175.14	17	1
1881	67	-165.62	18	1
1882	67	-203.04	19	1
1883	67	-15.32	20	1
1884	67	-144.83	21	1
1885	67	-134.34	22	1
1886	67	-184.87	23	2
1887	67	-182.11	24	2
1888	67	-15.15	25	2
1889	67	-202.44	26	2
1890	67	-132.52	27	2
1891	67	-174.41	28	2
1892	67	-98.63	29	2
1893	67	-169.81	30	2
1894	67	-186.78	31	2
1895	67	-164.99	32	2
1896	67	-191.92	33	2
1897	67	-122.34	34	2
1898	67	-149.16	35	2
1899	67	-178.78	36	2
1900	67	-188.18	37	2
1901	67	-207.42	39	2
1902	67	-134.11	40	2
1903	67	-199.55	41	2
1904	67	-127.64	42	2
1905	67	-161.69	43	2
1906	67	-198.53	44	2
1907	67	-173.51	45	2
1908	67	-268.27	46	3
1909	68	10.47	1	0
1910	68	-23.86	2	0
1911	68	6.33	3	0
1912	68	16.2	4	0
1913	68	-169.18	5	1
1914	68	-99.07	6	1
1915	68	-198.03	7	1
1916	68	-157.38	8	1
1917	68	-132.49	9	1
1918	68	-90.35	10	1
1919	68	-175.92	11	1
1920	68	-174.08	13	1
1921	68	-156.83	14	1
1922	68	-113.62	15	1
1923	68	21.48	16	1
1924	68	-192.19	18	1
1925	68	-130.35	19	1
1926	68	-123.7	20	1
1927	68	-123.27	21	1
1928	68	-184.72	22	1
1929	68	-140.27	23	1
1930	68	-182.7	24	1
1931	68	-150.16	25	1
1932	68	-195.94	26	1
1933	68	-186.51	27	1
1934	68	-158.54	28	1
1935	68	-139.97	29	1
1936	68	-176.32	30	1
1937	68	-155.15	31	1
1938	68	-179.84	32	1
1939	68	-180.28	33	1
1940	68	-283.59	34	2
1941	68	-310.98	36	2
1942	68	-308.2	37	3
1943	69	7.25	2	0
1944	69	-2.51	3	0
1945	69	-8.04	4	0
1946	69	-36.41	5	0
1947	69	-33.89	6	0
1948	69	-71.25	7	1
1949	69	-56.15	8	1
1950	69	-68.61	9	1
1951	69	-61.86	10	1
1952	69	-81.66	11	1
1953	69	-70.05	12	1
1954	69	-48.74	13	1
1955	69	-25.06	15	1
1956	69	-76.26	16	1
1957	69	-103.8	17	2
1958	69	-115.3	18	2
1959	69	-84.98	19	2
1960	69	-113.66	20	2
1961	69	-123.22	21	2
1962	69	-60.24	22	2
1963	69	-17.1	24	2
1964	69	-132.26	25	3
1965	70	-14.7	1	0
1966	70	18.38	2	0
1967	70	76.37	3	0
1968	70	-16.74	4	0
1969	70	3.21	5	1
1970	70	12.57	6	1
1971	70	16.27	7	1
1972	70	9.73	8	1
1973	70	14.81	9	1
1974	70	17.56	10	1
1975	70	-9.97	11	1
1976	70	-2.87	12	1
1977	70	-42.54	13	1
1978	70	-13.17	14	1
1979	70	13.63	15	1
1980	70	9.54	16	1
1981	70	40.73	17	1
1982	70	-5.01	18	1
1983	70	15.25	19	1
1984	70	8.95	20	1
1985	70	3.48	21	1
1986	70	21.65	22	1
1987	70	11.15	24	1
1988	70	-45.01	25	2
1989	70	-60.76	26	3
1990	71	3.01	1	0
1991	71	7.1	2	0
1992	71	170.73	3	0
1993	71	1.78	4	0
1994	71	3.92	5	0
1995	71	25.95	6	0
1996	71	-29.64	7	0
1997	71	-36.63	8	1
1998	71	-57.12	9	1
1999	71	-18.91	10	1
[truncated: 28,000 more rows]
