# Supplementary material for: Design of buried charged networks in artificial proteins
Source: Nat Commun. 2021 Mar 25;12:1895. doi: 10.1038/s41467-021-21909-7 (PMC7994573; doi:10.1038/s41467-021-21909-7)
Supplement: Supplementary file 4 — Source Data [file 41467_2021_21909_MOESM4_ESM.zip › source_data_final_revised/figure3/c/data.txt]

aa	total_substitutions	accepted_substitutions	ratioAsp	573	123	0.21465968586387435Arg	559	90	0.16100178890876565Glu	499	129	0.25851703406813625His	588	26	0.04421768707482993Lys	469	81	0.17270788912579957Asn	348	20	0.05747126436781609Tyr	566	34	0.06007067137809187Ser	581	16	0.027538726333907058Gln	555	42	0.07567567567567568Thr	496	15	0.03024193548387097Gly	560	12	0.02142857142857143Cys	0	0	0Pro	0	0	0Trp	633	17	0.026856240126382307Ala	592	8	0.013513513513513514Met	412	5	0.012135922330097087Leu	602	10	0.016611295681063124Val	546	5	0.009157509157509158Ile	524	8	0.015267175572519083Phe	589	8	0.013582342954159592
