# Supplementary material for: Design of buried charged networks in artificial proteins
Source: Nat Commun. 2021 Mar 25;12:1895. doi: 10.1038/s41467-021-21909-7 (PMC7994573; doi:10.1038/s41467-021-21909-7)
Supplement: Supplementary file 4 — Source Data [file 41467_2021_21909_MOESM4_ESM.zip › source_data_final_revised/figure3/d/data.txt]

	amino_acid	value
0	Asp	0.40975393174294195
1	Arg	0.4095022077688646
2	His	0.3481107209721901
3	Glu	0.3081540386919812
4	Lys	0.14109846614660593
5	Asn	0.31441596775317016
6	Gln	0.2135335590995595
7	Ser	0.17748297956222192
8	Tyr	0.17150207514443805
9	Thr	0.07909223122340237
10	Cys	-0.14309074949673983
11	Gly	-0.1517096034105604
12	Pro	-0.4963616822578606
13	Trp	0.030669006443474922
14	Ala	-0.09902755893299475
15	Met	-0.16005838964010477
16	Leu	-0.23785769581894256
17	Ile	-0.2754150865251195
18	Phe	-0.2812784747408017
19	Val	-0.2959221658791733
