# Supplementary material for: Design of buried charged networks in artificial proteins
Source: Nat Commun. 2021 Mar 25;12:1895. doi: 10.1038/s41467-021-21909-7 (PMC7994573; doi:10.1038/s41467-021-21909-7)
Supplement: Supplementary file 4 — Source Data [file 41467_2021_21909_MOESM4_ESM.zip › source_data_final_revised/figure3/g/ip-oe2nz.txt]

Frame	Distance (A)
0	3.067317
1	2.615168
2	2.546114
3	2.641971
4	2.660157
5	2.643744
6	2.665019
7	2.732219
8	2.751704
9	3.910038
10	3.630194
11	4.014949
12	4.239007
13	4.419141
14	4.621914
15	4.378579
16	4.182982
17	4.559643
18	2.780018
19	2.724619
20	2.678709
21	2.707828
22	2.604021
23	2.632533
24	2.760120
25	2.769095
26	2.747674
27	2.619014
28	2.684657
29	2.831901
30	2.883659
31	2.687022
32	2.738665
33	2.664628
34	2.544940
35	2.616588
36	2.664366
37	2.697629
38	2.716301
39	2.483513
40	2.634073
41	2.692198
42	2.594149
43	2.776405
44	2.539230
45	2.687691
46	2.680426
47	2.535987
48	2.680037
49	2.784573
50	2.614518
51	2.591141
52	2.606704
53	2.669921
54	2.563021
55	2.691035
56	2.690239
57	2.615827
58	2.678324
59	2.567602
60	2.672553
61	2.705021
62	2.554085
63	2.680774
64	2.662610
65	2.693987
66	2.709472
67	2.582338
68	2.812595
69	2.706892
70	4.526503
71	3.803470
72	4.256224
73	4.741197
74	4.419886
75	3.959633
76	4.513905
77	4.565560
78	4.746666
79	4.279401
80	3.814433
81	4.365657
82	4.505901
83	4.077885
84	4.080336
85	4.357707
86	4.115960
87	4.251700
88	4.442406
89	3.794956
90	4.225824
91	4.323844
92	4.470418
93	4.482537
94	4.633003
95	4.331571
96	4.514781
97	4.490748
98	4.709190
99	4.599283
100	4.157765
101	4.513874
102	4.754230
103	4.574956
104	4.108815
105	4.099109
106	4.363496
107	4.610478
108	4.259218
109	4.350500
110	4.261453
111	4.505205
112	4.445778
113	4.431087
114	4.448656
115	4.346678
116	4.193807
117	4.354455
118	4.682499
119	4.331624
120	4.506806
121	3.972854
122	4.465197
123	4.237214
124	4.339399
125	3.437538
126	4.224043
127	4.527609
128	4.476297
129	4.221882
130	4.312590
131	4.160841
132	3.067107
133	4.484235
134	4.509069
135	4.426025
136	4.450883
137	4.551945
138	4.451525
139	4.312854
140	4.340240
141	4.173953
142	4.371731
143	4.502366
144	2.716840
145	2.666223
146	2.626158
147	2.510677
148	2.750065
149	3.023413
150	2.713934
151	2.682176
152	2.648957
153	2.553029
154	2.637048
155	2.592041
156	2.726549
157	2.666534
158	2.586190
159	2.655941
160	2.738093
161	2.665501
162	2.633147
163	2.710333
164	2.627451
165	2.583016
166	2.655206
167	2.719613
168	2.597341
169	2.646353
170	2.783473
171	2.669784
172	2.638999
173	2.684979
174	2.594819
175	2.635202
176	2.733850
177	2.661053
178	2.660994
179	2.677884
180	2.546990
181	2.597381
182	2.610464
183	2.586688
184	2.563711
185	2.708594
186	2.629049
187	2.552127
188	2.782727
189	2.717014
190	2.706263
191	2.722987
192	2.593054
193	2.646500
194	2.679372
195	2.517996
196	2.639122
197	2.634877
198	2.665537
199	2.660978
200	2.569355
201	2.571858
202	2.618203
203	2.645834
204	2.539012
205	2.767915
206	2.589752
207	2.807625
208	2.649069
209	2.946961
210	2.706625
211	2.553926
212	2.630549
213	2.777958
214	2.576380
215	2.627358
216	2.633925
217	2.720977
218	2.629014
219	2.645370
220	2.632457
221	2.721273
222	2.775451
223	2.683337
224	2.703421
225	2.804871
226	2.624980
227	2.633839
228	2.663857
229	2.671525
230	2.735619
231	2.614687
232	2.756550
233	2.679550
234	2.683934
235	2.573207
236	2.590594
237	2.816991
238	2.793277
239	2.571568
240	2.674730
241	2.700643
242	2.685959
243	2.640268
244	2.750084
245	2.696346
246	2.489585
247	2.772088
248	2.626452
249	2.630368
250	2.657919
251	2.605473
252	2.633428
253	2.610702
254	2.894854
255	2.663689
256	2.757269
257	2.695050
258	2.701064
259	2.639894
260	2.786274
261	2.594439
262	2.670851
263	2.644081
264	2.769288
265	2.651209
266	2.677541
267	2.626249
268	2.863073
269	3.029892
270	2.608233
271	2.766720
272	2.653642
273	2.647687
274	2.575584
275	2.651778
276	2.628322
277	2.860350
278	2.724153
279	2.737925
280	2.583536
281	2.606229
282	2.718205
283	2.625169
284	2.818565
285	2.693049
286	2.574890
287	2.707524
288	2.631748
289	2.684073
290	2.938549
291	2.585219
292	2.655237
293	2.758389
294	2.597517
295	2.656856
296	2.760600
297	2.889333
298	2.747293
299	2.869846
300	2.696084
301	3.344019
302	2.734630
303	2.761276
304	2.531688
305	2.635001
306	2.752613
307	2.757890
308	2.664283
309	2.477839
310	2.839327
311	2.672143
312	2.788726
313	2.780863
314	2.751426
315	2.615876
316	2.682267
317	2.672333
318	2.776164
319	2.697869
320	2.739773
321	2.654326
322	2.826269
323	2.686980
324	2.852548
325	2.748782
326	2.640299
327	2.823296
328	2.734066
329	2.897017
330	2.643295
331	2.782172
332	2.727853
333	2.614096
334	2.672397
335	2.751312
336	2.647209
337	2.629130
338	2.613828
339	2.603988
340	2.737380
341	2.757716
342	2.659172
343	2.728573
344	2.644688
345	2.742038
346	2.671478
347	2.676399
348	2.724487
349	2.736781
350	2.761414
351	2.679335
352	2.664995
353	2.524742
354	2.680861
355	2.550028
356	2.656981
357	2.697061
358	2.805104
359	2.600260
360	2.645592
361	2.801455
362	2.610558
363	2.645547
364	2.840483
365	2.756478
366	2.760664
367	2.647313
368	2.592656
369	2.659849
370	2.580481
371	2.628886
372	2.723584
373	2.724088
374	2.649272
375	2.643085
376	2.703121
377	2.587905
378	2.627066
379	2.613366
380	2.810620
381	2.618476
382	2.583427
383	2.541153
384	2.675543
385	2.732716
386	2.651792
387	2.706950
388	2.750000
389	2.630668
390	2.637743
391	2.623255
392	2.617721
393	2.659568
394	2.624904
395	2.625725
396	2.612443
397	2.697171
398	2.685306
399	2.675691
400	2.798939
401	2.730374
402	2.530431
403	2.635729
404	2.688973
405	2.568205
406	2.553874
407	2.764191
408	2.726457
409	2.554634
410	2.796363
411	2.610176
412	2.628842
413	2.688409
414	2.755646
415	2.791807
416	2.648478
417	2.590121
418	2.687839
419	2.543158
420	2.600461
421	2.731872
422	2.657749
423	2.662368
424	2.847664
425	2.668673
426	2.716644
427	2.765240
428	2.707218
429	2.596696
430	2.698860
431	2.735077
432	2.592095
433	2.634080
434	2.603254
435	2.544518
436	2.552092
437	2.624472
438	2.616216
439	2.630663
440	2.673146
441	2.558284
442	2.621288
443	2.587699
444	2.614079
445	2.700266
446	2.649279
447	2.742136
448	2.651076
449	2.785936
450	2.625222
451	2.766052
452	2.609775
453	2.731751
454	2.690913
455	2.611402
456	2.717991
457	2.671048
458	2.683937
459	2.575013
460	2.595318
461	2.684813
462	2.678472
463	2.595661
464	2.773238
465	2.998553
466	2.647712
467	2.810594
468	2.653348
469	2.610142
470	2.676538
471	2.627316
472	2.545392
473	2.888938
474	2.681359
475	2.811523
476	2.664728
477	2.711463
478	2.716741
479	2.795067
480	2.638875
481	2.749833
482	2.610253
483	2.567258
484	2.594800
485	2.899551
486	2.714327
487	2.654949
488	2.783876
489	2.747629
490	2.660512
491	2.614983
492	2.625778
493	2.670491
494	2.726314
495	2.829445
496	2.893593
497	2.668774
498	2.797561
499	2.701838
500	2.654059
501	2.693011
502	2.557024
503	2.652339
504	2.666796
505	2.664336
506	2.538714
507	2.724744
508	2.722828
509	2.600998
510	2.747486
511	2.533824
512	2.558048
513	2.676510
514	2.635516
515	2.648374
516	2.696088
517	2.855909
518	2.585747
519	2.638583
520	2.630235
521	2.668482
522	2.566205
523	2.608326
524	2.551958
525	2.659052
526	2.634117
527	2.524026
528	2.683154
529	2.609390
530	2.546306
531	2.632061
532	2.676256
533	2.526678
534	2.657957
535	2.744073
536	2.564378
537	2.604346
538	2.651486
539	2.644271
540	2.604349
541	2.669258
542	2.607056
543	2.730820
544	2.757971
545	2.717999
546	2.596179
547	2.685788
548	2.641095
549	2.750093
550	2.665983
551	2.614944
552	2.686960
553	2.603392
554	2.644292
555	2.783012
556	2.764899
557	2.674517
558	2.757404
559	2.575262
560	2.674690
561	2.613544
562	2.647644
563	2.623812
564	2.959947
565	2.841138
566	2.821843
567	2.648970
568	2.613872
569	2.814490
570	2.595471
571	2.638917
572	2.673298
573	2.624727
574	2.636877
575	2.626008
576	2.586412
577	2.590791
578	2.638307
579	2.596212
580	2.608382
581	2.617234
582	2.606788
583	2.577198
584	2.699414
585	2.651976
586	2.639503
587	2.760903
588	2.674955
589	2.775077
590	2.545919
591	2.567688
592	2.721969
593	2.667224
594	2.719960
595	2.663140
596	2.653165
597	2.629643
598	2.710045
599	2.919507
600	2.584942
601	2.563057
602	2.744308
603	2.643494
604	2.585776
605	2.577249
606	2.637127
607	2.520618
608	2.621850
609	2.623708
610	2.625281
611	2.602927
612	2.499867
613	2.691306
614	2.671880
615	2.680733
616	2.510810
617	2.803305
618	2.631684
619	2.694564
620	2.614842
621	2.718078
622	2.552785
623	2.544428
624	2.562470
625	2.752013
626	2.681119
627	2.604796
628	2.595214
629	2.551376
630	2.686258
631	2.663341
632	2.683944
633	2.626131
634	2.847668
635	2.883382
636	2.780082
637	2.697780
638	2.819858
639	2.591517
640	2.723012
641	2.602768
642	2.810889
643	2.516714
644	2.575313
645	2.584295
646	2.702894
647	2.708578
648	2.689342
649	2.656073
650	2.750186
651	2.689750
652	2.804776
653	2.617057
654	2.795192
655	2.759542
656	4.281808
657	4.478023
658	4.131508
659	4.087935
660	4.370800
661	4.227835
662	4.154871
663	4.418031
664	4.445152
665	4.148613
666	4.387846
667	4.383925
668	4.609394
669	4.324686
670	4.425977
671	4.422203
672	4.868529
673	4.638844
674	4.568345
675	4.183289
676	4.153025
677	4.448427
678	4.363027
679	4.287887
680	4.297129
681	4.604342
682	4.432020
683	4.660725
684	4.501487
685	4.131630
686	4.385942
687	4.258405
688	4.029839
689	4.642056
690	4.333247
691	3.714592
692	4.329033
693	4.704650
694	4.230854
695	4.620646
696	4.482763
697	4.288332
698	4.570843
699	4.412561
700	4.427226
701	3.942255
702	4.282023
703	3.795171
704	4.183464
705	4.353038
706	4.340837
707	4.391152
708	4.395909
709	4.382236
710	4.531584
711	4.564140
712	4.044231
713	4.334610
714	4.366201
715	3.929933
716	4.562522
717	4.363823
718	4.777578
719	4.362857
720	4.501562
721	4.572893
722	4.517521
723	4.364719
724	4.262659
725	3.960831
726	4.326633
727	3.952230
728	4.100144
729	3.390186
730	2.588924
731	2.736356
732	2.649248
733	2.667669
734	2.659883
735	2.572891
736	2.599627
737	2.611908
738	2.698002
739	2.590823
740	2.657268
741	2.702862
742	2.625603
743	2.563856
744	2.643731
745	2.662488
746	2.574029
747	2.584069
748	2.561752
749	2.598445
750	2.688227
751	2.569506
752	2.653325
753	2.595094
754	2.589719
755	2.651994
756	2.646222
757	2.605021
758	2.681220
759	2.707452
760	2.630889
761	2.728665
762	2.571290
763	2.734955
764	2.621882
765	2.678591
766	2.665601
767	2.598077
768	2.721871
769	2.651387
770	2.816091
771	2.642989
772	2.516183
773	2.680414
774	2.669626
775	2.652396
776	2.670618
777	2.601695
778	2.646475
779	2.548397
780	2.610247
781	2.703630
782	2.643940
783	2.563980
784	2.824681
785	2.588942
786	2.678256
787	2.774334
788	2.873655
789	2.739774
790	2.637060
791	2.658768
792	2.710274
793	2.587692
794	2.633122
795	2.694716
796	2.593223
797	2.535355
798	2.738895
799	2.680604
800	2.756020
801	2.569676
802	2.607941
803	2.652709
804	2.616828
805	2.579719
806	2.801956
807	2.715452
808	2.585942
809	2.741115
810	2.604586
811	2.539787
812	2.633714
813	2.519828
814	2.718599
815	2.635784
816	2.627130
817	2.726895
818	2.640450
819	2.627316
820	2.667069
821	2.705277
822	2.884366
823	2.615103
824	2.656046
825	2.620180
826	2.756575
827	2.708496
828	2.591896
829	2.575356
830	2.692872
831	2.700725
832	2.638124
833	2.780254
834	2.775336
835	2.607417
836	2.680640
837	2.588831
838	2.671427
839	2.636357
840	2.622705
841	2.472823
842	2.609983
843	2.652216
844	2.619617
845	2.710945
846	2.667004
847	2.950398
848	2.614493
849	2.668347
850	2.642717
851	2.536025
852	2.717506
853	2.590153
854	2.647404
855	2.876477
856	2.830038
857	2.560835
858	2.575773
859	2.618485
860	2.659746
861	2.736162
862	2.808609
863	2.629500
864	2.645800
865	2.625191
866	2.737773
867	2.531275
868	2.544743
869	2.669251
870	2.730755
871	2.743078
872	2.567628
873	2.642655
874	2.659961
875	2.614415
876	2.518696
877	2.791095
878	2.665369
879	2.648584
880	2.725706
881	2.734980
882	2.636466
883	2.691867
884	2.655703
885	2.666576
886	2.917040
887	2.761998
888	2.657507
889	2.734385
890	2.568802
891	2.651592
892	2.615713
893	2.659705
894	2.812363
895	2.606337
896	2.634128
897	2.649451
898	2.673011
899	2.733311
900	2.608982
901	2.583104
902	2.717584
903	2.652343
904	2.544338
905	2.581224
906	2.602457
907	2.526592
908	2.573955
909	2.627803
910	2.556735
911	2.645961
912	2.693351
913	2.671070
914	2.802705
915	2.688871
916	2.563795
917	2.779450
918	2.711437
919	2.631267
920	2.613136
921	2.694189
922	2.661324
923	2.652192
924	2.580641
925	2.639079
926	2.639200
927	2.678294
928	2.681751
929	2.744108
930	2.655956
931	2.624066
932	2.914730
933	2.543776
934	2.636157
935	2.666654
936	2.741310
937	2.616229
938	2.831508
939	2.690109
940	2.766366
941	2.629062
942	2.671897
943	2.568674
944	2.665714
945	2.805212
946	2.658103
947	2.691569
948	2.632487
949	2.707767
950	2.752817
951	2.691586
952	2.584402
953	2.617694
954	2.769062
955	2.546376
956	2.524343
957	2.557096
958	2.669285
959	2.686532
960	2.639870
961	2.599368
962	2.588457
963	2.607051
964	2.658967
965	2.531998
966	2.896983
967	2.714486
968	2.600113
969	2.751128
970	3.054854
971	2.645451
972	2.841625
973	2.604207
974	2.666133
975	2.804224
976	2.613181
977	2.632263
978	2.677302
979	2.611841
980	2.711069
981	2.604383
982	2.793034
983	2.677069
984	2.718523
985	2.717175
986	2.593036
987	2.680554
988	2.546973
989	2.685505
990	2.676775
991	2.578974
992	2.595133
993	2.631075
994	2.569727
995	2.580107
996	2.785467
997	2.690504
998	2.726460
999	2.728464
1000	2.644123
