# Supplementary material for: Design of buried charged networks in artificial proteins
Source: Nat Commun. 2021 Mar 25;12:1895. doi: 10.1038/s41467-021-21909-7 (PMC7994573; doi:10.1038/s41467-021-21909-7)
Supplement: Supplementary file 4 — Source Data [file 41467_2021_21909_MOESM4_ESM.zip › source_data_final_revised/figure3/g/N69-oe2nz.txt]

Frame	Distance (A)
0	2.763692
1	2.730346
2	2.606756
3	2.698142
4	2.581844
5	2.623927
6	2.588514
7	2.685749
8	2.540608
9	2.714225
10	2.586253
11	2.649913
12	2.645496
13	2.656000
14	2.567700
15	2.658688
16	2.571568
17	2.829775
18	2.619948
19	2.671951
20	2.583683
21	2.783496
22	2.712547
23	2.552405
24	2.618303
25	2.689144
26	2.770144
27	2.910577
28	2.654050
29	2.765880
30	2.832149
31	2.727921
32	2.655812
33	2.558670
34	2.572163
35	2.816662
36	2.714300
37	2.573750
38	2.660988
39	2.721269
40	2.563777
41	2.654309
42	2.596215
43	2.735475
44	2.751212
45	2.647577
46	2.583239
47	2.669989
48	2.520875
49	2.934229
50	2.665052
51	2.753781
52	2.638184
53	2.590779
54	2.648765
55	2.709358
56	2.770748
57	2.532449
58	2.668054
59	2.643320
60	2.545583
61	2.671653
62	2.810018
63	2.576755
64	2.631603
65	2.531661
66	2.565778
67	2.700187
68	2.648008
69	2.682782
70	2.549183
71	2.641363
72	2.785295
73	2.718071
74	2.771975
75	2.760091
76	2.706346
77	2.604031
78	2.708860
79	2.508662
80	2.732741
81	2.602239
82	2.673850
83	2.703965
84	2.571679
85	2.570972
86	2.758955
87	2.525850
88	2.757139
89	2.563418
90	2.710673
91	2.659360
92	2.520444
93	2.778263
94	2.625471
95	2.768838
96	2.571800
97	2.622669
98	2.656564
99	2.653462
100	2.544971
101	2.623873
102	2.603427
103	2.648222
104	2.707808
105	2.631845
106	2.821928
107	2.556554
108	2.645103
109	2.665545
110	2.714300
111	2.688354
112	2.615384
113	2.838848
114	2.715150
115	2.595525
116	2.647493
117	2.670931
118	2.729459
119	2.724095
120	2.534058
121	2.587077
122	2.700028
123	2.625133
124	2.681390
125	2.638000
126	2.783373
127	2.555663
128	2.753713
129	2.680146
130	2.740651
131	2.641540
132	2.775865
133	2.661864
134	2.627346
135	2.577644
136	2.596951
137	2.740463
138	2.610687
139	2.734460
140	2.615917
141	2.711038
142	2.698227
143	2.607233
144	2.702860
145	2.502956
146	2.658917
147	2.670879
148	2.791283
149	2.610741
150	2.636590
151	2.666816
152	2.720335
153	2.577648
154	2.702712
155	2.794058
156	2.770786
157	2.506168
158	2.644610
159	2.589681
160	2.596510
161	2.737983
162	2.717701
163	2.581512
164	2.838472
165	2.917895
166	2.626888
167	2.575038
168	2.737529
169	2.792403
170	2.964055
171	2.621796
172	2.623997
173	2.686418
174	2.573580
175	2.529910
176	2.711311
177	2.618104
178	2.666129
179	2.674966
180	2.506609
181	2.695296
182	2.744758
183	2.657756
184	2.783129
185	2.675467
186	2.590551
187	2.619792
188	2.572310
189	2.525221
190	2.567562
191	2.718496
192	2.662541
193	2.684298
194	2.704374
195	2.663649
196	2.961684
197	2.996611
198	2.612004
199	2.656496
200	2.717706
201	2.939753
202	2.583103
203	2.756197
204	2.713528
205	2.478189
206	2.674222
207	2.570628
208	2.619593
209	2.744605
210	2.781055
211	2.703604
212	2.646209
213	2.847743
214	2.607310
215	2.665259
216	2.810531
217	2.625008
218	2.793878
219	2.713444
220	2.689587
221	2.665330
222	2.597667
223	2.721034
224	2.617570
225	2.722248
226	2.617705
227	2.648498
228	2.586283
229	2.821601
230	2.656397
231	2.589503
232	2.694646
233	2.735909
234	2.630396
235	2.789186
236	2.797279
237	2.761447
238	2.589334
239	2.692521
240	2.599429
241	2.711163
242	2.790051
243	2.678875
244	2.707808
245	2.604967
246	2.547600
247	2.619658
248	2.608697
249	2.577031
250	2.751244
251	2.597425
252	2.735555
253	2.565567
254	2.655291
255	2.647569
256	2.555006
257	2.692922
258	2.881864
259	2.546152
260	2.928220
261	2.637297
262	2.751479
263	2.669296
264	2.594078
265	2.710529
266	2.828598
267	2.719726
268	2.869830
269	2.807268
270	2.696917
271	2.884746
272	2.807952
273	2.677267
274	2.714297
275	2.623013
276	2.681084
277	2.791344
278	2.634877
279	2.526752
280	2.665894
281	2.711808
282	2.558800
283	2.679544
284	2.777927
285	2.528497
286	2.659461
287	2.613682
288	2.780876
289	2.574324
290	2.697341
291	2.666344
292	2.851722
293	2.677592
294	2.846510
295	2.933817
296	2.677327
297	2.699149
298	2.686151
299	2.826485
300	2.662018
301	2.701329
302	2.677296
303	2.676908
304	2.669971
305	2.859148
306	2.662805
307	2.671338
308	2.649060
309	2.664037
310	2.601147
311	2.621666
312	2.730054
313	2.738221
314	2.695520
315	2.697227
316	2.679491
317	2.493020
318	2.779742
319	2.691844
320	2.765424
321	2.592318
322	2.706711
323	2.661151
324	2.716895
325	2.649819
326	2.739616
327	2.788263
328	2.574625
329	2.639999
330	2.625196
331	2.560524
332	2.609383
333	2.601637
334	2.627359
335	2.628062
336	2.547292
337	2.688718
338	2.682163
339	2.643222
340	2.625826
341	2.701656
342	2.693341
343	2.744152
344	2.856767
345	2.706077
346	2.543912
347	2.673836
348	2.620449
349	2.661726
350	2.739737
351	2.690535
352	2.797688
353	2.525305
354	2.744500
355	2.726780
356	2.692542
357	2.696882
358	2.865737
359	2.869079
360	2.620179
361	2.716494
362	2.644618
363	2.675170
364	2.688844
365	2.727940
366	2.798612
367	2.799824
368	2.742989
369	2.747600
370	2.766704
371	2.575745
372	2.824231
373	2.643248
374	2.583555
375	2.746204
376	2.775239
377	2.617290
378	2.732397
379	2.694335
380	2.677205
381	2.636317
382	2.806820
383	2.685079
384	2.670204
385	2.643335
386	2.563379
387	2.654556
388	2.664083
389	2.546072
390	2.677568
391	2.634077
392	2.784369
393	2.553705
394	2.588007
395	2.649273
396	2.593842
397	2.661530
398	2.746753
399	2.730665
400	2.578913
401	2.530093
402	2.666739
403	2.539611
404	2.613852
405	2.663432
406	2.604985
407	2.703890
408	2.676949
409	2.662090
410	2.756805
411	2.562252
412	2.768218
413	2.758152
414	2.738041
415	2.709592
416	2.648186
417	2.883857
418	2.556003
419	2.829134
420	2.817056
421	2.575245
422	2.755230
423	2.759006
424	2.742618
425	2.613755
426	2.797503
427	2.620876
428	2.628088
429	2.718122
430	2.840733
431	2.609727
432	2.698139
433	2.705178
434	2.581134
435	2.631222
436	2.706096
437	2.666504
438	2.724014
439	2.568122
440	2.554999
441	2.707393
442	2.625167
443	2.679213
444	2.590029
445	2.679902
446	2.632756
447	2.522145
448	2.614048
449	2.594299
450	2.570956
451	2.679746
452	2.605690
453	2.625409
454	2.601893
455	2.535770
456	2.619219
457	2.684156
458	2.669458
459	2.693727
460	2.637492
461	2.527123
462	2.570804
463	2.562866
464	2.732942
465	2.723671
466	2.699598
467	2.583062
468	2.734739
469	2.545322
470	2.896853
471	2.699768
472	2.812513
473	2.585397
474	2.646628
475	2.758449
476	2.605160
477	2.842355
478	2.663093
479	2.653786
480	2.561749
481	2.708898
482	2.623298
483	2.569613
484	2.631974
485	2.558698
486	2.598254
487	2.797223
488	2.704659
489	2.634223
490	2.635623
491	2.727560
492	2.877951
493	2.771131
494	2.518242
495	2.685197
496	2.776963
497	2.500681
498	2.544976
499	2.647662
500	2.634528
501	2.626906
502	2.714764
503	2.737089
504	2.669070
505	2.800672
506	2.720009
507	2.710474
508	2.757634
509	2.624310
510	2.637799
511	2.760986
512	2.560511
513	2.664791
514	2.756158
515	2.801605
516	2.769886
517	2.643395
518	2.699223
519	2.631505
520	2.614033
521	2.823184
522	2.644051
523	2.719679
524	2.677532
525	2.820065
526	2.696973
527	2.667881
528	2.666480
529	2.604184
530	2.638243
531	2.669421
532	2.504890
533	2.791689
534	2.576795
535	2.583718
536	2.579770
537	2.746333
538	2.631703
539	2.608864
540	2.695899
541	2.817331
542	2.649107
543	2.651171
544	2.597559
545	2.761210
546	2.553716
547	2.667160
548	2.658243
549	2.587274
550	2.691458
551	2.618518
552	2.661469
553	2.565141
554	2.638000
555	2.605570
556	2.607893
557	2.581761
558	2.591785
559	2.714296
560	2.657271
561	2.783233
562	2.736925
563	2.697027
564	2.688065
565	2.591316
566	2.814088
567	2.685114
568	2.617342
569	2.705047
570	2.570164
571	2.604533
572	2.740023
573	2.835615
574	2.693452
575	2.711759
576	2.601691
577	2.544186
578	2.624539
579	2.692572
580	2.567457
581	2.605446
582	2.620944
583	2.838208
584	2.660989
585	2.617880
586	2.620375
587	2.649340
588	2.486381
589	2.690784
590	2.563504
591	2.524405
592	2.631896
593	2.648483
594	2.743978
595	2.567951
596	2.696597
597	2.540799
598	2.560084
599	2.643650
600	2.742014
601	2.684553
602	2.665231
603	2.791342
604	2.754544
605	2.695101
606	2.686071
607	2.699968
608	2.746395
609	2.651007
610	2.614310
611	2.630937
612	2.580504
613	2.665970
614	2.623551
615	2.638098
616	2.608167
617	2.658999
618	2.654690
619	2.533589
620	2.708817
621	2.666930
622	2.726618
623	2.625382
624	2.675960
625	2.529374
626	2.708987
627	2.579189
628	2.658429
629	2.642710
630	2.556924
631	2.764896
632	2.608165
633	2.643127
634	2.731274
635	2.674389
636	2.592555
637	2.589380
638	2.633785
639	2.748155
640	2.556360
641	2.682248
642	2.582178
643	2.733312
644	2.845156
645	2.616681
646	2.589528
647	2.813301
648	2.600898
649	2.710083
650	2.877534
651	2.757232
652	2.618494
653	2.722191
654	2.730754
655	2.606176
656	2.766384
657	2.718905
658	2.750507
659	2.686253
660	2.616957
661	2.680557
662	2.722841
663	2.711035
664	2.639688
665	2.556412
666	2.608833
667	2.605534
668	2.675326
669	2.556549
670	2.727863
671	2.585902
672	2.504181
673	2.728924
674	2.521883
675	2.613209
676	2.785271
677	2.744206
678	2.685284
679	2.662959
680	2.623645
681	2.600323
682	2.631475
683	2.647564
684	2.700301
685	2.558413
686	2.683837
687	2.693540
688	2.636979
689	2.631582
690	2.635921
691	2.663502
692	2.614239
693	2.807440
694	2.618830
695	2.563885
696	2.619634
697	2.687904
698	2.718999
699	2.700850
700	2.603400
701	2.625575
702	2.627472
703	2.845831
704	2.775797
705	2.615799
706	2.588824
707	2.620324
708	2.664576
709	2.640524
710	2.528278
711	2.594331
712	2.640793
713	2.687918
714	2.699917
715	2.822290
716	2.599530
717	2.602542
718	2.687738
719	2.794327
720	2.558471
721	2.589659
722	2.637367
723	2.635931
724	2.576378
725	2.779091
726	2.553622
727	2.656545
728	2.603908
729	2.856785
730	2.656671
731	2.548599
732	2.643079
733	2.492539
734	2.706332
735	2.612665
736	2.868794
737	2.635410
738	2.817593
739	2.718753
740	2.642827
741	2.803262
742	2.512062
743	2.578833
744	2.611727
745	2.652476
746	2.566168
747	2.685352
748	2.739492
749	2.669875
750	2.661505
751	2.681334
752	2.658770
753	2.630278
754	2.756773
755	2.720648
756	2.624833
757	2.700809
758	2.553183
759	2.675838
760	2.596700
761	2.724495
762	2.565918
763	2.923506
764	2.718544
765	2.621462
766	2.533332
767	2.697792
768	2.681974
769	2.651698
770	2.626372
771	2.616423
772	2.848577
773	2.747763
774	2.624753
775	2.681869
776	2.589793
777	2.734011
778	2.716522
779	2.635629
780	2.564308
781	2.598330
782	2.608170
783	2.671639
784	2.735642
785	2.627046
786	2.652892
787	2.685613
788	2.576584
789	2.591976
790	2.590008
791	2.572986
792	2.620851
793	2.635574
794	2.676926
795	2.802424
796	2.737686
797	2.811099
798	2.607011
799	2.597087
800	2.563728
801	2.701147
802	2.658386
803	2.644847
804	2.563630
805	2.736426
806	2.770259
807	2.826341
808	2.668405
809	2.860762
810	2.697810
811	2.755961
812	2.491940
813	2.588868
814	2.612650
815	2.594107
816	2.658975
817	2.725434
818	2.606053
819	2.636121
820	2.703367
821	2.710919
822	2.602557
823	2.736607
824	2.736733
825	2.513842
826	2.726596
827	2.703830
828	2.537946
829	2.639848
830	2.820186
831	2.691100
832	2.601722
833	2.673379
834	2.738050
835	2.677684
836	2.707605
837	2.691470
838	2.634192
839	2.695471
840	2.649729
841	2.683123
842	3.040401
843	2.528630
844	2.763555
845	2.542231
846	2.691177
847	2.695540
848	2.574728
849	2.774112
850	2.713242
851	2.601882
852	2.591210
853	2.636956
854	2.705204
855	2.638114
856	2.684794
857	2.585620
858	2.630482
859	2.655434
860	2.695866
861	2.616299
862	2.651580
863	2.517908
864	2.725876
865	2.704345
866	2.589759
867	2.729447
868	2.620148
869	2.582983
870	2.604303
871	2.630703
872	2.670962
873	2.748524
874	2.697111
875	2.699540
876	2.587174
877	2.776875
878	2.573921
879	2.599247
880	2.786260
881	2.661332
882	2.575183
883	2.625469
884	2.603111
885	2.894008
886	2.635546
887	2.614096
888	2.650573
889	2.653025
890	2.597624
891	2.614116
892	2.496513
893	2.889905
894	2.823158
895	2.756907
896	2.656330
897	2.662100
898	2.752515
899	2.605411
900	2.782930
901	2.909890
902	2.587727
903	2.637649
904	2.712333
905	2.639539
906	2.841335
907	2.531608
908	2.664265
909	2.598025
910	2.673278
911	2.628536
912	2.596862
913	2.663078
914	2.631697
915	2.781031
916	2.663154
917	2.680450
918	2.865394
919	2.726918
920	2.620742
921	2.587157
922	2.746321
923	2.756069
924	2.671191
925	2.639187
926	2.691977
927	2.628083
928	2.724429
929	2.601862
930	2.805909
931	2.801928
932	2.683059
933	2.674267
934	2.578899
935	2.589324
936	2.789410
937	2.633473
938	2.608690
939	2.686419
940	2.723379
941	2.697106
942	2.640743
943	2.673299
944	2.675882
945	2.559452
946	2.797168
947	2.659477
948	2.647216
949	2.731413
950	2.604548
951	2.646058
952	2.705511
953	2.697463
954	2.639107
955	2.708625
956	2.575518
957	2.715898
958	2.770225
959	2.527451
960	2.766366
961	2.607437
962	2.756993
963	2.747603
964	2.647867
965	2.578073
966	2.693568
967	2.692563
968	2.649944
969	2.687114
970	2.720939
971	2.621983
972	2.562897
973	2.661405
974	2.675289
975	2.702365
976	2.657843
977	2.703522
978	2.592825
979	2.689396
980	2.646421
981	2.708590
982	2.637358
983	2.788730
984	2.646908
985	2.636671
986	2.541563
987	2.553715
988	2.589581
989	2.716532
990	2.666667
991	2.710724
992	2.672222
993	2.613103
994	2.690473
995	2.785398
996	2.661863
997	2.618406
998	2.781658
999	2.785957
1000	2.606887
