# Supplementary material for: Design of buried charged networks in artificial proteins
Source: Nat Commun. 2021 Mar 25;12:1895. doi: 10.1038/s41467-021-21909-7 (PMC7994573; doi:10.1038/s41467-021-21909-7)
Supplement: Supplementary file 4 — Source Data [file 41467_2021_21909_MOESM4_ESM.zip › source_data_final_revised/figure4/c/cd_dl2ip.txt]

λ (nm)	CD raw	θ
260	-0.544001	-273.3673367
259.5	-0.583624	-293.278392
259	-0.506686	-254.6160804
258.5	-0.422205	-212.1633166
258	-0.488452	-245.4532663
257.5	-0.503752	-253.1417085
257	-0.617284	-310.1929648
256.5	-0.686144	-344.7959799
256	-0.774859	-389.3763819
255.5	-0.779393	-391.6547739
255	-0.815903	-410.0015075
254.5	-0.784632	-394.2874372
254	-0.863549	-433.9442211
253.5	-0.660057	-331.6869347
253	-0.505791	-254.1663317
252.5	-0.457954	-230.1276382
252	-0.423694	-212.9115578
251.5	-0.554024	-278.4040201
251	-0.612662	-307.8703518
250.5	-0.784357	-394.1492462
250	-0.893905	-449.1984925
249.5	-0.960341	-482.5834171
249	-0.850512	-427.3929648
248.5	-0.830489	-417.3311558
248	-0.967788	-486.3256281
247.5	-1.00524	-505.1457286
247	-1.23224	-619.2160804
246.5	-1.28081	-643.6231156
246	-1.48311	-745.281407
245.5	-1.55869	-783.2613065
245	-1.84057	-924.9095477
244.5	-2.04199	-1026.125628
244	-2.29094	-1151.226131
243.5	-2.55386	-1283.346734
243	-2.96952	-1492.221106
242.5	-3.49331	-1755.432161
242	-3.86191	-1940.658291
241.5	-4.23895	-2130.125628
241	-4.86342	-2443.929648
240.5	-5.64148	-2834.914573
240	-6.67883	-3356.19598
239.5	-7.31107	-3673.904523
239	-7.93951	-3989.703518
238.5	-8.6343	-4338.844221
238	-9.64386	-4846.160804
237.5	-10.9692	-5512.160804
237	-12.3805	-6221.356784
236.5	-14.0627	-7066.683417
236	-15.6294	-7853.969849
235.5	-17.3566	-8721.909548
235	-19.0258	-9560.703518
234.5	-20.8284	-10466.53266
234	-22.6145	-11364.07035
233.5	-24.5416	-12332.46231
233	-26.8027	-13468.69347
232.5	-29.0491	-14597.53769
232	-31.249	-15703.01508
231.5	-33.373	-16770.35176
231	-35.754	-17966.83417
230.5	-38.2053	-19198.64322
230	-40.5824	-20393.16583
229.5	-42.7066	-21460.60302
229	-44.75	-22487.43719
228.5	-46.6825	-23458.54271
228	-48.6913	-24467.98995
227.5	-50.4323	-25342.86432
227	-51.7788	-26019.49749
226.5	-53.0357	-26651.10553
226	-54.1522	-27212.1608
225.5	-55.4464	-27862.51256
225	-56.5364	-28410.25126
224.5	-57.3204	-28804.22111
224	-57.7178	-29003.9196
223.5	-58.1559	-29224.07035
223	-58.6146	-29454.57286
222.5	-59.136	-29716.58291
222	-59.0508	-29673.76884
221.5	-58.911	-29603.51759
221	-58.6822	-29488.54271
220.5	-58.3528	-29323.01508
220	-57.8878	-29089.34673
219.5	-57.5638	-28926.53266
219	-57.1502	-28718.69347
218.5	-56.9325	-28609.29648
218	-56.6302	-28457.38693
217.5	-56.0687	-28175.22613
217	-55.5798	-27929.54774
216.5	-54.9955	-27635.92965
216	-54.456	-27364.82412
215.5	-54.3767	-27324.97487
215	-54.1744	-27223.31658
214.5	-53.9602	-27115.67839
214	-53.8867	-27078.74372
213.5	-53.5764	-26922.81407
213	-53.6715	-26970.60302
212.5	-54.0732	-27172.46231
212	-54.3324	-27302.71357
211.5	-54.9694	-27622.81407
211	-55.3867	-27832.51256
210.5	-56.271	-28276.88442
210	-56.837	-28561.30653
209.5	-58.0391	-29165.37688
209	-58.0512	-29171.45729
208.5	-58.1739	-29233.11558
208	-57.2708	-28779.29648
207.5	-56.0365	-28159.04523
207	-53.8106	-27040.50251
206.5	-51.072	-25664.32161
206	-48.015	-24128.1407
205.5	-43.7434	-21981.60804
205	-38.8911	-19543.26633
204.5	-33.5619	-16865.27638
204	-28.885	-14515.07538
203.5	-24.2396	-12180.70352
203	-18.6325	-9363.065327
202.5	-12.1492	-6105.125628
202	-4.78802	-2406.040201
201.5	3.50912	1763.376884
201	11.7498	5904.422111
200.5	21.0191	10562.36181
200	30.5004	15326.83417
199.5	40.5892	20396.58291
199	50.1865	25219.34673
198.5	61.1579	30732.61307
198	72.4716	36417.88945
197.5	83.7847	42102.86432
197	93.3743	46921.75879
196.5	101.978	51245.22613
196	111.279	55919.09548
195.5	121.903	61257.78894
195	125.191	62910.05025
194.5	119.906	60254.27136
194	117.999	59295.9799
193.5	103.186	51852.26131
193	97.1453	48816.73367
192.5	86.2747	43354.1206
192	68.5371	34440.75377
191.5	48.8459	24545.67839
191	33.5085	16838.44221
190.5	18.132	9111.557789
190	10.0835	5067.085427
