# Supplementary material for: Design of buried charged networks in artificial proteins
Source: Nat Commun. 2021 Mar 25;12:1895. doi: 10.1038/s41467-021-21909-7 (PMC7994573; doi:10.1038/s41467-021-21909-7)
Supplement: Supplementary file 4 — Source Data [file 41467_2021_21909_MOESM4_ESM.zip › source_data_final_revised/figure4/c/dG_exp.txt]

3.000000000000000000e+00 1.636182318502108768e-01
4.000000000000000000e+00 5.595460330928064829e-01
4.500000000000000000e+00 1.770187007008715840e-01
5.000000000000000000e+00 2.847709550903743114e-01
5.500000000000000000e+00 6.044861588938977848e-01
6.000000000000000000e+00 6.333048980112220505e+00
6.250000000000000000e+00 1.959207564547786606e-01
6.500000000000000000e+00 3.234618498186109248e-01
6.750000000000000000e+00 4.480361990066889649e-02
7.000000000000000000e+00 1.255725549779958261e-01
7.250000000000000000e+00 3.278007009903388114e-01
7.500000000000000000e+00 4.615442457907178997e-01
