# Supplementary material for: Design of buried charged networks in artificial proteins
Source: Nat Commun. 2021 Mar 25;12:1895. doi: 10.1038/s41467-021-21909-7 (PMC7994573; doi:10.1038/s41467-021-21909-7)
Supplement: Supplementary file 4 — Source Data [file 41467_2021_21909_MOESM4_ESM.zip › source_data_final_revised/figure4/c/dG_fit.txt]

6.250000000000000000e+00 -1.370884036533258410e+00
6.500000000000000000e+00 -4.983072897309028804e-01
6.750000000000000000e+00 3.742694570714526492e-01
7.000000000000000000e+00 1.246846203873808179e+00
7.250000000000000000e+00 2.119422950676163708e+00
