# Supplementary material for: Design of buried charged networks in artificial proteins
Source: Nat Commun. 2021 Mar 25;12:1895. doi: 10.1038/s41467-021-21909-7 (PMC7994573; doi:10.1038/s41467-021-21909-7)
Supplement: Supplementary file 4 — Source Data [file 41467_2021_21909_MOESM4_ESM.zip › source_data_final_revised/figure4/c/tm_dl2ip.txt]

T (°C)	CD raw	θ
20	-57.4225	-28855.52764
20.5	-57.3723	-28830.30151
21	-57.4269	-28857.73869
21.5	-57.4142	-28851.35678
22	-57.0861	-28686.48241
22.5	-56.7264	-28505.72864
23	-56.9776	-28631.9598
23.5	-57.2235	-28755.52764
24	-57.4252	-28856.88442
24.5	-57.1369	-28712.01005
25	-57.0655	-28676.13065
25.5	-56.9831	-28634.72362
26	-56.8796	-28582.71357
26.5	-56.6081	-28446.28141
27	-56.7288	-28506.93467
27.5	-56.3961	-28339.74874
28	-56.5189	-28401.45729
28.5	-56.2194	-28250.95477
29	-56.6886	-28486.73367
29.5	-56.1194	-28200.70352
30	-56.3441	-28313.61809
30.5	-56.332	-28307.53769
31	-55.9438	-28112.46231
31.5	-55.9916	-28136.48241
32	-55.3614	-27819.79899
32.5	-55.7637	-28021.9598
33	-55.882	-28081.40704
33.5	-55.736	-28008.0402
34	-55.6912	-27985.52764
34.5	-55.1402	-27708.64322
35	-55.3995	-27838.94472
35.5	-55.6896	-27984.72362
36	-55.2544	-27766.03015
36.5	-55.0286	-27652.56281
37	-55.1246	-27700.80402
37.5	-55.1535	-27715.32663
38	-55.1625	-27719.84925
38.5	-55.1155	-27696.23116
39	-54.6904	-27482.61307
39.5	-54.6049	-27439.64824
40	-54.481	-27377.38693
40.5	-54.5373	-27405.67839
41	-54.3704	-27321.80905
41.5	-54.3885	-27330.90452
42	-54.2941	-27283.46734
42.5	-54.0998	-27185.82915
43	-54.2879	-27280.35176
43.5	-54.1751	-27223.66834
44	-54.0429	-27157.23618
44.5	-54.0153	-27143.36683
45	-53.751	-27010.55276
45.5	-53.8063	-27038.34171
46	-53.5427	-26905.8794
46.5	-53.9401	-27105.57789
47	-53.2651	-26766.38191
47.5	-53.7111	-26990.50251
48	-53.455	-26861.80905
48.5	-52.899	-26582.41206
49	-53.464	-26866.33166
49.5	-52.9442	-26605.12563
50	-53.1341	-26700.55276
50.5	-53.2153	-26741.35678
51	-53.1821	-26724.67337
51.5	-52.6494	-26456.98492
52	-52.8756	-26570.65327
52.5	-53.0197	-26643.06533
53	-52.609	-26436.68342
53.5	-52.7265	-26495.72864
54	-52.8185	-26541.9598
54.5	-52.2894	-26276.0804
55	-52.1782	-26220.20101
55.5	-52.3963	-26329.79899
56	-51.9025	-26081.65829
56.5	-52.0985	-26180.15075
57	-52.1675	-26214.82412
57.5	-52.2322	-26247.33668
58	-51.6026	-25930.95477
58.5	-51.9087	-26084.77387
59	-51.895	-26077.88945
59.5	-51.8027	-26031.50754
60	-51.7355	-25997.73869
60.5	-52.1974	-26229.84925
61	-51.2263	-25741.8593
61.5	-51.2716	-25764.62312
62	-51.3988	-25828.54271
62.5	-51.2885	-25773.11558
63	-51.2764	-25767.03518
63.5	-51.051	-25653.76884
64	-51.1145	-25685.67839
64.5	-51.1054	-25681.10553
65	-51.0133	-25634.82412
65.5	-51.129	-25692.96482
66	-50.7977	-25526.48241
66.5	-51.3591	-25808.59296
67	-51.105	-25680.90452
67.5	-50.9263	-25591.10553
68	-50.9853	-25620.75377
68.5	-50.7756	-25515.37688
69	-50.5265	-25390.20101
69.5	-50.6782	-25466.43216
70	-50.5112	-25382.51256
70.5	-50.6966	-25475.67839
71	-50.4922	-25372.96482
71.5	-50.5842	-25419.19598
72	-50.069	-25160.30151
72.5	-49.9434	-25097.18593
73	-49.9225	-25086.68342
73.5	-49.8073	-25028.79397
74	-50.3579	-25305.47739
74.5	-50.09	-25170.85427
75	-50.2225	-25237.43719
75.5	-49.8142	-25032.26131
76	-49.6184	-24933.86935
76.5	-49.9826	-25116.88442
77	-49.8908	-25070.75377
77.5	-49.3404	-24794.17085
78	-49.6359	-24942.66332
78.5	-49.8303	-25040.35176
79	-49.5632	-24906.13065
79.5	-48.7926	-24518.89447
80	-48.9371	-24591.50754
80.5	-49.1901	-24718.64322
81	-48.9383	-24592.11055
81.5	-49.2521	-24749.79899
82	-48.9219	-24583.86935
82.5	-48.5118	-24377.78894
83	-48.668	-24456.28141
83.5	-48.721	-24482.91457
84	-48.7429	-24493.9196
84.5	-48.4964	-24370.05025
85	-48.5443	-24394.1206
85.5	-48.7478	-24496.38191
86	-48.3319	-24287.38693
86.5	-48.2412	-24241.80905
87	-48.1186	-24180.20101
87.5	-48.0436	-24142.51256
88	-47.9025	-24071.60804
88.5	-47.603	-23921.10553
89	-47.392	-23815.07538
89.5	-47.4821	-23860.35176
90	-47.4044	-23821.30653
90.5	-47.2611	-23749.29648
91	-47.5382	-23888.54271
91.5	-47.3983	-23818.24121
92	-46.6678	-23451.15578
92.5	-47.1644	-23700.70352
93	-47.0177	-23626.98492
93.5	-46.6139	-23424.07035
94	-47.0777	-23657.13568
94.5	-46.8461	-23540.75377
95	-46.5656	-23399.79899
95.5	-46.5124	-23373.06533
96	-46.43	-23331.65829
96.5	-46.23	-23231.15578
97	-46.5288	-23381.30653
97.5	-46.1758	-23203.9196
98	-46.0232	-23127.23618
98.5	-45.8204	-23025.32663
99	-45.7968	-23013.46734
99.5	-45.7078	-22968.74372
100	-45.47	-22849.24623
