# Supplementary material for: Design of buried charged networks in artificial proteins
Source: Nat Commun. 2021 Mar 25;12:1895. doi: 10.1038/s41467-021-21909-7 (PMC7994573; doi:10.1038/s41467-021-21909-7)
Supplement: Supplementary file 4 — Source Data [file 41467_2021_21909_MOESM4_ESM.zip › source_data_final_revised/figure4/c/unfolding.txt]

# GdnHCl(M)              θ_dlong_2ip_4Gln_1        θ_dlong_2ip_4Gln_2        θ_dlong_2ip_4Gln_3 
0.000000000000000000e+00 -3.486166076283055304e+01 -3.455225883515940666e+01 -3.429160804020100528e+01
1.000000000000000000e+00 -3.528904275475738928e+01 -3.665315841502594907e+01 -3.751607875442788043e+01
2.000000000000000000e+00 -3.694930719169619238e+01 -3.761762583408845728e+01 -3.679103962435126363e+01
3.000000000000000000e+00 -3.754621385616606943e+01 -3.871308839278358249e+01 -3.837240464618173519e+01
4.000000000000000000e+00 -3.618332729219871169e+01 -3.829986654584396888e+01 -4.009169124310074750e+01
4.500000000000000000e+00 -3.899595683334707275e+01 -3.960486201499298886e+01 -4.085464865310157023e+01
5.000000000000000000e+00 -3.756645357937229335e+01 -3.939184611582502527e+01 -3.991865310157344027e+01
5.500000000000000000e+00 -3.576197133207019618e+01 -3.559068621797513288e+01 -3.717575747590409918e+01
6.000000000000000000e+00 -3.525600543702117307e+01 -3.429101985336518510e+01 -3.444404810939945349e+01
6.250000000000000000e+00 -3.131807809539500909e+01 -3.204990361644286878e+01 -3.121637861438339456e+01
6.500000000000000000e+00 -2.191673613971496692e+01 -1.856936897602767900e+01 -2.163929977757640799e+01
6.750000000000000000e+00 -1.465154378449625305e+01 -1.499251421039624432e+01 -1.505643380838619727e+01
7.000000000000000000e+00 -1.419573029079825233e+01 -1.422781118708295800e+01 -1.320024054699728566e+01
7.250000000000000000e+00 -1.221439492544690886e+01 -1.236570392948348385e+01 -1.016595765713814892e+01
7.500000000000000000e+00 -7.861729961281817225e+00 -8.835300271851059151e+00 -8.406802866792983053e+00
8.000000000000000000e+00 -7.246923964082709446e+00 -7.275777246890189787e+00 -8.009786638108575829e+00
