# Supplementary material for: Design of buried charged networks in artificial proteins
Source: Nat Commun. 2021 Mar 25;12:1895. doi: 10.1038/s41467-021-21909-7 (PMC7994573; doi:10.1038/s41467-021-21909-7)
Supplement: Supplementary file 4 — Source Data [file 41467_2021_21909_MOESM4_ESM.zip › source_data_final_revised/SI1/a/1_distance.txt]

Frame	Distance (A)
0	6.19515045396537
1	6.558347706538457
2	6.274674270523097
3	5.837782096899375
4	5.41149870199287
5	6.580188266068011
6	6.32503857486987
7	5.673785245890183
8	5.426092640866688
9	5.960759422023097
10	5.543116328606939
11	5.606016139036256
12	5.434233770726031
13	5.858700782038941
14	5.820839176477722
15	6.354470606431245
16	6.649472521570004
17	5.822177707079093
18	6.007889325467038
19	6.657174877644796
20	5.351721101322308
21	7.550742042872547
22	7.00310164182102
23	6.69808192517478
24	7.2394253419392465
25	7.74353924849486
26	7.7585746880222874
27	7.340473608581129
28	7.566689042982255
29	7.759956322533193
30	7.624581584780494
31	7.04430531033018
32	7.139943924235589
33	7.3370525102718585
34	7.262748335254404
35	7.110157268729551
36	7.88818294247924
37	7.8300973685350685
38	7.6012190753532956
39	7.97953965470969
40	8.430428179125178
41	7.094747656555046
42	7.1039145008468605
43	6.845452764195459
44	7.156547888404309
45	7.745699604967147
46	6.832487269422349
47	7.822420031646727
48	7.4778385237644445
49	6.850098673513299
50	7.0439032364212055
51	7.502754359180875
52	5.962867343525963
53	5.861268758875692
54	7.215978278932715
55	7.114098821746444
56	8.341656822176786
57	8.599066233596988
58	6.581824048460127
59	7.102024162471532
60	7.281647668000675
61	6.342060681858196
62	6.606560671434967
63	6.536099051083242
64	6.728491640106948
65	7.614111716716733
66	6.063755418750124
67	6.495948158512485
68	7.229055909636751
69	6.168573349713037
70	6.466284782727871
71	6.747096570121235
72	6.611982076567817
73	7.200153513595276
74	6.836130759815242
75	7.1361738868934514
76	7.169903548747856
77	6.45517912007714
78	6.905386371783349
79	7.345194546128139
80	6.465046740511012
81	7.454161753457241
82	6.414431500118159
83	6.75723587623571
84	6.687333052414501
85	7.209656012934858
86	6.695738770115591
87	6.924170203427414
88	7.740292315746356
89	6.132635464310726
90	6.813778571814765
91	8.119325604785914
92	6.339160491470619
93	6.864198648904582
94	6.629788753194053
95	7.668818241192011
96	6.378149477755893
97	7.703920659962328
98	6.163368263612763
99	7.7493871828936625
100	6.443920831209687
101	6.709846513011073
102	6.757634877409208
103	6.497137124394128
104	6.576080666693802
105	7.0241393865704165
106	7.2147765590169355
107	6.245362017130306
108	6.685990716396128
109	6.6668815988317025
110	6.556941528550013
111	6.021279216814483
112	5.884480240632325
113	5.782355645968
114	6.100436746610028
115	7.194124341290153
116	6.344589503299978
117	7.477580892661152
118	7.252234728414195
119	6.197664179477079
120	6.379803020973916
121	7.163451110622892
122	6.923225851088885
123	6.070588516535307
124	6.636160441976861
125	6.028678921809258
126	6.980080816925279
127	6.966247040832806
128	6.9151589718650595
129	7.271680915327898
130	6.2610918782403395
131	7.102609461733688
132	6.966790280702871
133	7.673282786254004
134	6.364038370979777
135	6.9534515569708395
136	6.750978212249727
137	6.682355418687126
138	7.9878665206281205
139	6.650376199702585
140	6.652482111466607
141	6.9506418981597236
142	7.6761326313994775
143	6.427175010456214
144	7.141041611596678
145	7.244229417634077
146	7.024446217235247
147	6.318785561762506
148	6.09228973322484
149	5.885053923420437
150	6.628901714158252
151	6.363770132570135
152	6.882380105181114
153	7.156125124506323
154	7.618589912030614
155	7.147775593350282
156	6.772110726757846
157	7.785814609157654
158	6.810348439625254
159	7.7164810991224035
160	7.45139671005271
161	7.062701042544393
162	7.500777599089658
163	6.3909780102365685
164	6.6356303937047585
165	6.873977289860324
166	6.71186038111756
167	6.530566987073636
168	6.9472383584479935
169	7.385181531303215
170	7.5287272900144355
171	7.29391110202906
172	7.339362492333643
173	7.437201487146109
174	6.799908357120434
175	6.746562367575567
176	7.169773195711648
177	6.727612095957306
178	6.495475516279994
179	6.9477945438658475
180	6.99936905043155
181	7.367585438668048
182	6.69884031137
183	7.002866957372876
184	6.561786372609207
185	6.910438018935901
186	7.541135677875554
187	7.508887615118201
188	7.437258406083518
189	7.290281984099781
190	6.804766253087897
191	7.300358220431584
192	6.030818283120129
193	7.302598119686822
194	6.666884145432897
195	5.422311698853046
196	6.28561105030906
197	5.707715242683977
198	5.931452419313739
199	6.502752666877901
200	6.389666399622283
201	6.26628417751266
202	6.181004803616528
203	6.863716894114385
204	7.224170462642276
205	6.682770153312568
206	6.624094311573238
207	6.347918520123189
208	6.250380870280111
209	7.003813889887114
210	7.108609696037182
211	6.4321280195845185
212	7.297563256795488
213	6.330732355666017
214	6.756000448023113
215	6.527364251603597
216	6.856254533557397
217	6.792604461892035
218	6.904784833122363
219	7.428767042927095
220	7.0313958895776185
221	6.968987361297987
222	5.959027393968169
223	7.061646027811447
224	7.356845250689662
225	5.776684094350692
226	6.781929165101157
227	6.338647618220995
228	7.417892508537019
229	6.75241319392512
230	6.822875584320477
231	7.832759808198005
232	6.5961058599932425
233	5.992319075517403
234	6.4143279340562005
235	7.095869286284403
236	5.772899980431761
237	7.257304795645025
238	7.957478159472981
239	6.737585964389075
240	7.796608682658454
241	7.206716514305286
242	7.532081207524589
243	8.387856952907024
244	6.979722123829868
245	7.1884627801984395
246	6.990387249628927
247	6.707639743350187
248	7.675348899492624
249	8.027006795952964
250	7.987611214552086
251	6.785629042101984
252	6.091593058082759
253	6.096875551495355
254	6.46520371468761
255	7.912484917378458
256	6.411972805386284
257	7.492906721177936
258	7.1217806604277145
259	6.487180695741406
260	6.679480343449053
261	5.883703017834676
262	6.881624423081168
263	5.898027686061288
264	7.6099243478197645
265	7.304142369835164
266	7.230353405234693
267	7.067280202357728
268	6.997563836296873
269	6.259941608903004
270	7.536775446333779
271	6.417687086065223
272	6.729414188288713
273	7.492033683545248
274	6.372746326142639
275	6.805768561115004
276	7.431974626380777
277	7.419440142390934
278	6.464178379207189
279	7.20922948915897
280	6.087962653553585
281	6.621566789901322
282	6.028624957170995
283	7.3689087994580555
284	6.635765664997615
285	6.596459178138691
286	6.638771851959937
287	6.68814687122059
288	6.8743936117436215
289	7.673961702645265
290	7.553855016026902
291	6.920922229899281
292	7.521039863830994
293	5.927629632897671
294	7.080957136433689
295	6.7280790094416725
296	7.175850816067042
297	6.741294353500551
298	7.702357351975486
299	6.607089130032386
300	6.641373275126303
301	7.175098850643881
302	6.6457973119448885
303	7.271157632730866
304	6.387268338435121
305	7.3776276511411405
306	7.502625063323163
307	6.856474152119799
308	7.323321527740584
309	5.968673619965743
310	8.052794031626721
311	7.463955145970029
312	6.318781035220193
313	6.918940903894872
314	7.558187485835511
315	6.871706372287711
316	6.629043708974847
317	6.4438658198540075
318	6.458671648463208
319	6.733052051172641
320	5.790152149203748
321	7.122180670313891
322	6.432686125844387
323	8.094145324236504
324	6.4046608970236605
325	7.195523882157676
326	6.818091507623473
327	6.755545627800011
328	6.808933657704991
329	7.874269121275077
330	6.684579410556698
331	6.825749914831503
332	7.1933884070411445
333	6.397036843415847
334	6.444721565507959
335	6.92781722440246
336	6.788608111977792
337	6.071857794513155
338	6.1913628775037814
339	7.081237423914703
340	6.663409345896055
341	6.579437089557639
342	6.841985408677744
343	6.971379012432219
344	6.76020213036599
345	6.375454493282985
346	6.972502894043235
347	6.861830816133573
348	7.313879664879992
349	5.94505759183084
350	6.534697107977193
351	6.088033625871337
352	6.750392714330585
353	6.707602658292817
354	6.523705118746919
355	7.110144736419317
356	6.923940972089837
357	7.489226378384875
358	6.61690278177612
359	8.01120212165855
360	7.656189401539884
361	6.076334702741246
362	7.06724044654858
363	6.7352327864467405
364	7.706773259962299
365	6.406190229712412
366	6.952906547682074
367	7.9585284758773485
368	7.153526630137566
369	5.938788677615536
370	6.507095486849015
371	6.9002904617958
372	6.014523313146949
373	7.070308879733175
374	6.223290053327769
375	7.512324413537708
376	7.661726101101544
377	6.868546097516687
378	7.221442305200195
379	6.889157773650759
380	6.611588261549214
381	7.337006804862647
382	6.837717558489188
383	6.7578952328025155
384	7.075991312509086
385	8.236226560605528
386	7.636216295736702
387	8.016213164226606
388	7.250583750927618
389	6.60597326923805
390	6.91467742675038
391	6.816858872712605
392	8.090416838022893
393	7.523076058112441
394	7.38761131444898
395	7.5858168733578335
396	6.732360173522102
397	6.134199216297966
398	6.6197934093763156
399	7.039558707744622
400	7.4324479008239885
401	7.732345983100817
402	6.258516868693135
403	7.454289390443884
404	7.193659679558793
405	6.551902882753996
406	6.496279376795795
407	6.437571962444491
408	7.125166756196078
409	7.072418471078202
410	7.3365240966591045
411	7.167255920580877
412	6.719257243225667
413	6.287578137680476
414	7.378892842134647
415	6.702902737789111
416	7.658427431930233
417	6.338922114508837
418	7.185332722520121
419	6.534579354243792
420	7.1753599758245645
421	6.5849412432021115
422	6.49545946107951
423	6.6964052416379785
424	7.099348486462016
425	6.4299466565145496
426	5.582943445591033
427	5.535938877989319
428	6.551971175368013
429	7.024544910060839
430	7.18045298095875
431	5.9387149724268875
432	6.345591844548023
433	5.865494158827136
434	6.5880692539039885
435	6.2881411341875575
436	7.117420937619698
437	6.6542103148726035
438	6.426804517991743
439	7.16120670282178
440	6.957065304455068
441	6.38314187545983
442	7.132168641424879
443	6.99567828821322
444	6.715359297364318
445	6.4822321757253505
446	6.215142005254504
447	6.829330512380117
448	7.1427982166186945
449	7.322455315797563
450	7.229070458533762
451	6.7868571870900345
452	6.68635973417418
453	7.124002811948664
454	7.157817511099754
455	6.783855670980427
456	6.154796135270583
457	7.376846479649637
458	6.442077606688267
459	6.767073041839872
460	6.541493561249053
461	7.4290542272346745
462	6.478754629044547
463	7.042393194531313
464	6.591985370556272
465	7.629188015012469
466	6.433945655857644
467	7.68819829468675
468	6.962599875815056
469	6.034780550625759
470	6.992993303988608
471	7.341024852490201
472	6.282255366102575
473	6.960575796788947
474	6.749823418330662
475	6.657906001164914
476	7.280394434634933
477	6.950229149936064
478	7.055027114764405
479	6.798234585083322
480	6.673239527003889
481	7.304164367408945
482	6.309947861273324
483	6.835594832624177
484	6.848095148032702
485	5.823801134670946
486	6.268949958342899
487	6.624988541750564
488	6.181680212452498
489	6.764006082604665
490	5.739254735115205
491	6.4038183986199115
492	6.612929321150318
493	6.662402436199527
494	7.395235218767856
495	6.236716708241834
496	7.028306977073988
497	6.960824207720115
498	8.227901434587519
499	6.749348801707759
500	6.4740697828025935
501	7.127657517705781
502	7.351060273704445
503	7.799640637586426
504	7.110758418997128
505	7.760810182137753
506	7.376574224676059
507	7.8337876625428615
508	7.238957316746125
509	6.7838548447875295
510	7.813080769160253
511	6.051579305062954
512	6.79899628155163
513	7.02313022123235
514	6.947092411662401
515	7.400424844826176
516	7.719894144874423
517	6.711796253862576
518	7.2302094487367174
519	6.803094832480541
520	6.540958143930106
521	6.771333898594355
522	5.987926257337075
523	7.368950834360891
524	6.564665249950095
525	7.500726296945138
526	6.649436444321934
527	6.744247078068533
528	7.249406364893981
529	7.025423733293056
530	6.839474364570885
531	5.882817508969822
532	7.348534464062466
533	6.146869959641805
534	6.040886404181671
535	6.998976018269117
536	6.347117689321039
537	5.860133736172755
538	6.567039696920595
539	7.375872086363455
540	7.878891420816011
541	6.952515426216342
542	5.649635235341502
543	6.733998510242852
544	6.203565433706396
545	6.632713229399187
546	7.283842965886963
547	7.346981342551464
548	7.134039626800577
549	6.98121407287939
550	7.215320371303955
551	5.909737528530696
552	6.177161642954531
553	6.91794817086249
554	6.148769266992125
555	6.941167180048382
556	6.672220366147105
557	7.2251015662928735
558	6.523853567391598
559	5.846655256408537
560	6.451946201840183
561	6.8480935674263295
562	6.783291299085494
563	6.735711228098818
564	6.358453377118801
565	7.042188531858112
566	6.675566032346348
567	7.249807305918931
568	7.5975831422505875
569	7.010283777903778
570	7.105444667087627
571	6.323091589146041
572	7.012600247779799
573	7.385378754276944
574	7.0028231271627535
575	6.74679707147179
576	6.572547426303884
577	7.072098864292558
578	7.947863890641847
579	8.907002594477413
580	6.8357721533409475
581	6.801377069317447
582	7.681632940147547
583	7.217697918718349
584	7.8613577335069635
585	7.687263157048611
586	7.421577749536283
587	7.053180212012142
588	7.206341728179687
589	8.390560036795595
590	6.807781452141068
591	7.492727456259469
592	7.947147217450228
593	6.905906579546077
594	7.060605355899059
595	7.698311981664482
596	7.07285004444459
597	7.567213518636741
598	6.613520057393856
599	6.205179671846779
600	6.595778371955071
601	7.600977783558401
602	7.409694420596987
603	7.806641139973704
604	7.89480699850029
605	7.02441504993078
606	7.151802661553872
607	7.5380746190698815
608	6.393804120104623
609	7.852130607456478
610	7.370002878042003
611	6.1236668416164335
612	8.124231589256311
613	7.107356006922105
614	6.339496485333735
615	7.173166303196956
616	7.23522967909835
617	7.139941793614234
618	7.411080251660477
619	7.772502013980616
620	7.189831619439647
621	6.794423207976332
622	6.506017557069895
623	7.502882113163294
624	6.3921035626092655
625	6.593759432197623
626	6.5553611339940705
627	6.749097276333471
628	8.057973342358464
629	7.758463888019845
630	6.892645629925621
631	6.100030905592355
632	6.7137786324185615
633	7.020625348863615
634	6.901445717434194
635	6.385933508885049
636	7.094418583349673
637	6.713997883889501
638	7.209063962062373
639	7.205523546051455
640	6.2247574862750845
641	8.00019582204152
642	7.303366384084112
643	7.22839688700172
644	6.660895201265284
645	7.5586008933605795
646	7.585107750587098
647	7.0400283675155055
648	7.502313382878844
649	7.078111098306872
650	6.472488922620931
651	6.987248646868604
652	6.9403176000368285
653	6.483563874650854
654	7.264372387337743
655	7.879555658285182
656	7.044506420111198
657	7.659841702178435
658	7.158097257043906
659	6.953793753324077
660	7.3675920804674995
661	7.220768296770844
662	6.497878774843971
663	6.849111889445802
664	7.654941396684306
665	7.151470434014286
666	6.5623401756134045
667	6.964648380669659
668	7.206447974370231
669	7.000646771854937
670	7.667467404539844
671	7.873347899277648
672	6.781188115107162
673	7.417443717139533
674	7.238758148788161
675	6.618187746734324
676	7.430443227618252
677	6.4939816972311535
678	6.440970708457565
679	7.2466132278428965
680	8.196970241388897
681	6.770925205576132
682	6.863205204930512
683	7.70612081123661
684	6.599138066428212
685	7.789180931366787
686	6.214548210871808
687	6.650067964091462
688	6.646386068665105
689	7.473197936207129
690	7.028792866496012
691	6.796104481487519
692	6.5403821464162935
693	6.676954875786917
694	6.6295195703208645
695	7.277403453413954
696	6.3536117736545865
697	6.987887430730034
698	6.647155100085312
699	6.61482722533093
700	6.62867593215879
701	7.067703042066366
702	6.4541871657441225
703	6.604481396389973
704	6.410364031102007
705	6.684624869984973
706	6.742614414844149
707	6.191316201345003
708	6.556311047263916
709	6.83119246852251
710	7.399620374255955
711	6.311955549504484
712	6.172388744571381
713	6.851413124683899
714	6.967890182589648
715	6.703896912894366
716	6.527913217478005
717	6.638735849558889
718	7.67340599192332
719	6.8824264616847755
720	7.641909760426346
721	7.267138508969262
722	5.882888470776978
723	6.805303098970307
724	7.39750375568944
725	6.293767868835847
726	6.820165229383361
727	6.385601088202317
728	6.598613663901318
729	7.138955092170884
730	6.888203095928918
731	6.682925278117074
732	6.3799378632304125
733	6.713427584170187
734	6.482461579145911
735	7.499693870320208
736	6.882092207354714
737	7.387856215181868
738	6.613888160828556
739	7.16792289897716
740	6.820160895219757
741	7.373402167643658
742	7.337279411356719
743	6.5246969685896365
744	7.461603877223938
745	6.877339393606755
746	6.391992358522554
747	7.485636741344661
748	6.994092348254586
749	6.5073737722985365
750	6.482400892280751
751	6.188895602770808
752	7.103839953496327
753	7.490201073336998
754	7.26886280276045
755	7.387226940592756
756	7.302995119643637
757	7.164831351680451
758	7.854777128218093
759	6.988701107514104
760	6.691153231954145
761	6.507065266917631
762	6.34793402811622
763	6.743525856433464
764	7.171915512863357
765	6.968868816847495
766	7.6884551067483855
767	7.1745112941769795
768	7.04478536306914
769	7.289017158163468
770	7.544491634258988
771	7.1177379235335625
772	7.506281859337882
773	7.336391747266506
774	8.063056450705027
775	6.818338203629534
776	6.835430719076133
777	7.459611074106937
778	7.102551052223582
779	7.745389197198569
780	7.424358753453539
781	6.993298713899672
782	6.744302745793091
783	7.444427499546517
784	6.930934641756043
785	7.197830657015172
786	7.02389947469546
787	6.674217575530432
788	7.801778755995448
789	5.975534092824971
790	6.7910917390735355
791	7.41300586241932
792	8.020307796706119
793	7.742255855940188
794	8.190422153583382
795	6.136098151863315
796	7.943427951307528
797	6.6372420911638015
798	6.054154927553223
799	7.286304134091832
800	8.264877678914166
801	7.506472096416427
802	7.137872993648329
803	7.454521899119614
804	7.0015659430243415
805	6.659001329562268
806	6.938161276124125
807	6.6554699298576665
808	7.317931532005487
809	7.516376117465968
810	7.929475877527529
811	6.806196297977723
812	6.895639720720338
813	7.39544048312884
814	7.320578147138517
815	7.103601829116911
816	6.563695781468859
817	7.898792143187228
818	7.531485495667845
819	7.763814944861817
820	8.82216148064037
821	6.833449316478382
822	7.769888210986823
823	7.78888805426595
824	7.895314367674402
825	6.89286659693043
826	7.16282974333705
827	6.98643795050866
828	7.5132081575809115
829	6.843573899453773
830	6.53662263333879
831	7.304359035447752
832	6.762345374074422
833	6.845535205388012
834	7.0928805923269245
835	6.806163857821431
836	7.164415844891016
837	6.826686320005432
838	7.487193443590104
839	6.7209805233110345
840	6.681516385627259
841	6.832576571592691
842	6.33526890606794
843	7.278198486354274
844	7.683413640365794
845	6.647721014225398
846	6.744107605265929
847	7.329337843221701
848	6.756601793134586
849	7.628453490633476
850	7.178684293710786
851	7.907981378335866
852	8.43503248768225
853	7.355002780118166
854	7.231453199575114
855	7.890615299235877
856	7.6962195503395305
857	6.60011716865373
858	7.199339581643346
859	6.631329372860516
860	6.671755053635432
861	6.846305347109342
862	7.363249787074459
863	7.276213005981988
864	8.005828158224114
865	6.932825898121878
866	7.692043363775982
867	7.746381009595618
868	7.773396368146141
869	7.455967468877703
870	7.277333643094682
871	7.12053636888511
872	7.717901459315996
873	7.3672394893376545
874	7.107659559728374
875	7.310875307264653
876	6.924331035515107
877	6.527977761275231
878	7.956224860793304
879	7.479249992560327
880	7.828139057110767
881	7.586604995325538
882	6.242173979766461
883	7.759433355380313
884	8.434121530774917
885	7.294428339118259
886	7.234536923663596
887	8.218412629987569
888	6.296501709315149
889	6.968302269242904
890	5.858646598913894
891	6.780314073982244
892	6.993141066576265
893	7.092899519178907
894	7.164292924872866
895	6.391630146506316
896	7.425619510427333
897	6.939823220722177
898	6.825028682857224
899	6.8617962892333635
900	6.743029791886209
901	7.183752335917756
902	6.512975455339784
903	6.54406610527942
904	7.476599008811827
905	6.758262798090176
906	8.267725688989433
907	7.982373490133877
908	6.589743170526761
909	6.903523662474716
910	7.19413424153329
911	6.686290351488076
912	7.226221326803979
913	7.3783476816509745
914	6.212944163957743
915	8.118087054120938
916	7.563220660512976
917	6.605946060732181
918	6.0366093451747425
919	7.8627627343242095
920	7.877071885890613
921	7.425719432102983
922	8.365312924524993
923	6.100154486372404
924	7.361733629283766
925	7.036377433404959
926	7.13598987869656
927	7.19892844540336
928	7.417033383860316
929	7.257570840565757
930	6.995680957322556
931	7.133035220399957
932	7.313009044319285
933	7.303388715718017
934	6.110151154310815
935	8.186572309683973
936	6.852709660913951
937	6.728355905794518
938	5.721332556750279
939	6.426149070524981
940	7.410522988789967
941	7.491293334496729
942	7.22032521189748
943	7.713046114251142
944	7.1126281558932005
945	6.490927646684972
946	6.680882092270068
947	6.728983996468398
948	6.71479320903641
949	7.749504428849559
950	6.846887330123607
951	5.337841375293052
952	6.681139801556981
953	6.814010615238255
954	7.108079399607902
955	6.955140795631319
956	6.626076242870651
957	6.001301195589058
958	6.7713950244667025
959	6.118641926298007
960	6.2925990650970824
961	5.667974157588285
962	6.490174734482773
963	7.1898950286419145
964	6.423654052529243
965	7.171221947125916
966	7.51280269017251
967	7.676365658658514
968	7.812075749630221
969	6.868800542625705
970	6.92302429181069
971	7.181232336065071
972	7.348087625078962
973	6.640722476346133
974	7.347178758089781
975	7.389326390196464
976	6.404416877885132
977	6.165050246693473
978	6.828782636621556
979	6.59015584980354
980	5.917778587015308
981	7.252418326147698
982	6.197126229148532
983	6.480198104411702
984	7.364405387936468
985	5.958471460734294
986	7.007862089334329
987	6.671202765721553
988	6.925688881770063
989	6.602507834425633
990	6.834136299498852
991	6.187252973763697
992	6.500598140173391
993	7.2415010943669715
994	5.845440783007848
995	7.643303351775761
996	6.762050768655607
997	7.247458276080423
998	6.942110523887945
999	6.819058343337636
1000	6.473223143635109
1001	6.858440442856763
1002	6.994669065641053
1003	5.576205081752371
1004	6.2663099388396
1005	7.801787503649396
1006	6.549470283040585
1007	6.39748951963969
1008	7.446731569365969
1009	5.565916202356705
1010	6.6512584471131
1011	6.996343614056084
1012	7.3433525760664295
1013	7.538926828716656
1014	6.100139481727343
1015	6.925973895036598
1016	6.681439922227421
1017	6.274140996227911
1018	6.468696069996616
1019	7.204957167487099
1020	6.694953194749145
1021	6.821002331063595
1022	7.167032252455806
1023	6.567550349841488
1024	6.60974388194857
1025	6.557280549298931
1026	5.830321705475607
1027	6.102641762569851
1028	6.358007191727891
1029	7.205963309360991
1030	7.146434148697671
1031	6.54870303429454
1032	7.230332159839429
1033	6.203973247757587
1034	6.2992504852664615
1035	6.554456351196887
1036	6.324383003418193
1037	6.36691829963075
1038	6.300358669660985
1039	7.886993945373994
1040	7.272041673855492
1041	6.020972821062486
1042	6.3580085269808855
1043	5.263314354833765
1044	6.594893150059924
1045	6.624786786519144
1046	6.3613672678284665
1047	7.538080017691298
1048	6.608435367507978
1049	6.64362734448588
1050	6.401342688947884
1051	6.434206521287699
1052	6.611345637651945
1053	7.527208166709189
1054	6.485661539528536
1055	6.257836034251298
1056	7.9494113561296444
1057	7.270357077889894
1058	6.80201484800873
1059	6.621049692531758
1060	7.106022299167019
1061	6.442502235108727
1062	6.698829005410489
1063	6.805188464396643
1064	6.235238287765287
1065	6.182342533644484
1066	6.631067210798867
1067	6.183579514014493
1068	6.132777142443206
1069	5.791933711225894
1070	5.590155026781943
1071	6.396608715517644
1072	7.069401982709705
1073	6.232770735760385
1074	6.4303834186570334
1075	5.940952864312976
1076	6.2563887991694145
1077	7.273466275326466
1078	7.267794088623159
1079	6.979790513563522
1080	6.578447883444371
1081	7.003965414404961
1082	7.1827376945333326
1083	6.528313091311026
1084	6.800065428755339
1085	5.990120410653862
1086	6.973044301159201
1087	6.416626675239275
1088	6.418108643019254
1089	5.616110646475299
1090	6.283313912215371
1091	6.791740899769915
1092	7.036403729648536
1093	6.464673989989059
1094	6.243890647006607
1095	5.236257442617699
1096	6.535321865916985
1097	6.725071943966518
1098	6.502101361734784
1099	6.022875014223524
1100	6.61018199763374
1101	6.4804168051199955
1102	6.375189209706963
1103	7.33498839653621
1104	6.795092643007877
1105	7.657874135211192
1106	6.47785950299044
1107	6.978051310875939
1108	7.73458244409481
1109	6.864160438361381
1110	6.072626895170927
1111	6.63992621088023
1112	6.501360437962745
1113	6.33099382297632
1114	7.615328545972608
1115	6.693082612270945
1116	7.029680356749555
1117	7.191026409661371
1118	6.694037701481787
1119	7.708259405938327
1120	7.1904073747392765
1121	6.588948026547633
1122	6.913734813994686
1123	6.641535755463502
1124	6.814761288574707
1125	6.10295787003765
1126	6.4794446653469056
1127	6.815538582490782
1128	7.374022528839814
1129	6.965237553595773
1130	6.733425485362659
1131	6.54080848620777
1132	6.530247423501419
1133	5.99506665482711
1134	7.403783397127643
1135	6.665285731331433
1136	6.143492337991649
1137	6.954033492752857
1138	6.410623211983547
1139	7.045396227156755
1140	6.47670379846283
1141	7.387470640385743
1142	6.677398067035494
1143	7.106790691073269
1144	6.780654279516581
1145	6.762605294434107
1146	6.695953601000904
1147	6.991286781724044
1148	6.713084235316657
1149	6.899037668982535
1150	6.703225879736737
1151	7.037781220941816
1152	6.975013814878286
1153	6.436005770880879
1154	7.462061208816239
1155	6.44688793807973
1156	6.916778465474346
1157	7.089794110028022
1158	7.589149763601344
1159	6.810455429553785
1160	7.696538055590837
1161	7.990494497989365
1162	7.466128066113794
1163	7.047816665330753
1164	6.21010151529726
1165	8.371571785860302
1166	7.387861748553133
1167	7.176745004474436
1168	7.0646420982896565
1169	7.02195752302805
1170	6.6415496604814885
1171	6.7656441363819475
1172	7.466465195007425
1173	6.7865679309541
1174	6.55545582319254
1175	7.180114368730611
1176	6.835287770983137
1177	7.417988730960821
1178	6.952533253300846
1179	7.63518248267883
1180	7.01122160932559
1181	6.593956423136432
1182	6.77552169072887
1183	6.083129193748225
1184	6.705990194923636
1185	6.58137433723669
1186	6.5427785674700525
1187	6.544918060631657
1188	6.6747621128110275
1189	6.524410744296929
1190	6.3690550534819526
1191	6.860780308828889
1192	7.149320531882235
1193	7.002089627428111
1194	6.140910312257886
1195	6.463370362685342
1196	8.166318082811646
1197	6.7584536925750305
1198	7.186083640493446
1199	6.891016578042707
1200	6.792333522885324
1201	8.495286171296792
1202	6.8864042999972614
1203	6.625580386319269
1204	6.382666953453579
1205	6.523450186486989
1206	6.294730059247396
1207	6.780457816626646
1208	6.753157572184503
1209	8.212743210822117
1210	6.531040249257011
1211	6.5949684655244445
1212	6.957480794121393
1213	7.482138799677895
1214	7.569115926682264
1215	6.256104545615638
1216	7.317666644183872
1217	6.502873433477916
1218	6.588112666083745
1219	6.513404920503037
1220	7.020009773864384
1221	6.839276694023125
1222	6.413197731198613
1223	6.823340848349583
1224	7.731226528299384
1225	6.314616969759042
1226	6.2179300528028625
1227	5.953584070308233
1228	6.869519188305601
1229	6.706465832409448
1230	5.950764470304461
1231	6.9868991476637605
1232	7.089117454227796
1233	6.222057512773107
1234	6.771931915412694
1235	6.302679852322299
1236	6.692814152085455
1237	6.624919494397371
1238	7.383468250053784
1239	7.2735112744537656
1240	6.678649748947925
1241	7.3008148018363395
1242	6.522772121401606
1243	6.832646792361432
1244	6.623271554572096
1245	6.504677032590929
1246	7.049798081184867
1247	6.405194371297082
1248	6.589143071287135
1249	7.460565034455218
1250	7.377116918339647
1251	7.625464350868236
1252	7.0383484693208045
1253	6.322302229822615
1254	5.834773180692421
1255	7.200916308271891
1256	8.34631850402913
1257	7.379445259970368
1258	6.9182472357962865
1259	7.047520499564303
1260	7.441347384673069
1261	7.325610029648096
1262	7.499867982453795
1263	6.919221408446801
1264	6.354705730420986
1265	6.6566316168803485
1266	6.602154612600764
1267	6.80552133101466
1268	5.9342633367650865
1269	7.035525380606524
1270	6.7274633720478905
1271	7.071165249079191
1272	6.828154804372364
1273	6.677690697624696
1274	6.664075980329213
1275	7.012752196186912
1276	6.89269398159237
1277	5.599318239752426
1278	5.9652292678542675
1279	6.591750243437122
1280	6.264751699003655
1281	6.912292490368378
1282	6.389474841089625
1283	7.041200883665836
1284	7.474477070183919
1285	7.010332785770692
1286	5.920027222718619
1287	6.425775420272372
1288	6.551771814145325
1289	6.539473267734935
1290	6.918530186738998
1291	6.900666364242462
1292	7.004516652614354
1293	7.076716054952797
1294	7.148198288832497
1295	6.453759248139704
1296	7.380922926006776
1297	6.737391111046148
1298	6.853022553619339
1299	6.6899179569828116
1300	6.337472061656731
1301	6.931989635939838
1302	7.053740973676681
1303	6.625380729931872
1304	6.813311146043571
1305	6.407708795791875
1306	6.629363378059684
1307	8.111033345221795
1308	5.765912822495553
1309	6.1756598899363
1310	6.50648497224149
1311	5.826446443704548
1312	6.578560089387706
1313	6.402386883556194
1314	8.03745251479412
1315	6.75378321211554
1316	6.973719170211429
1317	7.03630910098235
1318	6.796797217345324
1319	6.327542084199684
1320	6.637852350638271
1321	7.207430713498721
1322	5.5695309872201255
1323	6.0946088481213225
1324	7.0607198807640685
1325	6.708816998101797
1326	6.900694443056956
1327	7.274831723963317
1328	7.168925498028805
1329	6.497365240774183
1330	6.508078617905254
1331	7.2022659911952935
1332	6.0258626027279165
1333	7.075054542106879
1334	6.170446739817685
1335	6.731127426697666
1336	6.811223016690713
1337	6.053228872397928
1338	7.676485640566751
1339	7.038741367089728
1340	6.781994062700586
1341	6.50728477383683
1342	6.331616126751252
1343	7.1539737923697135
1344	7.3776837662184445
1345	7.192032516237079
1346	6.253670648046
1347	6.981672086558079
1348	7.86042495080787
1349	7.584064870161414
1350	6.984774043404012
1351	6.756917224553561
1352	6.850536888996055
1353	7.448663806521825
1354	6.482078670980243
1355	7.296330906405766
1356	7.610640638240254
1357	6.553457881062052
1358	6.214778595427857
1359	6.599536162442558
1360	6.458278035885587
1361	7.60077028328156
1362	6.953390177290571
1363	7.287813989821583
1364	6.258509600815669
1365	7.628228327198468
1366	6.561093420682184
1367	7.394440864579323
1368	7.398328656105256
1369	6.877804774824549
1370	6.834576183324273
1371	6.755758407054268
1372	6.767930936542724
1373	6.93980904843461
1374	6.566940516723595
1375	7.161644800262193
1376	6.726727808810724
1377	7.1383280944521985
1378	6.675711967495456
1379	6.897250197602172
1380	6.522016892491509
1381	6.541203304561842
1382	7.2743738132379825
1383	7.404603990953254
1384	8.387737964021166
1385	7.405613718185992
1386	6.413474564713038
1387	7.6342149750515285
1388	7.756711877613673
1389	7.138664828354669
1390	7.681380712735711
1391	7.46114691645429
1392	7.39942507891319
1393	7.729584534311518
1394	7.203547014584077
1395	7.627292394508874
1396	6.561790698359758
1397	7.440916970291966
1398	6.717560835315864
1399	8.063903934156565
1400	6.356628862496126
1401	8.117470818036809
1402	7.129021686258488
1403	6.66889388294681
1404	8.002934503396293
1405	6.83321506974605
1406	6.985423061450667
1407	7.549883948125179
1408	7.269762362540296
1409	7.578572901652885
1410	6.946635210582846
1411	6.901183605926291
1412	6.733536218457213
1413	7.282628172777643
1414	7.3183730531169555
1415	8.913467089080147
1416	7.293899181952013
1417	6.844476107756324
1418	7.224314596986831
1419	8.968595424612637
1420	6.307554234333393
1421	7.428235218189893
1422	7.639632995665921
1423	6.9915522395376195
1424	7.554832956408433
1425	8.602319597796706
1426	8.379535808203846
1427	8.073138009489186
1428	6.793899125688469
1429	7.358944375505271
1430	7.953346176398332
1431	8.56415085284294
1432	8.705174855626764
1433	7.848357587415577
1434	7.9132505605922425
1435	8.63146209500731
1436	7.818731730749353
1437	7.948585706955179
1438	7.609961757981582
1439	7.431928652171478
1440	9.126697272727217
1441	7.25432449735704
1442	8.054244920626145
1443	7.392524237107724
1444	7.993158891359885
1445	9.038625411610418
1446	8.08014273839753
1447	7.598669525814916
1448	7.712899845922901
1449	7.074291416849783
1450	8.78993078610396
1451	6.70930863154193
1452	6.73307590974313
1453	7.719359503081167
1454	7.376774514927176
1455	8.441483439843465
1456	8.251982269690005
1457	7.435718103613737
1458	7.479065872240217
1459	8.070612353160325
1460	8.340049072369405
1461	8.34476548060261
1462	7.961434714151438
1463	7.841418388046164
1464	7.194621600461888
1465	7.001143506420004
1466	8.01287510192802
1467	8.412536576701209
1468	7.095021212675099
1469	8.522551789709985
1470	8.162154418510966
1471	7.821598121439855
1472	7.642049481330877
1473	7.5180779791391545
1474	8.370384543091145
1475	8.408701026963042
1476	7.095607489430816
1477	6.440701380637375
1478	7.8168151113263065
1479	6.3168006431721055
1480	6.720920233159821
1481	7.7544015795421375
1482	6.749124711661017
1483	6.750726524846548
1484	8.553296566612426
1485	7.273452678467833
1486	6.858588137646819
1487	6.690776764611
1488	6.15183908053604
1489	6.900288537559005
1490	6.420015048554676
1491	7.805315800953638
1492	7.616742162282637
1493	6.738872310691558
1494	7.693601551981609
1495	5.805999395784002
1496	7.0711349895519495
1497	7.724555836460346
1498	7.515340785034942
1499	6.5361202193233465
1500	5.977101715986012
1501	6.373146665073483
1502	6.9054692314552515
1503	7.22666290596577
1504	7.059359163452444
1505	7.5037194061917925
1506	5.760558038501898
1507	7.438408771207632
1508	7.012906199726388
1509	5.987726684400852
1510	6.823603251890615
1511	6.506916617901967
1512	6.308093401616315
1513	6.524822726873523
1514	6.590194161201435
1515	6.938407423784085
1516	7.302935642685034
1517	7.674068983008733
1518	8.19464052790687
1519	8.160668869055318
1520	7.685572862688695
1521	6.717067407984852
1522	6.802921869517805
1523	7.105228263184175
1524	6.548914763818417
1525	7.129663964609591
1526	6.8537679264515585
1527	7.055821331194057
1528	7.062487702180044
1529	7.12421300476878
1530	7.16016684028061
1531	7.115191794866923
1532	7.388662465335524
1533	7.7333117617547735
1534	8.043969076860572
1535	7.205916365253915
1536	6.6329344334322125
1537	6.702653046246686
1538	6.5286455786248565
1539	7.178885305560929
1540	5.844091899588754
1541	5.777468731764252
1542	6.940835222684769
1543	6.021298775321754
1544	6.574853596658566
1545	6.305597071897259
1546	7.448887594386395
1547	7.053554591627872
1548	7.282172785939358
1549	7.549922872126174
1550	7.059716036553577
1551	6.811644588395441
1552	7.66965283111959
1553	5.857803013602483
1554	7.9901729840401305
1555	7.363413358290735
1556	7.147270524803342
1557	6.859060661360751
1558	6.714278040504064
1559	6.868467259865053
1560	7.364972896738082
1561	6.495372663295986
1562	7.270070714769081
1563	6.13764978397982
1564	6.609562675614769
1565	7.727620205520878
1566	7.145044609016979
1567	7.12357345173013
1568	7.635068680723512
1569	6.0480841915213235
1570	5.661282821507409
1571	8.155403187343488
1572	7.586655970076255
1573	6.514250482891919
1574	7.4483426662059875
1575	8.104347549810482
1576	6.601134875283747
1577	6.612944539221446
1578	7.787568494639879
1579	6.466758823687266
1580	8.036989953685268
1581	8.098524076481068
1582	8.369742263337924
1583	7.392498592538672
1584	7.42313168484171
1585	7.071174192322245
1586	7.354009543465361
1587	6.379599273070119
1588	7.007663639464953
1589	6.587820243906149
1590	7.568379991417745
1591	7.324572752132884
1592	7.820522340765232
1593	7.007965663185675
1594	6.288151535929157
1595	7.9387901054806544
1596	6.997073420648623
1597	7.472902153369629
1598	7.488285582664959
1599	6.909999642837195
1600	8.103754015821725
1601	7.771140212335563
1602	6.086935621206216
1603	7.42738570916032
1604	7.164768833282074
1605	7.681960477452135
1606	6.780052189304613
1607	7.796424558057934
1608	6.771143231015081
1609	7.806585077035914
1610	7.777210550794349
1611	7.060760923184509
1612	7.367942953047579
1613	6.337454500635571
1614	6.841697526714276
1615	7.633992466530752
1616	7.223656696687008
1617	7.27788066421401
1618	7.293010408231618
1619	6.538447873341992
1620	6.875152573937897
1621	7.303495776032505
1622	6.989949683567406
1623	6.2831458580686235
1624	6.658618897769446
1625	5.885944269675103
1626	7.2095006800939325
1627	7.1724063398140405
1628	6.653263693143062
1629	7.623985255707969
1630	7.041730719312824
1631	7.062072949388799
1632	5.958125057870787
1633	6.471591194103639
1634	7.37826060116062
1635	7.616420171884633
1636	7.296762843710428
1637	7.207598748878859
1638	6.769621628596166
1639	8.196132500357683
1640	7.055122171338249
1641	6.376059975307176
1642	7.191660150550165
1643	5.982711094718931
1644	7.267510416473827
1645	6.062261752143347
1646	6.034878810639563
1647	6.779508405421881
1648	6.70744328799123
1649	7.516545085264073
1650	7.122348701940113
1651	6.365731153148819
1652	6.524033733499626
1653	6.60927603026311
1654	7.106161948137202
1655	7.110335321591985
1656	6.325081660094716
1657	6.036108598913553
1658	7.272034624097503
1659	5.908687728151025
1660	6.971397679534165
1661	7.430837803354128
1662	8.088706599446521
1663	7.1494340140882615
1664	6.630783613848307
1665	7.420206123507972
1666	6.0643374015471165
1667	7.678865552290076
1668	6.515358095328382
1669	7.278798389749015
1670	6.678497024901576
1671	7.026315727631007
1672	5.9702520988661565
1673	6.901445986716272
1674	6.001708821854057
1675	7.863279937765053
1676	6.848818160757477
1677	7.0995245821580095
1678	6.880355496336237
1679	6.859417668983347
1680	7.059270414730004
1681	6.583285217678423
1682	7.067826043126209
1683	7.223708312667892
1684	6.931398154452944
1685	7.117289604904713
1686	6.0092717513212195
1687	7.841463602067789
1688	6.002494216344499
1689	6.9781668812020285
1690	6.847136568711088
1691	6.691785566675481
1692	7.073506055130673
1693	5.547849617510188
1694	6.630868627244207
1695	7.075896431441135
1696	7.4412280801895
1697	7.038307363693123
1698	7.498368317282314
1699	7.373479523850746
1700	7.311744435030892
1701	6.466770266799838
1702	7.174755000527751
1703	8.074516050878612
1704	6.980057007488967
1705	6.425107462441792
1706	6.690771102364686
1707	7.483975645523555
1708	6.920241610022525
1709	6.758857582563361
1710	6.028592752516108
1711	6.89842895452557
1712	7.376760792481516
1713	6.468776271934548
1714	6.21425958868146
1715	7.583951019663209
1716	7.737178387826294
1717	7.3829528579357495
1718	7.027097411582046
1719	7.542686342535547
1720	7.194992178404981
1721	7.3015222340002195
1722	6.704213571400558
1723	7.99650399347157
1724	8.183346685958922
1725	6.79068861177173
1726	7.556193495965888
1727	7.535298464970865
1728	7.683568903559879
1729	7.414710002821099
1730	6.021538461104931
1731	6.981963678586403
1732	7.572218464951877
1733	7.892832427316236
1734	7.006570492754441
1735	6.5098120113334
1736	6.445413931914676
1737	7.834129848404234
1738	8.17021706314082
1739	7.003483212156859
1740	7.889886931297211
1741	6.077486095231792
1742	7.016972121081227
1743	6.55871096127203
1744	7.926028210110375
1745	7.161897699828266
1746	6.24872741782652
1747	5.840467975992234
1748	7.38125773552932
1749	7.538748451696581
1750	6.089865613462658
1751	7.699300225712822
1752	6.624879239685986
1753	7.117942794018447
1754	6.51834249662815
1755	7.870950907008016
1756	7.331961914042061
1757	6.519837976589977
1758	7.17878865496832
1759	6.398073885560175
1760	6.343864491861266
1761	6.733845347432302
1762	6.775014443344575
1763	7.104240352340343
1764	7.557420124191028
1765	7.579391805563483
1766	6.483631223324881
1767	7.224753703915853
1768	7.688152424721075
1769	7.081495482079264
1770	6.160029558934414
1771	6.477911789980666
1772	6.189281243131764
1773	6.738102837274404
1774	6.929185308628725
1775	7.161453967719649
1776	6.22788637493404
1777	7.337092718313588
1778	6.951275232420963
1779	6.2830526012248615
1780	7.086570926693166
1781	7.480068833007332
1782	7.155786674326024
1783	6.886211932891853
1784	5.930795136680269
1785	6.691623924991333
1786	6.713860052413771
1787	6.470190831447498
1788	6.038915824918105
1789	6.651014386361842
1790	6.597866659894467
1791	6.893910175322269
1792	6.680633887677712
1793	7.169306588828274
1794	7.450192521106166
1795	6.4653880805450585
1796	6.199346096095442
1797	6.199656037903787
1798	7.175958681189659
1799	7.4517081256138855
1800	7.207512682153146
1801	7.619765997050791
1802	7.339635596910468
1803	6.008360158073561
1804	6.202467357446325
1805	6.095411006645438
1806	7.519035499377883
1807	7.349109316453543
1808	5.935386994517876
1809	6.943027332693891
1810	5.8369905603632555
1811	6.219139885995017
1812	6.458023392012684
1813	6.886568886336393
1814	6.404821631757178
1815	6.345755296973038
1816	7.35205702007963
1817	6.897665582993473
1818	7.600443626133191
1819	7.3215071369394815
1820	6.669514588294534
1821	6.453447623338588
1822	6.250758850776658
1823	6.843884131335713
1824	6.851190754697196
1825	6.889320246517433
1826	5.829270801869549
1827	6.599359830877747
1828	6.534607726706329
1829	6.255328894129613
1830	7.846781162839205
1831	5.830854428048192
1832	7.694413737342844
1833	6.781537454596521
1834	7.3815107900771375
1835	6.54202907297366
1836	6.546579831254774
1837	6.561675718049828
1838	6.602388806400501
1839	7.101843858381963
1840	7.665440242862451
1841	7.352565988934525
1842	6.749964177656596
1843	7.450435375390935
1844	6.786373760445595
1845	6.075251927179989
1846	6.366070950157351
1847	7.450888670048624
1848	7.655472931496176
1849	7.007689251030911
1850	5.885694908018544
1851	7.8927395522676
1852	6.506894112001972
1853	6.806200579612961
1854	6.564531982528582
1855	6.441403629880712
1856	6.595268113688863
1857	6.671133955614462
1858	6.3441634003552885
1859	6.344210075206137
1860	6.639283187201041
1861	6.034294694587291
1862	6.615053457249215
1863	5.891698285609631
1864	5.892844203164566
1865	7.140983977262341
1866	6.352535627960164
1867	6.597014646272227
1868	6.628389913034946
1869	6.3594517006509514
1870	5.920152113162819
1871	6.27109861811316
1872	6.7434744137465135
1873	6.516799057839168
1874	6.802097073935223
1875	6.058427455961794
1876	8.469597794628456
1877	6.723095034060159
1878	6.739255998045067
1879	6.481878436960967
1880	5.917236438525668
1881	6.4735576161113215
1882	6.399973119230447
1883	6.743151027458253
1884	5.862814803367237
1885	6.283975532618779
1886	6.723718309531586
1887	7.157029062517442
1888	6.831095183063097
1889	7.028803269681421
1890	6.635228806834776
1891	6.168726485570065
1892	6.846951453507413
1893	6.992835584183822
1894	6.304386498289989
1895	6.912095809222608
1896	6.147280775204825
1897	6.996347791556741
1898	6.64228907360706
1899	6.9658270627332115
1900	5.795078824001782
1901	6.708078039414202
1902	7.262462894892439
1903	7.296008685096017
1904	7.920786467649342
1905	7.547104939053501
1906	6.400787131654932
1907	6.70586824142538
1908	6.8991249284540945
1909	7.065809234779927
1910	7.061287446435748
1911	6.569863684372463
1912	7.814010637359332
1913	6.683638166255783
1914	6.425845912558242
1915	6.749643737306483
1916	6.39240596023763
1917	7.046420149382116
1918	7.2206747282212875
1919	7.0634054800271935
1920	6.279287579185102
1921	6.618600953553251
1922	6.242000145736665
1923	7.518164362464568
1924	6.408410466773883
1925	6.458256009540167
1926	7.169303899121246
1927	6.625303794316457
1928	7.085252381874059
1929	6.364089045214701
1930	6.175983496164585
1931	6.418979143661268
1932	6.49249790432546
1933	6.581204994196245
1934	6.849129248830732
1935	6.399937436581633
1936	6.391970683874468
1937	6.807250997693937
1938	6.47085200480228
1939	6.451234370968686
1940	6.047062109723761
1941	6.787063715077265
1942	6.761591282858574
1943	6.7994347715028445
1944	6.612061902527153
1945	7.436123321773553
1946	6.413008885553686
1947	7.555793353570405
1948	7.222186283656288
1949	6.232294992018184
1950	6.765004237823261
1951	6.164508283458892
1952	7.313969304613902
1953	6.917377094855924
1954	6.968507782434704
1955	6.950429646782926
1956	6.683482152062554
1957	7.673725525737878
1958	6.290862111124383
1959	7.219772322096496
1960	7.37394503462725
1961	7.176091676866543
1962	6.555993568057627
1963	6.829786495326534
1964	6.473875205860655
1965	6.792243703856897
1966	5.923526950641276
1967	6.6513095128448425
1968	6.453835424007475
1969	6.587890703830602
1970	6.190309349578668
1971	6.396373910586594
1972	7.23461902026808
1973	6.325464888913325
1974	6.372218724031771
1975	6.298754065349641
1976	6.20483131945113
1977	7.2078259722687354
1978	6.886795335409923
1979	6.942885945588135
1980	6.5617062661182235
1981	5.76323504294033
1982	5.848380478891493
1983	7.149350523261675
1984	7.0495121790958954
1985	7.9621041045793595
1986	7.015574463625822
1987	6.314058008859614
1988	7.818964024677969
1989	7.075751277909569
1990	6.337265271233469
1991	6.1597812644168535
1992	7.061352186741448
1993	6.054604617045266
1994	5.891067801231121
1995	6.137954229722878
1996	6.981061910873698
1997	6.926750628063276
1998	6.900445707419486
[truncated: 1 more rows]
