# Supplementary material for: Design of buried charged networks in artificial proteins
Source: Nat Commun. 2021 Mar 25;12:1895. doi: 10.1038/s41467-021-21909-7 (PMC7994573; doi:10.1038/s41467-021-21909-7)
Supplement: Supplementary file 4 — Source Data [file 41467_2021_21909_MOESM4_ESM.zip › source_data_final_revised/SI1/a/1_rmsd.txt]

Frame RMSD (A)
1 1.0895599126815796
2 1.4975264072418213
3 1.5029056072235107
4 1.5534601211547852
5 1.693575143814087
6 1.7163654565811157
7 1.6811137199401855
8 1.7192729711532593
9 1.8508213758468628
10 1.8925472497940063
11 1.7060033082962036
12 1.8112596273422241
13 1.8005567789077759
14 1.9422165155410767
15 1.8200079202651978
16 1.9260855913162231
17 1.802438735961914
18 1.9037703275680542
19 1.8923571109771729
20 1.7813196182250977
21 1.7535966634750366
22 1.8547194004058838
23 1.8569400310516357
24 1.7844712734222412
25 1.7550756931304932
26 1.8626513481140137
27 1.7006508111953735
28 1.8832690715789795
29 2.081850290298462
30 2.1825509071350098
31 2.336287021636963
32 2.270648241043091
33 2.1923635005950928
34 2.3647031784057617
35 2.2866249084472656
36 2.394507646560669
37 2.2758495807647705
38 2.143357038497925
39 2.1976890563964844
40 2.260545015335083
41 2.0584585666656494
42 2.341494083404541
43 2.394540548324585
44 2.4819443225860596
45 2.6852293014526367
46 2.4126031398773193
47 2.3927054405212402
48 2.5540637969970703
49 2.38846492767334
50 2.423079490661621
51 2.365056037902832
52 2.3513267040252686
53 2.4323177337646484
54 2.4862349033355713
55 2.5334811210632324
56 2.5724802017211914
57 2.642761468887329
58 2.617604970932007
59 2.546082019805908
60 2.7533767223358154
61 2.7847509384155273
62 2.736269235610962
63 3.0261001586914063
64 2.794528007507324
65 2.893002510070801
66 2.979504108428955
67 2.8392226696014404
68 2.7090930938720703
69 2.7585439682006836
70 2.779505491256714
71 2.722386121749878
72 2.847979784011841
73 3.1542656421661377
74 2.88492488861084
75 2.849982261657715
76 2.7958781719207764
77 2.782806158065796
78 2.802389144897461
79 2.7812585830688477
80 2.6755495071411133
81 2.968351364135742
82 2.820833206176758
83 2.8136651515960693
84 2.7888503074645996
85 2.804053783416748
86 2.973451852798462
87 2.6559371948242188
88 2.7275776863098145
89 3.016002655029297
90 2.9247608184814453
91 2.943148612976074
92 3.0812127590179443
93 3.153177499771118
94 3.1831350326538086
95 3.1371898651123047
96 3.131864309310913
97 3.2040579319000244
98 3.061772108078003
99 3.227644205093384
100 3.262408494949341
101 3.4628615379333496
102 3.518069267272949
103 3.34006404876709
104 3.2248458862304688
105 3.17080020904541
106 3.158036708831787
107 3.2873151302337646
108 3.0029683113098145
109 2.914564847946167
110 3.158291816711426
111 3.045806646347046
112 3.1032779216766357
113 3.1144747734069824
114 3.3221724033355713
115 3.3404133319854736
116 3.2851531505584717
117 3.093989849090576
118 3.295048475265503
119 3.2608120441436768
120 3.1048777103424072
121 3.3120157718658447
122 3.1962532997131348
123 3.040076732635498
124 3.2845582962036133
125 3.185272693634033
126 3.199390411376953
127 3.4555888175964355
128 3.372281074523926
129 3.4555728435516357
130 3.4499399662017822
131 3.398651123046875
132 3.3921005725860596
133 3.1935853958129883
134 3.410938262939453
135 3.236595869064331
136 3.253048896789551
137 3.3903040885925293
138 3.2593674659729004
139 3.1653592586517334
140 2.9746155738830566
141 3.137244701385498
142 3.1528067588806152
143 3.357327461242676
144 3.335737705230713
145 3.360822916030884
146 3.145371437072754
147 3.1303200721740723
148 3.1685640811920166
149 3.120048761367798
150 3.131194829940796
151 3.2106518745422363
152 3.2209415435791016
153 3.227668285369873
154 3.2568013668060303
155 3.1075849533081055
156 3.1357040405273438
157 3.2783215045928955
158 3.198629856109619
159 3.1652586460113525
160 3.1753718852996826
161 3.0446579456329346
162 3.2222342491149902
163 3.0160224437713623
164 3.136113405227661
165 3.2182693481445313
166 3.320188045501709
167 3.2935991287231445
168 3.233319044113159
169 3.1744911670684814
170 3.1442980766296387
171 3.109959363937378
172 3.247851610183716
173 3.247842788696289
174 3.2448933124542236
175 3.253980875015259
176 3.287569522857666
177 3.2207529544830322
178 3.0839672088623047
179 3.12162184715271
180 3.1303656101226807
181 3.127861738204956
182 3.3432302474975586
183 3.149179458618164
184 3.0702154636383057
185 2.892489194869995
186 2.995112657546997
187 2.9264442920684814
188 3.136138677597046
189 2.9250900745391846
190 2.928220748901367
191 2.9660048484802246
192 3.0037050247192383
193 3.1918561458587646
194 3.135228395462036
195 3.093773365020752
196 2.9498231410980225
197 3.1221091747283936
198 2.9960567951202393
199 3.1226954460144043
200 3.1519665718078613
201 3.1764280796051025
202 3.135194778442383
203 3.2000932693481445
204 3.18691349029541
205 3.195098876953125
206 3.030489683151245
207 3.062009572982788
208 3.0161097049713135
209 3.0716452598571777
210 3.118305206298828
211 3.1971096992492676
212 3.0436573028564453
213 3.0469634532928467
214 3.1019482612609863
215 3.1392674446105957
216 2.8662941455841064
217 2.830852508544922
218 3.1413934230804443
219 2.9739959239959717
220 3.030538320541382
221 3.0318100452423096
222 2.9882161617279053
223 2.9071218967437744
224 3.1478359699249268
225 3.0757787227630615
226 3.2436819076538086
227 3.0353844165802
228 3.0221495628356934
229 2.9671738147735596
230 3.0220680236816406
231 2.9230682849884033
232 3.0587575435638428
233 2.898662805557251
234 3.1459672451019287
235 2.918355703353882
236 2.8724236488342285
237 2.786553144454956
238 2.884493827819824
239 2.9176924228668213
240 2.758061408996582
241 2.869966506958008
242 2.8360140323638916
243 2.9341776371002197
244 3.009469747543335
245 3.0975656509399414
246 2.9982082843780518
247 3.012885570526123
248 2.9550893306732178
249 2.9934165477752686
250 2.886561393737793
251 2.854607105255127
252 2.890298843383789
253 2.9748146533966064
254 2.880192995071411
255 2.9107866287231445
256 2.886164903640747
257 2.9568350315093994
258 2.86077618598938
259 2.852996587753296
260 3.0580050945281982
261 3.0860676765441895
262 3.0489306449890137
263 2.907550573348999
264 2.8897125720977783
265 3.0257351398468018
266 2.7665505409240723
267 2.96026611328125
268 3.010746717453003
269 2.9089794158935547
270 3.0381569862365723
271 3.0188181400299072
272 2.960190534591675
273 3.0249199867248535
274 3.027470827102661
275 2.8454625606536865
276 2.8312911987304688
277 2.919933795928955
278 3.208217144012451
279 3.1082091331481934
280 2.8361778259277344
281 2.8323681354522705
282 2.842250108718872
283 2.8462636470794678
284 2.923168897628784
285 2.8410844802856445
286 2.77665376663208
287 2.798182249069214
288 2.6947007179260254
289 2.7211148738861084
290 2.707794427871704
291 2.826958179473877
292 2.860111713409424
293 2.8196861743927
294 3.101560354232788
295 2.940267562866211
296 2.972904920578003
297 2.9758994579315186
298 2.991870403289795
299 2.870453357696533
300 3.0577120780944824
301 3.0398755073547363
302 2.9969961643218994
303 3.2078018188476563
304 3.247138023376465
305 2.931480884552002
306 2.9525303840637207
307 2.9443306922912598
308 2.871288776397705
309 2.7955002784729004
310 2.7350518703460693
311 2.8771839141845703
312 2.8209235668182373
313 2.717636823654175
314 2.7965478897094727
315 2.897223711013794
316 2.9142298698425293
317 3.0264859199523926
318 3.0583314895629883
319 2.922745943069458
320 3.1224563121795654
321 3.261869430541992
322 3.009488582611084
323 3.106365919113159
324 3.0009233951568604
325 3.127357006072998
326 3.1259214878082275
327 3.1051008701324463
328 2.9979124069213867
329 2.955737590789795
330 3.0368409156799316
331 2.971491813659668
332 2.6900956630706787
333 2.8660428524017334
334 2.95227313041687
335 2.8809633255004883
336 2.9698286056518555
337 3.1657164096832275
338 2.9885709285736084
339 3.230088472366333
340 3.2332029342651367
341 3.273632764816284
342 3.2266464233398438
343 3.132844924926758
344 3.202418804168701
345 3.360773801803589
346 3.246642589569092
347 3.3272502422332764
348 3.430945634841919
349 3.33331561088562
350 3.3357980251312256
351 3.3155221939086914
352 3.2659616470336914
353 3.329516887664795
354 3.452509880065918
355 3.5376062393188477
356 3.437469959259033
357 3.3352136611938477
358 3.1562461853027344
359 3.2007336616516113
360 3.1641180515289307
361 3.216418743133545
362 3.228362798690796
363 3.256772041320801
364 3.0395989418029785
365 3.1719439029693604
366 3.2675535678863525
367 3.1231062412261963
368 3.239802837371826
369 3.0862507820129395
370 3.2908871173858643
371 3.4986841678619385
372 3.4372332096099854
373 3.4238786697387695
374 3.508833169937134
375 3.519974708557129
376 3.3646016120910645
377 3.534501552581787
378 3.4031147956848145
379 3.518439292907715
380 3.334760904312134
381 3.3409423828125
382 3.284803628921509
383 3.420740842819214
384 3.5339221954345703
385 3.5097107887268066
386 3.3564534187316895
387 3.4430253505706787
388 3.5158932209014893
389 3.4872491359710693
390 3.4576683044433594
391 3.5124778747558594
392 3.412839412689209
393 3.351722240447998
394 3.6051082611083984
395 3.4098904132843018
396 3.3184759616851807
397 3.5133132934570313
398 3.5888895988464355
399 3.6583642959594727
400 3.548112154006958
401 3.438082218170166
402 3.542431116104126
403 3.5396804809570313
404 3.6178815364837646
405 3.656081199645996
406 3.494995355606079
407 3.610422134399414
408 3.6124229431152344
409 3.504638671875
410 3.5290420055389404
411 3.738680124282837
412 3.3814802169799805
413 3.440829038619995
414 3.383774757385254
415 3.3616256713867188
416 3.2521960735321045
417 3.2331960201263428
418 3.424764394760132
419 3.2654590606689453
420 3.332702875137329
421 3.312356472015381
422 3.3169076442718506
423 3.263673782348633
424 3.2322614192962646
425 3.3144423961639404
426 3.242820978164673
427 3.07320237159729
428 3.1670069694519043
429 3.2001521587371826
430 3.2742528915405273
431 3.25951886177063
432 3.2906365394592285
433 3.2533910274505615
434 3.104769706726074
435 3.231633186340332
436 3.3241965770721436
437 3.3469903469085693
438 3.4035658836364746
439 3.381319522857666
440 3.317441701889038
441 3.1956419944763184
442 3.10284423828125
443 3.138936758041382
444 3.0401670932769775
445 3.2422304153442383
446 3.353651762008667
447 3.299781084060669
448 3.1664838790893555
449 3.0986504554748535
450 3.173353672027588
451 3.1035168170928955
452 3.168977737426758
453 3.208967924118042
454 3.2355411052703857
455 3.1968045234680176
456 3.2013297080993652
457 3.1962039470672607
458 3.420534372329712
459 3.4971561431884766
460 3.3804380893707275
461 3.3789665699005127
462 3.3445541858673096
463 3.3153235912323
464 3.348283529281616
465 3.3022875785827637
466 3.4666433334350586
467 3.2574048042297363
468 3.2942583560943604
469 3.2958152294158936
470 3.2382030487060547
471 3.307276725769043
472 3.2283427715301514
473 3.0864522457122803
474 3.253858804702759
475 3.142361640930176
476 3.0607595443725586
477 3.0778729915618896
478 2.9422731399536133
479 2.9212734699249268
480 2.9322352409362793
481 2.9333748817443848
482 2.8747260570526123
483 2.915598154067993
484 2.8431382179260254
485 2.937060594558716
486 3.047093391418457
487 3.2836084365844727
488 3.184035062789917
489 3.0765833854675293
490 2.9358155727386475
491 3.091019868850708
492 2.9114794731140137
493 3.048297166824341
494 3.199773073196411
495 3.2466418743133545
496 3.016516923904419
497 3.048062562942505
498 3.0829546451568604
499 2.887230157852173
500 2.8864941596984863
501 3.0163369178771973
502 3.221449851989746
503 3.3462142944335938
504 3.166098117828369
505 3.0040225982666016
506 3.255767822265625
507 3.2361361980438232
508 3.303398370742798
509 3.217571258544922
510 3.149609327316284
511 3.1179676055908203
512 3.3393993377685547
513 3.190986156463623
514 3.209920883178711
515 3.297581195831299
516 3.380369186401367
517 3.1733038425445557
518 3.0064315795898438
519 3.2763733863830566
520 3.285641670227051
521 3.3923263549804688
522 3.0972373485565186
523 3.2578372955322266
524 3.1466426849365234
525 3.134233236312866
526 3.0625205039978027
527 3.205284833908081
528 3.3330891132354736
529 3.287649154663086
530 3.0992417335510254
531 2.9910614490509033
532 2.773376941680908
533 3.121396064758301
534 3.0847434997558594
535 3.285705804824829
536 3.1857552528381348
537 3.2670509815216064
538 3.224534749984741
539 2.9519248008728027
540 3.1322250366210938
541 3.1478700637817383
542 2.998995542526245
543 3.0602028369903564
544 3.2447140216827393
545 2.969817876815796
546 3.346137762069702
547 3.2427656650543213
548 3.1219325065612793
549 3.216573715209961
550 3.034938097000122
551 3.099095582962036
552 3.2288436889648438
553 3.1529910564422607
554 3.185814142227173
555 3.485299825668335
556 3.311319589614868
557 3.2932498455047607
558 3.4452342987060547
559 3.285548210144043
560 3.3430938720703125
561 3.2769429683685303
562 3.1183841228485107
563 3.1609134674072266
564 3.3408091068267822
565 3.315617561340332
566 3.3979060649871826
567 3.3603267669677734
568 3.3205838203430176
569 3.3582382202148438
570 3.34619140625
571 3.290720224380493
572 3.0501866340637207
573 3.0715086460113525
574 3.1928985118865967
575 3.1350884437561035
576 3.1244490146636963
577 2.974936008453369
578 3.2068896293640137
579 3.2970805168151855
580 3.254612684249878
581 3.149899959564209
582 3.0621254444122314
583 3.0076658725738525
584 3.0480124950408936
585 3.124232530593872
586 3.0862300395965576
587 3.1715495586395264
588 3.1754727363586426
589 3.100484848022461
590 3.2327802181243896
591 3.0820257663726807
592 3.186936855316162
593 3.208199977874756
594 3.1159462928771973
595 3.08009672164917
596 3.0643789768218994
597 3.175682783126831
598 3.205733060836792
599 3.185753107070923
600 3.127476930618286
601 2.99959397315979
602 3.120455265045166
603 2.988980293273926
604 3.1219794750213623
605 3.1388936042785645
606 3.226452589035034
607 3.265547752380371
608 3.233044385910034
609 3.3294930458068848
610 3.2553515434265137
611 3.295436382293701
612 3.379636526107788
613 3.3594305515289307
614 3.296762704849243
615 3.2834057807922363
616 2.999201536178589
617 3.3082966804504395
618 3.3266353607177734
619 3.1691813468933105
620 3.2798819541931152
621 3.312790632247925
622 3.465603828430176
623 3.4370245933532715
624 3.445695638656616
625 3.5050048828125
626 3.5467324256896973
627 3.2962169647216797
628 3.2622573375701904
629 3.227898597717285
630 2.9852781295776367
631 3.153620958328247
632 3.315739393234253
633 3.3367254734039307
634 3.2798147201538086
635 3.418321371078491
636 3.2657816410064697
637 3.2958450317382813
638 3.3413608074188232
639 3.494594097137451
640 3.34515643119812
641 3.228822708129883
642 3.27994966506958
643 3.168626546859741
644 3.0077157020568848
645 2.940549612045288
646 2.8901898860931396
647 2.734720230102539
648 2.6579151153564453
649 2.8390276432037354
650 2.90617299079895
651 3.031836986541748
652 3.005897045135498
653 2.789760112762451
654 3.0601062774658203
655 3.1589953899383545
656 3.073000907897949
657 3.137563467025757
658 3.130371570587158
659 3.2706539630889893
660 3.1902716159820557
661 3.1893935203552246
662 3.0665476322174072
663 3.245537042617798
664 3.28487491607666
665 3.2901089191436768
666 3.14621639251709
667 3.443979263305664
668 3.3393678665161133
669 3.3014848232269287
670 3.1178901195526123
671 2.9619789123535156
672 2.850630283355713
673 2.924586057662964
674 2.8649463653564453
675 2.972371816635132
676 3.1646924018859863
677 2.8528239727020264
678 2.9297754764556885
679 2.8304975032806396
680 2.884428024291992
681 2.7344114780426025
682 2.8634018898010254
683 2.6799001693725586
684 2.852724313735962
685 2.952382802963257
686 3.1277272701263428
687 3.1189894676208496
688 2.948740243911743
689 2.8280961513519287
690 2.7749571800231934
691 2.8627710342407227
692 2.890700578689575
693 2.9280331134796143
694 2.932061195373535
695 3.0040085315704346
696 2.803711175918579
697 2.6501452922821045
698 2.6431093215942383
699 2.8332204818725586
700 2.7404420375823975
701 2.8933818340301514
702 2.8993449211120605
703 2.94981050491333
704 3.215789318084717
705 3.0383691787719727
706 3.0594799518585205
707 3.093818187713623
708 2.8524882793426514
709 2.816628932952881
710 2.9243874549865723
711 2.8810837268829346
712 2.69559645652771
713 2.977015733718872
714 2.7167818546295166
715 2.9833967685699463
716 2.951923370361328
717 2.8539226055145264
718 2.827233076095581
719 2.8484466075897217
720 2.748419761657715
721 2.7947208881378174
722 2.860987424850464
723 2.9104971885681152
724 2.8829634189605713
725 3.1143851280212402
726 3.104785680770874
727 3.010213851928711
728 2.9994521141052246
729 2.9106059074401855
730 2.854264974594116
731 2.961954355239868
732 3.058725357055664
733 2.875577688217163
734 2.9589946269989014
735 2.975982904434204
736 2.9660861492156982
737 2.846956968307495
738 2.937234401702881
739 3.0807864665985107
740 3.0158088207244873
741 3.202199935913086
742 3.3146984577178955
743 3.270451784133911
744 3.3249998092651367
745 3.3232169151306152
746 3.318188190460205
747 3.2357113361358643
748 3.219733715057373
749 3.2407326698303223
750 3.3806686401367188
751 3.2863166332244873
752 3.3667194843292236
753 3.3630731105804443
754 3.4379241466522217
755 3.606722354888916
756 3.079848289489746
757 3.0570921897888184
758 3.150513172149658
759 3.0351717472076416
760 3.220085620880127
761 3.215733051300049
762 3.261889696121216
763 3.2393975257873535
764 3.2462916374206543
765 3.263577699661255
766 3.1910898685455322
767 3.217054843902588
768 3.137869119644165
769 3.122999668121338
770 3.1750988960266113
771 3.246659755706787
772 3.293489933013916
773 3.163830280303955
774 3.259904623031616
775 3.016191244125366
776 3.131992816925049
777 3.0219881534576416
778 3.095787525177002
779 2.964674711227417
780 3.0213184356689453
781 3.0777018070220947
782 3.1401216983795166
783 3.333402633666992
784 3.1550285816192627
785 3.019296169281006
786 3.1342196464538574
787 2.9706456661224365
788 3.288019895553589
789 3.317291736602783
790 3.14784574508667
791 3.2851102352142334
792 3.1331441402435303
793 3.0914087295532227
794 2.982609510421753
795 3.1392993927001953
796 3.2001185417175293
797 3.1252787113189697
798 3.211228132247925
799 3.1561062335968018
800 3.352311134338379
801 3.2526028156280518
802 3.069589853286743
803 3.3877034187316895
804 3.3886420726776123
805 3.2721707820892334
806 3.1694180965423584
807 3.102142572402954
808 3.3846185207366943
809 3.2814128398895264
810 3.208051919937134
811 3.278917074203491
812 3.2054879665374756
813 3.12795352935791
814 2.986502170562744
815 3.0136640071868896
816 3.011547565460205
817 2.992763042449951
818 2.901742458343506
819 3.0232903957366943
820 3.007086753845215
821 2.8986780643463135
822 3.092378854751587
823 2.864110231399536
824 2.8850951194763184
825 2.9479119777679443
826 3.105837345123291
827 3.09423565864563
828 2.9653284549713135
829 2.9097962379455566
830 2.90505051612854
831 3.0357089042663574
832 2.9449150562286377
833 2.9155139923095703
834 2.83418345451355
835 2.819953203201294
836 2.7335050106048584
837 2.772102117538452
838 2.7837884426116943
839 3.0657830238342285
840 2.9305994510650635
841 2.699845790863037
842 2.806919574737549
843 2.8838233947753906
844 2.7410166263580322
845 2.755981206893921
846 2.7242746353149414
847 2.7880074977874756
848 2.8131320476531982
849 2.871495246887207
850 2.9093050956726074
851 2.87337589263916
852 2.9004440307617188
853 2.868682861328125
854 3.042041063308716
855 2.872243881225586
856 2.9270856380462646
857 2.9995503425598145
858 3.002497673034668
859 2.898179769515991
860 2.933231830596924
861 2.953416347503662
862 2.9655604362487793
863 3.0540685653686523
864 3.112384080886841
865 3.0585551261901855
866 3.11810302734375
867 2.869333267211914
868 2.855947732925415
869 2.842546224594116
870 2.7585508823394775
871 2.7788403034210205
872 2.7462518215179443
873 2.6001100540161133
874 2.6649138927459717
875 2.808877944946289
876 2.9330053329467773
877 2.6862125396728516
878 2.8403804302215576
879 3.02266788482666
880 2.834012031555176
881 2.7889654636383057
882 2.811877489089966
883 3.0434365272521973
884 2.8782596588134766
885 2.9542582035064697
886 3.0087900161743164
887 3.039668321609497
888 3.0384461879730225
889 3.05228328704834
890 2.960430860519409
891 3.1054861545562744
892 2.9533703327178955
893 2.9785938262939453
894 2.971552610397339
895 3.1588635444641113
896 2.972381353378296
897 2.987731695175171
898 3.0533292293548584
899 2.9477765560150146
900 2.83469295501709
901 3.0682313442230225
902 3.2636427879333496
903 3.129030704498291
904 3.031388998031616
905 2.9907569885253906
906 3.353898286819458
907 3.3774166107177734
908 3.169837236404419
909 3.360013246536255
910 3.256092071533203
911 3.4794259071350098
912 3.3211209774017334
913 3.291840076446533
914 3.4369442462921143
915 3.2342026233673096
916 3.268364667892456
917 3.173109769821167
918 3.15629243850708
919 3.4321866035461426
920 3.4161922931671143
921 3.2451300621032715
922 3.1919586658477783
923 3.241302967071533
924 3.2058045864105225
925 3.1361887454986572
926 3.1697866916656494
927 3.0492234230041504
928 2.9582886695861816
929 3.314774990081787
930 3.232635259628296
931 3.1678202152252197
932 3.097074270248413
933 3.0475783348083496
934 3.017368793487549
935 2.9941160678863525
936 3.1505558490753174
937 3.004638433456421
938 3.0147883892059326
939 3.18861722946167
940 2.902099370956421
941 3.0837855339050293
942 2.903707504272461
943 3.267646312713623
944 3.0746121406555176
945 3.232588052749634
946 3.0745527744293213
947 3.1195361614227295
948 3.351221799850464
949 3.171875
950 2.974858045578003
951 3.113893747329712
952 3.169377088546753
953 3.1957311630249023
954 3.169354200363159
955 3.077132225036621
956 3.07930850982666
957 3.284647226333618
958 3.3418383598327637
959 3.250119924545288
960 3.1191422939300537
961 3.2481131553649902
962 3.2076966762542725
963 3.261732339859009
964 3.4316394329071045
965 3.2188093662261963
966 3.105556011199951
967 3.3914377689361572
968 3.4342126846313477
969 3.4818875789642334
970 3.4999125003814697
971 3.3270156383514404
972 3.5424978733062744
973 3.140420913696289
974 3.2535994052886963
975 3.2696549892425537
976 3.181947946548462
977 3.171130657196045
978 3.175137758255005
979 3.0364911556243896
980 3.0852744579315186
981 3.180584669113159
982 3.2907252311706543
983 3.412818670272827
984 3.301882743835449
985 3.243645668029785
986 3.2835049629211426
987 3.2424352169036865
988 3.2142415046691895
989 3.195087194442749
990 3.121783971786499
991 3.2153360843658447
992 3.154348611831665
993 3.3052031993865967
994 3.163120746612549
995 3.0883708000183105
996 3.0385959148406982
997 3.080475330352783
998 3.196784496307373
999 3.172376871109009
1000 3.2058475017547607
1001 3.3093488216400146
1002 3.5362155437469482
1003 3.3632373809814453
1004 3.2585105895996094
1005 3.3447635173797607
1006 3.5255496501922607
1007 3.3832194805145264
1008 3.5499367713928223
1009 3.402273178100586
1010 3.62445068359375
1011 3.3982975482940674
1012 3.4053943157196045
1013 3.37862491607666
1014 3.367473840713501
1015 3.358339786529541
1016 3.3984060287475586
1017 3.0784881114959717
1018 3.189775228500366
1019 3.18800950050354
1020 3.0881848335266113
1021 3.1767406463623047
1022 3.196739435195923
1023 3.242846727371216
1024 3.321211338043213
1025 3.2894492149353027
1026 3.1967763900756836
1027 3.2301766872406006
1028 3.247194766998291
1029 3.252250909805298
1030 3.317269802093506
1031 3.3416223526000977
1032 3.1693496704101563
1033 3.3304765224456787
1034 3.283374071121216
1035 3.235776662826538
1036 3.3999927043914795
1037 3.4125490188598633
1038 3.500443458557129
1039 3.2884693145751953
1040 3.446364402770996
1041 3.326885938644409
1042 3.281608819961548
1043 3.298234462738037
1044 3.3597893714904785
1045 3.3772802352905273
1046 3.3543882369995117
1047 3.525559902191162
1048 3.4537205696105957
1049 3.568450689315796
1050 3.437241792678833
1051 3.468745708465576
1052 3.573972702026367
1053 3.621187686920166
1054 3.465884208679199
1055 3.3536722660064697
1056 3.3784995079040527
1057 3.3499257564544678
1058 3.347435235977173
1059 3.488367795944214
1060 3.535552978515625
1061 3.624238967895508
1062 3.354396104812622
1063 3.417379379272461
1064 3.446606397628784
1065 3.5054118633270264
1066 3.5227880477905273
1067 3.3497700691223145
1068 3.1644909381866455
1069 3.3565585613250732
1070 3.3741672039031982
1071 3.288787364959717
1072 3.4101979732513428
1073 3.3940017223358154
1074 3.417975425720215
1075 3.4961583614349365
1076 3.397993326187134
1077 3.406313896179199
1078 3.521735906600952
1079 3.356360912322998
1080 3.4382596015930176
1081 3.5705173015594482
1082 3.447758436203003
1083 3.5897598266601563
1084 3.348849296569824
1085 3.5323221683502197
1086 3.501218795776367
1087 3.4678955078125
1088 3.464949131011963
1089 3.4489495754241943
1090 3.5332794189453125
1091 3.484571695327759
1092 3.450042247772217
1093 3.486201524734497
1094 3.3543200492858887
1095 3.136712074279785
1096 3.282813787460327
1097 3.4361138343811035
1098 3.43036150932312
1099 3.382995843887329
1100 3.480825901031494
1101 3.4151008129119873
1102 3.5823490619659424
1103 3.5779130458831787
1104 3.5535948276519775
1105 3.5309534072875977
1106 3.510045051574707
1107 3.5935494899749756
1108 3.596740484237671
1109 3.615037202835083
1110 3.3244874477386475
1111 3.526400089263916
1112 3.5208373069763184
1113 3.605236291885376
1114 3.526846408843994
1115 3.6144142150878906
1116 3.5988223552703857
1117 3.3563811779022217
1118 3.4482414722442627
1119 3.221240520477295
1120 3.4394216537475586
1121 3.5688512325286865
1122 3.4205100536346436
1123 3.4503862857818604
1124 3.5768697261810303
1125 3.6125612258911133
1126 3.727438449859619
1127 3.7113890647888184
1128 3.7322134971618652
1129 3.735443353652954
1130 3.726428270339966
1131 3.5211021900177
1132 3.5189743041992188
1133 3.473879814147949
1134 3.498079538345337
1135 3.552482843399048
1136 3.6226580142974854
1137 3.5597872734069824
1138 3.5153603553771973
1139 3.5245306491851807
1140 3.3956830501556396
1141 3.4635627269744873
1142 3.616514205932617
1143 3.5094287395477295
1144 3.557023525238037
1145 3.504817008972168
1146 3.5438413619995117
1147 3.526907444000244
1148 3.613661289215088
1149 3.6425445079803467
1150 3.490652084350586
1151 3.619488477706909
1152 3.620680093765259
1153 3.5312607288360596
1154 3.488778829574585
1155 3.4221222400665283
1156 3.4297831058502197
1157 3.4642937183380127
1158 3.4643890857696533
1159 3.4213271141052246
1160 3.3829102516174316
1161 3.4302916526794434
1162 3.3948636054992676
1163 3.4064760208129883
1164 3.585681676864624
1165 3.566465139389038
1166 3.388256788253784
1167 3.237870931625366
1168 3.628660202026367
1169 3.4897289276123047
1170 3.5262019634246826
1171 3.6307339668273926
1172 3.432546854019165
1173 3.639796018600464
1174 3.644958734512329
1175 3.6499767303466797
1176 3.730140447616577
1177 3.7394678592681885
1178 3.560058355331421
1179 3.5812835693359375
1180 3.5052332878112793
1181 3.5667104721069336
1182 3.6946239471435547
1183 3.789078950881958
1184 3.6124343872070313
1185 3.371539831161499
1186 3.607903003692627
1187 3.381922483444214
1188 3.411400556564331
1189 3.538257122039795
1190 3.521493673324585
1191 3.589416265487671
1192 3.3718883991241455
1193 3.4321579933166504
1194 3.6006274223327637
1195 3.5085248947143555
1196 3.589160203933716
1197 3.5635218620300293
1198 3.6530330181121826
1199 3.5819461345672607
1200 3.6329915523529053
1201 3.6365599632263184
1202 3.525163412094116
1203 3.450895309448242
1204 3.389829158782959
1205 3.3744919300079346
1206 3.4784915447235107
1207 3.3894901275634766
1208 3.6140501499176025
1209 3.450767755508423
1210 3.478844165802002
1211 3.4771060943603516
1212 3.3251399993896484
1213 3.3975090980529785
1214 3.338365077972412
1215 3.3444743156433105
1216 3.2920377254486084
1217 3.389688730239868
1218 3.344045639038086
1219 3.2944576740264893
1220 3.513697862625122
1221 3.5026700496673584
1222 3.308619976043701
1223 3.386054277420044
1224 3.314621686935425
1225 3.4404759407043457
1226 3.488908290863037
1227 3.463076591491699
1228 3.1539041996002197
1229 3.266422986984253
1230 3.3350207805633545
1231 3.5207149982452393
1232 3.3167834281921387
1233 3.367591619491577
1234 3.526766777038574
1235 3.563646078109741
1236 3.3336262702941895
1237 3.456162452697754
1238 3.41452693939209
1239 3.3800861835479736
1240 3.4205195903778076
1241 3.506821632385254
1242 3.4083192348480225
1243 3.389075756072998
1244 3.4405527114868164
1245 3.349130630493164
1246 3.4828758239746094
1247 3.4592745304107666
1248 3.5325279235839844
1249 3.395004987716675
1250 3.4653162956237793
1251 3.466960906982422
1252 3.6099910736083984
1253 3.4883084297180176
1254 3.6914992332458496
1255 3.4850821495056152
1256 3.415409803390503
1257 3.420109987258911
1258 3.526181221008301
1259 3.610050916671753
1260 3.7828335762023926
1261 3.6082708835601807
1262 3.4965786933898926
1263 3.5652518272399902
1264 3.6708569526672363
1265 3.6127045154571533
1266 3.356863498687744
1267 3.6302945613861084
1268 3.361384391784668
1269 3.3900671005249023
1270 3.5558969974517822
1271 3.4691696166992188
1272 3.5041565895080566
1273 3.62744402885437
1274 3.6224327087402344
1275 3.417423725128174
1276 3.396742820739746
1277 3.2941110134124756
1278 3.303466796875
1279 3.4885261058807373
1280 3.372380256652832
1281 3.2702043056488037
1282 3.246644973754883
1283 3.426825761795044
1284 3.4269585609436035
1285 3.44551682472229
1286 3.6189849376678467
1287 3.4690449237823486
1288 3.5916876792907715
1289 3.4377212524414063
1290 3.4756665229797363
1291 3.4294700622558594
1292 3.4267356395721436
1293 3.397465467453003
1294 3.3342089653015137
1295 3.4813201427459717
1296 3.477508306503296
1297 3.5189998149871826
1298 3.4494235515594482
1299 3.344189167022705
1300 3.3314223289489746
1301 3.4180896282196045
1302 3.363420009613037
1303 3.46649169921875
1304 3.4355523586273193
1305 3.422314167022705
1306 3.3960981369018555
1307 3.468111038208008
1308 3.2774062156677246
1309 3.574617385864258
1310 3.6339619159698486
1311 3.563262462615967
1312 3.573073148727417
1313 3.5387535095214844
1314 3.4440112113952637
1315 3.469444990158081
1316 3.519749164581299
1317 3.4664461612701416
1318 3.3682494163513184
1319 3.2506823539733887
1320 3.2966468334198
1321 3.433811902999878
1322 3.33215069770813
1323 3.360413074493408
1324 3.252013683319092
1325 3.15523099899292
1326 3.2310028076171875
1327 3.448843002319336
1328 3.2367947101593018
1329 3.5401947498321533
1330 3.441678047180176
1331 3.4739034175872803
1332 3.3820159435272217
1333 3.312678575515747
1334 3.3754019737243652
1335 3.4889276027679443
1336 3.4793944358825684
1337 3.334620952606201
1338 3.5016183853149414
1339 3.4690487384796143
1340 3.2976725101470947
1341 3.260740041732788
1342 3.3443198204040527
1343 3.290292739868164
1344 3.425168037414551
1345 3.275190830230713
1346 3.240772008895874
1347 3.370483636856079
1348 3.499239921569824
1349 3.217148542404175
1350 3.514781951904297
1351 3.413425922393799
1352 3.417618751525879
1353 3.3740315437316895
1354 3.3583340644836426
1355 3.192272663116455
1356 3.361398935317993
1357 3.3845791816711426
1358 3.340327501296997
1359 3.2952470779418945
1360 3.3927769660949707
1361 3.2913031578063965
1362 3.2921249866485596
1363 3.3255693912506104
1364 3.4328975677490234
1365 3.529186725616455
1366 3.4053003787994385
1367 3.441240072250366
1368 3.472987174987793
1369 3.473362922668457
1370 3.510249614715576
1371 3.4728713035583496
1372 3.3631272315979004
1373 3.3873908519744873
1374 3.240463972091675
1375 3.3275017738342285
1376 3.396618366241455
1377 3.4924392700195313
1378 3.5647196769714355
1379 3.5281598567962646
1380 3.5577542781829834
1381 3.4977993965148926
1382 3.648926019668579
1383 3.584313154220581
1384 3.550229072570801
1385 3.566540241241455
1386 3.5299265384674072
1387 3.5319442749023438
1388 3.6010355949401855
1389 3.479152202606201
1390 3.3872036933898926
1391 3.3354039192199707
1392 3.6167614459991455
1393 3.4920811653137207
1394 3.4080426692962646
1395 3.4356958866119385
1396 3.437344551086426
1397 3.546826124191284
1398 3.465918779373169
1399 3.611698627471924
1400 3.557483196258545
1401 3.4392149448394775
1402 3.3961586952209473
1403 3.3960986137390137
1404 3.4557743072509766
1405 3.426673650741577
1406 3.443946123123169
1407 3.550079345703125
1408 3.4979758262634277
1409 3.5853371620178223
1410 3.4421651363372803
1411 3.5625810623168945
1412 3.3941597938537598
1413 3.363759756088257
1414 3.4661996364593506
1415 3.4560256004333496
1416 3.448756694793701
1417 3.2858667373657227
1418 3.494720220565796
1419 3.319746732711792
1420 3.418818712234497
1421 3.388714075088501
1422 3.273305892944336
1423 3.343289613723755
1424 3.307278871536255
1425 3.4410438537597656
1426 3.4473159313201904
1427 3.577625274658203
1428 3.4869956970214844
1429 3.5006160736083984
1430 3.524411916732788
1431 3.40938401222229
1432 3.3509483337402344
1433 3.3005197048187256
1434 3.4613683223724365
1435 3.329120635986328
1436 3.4931962490081787
1437 3.4078242778778076
1438 3.458533525466919
1439 3.564258098602295
1440 3.5547804832458496
1441 3.4976329803466797
1442 3.3665611743927
1443 3.359586000442505
1444 3.3849031925201416
1445 3.53727650642395
1446 3.551126718521118
1447 3.551405906677246
1448 3.5062615871429443
1449 3.4351375102996826
1450 3.4721028804779053
1451 3.4238829612731934
1452 3.663107395172119
1453 3.578939914703369
1454 3.6623294353485107
1455 3.7304484844207764
1456 3.731038808822632
1457 3.5474839210510254
1458 3.7076117992401123
1459 3.7694168090820313
1460 3.725635051727295
1461 3.611553192138672
1462 3.5007729530334473
1463 3.316678524017334
1464 3.4236342906951904
1465 3.3777785301208496
1466 3.2334907054901123
1467 3.438387393951416
1468 3.3280465602874756
1469 3.4005539417266846
1470 3.4277029037475586
1471 3.572065591812134
1472 3.4969775676727295
1473 3.4667015075683594
1474 3.4538443088531494
1475 3.614323854446411
1476 3.5228641033172607
1477 3.2933969497680664
1478 3.2097771167755127
1479 3.277578353881836
1480 3.3172833919525146
1481 3.2318410873413086
1482 3.365234613418579
1483 3.2633719444274902
1484 3.296962022781372
1485 3.2985925674438477
1486 3.305657386779785
1487 3.3353476524353027
1488 3.4370908737182617
1489 3.294219732284546
1490 3.259284734725952
1491 3.508472442626953
1492 3.424593210220337
1493 3.3751823902130127
1494 3.45957612991333
1495 3.7021799087524414
1496 3.54533052444458
1497 3.34537410736084
1498 3.465913772583008
1499 3.5975868701934814
1500 3.7481179237365723
1501 3.8953335285186768
1502 3.706435441970825
1503 3.6646828651428223
1504 3.495957374572754
1505 3.5091631412506104
1506 3.541393280029297
1507 3.577021598815918
1508 3.4943997859954834
1509 3.2523868083953857
1510 3.473670482635498
1511 3.413712501525879
1512 3.51241397857666
1513 3.46488881111145
1514 3.6598267555236816
1515 3.4466898441314697
1516 3.506995677947998
1517 3.5187084674835205
1518 3.4544079303741455
1519 3.4710466861724854
1520 3.5923056602478027
1521 3.5493228435516357
1522 3.4482803344726563
1523 3.4561214447021484
1524 3.455723762512207
1525 3.5015432834625244
1526 3.354991912841797
1527 3.598033905029297
1528 3.3327853679656982
1529 3.4474782943725586
1530 3.2656571865081787
1531 3.2720296382904053
1532 3.446819543838501
1533 3.3490397930145264
1534 3.3668947219848633
1535 3.558941125869751
1536 3.4744083881378174
1537 3.5563714504241943
1538 3.5947413444519043
1539 3.7112669944763184
1540 3.3785698413848877
1541 3.4357821941375732
1542 3.3558294773101807
1543 3.4077885150909424
1544 3.522526979446411
1545 3.6039206981658936
1546 3.470745325088501
1547 3.4734890460968018
1548 3.3107409477233887
1549 3.5396530628204346
1550 3.3383584022521973
1551 3.422529935836792
1552 3.520725965499878
1553 3.4446825981140137
1554 3.298949956893921
1555 3.324002981185913
1556 3.4474093914031982
1557 3.5469861030578613
1558 3.5525412559509277
1559 3.520272970199585
1560 3.487027406692505
1561 3.492901563644409
1562 3.586385488510132
1563 3.5883755683898926
1564 3.560744524002075
1565 3.489279270172119
1566 3.480863094329834
1567 3.4942336082458496
1568 3.5021746158599854
1569 3.493691921234131
1570 3.284087657928467
1571 3.2856996059417725
1572 3.478447437286377
1573 3.5505800247192383
1574 3.3847665786743164
1575 3.332876443862915
1576 3.391036033630371
1577 3.5024757385253906
1578 3.454148292541504
1579 3.4280037879943848
1580 3.2991578578948975
1581 3.2723960876464844
1582 3.260249137878418
1583 3.3772993087768555
1584 3.348661184310913
1585 3.2761731147766113
1586 3.4036669731140137
1587 3.4868340492248535
1588 3.5353879928588867
1589 3.51296329498291
1590 3.5649750232696533
1591 3.5238137245178223
1592 3.577988862991333
1593 3.3439579010009766
1594 3.3862733840942383
1595 3.5033974647521973
1596 3.469820499420166
1597 3.2708325386047363
1598 3.312985420227051
1599 3.3581902980804443
1600 3.3347208499908447
1601 3.372628927230835
1602 3.108492851257324
1603 3.182537078857422
1604 3.2458384037017822
1605 3.130018472671509
1606 3.166604995727539
1607 3.0781090259552
1608 3.2432303428649902
1609 3.272317886352539
1610 3.162273406982422
1611 3.0291709899902344
1612 3.3476409912109375
1613 3.123586654663086
1614 3.105381727218628
1615 3.277991771697998
1616 3.2697067260742188
1617 3.3139564990997314
1618 3.2896039485931396
1619 3.248656749725342
1620 3.335747003555298
1621 3.388761043548584
1622 3.400789976119995
1623 3.4380133152008057
1624 3.4118716716766357
1625 3.242177963256836
1626 3.4529409408569336
1627 3.3268043994903564
1628 3.513728380203247
1629 3.436002731323242
1630 3.2779006958007813
1631 3.308279037475586
1632 3.348780870437622
1633 3.4692795276641846
1634 3.323198080062866
1635 3.4150590896606445
1636 3.405977964401245
1637 3.374192714691162
1638 3.2004241943359375
1639 3.2536189556121826
1640 3.4608302116394043
1641 3.439887762069702
1642 3.4584596157073975
1643 3.402714252471924
1644 3.3622188568115234
1645 3.4505388736724854
1646 3.2413411140441895
1647 3.2296500205993652
1648 3.1017937660217285
1649 3.1285390853881836
1650 3.1338624954223633
1651 3.3360342979431152
1652 3.270663022994995
1653 3.18129563331604
1654 3.2281105518341064
1655 3.3185088634490967
1656 3.259989023208618
1657 3.178842306137085
1658 3.356111764907837
1659 3.179661512374878
1660 3.184386968612671
1661 3.141664505004883
1662 3.1478168964385986
1663 3.1627933979034424
1664 3.2107951641082764
1665 3.3391504287719727
1666 3.1483540534973145
1667 3.349853992462158
1668 3.252985954284668
1669 3.5023539066314697
1670 3.356426477432251
1671 3.34395170211792
1672 3.3404996395111084
1673 3.3429996967315674
1674 3.4905624389648438
1675 3.3682546615600586
1676 3.4588656425476074
1677 3.535266637802124
1678 3.3458735942840576
1679 3.3074593544006348
1680 3.4952430725097656
1681 3.4381790161132813
1682 3.2353193759918213
1683 3.386516809463501
1684 3.2716076374053955
1685 3.592184543609619
1686 3.385706663131714
1687 3.422126054763794
1688 3.469499349594116
1689 3.196293354034424
1690 3.2170820236206055
1691 3.248521089553833
1692 3.2741811275482178
1693 3.515935182571411
1694 3.4071290493011475
1695 3.4281349182128906
1696 3.4665868282318115
1697 3.3604369163513184
1698 3.3102152347564697
1699 3.2869606018066406
1700 3.287684202194214
1701 3.367089033126831
1702 3.25212025642395
1703 3.259014129638672
1704 3.157107353210449
1705 3.3724567890167236
1706 3.4167659282684326
1707 3.438356876373291
1708 3.271705150604248
1709 3.383110284805298
1710 3.345767021179199
1711 3.395387887954712
1712 3.6078686714172363
1713 3.3627288341522217
1714 3.344928741455078
1715 3.2516043186187744
1716 3.4384679794311523
1717 3.4691720008850098
1718 3.314765691757202
1719 3.496119499206543
1720 3.466151714324951
1721 3.30865216255188
1722 3.1639842987060547
1723 3.2165465354919434
1724 3.3256173133850098
1725 3.2541794776916504
1726 3.241790294647217
1727 3.2884957790374756
1728 3.449732780456543
1729 3.4259743690490723
1730 3.6295855045318604
1731 3.440521717071533
1732 3.5265917778015137
1733 3.4401047229766846
1734 3.645465850830078
1735 3.401986837387085
1736 3.3763787746429443
1737 3.214380979537964
1738 3.248814105987549
1739 3.2788479328155518
1740 3.213252544403076
1741 3.0871260166168213
1742 3.115015983581543
1743 3.1755826473236084
1744 3.1533734798431396
1745 3.4605538845062256
1746 3.4153263568878174
1747 3.517366886138916
1748 3.266098976135254
1749 3.198507070541382
1750 3.2912724018096924
1751 3.351227045059204
1752 3.375234365463257
1753 3.3934695720672607
1754 3.2557532787323
1755 3.2656638622283936
1756 3.366194009780884
1757 3.507396697998047
1758 3.4113237857818604
1759 3.4931840896606445
1760 3.475585460662842
1761 3.2857608795166016
1762 3.3732962608337402
1763 3.4206807613372803
1764 3.5801656246185303
1765 3.5941784381866455
1766 3.5531272888183594
1767 3.4852545261383057
1768 3.351555347442627
1769 3.148209571838379
1770 3.2731239795684814
1771 3.2705399990081787
1772 3.203840732574463
1773 3.2209699153900146
1774 3.195500373840332
1775 3.2880122661590576
1776 3.3210577964782715
1777 3.275813102722168
1778 3.27876877784729
1779 3.321964740753174
1780 3.3485968112945557
1781 3.303429365158081
1782 3.127902030944824
1783 3.225747585296631
1784 3.221780300140381
1785 3.3818576335906982
1786 3.1300408840179443
1787 3.25036883354187
1788 3.397812843322754
1789 3.3329362869262695
1790 3.5971357822418213
1791 3.394991397857666
1792 3.2479710578918457
1793 3.2839584350585938
1794 3.277219295501709
1795 3.3401503562927246
1796 3.277085781097412
1797 3.433452606201172
1798 3.5100626945495605
1799 3.385495901107788
1800 3.386418104171753
1801 3.4354424476623535
1802 3.422600030899048
1803 3.454099178314209
1804 3.239074945449829
1805 3.1330437660217285
1806 3.3107736110687256
1807 3.369696617126465
1808 3.393716812133789
1809 3.3406224250793457
1810 3.317958354949951
1811 3.3267462253570557
1812 3.501732349395752
1813 3.3022620677948
1814 3.209613084793091
1815 3.3446853160858154
1816 3.312661647796631
1817 3.2982771396636963
1818 3.506624937057495
1819 3.428095579147339
1820 3.4861080646514893
1821 3.4178149700164795
1822 3.310091018676758
1823 3.232076644897461
1824 3.0456597805023193
1825 3.0831542015075684
1826 3.2613866329193115
1827 3.3733627796173096
1828 3.2322564125061035
1829 3.071237087249756
1830 3.209317922592163
1831 3.0924899578094482
1832 3.1600093841552734
1833 3.326425552368164
1834 3.2517807483673096
1835 3.218583583831787
1836 3.2845680713653564
1837 3.26354718208313
1838 3.3214595317840576
1839 3.3237009048461914
1840 3.224395751953125
1841 3.2694289684295654
1842 3.105571985244751
1843 3.093386173248291
1844 3.0542993545532227
1845 3.1167891025543213
1846 3.098374366760254
1847 3.137721061706543
1848 3.130622148513794
1849 3.086223840713501
1850 3.0194084644317627
1851 3.107647657394409
1852 3.2275075912475586
1853 3.1944258213043213
1854 3.2852883338928223
1855 3.2925431728363037
1856 3.3358242511749268
1857 3.483476400375366
1858 3.3015451431274414
1859 3.200589418411255
1860 3.387810468673706
1861 3.4352805614471436
1862 3.57780122756958
1863 3.4133660793304443
1864 3.5614936351776123
1865 3.369642972946167
1866 3.3956570625305176
1867 3.2542073726654053
1868 3.5223264694213867
1869 3.3390209674835205
1870 3.2691807746887207
1871 3.3494303226470947
1872 3.265247344970703
1873 3.3939809799194336
1874 3.3966782093048096
1875 3.3864266872406006
1876 3.324232339859009
1877 3.090359687805176
1878 3.1861796379089355
1879 3.262042760848999
1880 3.17410945892334
1881 3.237445831298828
1882 3.164419412612915
1883 3.2312815189361572
1884 3.3516483306884766
1885 3.423370838165283
1886 3.301780939102173
1887 3.3938639163970947
1888 3.2645349502563477
1889 3.31343150138855
1890 3.4046406745910645
1891 3.291398286819458
1892 3.371241569519043
1893 3.243239164352417
1894 3.3129618167877197
1895 3.421041250228882
1896 3.377399206161499
1897 3.3774030208587646
1898 3.373361587524414
1899 3.2753477096557617
1900 3.328907012939453
1901 3.1662063598632813
1902 3.362241744995117
1903 3.4108524322509766
1904 3.468914031982422
1905 3.380427837371826
1906 3.53424072265625
1907 3.384503126144409
1908 3.464648485183716
1909 3.4375531673431396
1910 3.4677302837371826
1911 3.520005702972412
1912 3.6040008068084717
1913 3.543708324432373
1914 3.552950382232666
1915 3.5452821254730225
1916 3.4669272899627686
1917 3.350979804992676
1918 3.4850966930389404
1919 3.3452939987182617
1920 3.404151678085327
1921 3.3966786861419678
1922 3.477902889251709
1923 3.483487844467163
1924 3.3930957317352295
1925 3.4691121578216553
1926 3.3348095417022705
1927 3.301717758178711
1928 3.278552770614624
1929 3.3519248962402344
1930 3.2839300632476807
1931 3.4414544105529785
1932 3.6385843753814697
1933 3.510380506515503
1934 3.4554100036621094
1935 3.466015100479126
1936 3.5015344619750977
1937 3.401959180831909
1938 3.583753824234009
1939 3.483224391937256
1940 3.5340352058410645
1941 3.5100271701812744
1942 3.3841052055358887
1943 3.5021860599517822
1944 3.5307862758636475
1945 3.7551188468933105
1946 3.6374247074127197
1947 3.504457712173462
1948 3.513319492340088
1949 3.5767879486083984
1950 3.699552059173584
1951 3.7019288539886475
1952 3.5886857509613037
1953 3.5746097564697266
1954 3.3572919368743896
1955 3.541321039199829
1956 3.5777580738067627
1957 3.4373791217803955
1958 3.206207275390625
1959 3.2431113719940186
1960 3.510976552963257
1961 3.414213180541992
1962 3.3444244861602783
1963 3.2270233631134033
1964 3.333991289138794
1965 3.266472578048706
1966 3.2817437648773193
1967 3.5105912685394287
1968 3.674936294555664
1969 3.521732807159424
1970 3.3446686267852783
1971 3.5995986461639404
1972 3.5234720706939697
1973 3.455855131149292
1974 3.359224796295166
1975 3.4042749404907227
1976 3.611328601837158
1977 3.408785343170166
1978 3.455995559692383
1979 3.359741687774658
1980 3.4630825519561768
1981 3.5260770320892334
1982 3.5008883476257324
1983 3.4605636596679688
1984 3.7124123573303223
1985 3.4358608722686768
1986 3.6684632301330566
1987 3.5687646865844727
1988 3.4255318641662598
1989 3.4542086124420166
1990 3.48356294631958
1991 3.629058361053467
1992 3.619633674621582
1993 3.4981276988983154
1994 3.619908571243286
1995 3.609567642211914
1996 3.492722272872925
1997 3.500457525253296
1998 3.467761993408203
1999 3.5679500102996826
2000 3.5709047317504883
2001 3.7028727531433105
2002 3.60312557220459
2003 3.4850635528564453
2004 3.6030232906341553
2005 3.4876043796539307
2006 3.8318307399749756
2007 3.763549566268921
2008 3.437331199645996
2009 3.5591695308685303
2010 3.599247932434082
2011 3.7211906909942627
2012 3.6453487873077393
2013 3.7068068981170654
2014 3.7643048763275146
2015 3.7661373615264893
2016 3.586505889892578
2017 3.6875388622283936
2018 3.590594530105591
2019 3.627544403076172
2020 3.669747829437256
2021 3.6581292152404785
2022 3.705937147140503
2023 3.738579511642456
2024 3.6730353832244873
2025 3.629425525665283
2026 3.7423453330993652
2027 3.755397319793701
2028 3.7691421508789063
2029 3.803396701812744
2030 3.8235764503479004
2031 3.7708613872528076
2032 3.907763719558716
2033 3.782320261001587
2034 3.7701101303100586
2035 3.7898848056793213
2036 3.915952444076538
2037 3.781568765640259
2038 3.6221747398376465
2039 3.6253137588500977
2040 3.611798048019409
2041 3.565720796585083
2042 3.728804111480713
2043 3.580132484436035
2044 3.6939499378204346
2045 3.7774770259857178
2046 3.693282127380371
2047 3.6959352493286133
2048 3.786008358001709
2049 3.737215042114258
2050 3.7440907955169678
2051 3.6599481105804443
2052 3.7831408977508545
2053 3.751769781112671
2054 3.748441457748413
2055 3.8024914264678955
2056 3.8072891235351563
2057 3.732266664505005
2058 3.711095094680786
2059 3.8055386543273926
2060 3.85971736907959
2061 3.640747308731079
2062 3.6196417808532715
2063 3.7770700454711914
2064 3.949939250946045
2065 3.9734487533569336
2066 3.893550395965576
2067 3.821488618850708
2068 3.907853603363037
2069 3.898528575897217
2070 3.9557762145996094
2071 3.9868619441986084
2072 3.975229263305664
2073 3.9582715034484863
2074 4.03352689743042
2075 3.9139225482940674
2076 4.051653861999512
2077 3.9311745166778564
2078 3.9995625019073486
2079 3.8561019897460938
2080 3.7687435150146484
2081 3.829909324645996
2082 3.7949986457824707
2083 3.988703489303589
2084 4.038331985473633
2085 4.124372959136963
2086 3.949662446975708
2087 3.9125595092773438
2088 3.9868462085723877
2089 3.77705717086792
2090 3.914515972137451
2091 3.988570213317871
2092 3.833303213119507
2093 3.6648595333099365
2094 3.671715497970581
2095 3.6454477310180664
2096 3.7832469940185547
2097 3.760054349899292
2098 4.014341354370117
2099 4.11134672164917
2100 4.033448219299316
2101 3.82322359085083
2102 3.8788692951202393
2103 3.78110671043396
2104 3.8727262020111084
2105 3.827789068222046
2106 3.8441193103790283
2107 3.6876044273376465
2108 3.9921860694885254
2109 3.804166078567505
2110 3.675271511077881
2111 3.720515727996826
2112 3.752758741378784
2113 3.770099639892578
2114 3.688504934310913
2115 4.001214981079102
2116 3.9399778842926025
2117 3.939246416091919
2118 3.8892619609832764
2119 3.7516286373138428
2120 3.8215198516845703
2121 3.6672632694244385
2122 3.6444032192230225
2123 3.5853569507598877
2124 3.727207899093628
2125 3.6495931148529053
2126 3.7127277851104736
2127 3.758162498474121
2128 3.6799237728118896
2129 3.81766939163208
2130 3.7745718955993652
2131 3.640197992324829
2132 3.798011064529419
2133 3.8276007175445557
2134 3.82414174079895
2135 3.8285834789276123
2136 3.711374044418335
2137 3.8110437393188477
2138 3.798715353012085
2139 3.8463001251220703
2140 3.9116592407226563
2141 3.974514961242676
2142 4.03985071182251
2143 4.041803359985352
2144 3.9195775985717773
2145 3.925657033920288
2146 4.13170051574707
2147 3.998579263687134
2148 3.7065701484680176
2149 3.7963337898254395
2150 4.054609298706055
2151 3.7696259021759033
2152 3.941296339035034
2153 4.286276817321777
2154 3.9889683723449707
2155 3.9369242191314697
2156 3.9011144638061523
2157 4.011203765869141
2158 3.9914283752441406
2159 3.853633403778076
2160 4.199939250946045
2161 4.100886821746826
2162 4.000473499298096
2163 4.04315710067749
2164 4.120331764221191
2165 4.136438369750977
2166 3.8963239192962646
2167 3.998199224472046
2168 4.154026031494141
2169 4.081578731536865
2170 3.864060878753662
2171 3.8406074047088623
2172 3.9620583057403564
2173 3.9023025035858154
2174 3.942350149154663
2175 3.782270669937134
2176 3.836923360824585
2177 3.8933889865875244
2178 3.6850228309631348
2179 3.808222770690918
2180 3.7837090492248535
2181 3.878115177154541
2182 3.815713405609131
2183 3.868539810180664
2184 3.8649587631225586
2185 3.865187168121338
2186 3.9258766174316406
2187 3.7889063358306885
2188 3.767472743988037
2189 3.8617968559265137
2190 3.9144058227539063
2191 3.6571078300476074
2192 3.8245465755462646
2193 3.9948904514312744
2194 3.8352158069610596
2195 3.8660013675689697
2196 3.7669384479522705
2197 3.952908992767334
2198 3.6364593505859375
2199 3.7230284214019775
2200 3.8503165245056152
2201 3.80306339263916
2202 3.90048885345459
2203 3.9472615718841553
2204 3.7435245513916016
2205 3.87660551071167
2206 3.871371269226074
2207 3.6926920413970947
2208 3.8846466541290283
2209 3.7017199993133545
2210 3.756538152694702
2211 3.6521778106689453
2212 3.6453821659088135
2213 3.6673803329467773
2214 3.726844310760498
2215 3.596529483795166
2216 3.725912570953369
2217 3.710895299911499
2218 3.4342308044433594
2219 3.4157490730285645
2220 3.564476490020752
2221 3.5809688568115234
2222 3.64615797996521
2223 3.5928449630737305
2224 3.3770062923431396
2225 3.3560614585876465
2226 3.167912244796753
2227 3.2413907051086426
2228 3.299257278442383
2229 3.5617129802703857
2230 3.3555033206939697
2231 3.3743932247161865
2232 3.4898200035095215
2233 3.462186574935913
2234 3.464911460876465
2235 3.5240838527679443
2236 3.5432162284851074
2237 3.4996399879455566
2238 3.269944667816162
2239 3.514791488647461
2240 3.4386203289031982
2241 3.3875765800476074
2242 3.2312569618225098
2243 3.3727598190307617
2244 3.305363893508911
2245 3.269192695617676
2246 3.4313786029815674
2247 3.4885730743408203
2248 3.598433494567871
2249 3.471555709838867
2250 3.4299445152282715
2251 3.324540615081787
2252 3.262725830078125
2253 3.206024169921875
2254 3.215444803237915
2255 3.2363476753234863
2256 3.2239909172058105
2257 3.0857431888580322
2258 3.2661075592041016
2259 3.1108484268188477
2260 3.0770325660705566
2261 3.2171359062194824
2262 3.449763774871826
2263 3.304274559020996
2264 3.2543630599975586
2265 3.447255849838257
2266 3.4608139991760254
2267 3.4029722213745117
2268 3.4250810146331787
2269 3.305551767349243
2270 3.411376476287842
2271 3.411083221435547
2272 3.349327325820923
2273 3.388324737548828
2274 3.332914352416992
2275 3.418457508087158
2276 3.2704885005950928
2277 3.321173667907715
2278 3.388380289077759
2279 3.166245937347412
2280 3.034158229827881
2281 3.1755242347717285
2282 3.0095958709716797
2283 3.060577630996704
2284 3.238497257232666
2285 3.3241219520568848
2286 3.356292963027954
2287 3.4093379974365234
2288 3.22322416305542
2289 3.399458646774292
2290 3.2836461067199707
2291 3.218803882598877
2292 3.408689498901367
2293 3.235605239868164
2294 3.109602451324463
2295 3.4486472606658936
2296 3.5454769134521484
2297 3.3845062255859375
2298 3.4338958263397217
2299 3.233088970184326
2300 3.376941680908203
2301 3.3823492527008057
2302 3.4571526050567627
2303 3.400346517562866
2304 3.383410692214966
2305 3.4144320487976074
2306 3.458928108215332
2307 3.5494232177734375
2308 3.468082904815674
2309 3.5289578437805176
2310 3.396625518798828
2311 3.3735032081604004
2312 3.483778715133667
2313 3.3545455932617188
2314 3.3470194339752197
2315 3.37322735786438
2316 3.5490329265594482
2317 3.3278210163116455
2318 3.3634133338928223
2319 3.3497257232666016
2320 3.3355894088745117
2321 3.6088650226593018
2322 3.533332109451294
2323 3.4806437492370605
2324 3.5209665298461914
2325 3.3777425289154053
2326 3.460160732269287
2327 3.341611862182617
2328 3.287652015686035
2329 3.2449746131896973
2330 3.310966968536377
2331 3.34885311126709
2332 3.3508248329162598
2333 3.3360488414764404
2334 3.265052080154419
2335 3.3759279251098633
2336 3.3747811317443848
2337 3.428349256515503
2338 3.3797073364257813
2339 3.399853467941284
2340 3.4419684410095215
2341 3.318779945373535
2342 3.255829095840454
2343 3.3433828353881836
2344 3.3972222805023193
2345 3.4550328254699707
2346 3.299354076385498
2347 3.3755102157592773
2348 3.3098084926605225
2349 3.3854453563690186
2350 3.368060350418091
2351 3.4482381343841553
2352 3.4612324237823486
2353 3.6691014766693115
2354 3.450063705444336
2355 3.470003128051758
2356 3.5733859539031982
2357 3.4150004386901855
2358 3.427853584289551
2359 3.6174368858337402
2360 3.5144803524017334
2361 3.43209171295166
2362 3.408046245574951
2363 3.3888163566589355
2364 3.6722829341888428
2365 3.572678327560425
2366 3.454408884048462
2367 3.3258731365203857
2368 3.3565871715545654
2369 3.318591833114624
2370 3.2596898078918457
2371 3.1783106327056885
2372 3.16583514213562
2373 3.1700937747955322
2374 3.179161310195923
2375 3.1448254585266113
2376 3.079317808151245
2377 3.235741376876831
2378 3.247218132019043
2379 3.128284215927124
2380 3.22975754737854
2381 3.210665702819824
2382 2.9891958236694336
2383 3.07144832611084
2384 3.1728761196136475
2385 3.0871944427490234
2386 3.0219290256500244
2387 3.3911736011505127
2388 3.2201144695281982
2389 3.1987223625183105
2390 3.249779462814331
2391 3.2412619590759277
2392 3.1507837772369385
2393 3.23051381111145
2394 3.318434715270996
2395 3.189877510070801
2396 3.283789873123169
2397 3.150770902633667
2398 3.2906010150909424
2399 3.3099708557128906
2400 3.2764296531677246
2401 3.205770969390869
2402 3.3241264820098877
2403 3.2369067668914795
2404 3.184434652328491
2405 3.230527877807617
2406 3.4426372051239014
2407 3.4902021884918213
2408 3.484243869781494
2409 3.4416491985321045
2410 3.285032033920288
2411 3.4433884620666504
2412 3.373488187789917
2413 3.4004735946655273
2414 3.2293052673339844
2415 3.1360840797424316
2416 3.2125210762023926
2417 3.165926218032837
2418 3.0507564544677734
2419 3.0952513217926025
2420 3.113786220550537
2421 3.212801218032837
2422 3.334991455078125
2423 3.303802967071533
2424 3.3742103576660156
2425 3.327838897705078
2426 3.414780616760254
2427 3.1669535636901855
2428 3.23805832862854
2429 3.2120485305786133
2430 3.1924054622650146
2431 3.2201855182647705
2432 3.42683744430542
2433 3.261747360229492
2434 3.2663075923919678
2435 3.3859057426452637
2436 3.4840281009674072
2437 3.553623676300049
2438 3.562330484390259
2439 3.386357307434082
2440 3.508197784423828
2441 3.473306894302368
2442 3.4465391635894775
2443 3.4078304767608643
2444 3.50484037399292
2445 3.2466468811035156
2446 3.250972032546997
2447 3.388523578643799
2448 3.5011768341064453
2449 3.4353296756744385
2450 3.4913439750671387
2451 3.4675323963165283
2452 3.697831392288208
2453 3.4724082946777344
2454 3.497626781463623
2455 3.4500491619110107
2456 3.312462329864502
2457 3.3924341201782227
2458 3.348247528076172
2459 3.475665807723999
2460 3.413297653198242
2461 3.395904064178467
2462 3.316417932510376
2463 3.2303967475891113
2464 3.414799690246582
2465 3.3752522468566895
2466 3.249875545501709
2467 3.2964348793029785
2468 3.243617534637451
2469 3.275705575942993
2470 3.3710453510284424
2471 3.3358802795410156
2472 3.293977975845337
2473 3.337662935256958
2474 3.2492523193359375
2475 3.244257926940918
2476 3.0730793476104736
2477 3.221689224243164
2478 3.3249003887176514
2479 3.326978921890259
2480 3.4668421745300293
2481 3.375664472579956
2482 3.572786331176758
2483 3.3980588912963867
2484 3.4953885078430176
2485 3.4193172454833984
2486 3.5360264778137207
2487 3.4965553283691406
2488 3.532959461212158
2489 3.5971598625183105
2490 3.4768025875091553
2491 3.432861804962158
2492 3.4095051288604736
2493 3.434321403503418
2494 3.22326922416687
2495 3.4366672039031982
2496 3.491978645324707
2497 3.5423760414123535
2498 3.508741617202759
2499 3.478949785232544
2500 3.404966115951538
2501 3.466982364654541
2502 3.565621852874756
2503 3.546905755996704
2504 3.672506809234619
2505 3.645268678665161
2506 3.4101524353027344
2507 3.387835741043091
2508 3.464878559112549
2509 3.4424219131469727
2510 3.583034038543701
2511 3.5513060092926025
2512 3.4179537296295166
2513 3.330266237258911
2514 3.4170708656311035
2515 3.292377233505249
2516 3.3000924587249756
2517 3.3162295818328857
2518 3.4700734615325928
2519 3.4992551803588867
2520 3.4677443504333496
2521 3.5066206455230713
2522 3.5764973163604736
2523 3.39801287651062
2524 3.2567014694213867
2525 3.3513388633728027
2526 3.2064661979675293
2527 3.317183494567871
2528 3.4023499488830566
2529 3.2970707416534424
2530 3.1943118572235107
2531 3.2264211177825928
2532 3.3535358905792236
2533 3.1868743896484375
2534 3.4045584201812744
2535 3.4184558391571045
2536 3.460660934448242
2537 3.3184492588043213
2538 3.320030689239502
2539 3.3979427814483643
2540 3.620338201522827
2541 3.4277946949005127
2542 3.364799737930298
2543 3.3329460620880127
2544 3.340764045715332
2545 3.25108003616333
2546 3.2663984298706055
2547 3.279961585998535
2548 3.3245997428894043
2549 3.1433916091918945
2550 3.1849474906921387
2551 3.3376481533050537
2552 3.440152883529663
2553 3.3425910472869873
2554 3.2926437854766846
2555 3.1809403896331787
2556 3.0331156253814697
2557 3.1923015117645264
2558 3.3487508296966553
2559 3.199361801147461
2560 3.326568126678467
2561 3.1690785884857178
2562 3.1185567378997803
2563 3.2036795616149902
2564 3.2419893741607666
2565 3.206620931625366
2566 3.2534103393554688
2567 3.262922763824463
2568 3.1648809909820557
2569 3.2621920108795166
2570 3.2934675216674805
2571 3.374701499938965
2572 3.3825604915618896
2573 3.382659912109375
2574 3.344778537750244
2575 3.363952398300171
2576 3.3977763652801514
2577 3.3051764965057373
2578 3.293146848678589
2579 3.0252628326416016
2580 3.0110466480255127
2581 3.1851747035980225
2582 3.2178738117218018
2583 3.3174571990966797
2584 3.38411545753479
2585 3.3485870361328125
2586 3.4245035648345947
2587 3.2964913845062256
2588 3.277764081954956
2589 3.1848766803741455
2590 3.1831607818603516
2591 3.365004062652588
2592 3.3676960468292236
2593 3.4163777828216553
2594 3.2632765769958496
2595 3.3393807411193848
2596 3.4121999740600586
2597 3.3973188400268555
2598 3.343085527420044
2599 3.389415979385376
2600 3.3868634700775146
2601 3.3946001529693604
2602 3.4943130016326904
2603 3.192136287689209
2604 3.375781536102295
2605 3.533252239227295
2606 3.4506945610046387
2607 3.6501221656799316
2608 3.7332074642181396
2609 3.6763720512390137
2610 3.6832988262176514
2611 3.8308935165405273
2612 3.66735577583313
2613 3.6397125720977783
2614 3.6341872215270996
2615 3.519110918045044
2616 3.5643601417541504
2617 3.557133197784424
2618 3.333266258239746
2619 3.5310187339782715
2620 3.631253957748413
2621 3.7036051750183105
2622 3.5403051376342773
2623 3.6715502738952637
2624 3.741234302520752
2625 3.6363773345947266
2626 3.3447210788726807
2627 3.309705972671509
2628 3.196173906326294
2629 3.497593641281128
2630 3.5057902336120605
2631 3.5098485946655273
2632 3.5318100452423096
2633 3.5879766941070557
2634 3.4114255905151367
2635 3.2914721965789795
2636 3.3824851512908936
2637 3.5314531326293945
2638 3.3872921466827393
2639 3.298262357711792
2640 3.2642271518707275
2641 3.3117756843566895
2642 3.4284756183624268
2643 3.103379726409912
2644 3.1329214572906494
2645 3.189592123031616
2646 3.1738977432250977
2647 3.3351857662200928
2648 3.298705577850342
2649 2.9926624298095703
2650 3.1690163612365723
2651 3.2059061527252197
2652 3.1859710216522217
2653 3.5043070316314697
2654 3.46535062789917
2655 3.368187427520752
2656 3.389035701751709
2657 3.214815616607666
2658 3.355282783508301
2659 3.3118021488189697
2660 3.4561398029327393
2661 3.385631799697876
2662 3.4966135025024414
2663 3.2067339420318604
2664 3.369229793548584
2665 3.3204376697540283
2666 3.0725367069244385
2667 3.2098278999328613
2668 3.1998205184936523
2669 3.2313432693481445
2670 3.2787485122680664
2671 3.1685032844543457
2672 3.394134998321533
2673 3.3545732498168945
2674 3.336918354034424
2675 3.1351115703582764
2676 3.1644222736358643
2677 3.2863118648529053
2678 3.432828187942505
2679 3.2603001594543457
2680 3.2142910957336426
2681 3.3103113174438477
2682 3.2213873863220215
2683 3.2577834129333496
2684 3.302379846572876
2685 3.318767547607422
2686 3.2316653728485107
2687 3.3106400966644287
2688 3.3917503356933594
2689 3.2452926635742188
2690 3.1408004760742188
2691 3.3038768768310547
2692 3.267972230911255
2693 3.2587547302246094
2694 3.3819289207458496
2695 3.272106885910034
2696 3.202572822570801
2697 3.368227243423462
2698 3.339373826980591
2699 3.2649660110473633
2700 3.252779006958008
2701 3.304326057434082
2702 3.193891763687134
2703 3.2951254844665527
2704 3.371032476425171
2705 3.383694887161255
2706 3.473407506942749
2707 3.3512210845947266
2708 3.1987509727478027
2709 3.350496292114258
2710 3.1261656284332275
2711 3.1491503715515137
2712 3.27059006690979
2713 3.2973058223724365
2714 3.3074936866760254
2715 3.2900404930114746
2716 3.4630329608917236
2717 3.3085408210754395
2718 3.2609481811523438
2719 3.301062822341919
2720 3.296994686126709
2721 3.411978244781494
2722 3.392681121826172
2723 3.4289090633392334
2724 3.336064100265503
2725 3.3850038051605225
2726 3.340097665786743
2727 3.393705129623413
2728 3.241504192352295
2729 3.520749092102051
2730 3.334975481033325
2731 3.4543678760528564
2732 3.3676342964172363
2733 3.1870574951171875
2734 3.2076492309570313
2735 3.1456258296966553
2736 3.178619861602783
2737 3.0384387969970703
2738 3.2263481616973877
2739 3.249772787094116
2740 3.1793057918548584
2741 3.1114566326141357
2742 3.318869113922119
2743 3.3167364597320557
2744 3.2328104972839355
2745 3.284883737564087
2746 3.398944854736328
2747 3.4735043048858643
2748 3.1405365467071533
2749 3.1314923763275146
2750 3.2025279998779297
2751 3.283785104751587
2752 3.3941516876220703
2753 3.123652696609497
2754 3.2833006381988525
2755 3.184831380844116
2756 3.273287057876587
2757 3.1329052448272705
2758 3.1928653717041016
2759 3.2119388580322266
2760 3.3092470169067383
2761 3.3007688522338867
2762 3.2969412803649902
2763 3.4532246589660645
2764 3.3961732387542725
2765 3.5110819339752197
2766 3.5168380737304688
2767 3.3557655811309814
2768 3.3668832778930664
2769 3.2340474128723145
2770 3.324835777282715
2771 3.2523956298828125
2772 3.4066390991210938
2773 3.2778561115264893
2774 3.3823461532592773
2775 3.2094430923461914
2776 3.3107335567474365
2777 3.1048781871795654
2778 3.2955706119537354
2779 3.2377748489379883
2780 3.287503719329834
2781 3.4019277095794678
2782 3.251495122909546
2783 3.214797258377075
2784 3.2233009338378906
2785 3.1838080883026123
2786 3.152967691421509
2787 3.15887188911438
2788 3.183068037033081
2789 3.312954902648926
2790 3.1465065479278564
2791 3.2322592735290527
2792 2.9888718128204346
2793 3.108978271484375
2794 3.0472464561462402
2795 3.207204580307007
2796 3.1869208812713623
2797 3.197032928466797
2798 3.1519150733947754
2799 3.1393401622772217
2800 3.248744249343872
2801 3.3558475971221924
2802 3.4282798767089844
2803 3.329932689666748
2804 3.2205681800842285
2805 3.2838237285614014
2806 3.46323823928833
2807 3.334953546524048
2808 3.4103505611419678
2809 3.4043779373168945
2810 3.5113961696624756
2811 3.2045185565948486
2812 3.100062847137451
2813 3.062028408050537
2814 3.191093683242798
2815 3.209291458129883
2816 3.195124387741089
2817 3.2813127040863037
2818 3.2151618003845215
2819 3.2029364109039307
2820 3.0344104766845703
2821 3.0810346603393555
2822 3.192093849182129
2823 3.3048911094665527
2824 3.2327005863189697
2825 3.2880971431732178
2826 3.46588134765625
2827 3.3447463512420654
2828 3.3179924488067627
2829 3.287454843521118
2830 3.2954914569854736
2831 3.4117190837860107
2832 3.4823684692382813
2833 3.4387669563293457
2834 3.3783233165740967
2835 3.4402458667755127
2836 3.153132915496826
2837 3.1650547981262207
2838 3.2139804363250732
2839 3.161083936691284
2840 3.129575252532959
2841 3.0212697982788086
2842 3.218384027481079
2843 2.9341022968292236
2844 3.0502963066101074
2845 3.060835361480713
2846 3.155503034591675
2847 3.09242844581604
2848 3.1282405853271484
2849 3.0147461891174316
2850 2.952660322189331
2851 2.9441258907318115
2852 2.9805667400360107
2853 3.0732829570770264
2854 3.0044283866882324
2855 3.1504509449005127
2856 3.100189208984375
2857 3.0416691303253174
2858 3.059225082397461
2859 3.2150378227233887
2860 3.084834575653076
2861 3.0208487510681152
2862 3.041834592819214
2863 3.1875548362731934
2864 3.1281726360321045
2865 3.2593302726745605
2866 3.18972110748291
2867 3.139131784439087
2868 3.314556360244751
2869 3.1160428524017334
2870 3.274616241455078
2871 3.23176646232605
2872 3.1022486686706543
2873 3.2465360164642334
2874 3.3016626834869385
2875 3.3649563789367676
2876 3.3842079639434814
2877 3.292449474334717
2878 3.1032707691192627
2879 3.112121820449829
2880 3.118898391723633
2881 3.263545036315918
2882 3.2587320804595947
2883 3.2375738620758057
2884 3.154324769973755
2885 3.1179420948028564
2886 3.195408582687378
2887 3.2228353023529053
2888 3.1217024326324463
2889 2.996727466583252
2890 3.138883590698242
2891 2.9998247623443604
2892 3.05907940864563
2893 3.299832582473755
2894 3.237398624420166
2895 3.2036635875701904
2896 3.2826616764068604
2897 3.171884059906006
2898 3.274355888366699
2899 3.1340739727020264
2900 3.274015426635742
2901 3.1441597938537598
2902 3.167170524597168
2903 3.191272497177124
2904 3.0719873905181885
2905 3.2075183391571045
2906 3.1666150093078613
2907 2.9995992183685303
2908 2.897858142852783
2909 2.9144649505615234
2910 3.025589942932129
2911 3.0559072494506836
2912 3.164227247238159
2913 3.044461727142334
2914 2.961336612701416
2915 3.159557819366455
2916 3.093747615814209
2917 3.055879831314087
2918 3.199597120285034
2919 3.0526340007781982
2920 3.162245988845825
2921 3.149951457977295
2922 3.207075595855713
2923 3.114137649536133
2924 3.2118701934814453
2925 3.032808303833008
2926 3.040102243423462
2927 3.072847843170166
2928 3.17728853225708
2929 3.177359104156494
2930 3.0485405921936035
2931 3.156986713409424
2932 3.1729631423950195
2933 3.111987352371216
2934 3.078894853591919
2935 3.197115182876587
2936 3.1840248107910156
2937 3.3179807662963867
2938 3.2357771396636963
2939 3.2362449169158936
2940 3.1510009765625
2941 3.2394354343414307
2942 3.2824580669403076
2943 3.2917778491973877
2944 3.3476452827453613
2945 3.0130255222320557
2946 3.012530565261841
2947 3.0805814266204834
2948 3.1338813304901123
2949 3.248781681060791
2950 3.1546857357025146
2951 3.098827362060547
2952 3.1051995754241943
2953 2.9298534393310547
2954 2.912729501724243
2955 2.720776319503784
2956 2.80712628364563
2957 2.834956169128418
2958 2.8668465614318848
2959 3.072699785232544
2960 3.017024278640747
2961 3.107208490371704
2962 2.982649564743042
2963 2.7957334518432617
2964 2.8677804470062256
2965 2.8733949661254883
2966 2.876270294189453
2967 2.844362258911133
2968 2.9339709281921387
2969 2.8573122024536133
2970 2.8435537815093994
2971 2.763035535812378
2972 2.9938342571258545
2973 2.87131667137146
2974 2.890416383743286
2975 3.073517084121704
2976 2.9615049362182617
2977 3.099368095397949
2978 3.203995704650879
2979 3.120354413986206
2980 3.2809910774230957
2981 3.0850603580474854
2982 3.0562734603881836
2983 3.1388978958129883
2984 3.264073133468628
2985 3.3070268630981445
2986 3.147735834121704
2987 3.205392837524414
2988 3.083021879196167
2989 3.238232135772705
2990 3.289386749267578
2991 3.1567330360412598
2992 2.99383282661438
2993 3.0467352867126465
2994 3.033308267593384
2995 3.0520577430725098
2996 2.922219753265381
2997 3.08101487159729
2998 3.140002489089966
2999 3.2403955459594727
3000 3.227828025817871
3001 3.1514313220977783
3002 3.234407901763916
3003 3.113581657409668
3004 3.2263238430023193
3005 3.2229411602020264
3006 3.22985577583313
3007 3.33264422416687
3008 3.3230156898498535
3009 3.3101730346679688
3010 3.2805185317993164
3011 3.2212297916412354
3012 3.2530109882354736
3013 3.2961888313293457
3014 3.2967605590820313
3015 3.425314426422119
3016 3.193269968032837
3017 3.205869436264038
3018 3.256071090698242
3019 3.31535267829895
3020 3.428400993347168
3021 3.377408981323242
3022 3.3276214599609375
3023 3.1278674602508545
3024 3.2019498348236084
3025 3.313140869140625
3026 3.296779155731201
3027 3.147986650466919
3028 3.2588086128234863
3029 3.1915810108184814
3030 3.2252755165100098
3031 3.435978889465332
3032 3.4300761222839355
3033 3.3271353244781494
3034 3.147608518600464
3035 3.1337199211120605
3036 3.11393141746521
3037 3.245582103729248
3038 3.24417781829834
3039 3.0961074829101563
3040 3.1350719928741455
3041 3.057638645172119
3042 3.162414312362671
3043 3.2411954402923584
3044 3.1009154319763184
3045 3.021127939224243
3046 3.0059003829956055
3047 3.089092254638672
3048 3.1069223880767822
3049 3.1112382411956787
3050 2.928241491317749
3051 3.1266849040985107
3052 3.097136974334717
3053 3.10164213180542
3054 3.116283416748047
3055 3.078845977783203
3056 2.9226431846618652
3057 3.192880630493164
3058 3.0958285331726074
3059 3.0617873668670654
3060 3.086782693862915
3061 3.0678091049194336
3062 2.9705090522766113
3063 3.128160238265991
3064 3.063136577606201
3065 3.159792184829712
3066 3.0381641387939453
3067 3.0169174671173096
3068 2.89359450340271
3069 2.9009783267974854
3070 2.929433822631836
3071 2.903360605239868
3072 2.8986778259277344
3073 3.0495846271514893
3074 3.1723523139953613
3075 3.3365182876586914
3076 3.2314319610595703
3077 3.4168148040771484
3078 3.253748893737793
3079 3.2048065662384033
3080 3.1692445278167725
3081 3.2801644802093506
3082 3.2235352993011475
3083 3.1244142055511475
3084 3.0356364250183105
3085 2.957422971725464
3086 2.893989086151123
3087 3.1694114208221436
3088 3.2220582962036133
3089 3.224544048309326
3090 3.048352003097534
3091 3.2039339542388916
3092 3.1320390701293945
3093 2.98046612739563
3094 2.943371534347534
3095 3.065863847732544
3096 3.0683867931365967
3097 3.0187366008758545
3098 3.044015407562256
3099 3.034076452255249
3100 3.2036755084991455
3101 3.235769033432007
3102 3.01763916015625
3103 3.277994394302368
3104 3.198002338409424
3105 3.2163376808166504
3106 3.0825953483581543
3107 3.249950408935547
3108 3.207373857498169
3109 3.3253729343414307
3110 3.2066900730133057
3111 3.302786350250244
3112 3.3282930850982666
3113 3.185192584991455
3114 3.0936472415924072
3115 3.082807779312134
3116 3.2350082397460938
3117 3.2500052452087402
3118 3.2474470138549805
3119 3.109703540802002
3120 3.0594401359558105
3121 3.152137279510498
3122 3.160031318664551
3123 3.219738483428955
3124 3.1495487689971924
3125 3.419900894165039
3126 3.266423225402832
3127 3.026301622390747
3128 3.007641077041626
3129 2.977773904800415
3130 3.1062417030334473
3131 2.940255880355835
3132 3.105271339416504
3133 3.0243024826049805
3134 3.160156726837158
3135 3.3152127265930176
3136 3.123857021331787
3137 3.125138998031616
3138 3.212000846862793
3139 3.118466377258301
3140 3.1467947959899902
3141 3.434387683868408
3142 3.1921019554138184
3143 3.378737211227417
3144 3.1261110305786133
3145 3.1605870723724365
3146 3.295001983642578
3147 3.008890151977539
3148 3.1322989463806152
3149 2.98240327835083
3150 3.100496768951416
3151 3.2851674556732178
3152 3.242840528488159
3153 3.174513101577759
3154 3.2364931106567383
3155 3.2545244693756104
3156 3.2178311347961426
3157 3.1586077213287354
3158 3.1008689403533936
3159 3.0291855335235596
3160 3.1665196418762207
3161 3.0798873901367188
3162 3.0805444717407227
3163 3.162447452545166
3164 3.2083375453948975
3165 3.169720411300659
3166 2.954118251800537
3167 3.1600608825683594
3168 2.9763827323913574
3169 2.9181628227233887
3170 3.1348876953125
3171 3.2206742763519287
3172 3.1230998039245605
3173 3.0383872985839844
3174 3.0822765827178955
3175 2.879922866821289
3176 3.0154340267181396
3177 2.8415961265563965
3178 2.8728113174438477
3179 3.026947021484375
3180 2.8836822509765625
3181 3.089647054672241
3182 3.106956958770752
3183 3.147287130355835
3184 2.9953832626342773
3185 2.9990131855010986
3186 2.8885481357574463
3187 3.0005412101745605
3188 3.093885898590088
3189 2.9036545753479004
3190 3.0883090496063232
3191 2.990361213684082
3192 2.833772897720337
3193 3.0825064182281494
3194 2.9165146350860596
3195 2.8705251216888428
3196 2.9050605297088623
3197 2.809448719024658
3198 2.8477578163146973
3199 2.947235584259033
3200 3.0240566730499268
3201 2.8839473724365234
3202 2.9693620204925537
3203 2.9745500087738037
3204 2.93506121635437
3205 3.038628101348877
3206 2.902277946472168
3207 2.9288296699523926
3208 2.983982801437378
3209 2.983426094055176
3210 3.1103389263153076
3211 3.067127227783203
3212 3.1040499210357666
3213 3.163408041000366
3214 3.175354242324829
3215 3.032613754272461
3216 3.179705858230591
3217 3.264975070953369
3218 3.002507448196411
3219 2.8321523666381836
3220 2.90218186378479
3221 2.944854736328125
3222 2.961503744125366
3223 2.9373228549957275
3224 3.0622544288635254
3225 3.1669671535491943
3226 3.0944294929504395
3227 3.1265594959259033
3228 3.1186883449554443
3229 2.8923873901367188
3230 3.129176616668701
3231 3.169161319732666
3232 3.0027496814727783
3233 2.927973985671997
3234 2.9245166778564453
3235 3.052250385284424
3236 2.9825332164764404
3237 3.060899496078491
3238 3.150669574737549
3239 3.0684902667999268
3240 3.1080687046051025
3241 3.058041572570801
3242 3.120939254760742
3243 3.1048877239227295
3244 3.0047435760498047
3245 3.0565154552459717
3246 3.0727665424346924
3247 3.0231306552886963
3248 3.1257948875427246
3249 3.0777792930603027
3250 3.0856990814208984
3251 3.0101165771484375
3252 3.073882818222046
3253 3.0667381286621094
3254 3.1700239181518555
3255 3.203310251235962
3256 3.1801035404205322
3257 3.183373212814331
3258 2.892134189605713
3259 2.9929416179656982
3260 2.98164439201355
3261 2.8267340660095215
3262 2.952199697494507
3263 2.807321310043335
3264 2.8545615673065186
3265 2.970919132232666
3266 3.060002565383911
3267 3.0338737964630127
3268 3.069106101989746
3269 3.0171737670898438
3270 3.2170822620391846
3271 3.0883584022521973
3272 3.1128358840942383
3273 3.1224050521850586
3274 3.187141180038452
3275 2.968461751937866
3276 2.917022466659546
3277 2.9126267433166504
3278 3.033766746520996
3279 3.0853796005249023
3280 3.107861042022705
3281 3.171032428741455
3282 3.0711610317230225
3283 2.9729950428009033
3284 2.982038974761963
3285 2.8806312084198
3286 2.874696731567383
3287 2.9193971157073975
3288 2.9480795860290527
3289 2.8968491554260254
3290 2.8862102031707764
3291 2.7339160442352295
3292 3.0776031017303467
3293 2.9515485763549805
3294 2.881486415863037
3295 2.834831953048706
3296 2.7849557399749756
3297 3.094630718231201
3298 3.1259493827819824
3299 3.1631393432617188
3300 3.1166927814483643
3301 3.230208396911621
3302 3.1478543281555176
3303 2.915684938430786
3304 3.078982353210449
3305 3.157141923904419
3306 3.0127015113830566
3307 2.990053176879883
3308 3.1145472526550293
3309 3.17081356048584
3310 2.9484903812408447
3311 2.9076006412506104
3312 2.9840550422668457
3313 3.1234796047210693
3314 3.1900992393493652
3315 3.0383877754211426
3316 3.0692696571350098
3317 3.210526704788208
3318 3.142765760421753
3319 3.227405548095703
3320 3.0866010189056396
3321 3.0377683639526367
3322 2.903225898742676
3323 3.081472396850586
3324 3.0416998863220215
3325 3.1129751205444336
3326 2.904744863510132
3327 3.0548346042633057
3328 2.987553358078003
3329 2.893317699432373
3330 3.0829949378967285
3331 3.1679139137268066
3332 3.1353938579559326
3333 3.143099069595337
3334 3.2691256999969482
3335 3.176962375640869
3336 3.245842933654785
3337 3.3098490238189697
3338 3.0608339309692383
3339 3.1730635166168213
3340 3.1739633083343506
3341 2.9860177040100098
3342 2.9281535148620605
3343 3.088815212249756
3344 3.04543399810791
3345 3.14524507522583
3346 3.201467514038086
3347 3.193927049636841
3348 3.1543145179748535
3349 3.1959755420684814
3350 3.1819119453430176
3351 3.097407102584839
3352 3.050448417663574
3353 3.1161696910858154
3354 3.2899391651153564
3355 3.1203927993774414
3356 3.2561371326446533
3357 2.9926908016204834
3358 3.077895164489746
3359 2.943418264389038
3360 2.9258804321289063
3361 3.1059908866882324
3362 3.2613167762756348
3363 3.093930721282959
3364 3.220433473587036
3365 3.253577947616577
3366 3.1231038570404053
3367 3.202683925628662
3368 2.9765470027923584
3369 2.851262092590332
3370 2.7720284461975098
3371 2.808793544769287
3372 2.7372682094573975
3373 2.8098206520080566
3374 3.0188522338867188
3375 3.1543214321136475
3376 3.07639217376709
3377 2.8240325450897217
3378 2.9107792377471924
3379 2.8339006900787354
3380 2.9606053829193115
3381 2.917510509490967
3382 2.8643436431884766
3383 2.9047598838806152
3384 2.929811954498291
3385 2.7473599910736084
3386 2.7833657264709473
3387 2.734250783920288
3388 2.6235597133636475
3389 2.7576301097869873
3390 2.6949214935302734
3391 2.754920482635498
3392 2.73088002204895
3393 2.752145528793335
3394 2.688093900680542
3395 2.6519217491149902
3396 2.8226184844970703
3397 2.6833646297454834
3398 2.762674331665039
3399 2.7954115867614746
3400 2.8608815670013428
3401 2.710789680480957
3402 2.5902137756347656
3403 2.7146971225738525
3404 2.7351036071777344
3405 2.7226383686065674
3406 2.5643324851989746
3407 2.756781816482544
3408 2.7375922203063965
3409 2.74914288520813
3410 2.88456654548645
3411 2.745131492614746
3412 2.875434398651123
3413 2.845496654510498
3414 2.9749927520751953
3415 3.0067942142486572
3416 2.814771890640259
3417 2.8661093711853027
3418 2.740189552307129
3419 2.872541904449463
3420 3.1713268756866455
3421 3.0651087760925293
3422 3.1537435054779053
3423 3.102051258087158
3424 3.073894500732422
3425 3.054692268371582
3426 3.0891001224517822
3427 3.164156913757324
3428 3.3000054359436035
3429 3.295172691345215
3430 3.181867837905884
3431 2.965284824371338
3432 2.981049060821533
3433 3.009371519088745
3434 3.1165964603424072
3435 3.2232303619384766
3436 3.246263027191162
3437 3.2602949142456055
3438 3.201787233352661
3439 3.075411796569824
3440 3.05586838722229
3441 3.1314961910247803
3442 2.909125804901123
3443 3.0926778316497803
3444 3.0866057872772217
3445 3.1298623085021973
3446 3.1329057216644287
3447 3.1517467498779297
3448 3.166515350341797
3449 3.1977455615997314
3450 3.198387622833252
3451 3.1740634441375732
3452 3.2980873584747314
3453 3.3352198600769043
3454 3.2125587463378906
3455 3.2386157512664795
3456 3.383929967880249
3457 3.478135108947754
3458 3.4095325469970703
3459 3.5805931091308594
3460 3.398818016052246
3461 3.3479583263397217
3462 3.2693631649017334
3463 3.131026029586792
3464 3.20546555519104
3465 3.068700075149536
3466 3.0755581855773926
3467 3.1650304794311523
3468 3.13751482963562
3469 3.2612645626068115
3470 3.197803020477295
3471 3.142679214477539
3472 3.242594003677368
3473 3.218883514404297
3474 3.1744635105133057
3475 3.100080728530884
3476 3.207699775695801
3477 3.1930432319641113
3478 3.043581485748291
3479 2.9880623817443848
3480 3.1210973262786865
3481 2.982318639755249
3482 3.0732057094573975
3483 3.0154311656951904
3484 2.9051175117492676
3485 2.9388253688812256
3486 3.233370065689087
3487 3.041949987411499
3488 3.173900604248047
3489 3.064213991165161
3490 3.2107808589935303
3491 3.096132278442383
3492 3.0932435989379883
3493 3.236629009246826
3494 3.0147550106048584
3495 2.880453109741211
3496 3.002565622329712
3497 3.087663173675537
3498 3.083146333694458
3499 2.9585094451904297
3500 3.0959372520446777
3501 3.0369460582733154
3502 3.119854688644409
3503 3.134333610534668
3504 3.1158547401428223
3505 3.168360471725464
3506 3.1378328800201416
3507 3.1131162643432617
3508 2.933065414428711
3509 2.950876474380493
3510 3.05930495262146
3511 3.060850143432617
3512 2.98551869392395
3513 3.0323445796966553
3514 2.8558647632598877
3515 3.002786874771118
3516 3.0319690704345703
3517 3.06998610496521
3518 3.1034927368164063
3519 3.0936431884765625
3520 3.1172986030578613
3521 3.0990917682647705
3522 3.3133254051208496
3523 3.2109735012054443
3524 3.0960474014282227
3525 3.1603143215179443
3526 3.292668342590332
3527 3.2819056510925293
3528 3.2457656860351563
3529 3.201751470565796
3530 3.256190299987793
3531 3.1282544136047363
3532 3.1593191623687744
3533 3.0761711597442627
3534 3.121853828430176
3535 3.15460205078125
3536 3.2965011596679688
3537 3.3232579231262207
3538 3.185335874557495
3539 3.1286942958831787
3540 3.035188674926758
3541 3.2235708236694336
3542 3.186462640762329
3543 3.0602176189422607
3544 2.940410614013672
3545 2.9962587356567383
3546 3.081104278564453
3547 2.9525365829467773
3548 2.920103073120117
3549 3.0426063537597656
3550 3.0896382331848145
3551 3.0792109966278076
3552 3.2586376667022705
3553 3.356651782989502
3554 3.3728771209716797
3555 3.2173855304718018
3556 3.27323055267334
3557 3.2435195446014404
3558 3.0983026027679443
3559 3.2465763092041016
3560 3.3837857246398926
3561 3.1991934776306152
3562 3.374073028564453
3563 3.3635854721069336
3564 3.5010979175567627
3565 3.3645379543304443
3566 3.3839359283447266
3567 3.377981424331665
3568 3.3257739543914795
3569 3.1907970905303955
3570 3.1727681159973145
3571 3.2282512187957764
3572 3.1905789375305176
3573 3.3208296298980713
3574 3.3328616619110107
3575 3.34236478805542
3576 3.228259563446045
3577 3.3369622230529785
3578 3.1941192150115967
3579 3.14778470993042
3580 3.1652896404266357
3581 2.979919910430908
3582 3.11803936958313
3583 3.1728672981262207
3584 3.261744737625122
3585 3.2326247692108154
3586 3.1773438453674316
3587 3.2405710220336914
3588 3.240522861480713
3589 3.1884217262268066
3590 3.0625791549682617
3591 2.964449644088745
3592 3.221623182296753
3593 3.2572789192199707
3594 3.1824073791503906
3595 3.2113335132598877
3596 3.1452600955963135
3597 3.257295608520508
3598 3.3126838207244873
3599 3.2406585216522217
3600 3.34531831741333
3601 3.282970428466797
3602 3.1930577754974365
3603 3.0794270038604736
3604 2.963970899581909
3605 3.0294313430786133
3606 3.2302727699279785
3607 3.1418097019195557
3608 3.011504888534546
3609 3.133944034576416
3610 3.214691162109375
3611 3.0902109146118164
3612 3.119597911834717
3613 3.196572780609131
3614 3.379019260406494
3615 3.197650909423828
3616 3.241344451904297
3617 3.137988567352295
3618 3.163877487182617
3619 3.275914430618286
3620 3.2406458854675293
3621 3.2840588092803955
3622 3.2398903369903564
3623 3.2243478298187256
3624 3.2770211696624756
3625 3.188336133956909
3626 3.3244502544403076
3627 3.1062304973602295
3628 3.2387335300445557
3629 3.262389898300171
3630 3.372694969177246
3631 3.2825393676757813
3632 3.3903517723083496
3633 3.2688064575195313
3634 3.218139410018921
3635 3.1901869773864746
3636 3.3346471786499023
3637 3.293483257293701
3638 3.302673101425171
3639 3.428130865097046
3640 3.3874378204345703
3641 3.3913490772247314
3642 3.3236372470855713
3643 3.3253514766693115
3644 3.3067455291748047
3645 3.357978343963623
3646 3.3019542694091797
3647 3.384509801864624
3648 3.20139217376709
3649 3.1404616832733154
3650 3.2155025005340576
3651 3.204047441482544
3652 3.3805246353149414
3653 3.2928900718688965
3654 3.156147003173828
3655 3.2300751209259033
3656 3.3179266452789307
3657 3.203005075454712
3658 3.229897975921631
3659 3.2872297763824463
3660 3.1116690635681152
3661 3.135608196258545
3662 3.293689489364624
3663 3.230111598968506
3664 3.2489912509918213
3665 3.0558290481567383
3666 3.1400537490844727
3667 3.1886444091796875
3668 3.259364366531372
3669 3.250035285949707
3670 3.15791916847229
3671 3.090301990509033
3672 3.239570379257202
3673 3.1597073078155518
3674 3.2661335468292236
3675 3.17720627784729
3676 3.2648792266845703
3677 3.1313459873199463
3678 3.1367299556732178
3679 3.2572083473205566
3680 3.0998778343200684
3681 3.0887808799743652
3682 3.202491521835327
3683 3.0934524536132813
3684 3.1502890586853027
3685 3.1782689094543457
3686 3.0939559936523438
3687 3.2834408283233643
3688 3.3095080852508545
3689 3.2757084369659424
3690 3.256575345993042
3691 3.3685290813446045
3692 3.3701045513153076
3693 3.5528314113616943
3694 3.43679141998291
3695 3.3398022651672363
3696 3.413299798965454
3697 3.454768419265747
3698 3.558502435684204
3699 3.3705334663391113
3700 3.458357810974121
3701 3.3506412506103516
3702 3.360639810562134
3703 3.196823835372925
3704 3.2728662490844727
3705 3.383531093597412
3706 3.2209019660949707
3707 3.2711732387542725
3708 3.2363791465759277
3709 3.178062915802002
3710 3.306687831878662
3711 3.1568052768707275
3712 3.186452865600586
3713 3.2074851989746094
3714 3.1563620567321777
3715 3.321847915649414
3716 3.26127290725708
3717 3.1920297145843506
3718 3.0775349140167236
3719 3.1087560653686523
3720 2.9987354278564453
3721 3.1932363510131836
3722 3.1163241863250732
3723 3.0379326343536377
3724 3.1011996269226074
3725 2.935555934906006
3726 3.047322988510132
3727 3.1307690143585205
3728 3.106086492538452
3729 3.1369147300720215
3730 3.1305885314941406
3731 3.1354851722717285
3732 3.17587947845459
3733 3.3147952556610107
3734 3.2244627475738525
3735 3.1797072887420654
3736 3.292090654373169
3737 3.2786319255828857
3738 3.1921629905700684
3739 3.249178647994995
3740 3.264716386795044
3741 3.2420732975006104
3742 3.2259137630462646
3743 3.1310479640960693
3744 3.0646135807037354
3745 3.1517951488494873
3746 3.138700008392334
3747 2.995271682739258
3748 3.0684921741485596
3749 3.0387725830078125
3750 2.9801502227783203
3751 3.0203051567077637
3752 2.9456419944763184
3753 3.0031280517578125
3754 3.1247963905334473
3755 3.1449928283691406
3756 3.120387315750122
3757 3.0328774452209473
3758 3.120469093322754
3759 3.2115063667297363
3760 3.242370128631592
3761 3.0889878273010254
3762 3.061553478240967
3763 3.2125160694122314
3764 3.3158953189849854
3765 3.0715713500976563
3766 3.0597939491271973
3767 3.24129319190979
3768 3.159837484359741
3769 3.030268669128418
3770 3.0780961513519287
3771 3.1330020427703857
3772 3.2478785514831543
3773 3.160017251968384
3774 3.0000476837158203
3775 3.049544095993042
3776 3.3232715129852295
3777 3.2887020111083984
3778 3.288412094116211
3779 3.207451343536377
3780 3.008216619491577
3781 3.096672773361206
3782 3.1456542015075684
3783 3.1586086750030518
3784 3.203235387802124
3785 3.2568962574005127
3786 3.4231741428375244
3787 3.4038546085357666
3788 3.1325905323028564
3789 3.346961498260498
3790 3.1484134197235107
3791 3.166485071182251
3792 3.284346342086792
3793 3.2785444259643555
3794 3.173759937286377
3795 3.2952022552490234
3796 3.3229806423187256
3797 3.3613247871398926
3798 3.3319661617279053
3799 3.388009548187256
3800 3.3931572437286377
3801 3.3723337650299072
3802 3.2870588302612305
3803 3.353947877883911
3804 3.238811492919922
3805 3.1353797912597656
3806 3.2618906497955322
3807 3.2208962440490723
3808 3.248277187347412
3809 3.3915903568267822
3810 3.333483934402466
3811 3.356168508529663
3812 3.4157044887542725
3813 3.347029447555542
3814 3.278404474258423
3815 3.316035747528076
3816 3.3458497524261475
3817 3.4449901580810547
3818 3.355252504348755
3819 3.1854419708251953
3820 3.159672498703003
3821 3.141803026199341
3822 3.1983835697174072
3823 3.1671831607818604
3824 3.3269731998443604
3825 3.326305389404297
3826 3.2744898796081543
3827 3.1681954860687256
3828 3.286562919616699
3829 3.268819808959961
3830 3.232023000717163
3831 3.3912949562072754
3832 3.337718963623047
3833 3.331782579421997
3834 3.3556699752807617
3835 3.2861649990081787
3836 3.2624099254608154
3837 3.1944785118103027
3838 3.2200324535369873
3839 3.2995102405548096
3840 3.172137498855591
3841 3.239899158477783
3842 3.4917454719543457
3843 3.442734718322754
3844 3.4981744289398193
3845 3.603187084197998
3846 3.335441827774048
3847 3.2292189598083496
3848 3.2250852584838867
3849 3.3014605045318604
3850 3.2381958961486816
3851 3.4637112617492676
3852 3.2730343341827393
3853 3.2890894412994385
3854 3.2663800716400146
3855 3.4038610458374023
3856 3.4325897693634033
3857 3.4188342094421387
3858 3.4982752799987793
3859 3.562542200088501
3860 3.3961544036865234
3861 3.2802584171295166
3862 3.2762627601623535
3863 3.332827568054199
3864 3.2187118530273438
3865 3.1693227291107178
3866 3.1488890647888184
3867 3.1692073345184326
3868 3.1622884273529053
3869 3.2188167572021484
3870 3.2981948852539063
3871 3.355889320373535
3872 3.2068049907684326
3873 3.296997308731079
3874 3.1877565383911133
3875 3.2204582691192627
3876 3.2745635509490967
3877 3.1484901905059814
3878 3.2121119499206543
3879 3.2167415618896484
3880 3.267061471939087
3881 3.31506609916687
3882 3.380441904067993
3883 3.43574857711792
3884 3.5425753593444824
3885 3.371797561645508
3886 3.3254787921905518
3887 3.4011166095733643
3888 3.5866289138793945
3889 3.533543825149536
3890 3.3735501766204834
3891 3.397111654281616
3892 3.459033966064453
3893 3.511810064315796
3894 3.4718613624572754
3895 3.3697423934936523
3896 3.31666898727417
3897 3.4374685287475586
3898 3.3517212867736816
3899 3.5269014835357666
3900 3.5619218349456787
3901 3.559739589691162
3902 3.4453999996185303
3903 3.2785379886627197
3904 3.420029401779175
3905 3.3711137771606445
3906 3.355384349822998
3907 3.2049050331115723
3908 3.231490135192871
3909 3.194401264190674
3910 3.3992836475372314
3911 3.1603782176971436
3912 3.244507074356079
3913 3.244899034500122
3914 3.411611318588257
3915 3.38830304145813
3916 3.3231871128082275
3917 3.433197498321533
3918 3.5354511737823486
3919 3.517245054244995
3920 3.4070701599121094
3921 3.4581387042999268
3922 3.3812739849090576
3923 3.359895706176758
3924 3.5368099212646484
3925 3.5344197750091553
3926 3.353001832962036
3927 3.3922338485717773
3928 3.3699374198913574
3929 3.443366527557373
3930 3.439077377319336
3931 3.480072259902954
3932 3.451744318008423
3933 3.479560136795044
3934 3.4387240409851074
3935 3.5344417095184326
3936 3.623270273208618
3937 3.5752780437469482
3938 3.6562576293945313
3939 3.620694160461426
3940 3.5535616874694824
3941 3.508122205734253
3942 3.607179880142212
3943 3.363370656967163
3944 3.274282693862915
3945 3.2008237838745117
3946 3.2962148189544678
3947 3.2413816452026367
3948 3.2425954341888428
3949 3.2445261478424072
3950 3.2608559131622314
3951 3.259770631790161
3952 3.1714181900024414
3953 3.0631184577941895
3954 3.315696954727173
3955 3.4234073162078857
3956 3.3842878341674805
3957 3.4096455574035645
3958 3.288984537124634
3959 3.2303719520568848
3960 3.187079429626465
3961 3.2480175495147705
3962 3.2610065937042236
3963 3.224371910095215
3964 3.2121798992156982
3965 3.2740843296051025
3966 3.5481631755828857
3967 3.5278398990631104
3968 3.568854331970215
3969 3.5199086666107178
3970 3.4176647663116455
3971 3.4364306926727295
3972 3.3427793979644775
3973 3.4297773838043213
3974 3.3185737133026123
3975 3.223780632019043
3976 3.228849411010742
3977 3.2783405780792236
3978 3.156731605529785
3979 3.306955337524414
3980 3.3111867904663086
3981 3.091931104660034
3982 3.1678857803344727
3983 3.231050968170166
3984 3.3982250690460205
3985 3.441776990890503
3986 3.2634294033050537
3987 3.343825340270996
3988 3.4570655822753906
3989 3.358851671218872
3990 3.2587695121765137
3991 3.42804217338562
3992 3.5204410552978516
3993 3.4518964290618896
3994 3.3621256351470947
3995 3.1941301822662354
3996 3.2463948726654053
3997 3.1174356937408447
3998 3.3630523681640625
3999 3.2270185947418213
