# Supplementary material for: Design of buried charged networks in artificial proteins
Source: Nat Commun. 2021 Mar 25;12:1895. doi: 10.1038/s41467-021-21909-7 (PMC7994573; doi:10.1038/s41467-021-21909-7)
Supplement: Supplementary file 4 — Source Data [file 41467_2021_21909_MOESM4_ESM.zip › source_data_final_revised/SI1/a/1_rmsf.txt]

4 1 P1 1.599277377128601
11 2 P1 1.1786121129989624
26 3 P1 0.9835072159767151
45 4 P1 0.8615626692771912
69 5 P1 0.8479345440864563
91 6 P1 0.7176303267478943
108 7 P1 0.6467905640602112
128 8 P1 0.6840626001358032
143 9 P1 0.6760947704315186
155 10 P1 0.6310499310493469
165 11 P1 0.6964437961578369
184 12 P1 0.7380920052528381
201 13 P1 0.6918762922286987
223 14 P1 0.7025768756866455
243 15 P1 0.799416720867157
258 16 P1 0.778147280216217
273 17 P1 0.7153424620628357
283 18 P1 0.815653383731842
302 19 P1 0.9156323075294495
316 20 P1 0.8412142395973206
333 21 P1 0.8040693402290344
353 22 P1 0.863162100315094
368 23 P1 0.8396508097648621
380 24 P1 0.7647584676742554
399 25 P1 0.8513213992118835
421 26 P1 0.9902411699295044
438 27 P1 1.051337480545044
457 28 P1 2.4618210792541504
464 29 P1 3.6504111289978027
471 30 P1 4.623443603515625
482 31 P1 5.376853942871094
489 32 P1 6.027318954467773
500 33 P1 5.71794319152832
507 34 P1 4.11128044128418
518 35 P1 2.7645606994628906
525 36 P1 1.8358204364776611
532 37 P1 1.5384297370910645
547 38 P1 1.0956153869628906
566 39 P1 0.976317822933197
590 40 P1 0.942884624004364
612 41 P1 0.795895516872406
629 42 P1 0.6631651520729065
649 43 P1 0.757610559463501
664 44 P1 0.7607941031455994
676 45 P1 0.7261050343513489
686 46 P1 0.7350597977638245
705 47 P1 0.7680252194404602
722 48 P1 0.7341764569282532
744 49 P1 0.7186917066574097
764 50 P1 0.7761839628219604
779 51 P1 0.737468957901001
794 52 P1 0.6822489500045776
804 53 P1 0.6978947520256042
823 54 P1 0.7713767886161804
837 55 P1 0.7306267619132996
854 56 P1 0.6714364886283875
874 57 P1 0.7819581627845764
889 58 P1 0.8177595138549805
901 59 P1 0.7073183655738831
920 60 P1 1.0535463094711304
942 61 P1 1.2636611461639404
959 62 P1 1.1668601036071777
978 63 P1 1.207729697227478
985 64 P1 1.330171823501587
992 65 P1 2.059532642364502
1003 66 P1 2.5494866371154785
1010 67 P1 2.9089133739471436
1021 68 P1 3.7292165756225586
1028 69 P1 4.150145530700684
1039 70 P1 3.1720731258392334
1046 71 P1 2.1258704662323
1053 72 P1 1.6564909219741821
1068 73 P1 0.8553157448768616
1087 74 P1 0.8462123274803162
1111 75 P1 0.824550211429596
1133 76 P1 0.648853600025177
1150 77 P1 0.5455076694488525
1170 78 P1 0.58079594373703
1185 79 P1 0.6195799708366394
1197 80 P1 0.549347996711731
1207 81 P1 0.5379782319068909
1226 82 P1 0.5935409069061279
1243 83 P1 0.5619454383850098
1265 84 P1 0.5680135488510132
1285 85 P1 0.6162568926811218
1300 86 P1 0.6214991211891174
1315 87 P1 0.5643288493156433
1325 88 P1 0.6150900721549988
1344 89 P1 0.6551245450973511
1358 90 P1 0.5921944975852966
1375 91 P1 0.6113549470901489
1395 92 P1 0.6955821514129639
1410 93 P1 0.7275524735450745
1422 94 P1 0.697918713092804
1441 95 P1 0.7751065492630005
1463 96 P1 0.9925742149353027
1480 97 P1 1.1124372482299805
1499 98 P1 1.3011467456817627
1506 99 P1 2.0773935317993164
1513 100 P1 3.6006507873535156
1524 101 P1 5.007596969604492
1531 102 P1 5.200989246368408
1542 103 P1 5.104568004608154
1549 104 P1 4.817592144012451
1560 105 P1 2.8896830081939697
1567 106 P1 2.024764060974121
1574 107 P1 1.4706584215164185
1589 108 P1 0.7364770770072937
1608 109 P1 0.7438603639602661
1632 110 P1 0.7878080010414124
1654 111 P1 0.6597840785980225
1671 112 P1 0.6055740714073181
1691 113 P1 0.6544796824455261
1706 114 P1 0.6708792448043823
1718 115 P1 0.6069578528404236
1728 116 P1 0.622860848903656
1747 117 P1 0.6246275305747986
1764 118 P1 0.5661510229110718
1786 119 P1 0.5570576190948486
1806 120 P1 0.6351539492607117
1821 121 P1 0.6298149824142456
1836 122 P1 0.5547258257865906
1846 123 P1 0.6681724786758423
1865 124 P1 0.7253718972206116
1879 125 P1 0.6120874285697937
1896 126 P1 0.6468256711959839
1916 127 P1 0.8609850406646729
1931 128 P1 0.8957916498184204
1943 129 P1 0.7979536652565002
1962 130 P1 0.9804471135139465
1984 131 P1 1.657634973526001
2001 132 P1 2.709691286087036
