# Supplementary material for: Design of buried charged networks in artificial proteins
Source: Nat Commun. 2021 Mar 25;12:1895. doi: 10.1038/s41467-021-21909-7 (PMC7994573; doi:10.1038/s41467-021-21909-7)
Supplement: Supplementary file 4 — Source Data [file 41467_2021_21909_MOESM4_ESM.zip › source_data_final_revised/SI1/a/hc_tm.txt]

T (°C)	CD raw	θ
20	-21.7727	-27560.37975
20.5	-21.5113	-27229.49367
21	-21.7433	-27523.16456
21.5	-21.638	-27389.87342
22	-21.8322	-27635.6962
22.5	-21.556	-27286.07595
23	-21.6204	-27367.59494
23.5	-21.389	-27074.68354
24	-21.8369	-27641.64557
24.5	-21.5106	-27228.60759
25	-21.5763	-27311.77215
25.5	-21.1268	-26742.78481
26	-21.1919	-26825.18987
26.5	-20.8822	-26433.16456
27	-21.2117	-26850.25316
27.5	-21.2794	-26935.94937
28	-21.2971	-26958.35443
28.5	-21.0817	-26685.6962
29	-20.891	-26444.3038
29.5	-21.1711	-26798.86076
30	-20.754	-26270.88608
30.5	-20.5622	-26028.10127
31	-20.8416	-26381.77215
31.5	-20.8508	-26393.41772
32	-20.6628	-26155.44304
32.5	-20.4705	-25912.02532
33	-20.6644	-26157.46835
33.5	-20.3607	-25773.03797
34	-20.6205	-26101.89873
34.5	-20.3426	-25750.12658
35	-20.0217	-25343.92405
35.5	-20.1935	-25561.39241
36	-20.2733	-25662.40506
36.5	-20.3036	-25700.75949
37	-20.3301	-25734.3038
37.5	-20.3051	-25702.65823
38	-20.0603	-25392.78481
38.5	-20.2195	-25594.3038
39	-20.3906	-25810.88608
39.5	-20.1125	-25458.86076
40	-20.1119	-25458.10127
40.5	-19.8652	-25145.82278
41	-19.9297	-25227.46835
41.5	-20.147	-25502.53165
42	-20.0471	-25376.07595
42.5	-19.8964	-25185.31646
43	-19.6479	-24870.75949
43.5	-19.9892	-25302.78481
44	-19.5129	-24699.87342
44.5	-19.9434	-25244.81013
45	-19.7822	-25040.75949
45.5	-19.5975	-24806.96203
46	-19.431	-24596.20253
46.5	-19.4318	-24597.21519
47	-19.3996	-24556.4557
47.5	-19.4505	-24620.88608
48	-19.4644	-24638.48101
48.5	-19.5499	-24746.70886
49	-19.1785	-24276.58228
49.5	-19.1708	-24266.83544
50	-19.4256	-24589.36709
50.5	-19.2248	-24335.18987
51	-19.2924	-24420.75949
51.5	-19.4247	-24588.22785
52	-19.2044	-24309.36709
52.5	-19.0041	-24055.82278
53	-19.2097	-24316.07595
53.5	-19.1259	-24210
54	-18.8195	-23822.1519
54.5	-18.8138	-23814.93671
55	-19.2912	-24419.24051
55.5	-18.6033	-23548.48101
56	-18.9202	-23949.62025
56.5	-18.6417	-23597.08861
57	-18.5218	-23445.31646
57.5	-18.8787	-23897.08861
58	-18.7437	-23726.20253
58.5	-18.4172	-23312.91139
59	-18.6521	-23610.25316
59.5	-18.7946	-23790.63291
60	-18.5276	-23452.65823
60.5	-19.0446	-24107.08861
61	-18.2552	-23107.8481
61.5	-18.3323	-23205.44304
62	-18.1653	-22994.05063
62.5	-18.6486	-23605.82278
63	-17.9829	-22763.16456
63.5	-18.304	-23169.62025
64	-18.3495	-23227.21519
64.5	-18.1655	-22994.3038
65	-18.5892	-23530.63291
65.5	-18.4949	-23411.26582
66	-18.3382	-23212.91139
66.5	-18.2902	-23152.1519
67	-18.4533	-23358.60759
67.5	-18.1001	-22911.51899
68	-17.9557	-22728.73418
68.5	-18.2863	-23147.21519
69	-18.1008	-22912.40506
69.5	-18.5224	-23446.07595
70	-17.7455	-22462.65823
70.5	-17.9041	-22663.41772
71	-18.2097	-23050.25316
71.5	-17.9897	-22771.77215
72	-17.9144	-22676.4557
72.5	-17.7941	-22524.17722
73	-18.0885	-22896.83544
73.5	-17.7373	-22452.27848
74	-18.3189	-23188.48101
74.5	-17.9937	-22776.83544
75	-17.7884	-22516.96203
75.5	-17.608	-22288.60759
76	-17.7406	-22456.4557
76.5	-17.8708	-22621.26582
77	-17.6109	-22292.27848
77.5	-17.8375	-22579.11392
78	-17.6593	-22353.5443
78.5	-17.6685	-22365.18987
79	-17.3108	-21912.40506
79.5	-17.0258	-21551.64557
80	-17.5377	-22199.62025
80.5	-17.5371	-22198.86076
81	-17.3494	-21961.26582
81.5	-17.4964	-22147.34177
82	-16.9945	-21512.02532
82.5	-16.9898	-21506.07595
83	-17.521	-22178.48101
83.5	-17.1517	-21711.01266
84	-17.176	-21741.77215
84.5	-17.6657	-22361.64557
85	-17.2617	-21850.25316
85.5	-17.0804	-21620.75949
86	-17.1611	-21722.91139
86.5	-16.918	-21415.18987
87	-17.2418	-21825.06329
87.5	-17.048	-21579.74684
88	-16.9668	-21476.96203
88.5	-16.8182	-21288.86076
89	-16.8085	-21276.58228
89.5	-16.7469	-21198.60759
90	-16.9114	-21406.83544
90.5	-16.8672	-21350.88608
91	-16.4196	-20784.3038
91.5	-16.5491	-20948.22785
92	-16.5277	-20921.13924
92.5	-16.6147	-21031.26582
93	-15.9971	-20249.49367
93.5	-16.5059	-20893.5443
94	-16.597	-21008.86076
94.5	-16.3519	-20698.60759
95	-16.2021	-20508.98734
95.5	-16.2856	-20614.68354
96	-16.1647	-20461.64557
96.5	-16.2005	-20506.96203
97	-16.4625	-20838.60759
97.5	-16.4886	-20871.64557
98	-15.9378	-20174.43038
98.5	-16.2636	-20586.83544
99	-16.1827	-20484.43038
99.5	-15.5578	-19693.41772
100	-16.3107	-20646.4557
