# Supplementary material for: Design of buried charged networks in artificial proteins
Source: Nat Commun. 2021 Mar 25;12:1895. doi: 10.1038/s41467-021-21909-7 (PMC7994573; doi:10.1038/s41467-021-21909-7)
Supplement: Supplementary file 4 — Source Data [file 41467_2021_21909_MOESM4_ESM.zip › source_data_final_revised/SI1/a/unfolding_GdnHCl.txt]

# GdnHCl(M)			measurement			measurement2			measurement3			used for fit (1=used, 0=not used)																measurement1 t_ip_maquette_measurement t_ip_maquette_measurement3
0.000000000000000000e+00	-2.607285743930276212e+01	-2.523312720481427718e+01	-2.521639344262294813e+01	1.000000000000000000e+00
5.000000000000000000e-01	-2.763460053953103213e+01	-2.572585183648059370e+01	-2.744056028221621801e+01	1.000000000000000000e+00
1.000000000000000000e+00	-2.594321435982568858e+01	-2.408439510271839978e+01	-2.548544303797468302e+01	1.000000000000000000e+00
1.500000000000000000e+00	-2.557292176800165961e+01	-2.569218510064328953e+01	-2.599006432869889949e+01	1.000000000000000000e+00
2.000000000000000000e+00	-2.534741232620875095e+01	-2.603801203569205214e+01	-2.573894168914712566e+01	1.000000000000000000e+00
2.500000000000000000e+00	-2.563393235111018598e+01	-2.578063913675035934e+01	-2.583086532475616792e+01	1.000000000000000000e+00
3.000000000000000000e+00	-2.532757003527703077e+01	-2.693026976551151463e+01	-2.574424361900808833e+01	1.000000000000000000e+00
3.500000000000000000e+00	-2.471345922390537098e+01	-2.545245694127412506e+01	-2.551951649719859816e+01	1.000000000000000000e+00
4.000000000000000000e+00	-2.424437642664453918e+01	-2.375622950819672852e+01	-2.423010790620460497e+01	1.000000000000000000e+00
4.500000000000000000e+00	-2.402483295289479059e+01	-2.402331604067233428e+01	-2.383046897696617350e+01	1.000000000000000000e+00
5.000000000000000000e+00	-2.192766549076571891e+01	-2.140605934841252989e+01	-2.084221000207511665e+01	1.000000000000000000e+00
5.500000000000000000e+00	-8.173199003942725582e+00	-1.090860385972193569e+01	-9.339405685826934089e+00	1.000000000000000000e+00
6.000000000000000000e+00	-8.258629591201493980e-01	-9.309082589748910452e-01	-8.261063083627306902e-01	1.000000000000000000e+00
6.500000000000000000e+00	-6.212051276198380517e-02	6.182881552189251062e-01	-6.596168427059556638e-02	1.000000000000000000e+00
7.000000000000000000e+00	8.820984000830044136e-02	1.749560195061216350e-01	2.562833637684166499e-01	1.000000000000000000e+00
7.500000000000000000e+00	1.763621390329944139e-01	2.274980163934426647e-01	4.607827661340527237e-01	1.000000000000000000e+00
8.000000000000000000e+00	2.063941043785017526e-01	4.297339860967006042e-01	5.056814253994604824e-01	1.000000000000000000e+00
