# Supplementary material for: Design of buried charged networks in artificial proteins
Source: Nat Commun. 2021 Mar 25;12:1895. doi: 10.1038/s41467-021-21909-7 (PMC7994573; doi:10.1038/s41467-021-21909-7)
Supplement: Supplementary file 4 — Source Data [file 41467_2021_21909_MOESM4_ESM.zip › source_data_final_revised/SI1/a/unfolding_Urea.txt]

# Urea(M)			measurement			used for fit (1=used, 0=not used)
0.000000000000000000e+00	-2.523312720481427718e+01	1.000000000000000000e+00
5.000000000000000000e-01	-2.387899356713011656e+01	1.000000000000000000e+00
1.000000000000000000e+00	-2.391138410458600916e+01	1.000000000000000000e+00
1.500000000000000000e+00	-2.382425399460468540e+01	1.000000000000000000e+00
2.000000000000000000e+00	-2.341199003942726620e+01	1.000000000000000000e+00
2.500000000000000000e+00	-2.343459638929238764e+01	1.000000000000000000e+00
3.000000000000000000e+00	-2.388830047727744343e+01	1.000000000000000000e+00
3.500000000000000000e+00	-2.331808881510687215e+01	1.000000000000000000e+00
4.000000000000000000e+00	-2.391454658642871678e+01	1.000000000000000000e+00
4.500000000000000000e+00	-2.277079684581863361e+01	1.000000000000000000e+00
5.000000000000000000e+00	-2.203826520024901114e+01	1.000000000000000000e+00
5.500000000000000000e+00	-2.137051462959119874e+01	1.000000000000000000e+00
6.000000000000000000e+00	-1.502978003735214685e+01	1.000000000000000000e+00
6.500000000000000000e+00	-7.136970740817595527e+00	1.000000000000000000e+00
7.000000000000000000e+00	-2.710365843536002739e+00	1.000000000000000000e+00
7.500000000000000000e+00	-6.892570865324755269e-01	1.000000000000000000e+00
8.000000000000000000e+00	-9.514150238638722223e-01	1.000000000000000000e+00
