# Supplementary material for: Design of buried charged networks in artificial proteins
Source: Nat Commun. 2021 Mar 25;12:1895. doi: 10.1038/s41467-021-21909-7 (PMC7994573; doi:10.1038/s41467-021-21909-7)
Supplement: Supplementary file 4 — Source Data [file 41467_2021_21909_MOESM4_ESM.zip › source_data_final_revised/SI1/b/1_rmsd.txt]

frame RMSD (A)
1 1.1674506664276123
2 1.3557276725769043
3 1.6524229049682617
4 1.7568830251693726
5 1.8852044343948364
6 1.9145865440368652
7 1.82240891456604
8 1.8968100547790527
9 1.8323248624801636
10 2.031986951828003
11 2.221787452697754
12 2.2111520767211914
13 2.1993637084960938
14 2.028930425643921
15 1.9296766519546509
16 2.1286497116088867
17 2.413486957550049
18 2.243706464767456
19 2.4756157398223877
20 2.4030601978302
21 2.378030300140381
22 2.3677823543548584
23 2.410565137863159
24 2.37363338470459
25 2.2655622959136963
26 2.3238654136657715
27 2.355003833770752
28 2.318648338317871
29 2.5362062454223633
30 2.764364242553711
31 2.6445930004119873
32 2.8584909439086914
33 3.125826597213745
34 3.0014119148254395
35 2.9885494709014893
36 3.114480495452881
37 3.1471540927886963
38 3.119405508041382
39 3.256861448287964
40 3.0874335765838623
41 3.0470540523529053
42 3.102970838546753
43 3.025709390640259
44 3.2176060676574707
45 3.1878058910369873
46 3.058493137359619
47 3.096728563308716
48 3.236311912536621
49 3.1210837364196777
50 3.2274186611175537
51 3.167691946029663
52 3.1954538822174072
53 3.187390089035034
54 3.2045884132385254
55 3.132080078125
56 3.049959182739258
57 3.2326574325561523
58 3.1943085193634033
59 3.151958703994751
60 3.2240054607391357
61 3.141075372695923
62 3.316419839859009
63 3.381117105484009
64 3.4443142414093018
65 3.297985553741455
66 3.3951001167297363
67 3.426323890686035
68 3.601451873779297
69 3.41995906829834
70 3.4556219577789307
71 3.323336124420166
72 3.4906344413757324
73 3.4482548236846924
74 3.700301170349121
75 3.5352418422698975
76 3.578984498977661
77 3.3689987659454346
78 3.458037853240967
79 3.339521646499634
80 3.5711307525634766
81 3.4142348766326904
82 3.3134965896606445
83 3.3447437286376953
84 3.3304123878479004
85 3.458911895751953
86 3.407104015350342
87 3.486790418624878
88 3.395193338394165
89 3.528156042098999
90 3.651984453201294
91 3.5118486881256104
92 3.5166208744049072
93 3.4724643230438232
94 3.612161159515381
95 3.5430033206939697
96 3.545571804046631
97 3.418569326400757
98 3.4908602237701416
99 3.528236150741577
100 3.279578447341919
101 3.5386369228363037
102 3.541203022003174
103 3.601044178009033
104 3.316352367401123
105 3.4067435264587402
106 3.410078525543213
107 3.439727783203125
108 3.4860994815826416
109 3.4060890674591064
110 3.348489761352539
111 3.548429489135742
112 3.41131854057312
113 3.542177200317383
114 3.2867379188537598
115 3.548245668411255
116 3.4359817504882813
117 3.4641449451446533
118 3.579697370529175
119 3.317164182662964
120 3.2879233360290527
121 3.388674020767212
122 3.3997607231140137
123 3.414440393447876
124 3.5066514015197754
125 3.4243826866149902
126 3.6541635990142822
127 3.632568597793579
128 3.5808157920837402
129 3.529585838317871
130 3.5732502937316895
131 3.3331048488616943
132 3.375046730041504
133 3.550551176071167
134 3.5144615173339844
135 3.5565404891967773
136 3.411863327026367
137 3.5649590492248535
138 3.6575660705566406
139 3.6018619537353516
140 3.678940773010254
141 3.6678996086120605
142 3.600435256958008
143 3.5534818172454834
144 3.714482069015503
145 3.545006513595581
146 3.5166001319885254
147 3.734140634536743
148 3.8492329120635986
149 3.705075263977051
150 3.8505775928497314
151 3.813356637954712
152 3.947145462036133
153 4.033782005310059
154 4.099432468414307
155 4.135620594024658
156 4.2305588722229
157 4.398631572723389
158 4.1541748046875
159 3.988553285598755
160 4.010346412658691
161 4.103736400604248
162 4.041750431060791
163 3.9864070415496826
164 4.002791881561279
165 4.043578147888184
166 4.013476371765137
167 4.297878742218018
168 3.9372403621673584
169 3.636134624481201
170 3.74892258644104
171 3.6484460830688477
172 3.810765504837036
173 3.707611083984375
174 3.9021849632263184
175 4.046808242797852
176 3.7790322303771973
177 3.764040470123291
178 3.7928059101104736
179 4.0802507400512695
180 4.021740913391113
181 3.6922717094421387
182 3.7603657245635986
183 4.004657745361328
184 4.225234508514404
185 4.137941837310791
186 4.114527225494385
187 4.0873188972473145
188 4.046464443206787
189 3.9826581478118896
190 3.926788806915283
191 4.032282829284668
192 3.936476230621338
193 3.7115843296051025
194 3.7586288452148438
195 3.7504732608795166
196 3.7381649017333984
197 3.8514938354492188
198 3.8592116832733154
199 4.065317630767822
200 3.934142827987671
201 3.945181369781494
202 3.762922763824463
203 3.7469589710235596
204 3.6747310161590576
205 3.598668336868286
206 3.5542538166046143
207 3.4285943508148193
208 3.6332449913024902
209 3.4901788234710693
210 3.4651880264282227
211 3.5069098472595215
212 3.444232225418091
213 3.3554797172546387
214 3.5764245986938477
215 3.507391929626465
216 3.6028361320495605
217 3.857630491256714
218 3.6159920692443848
219 3.6442649364471436
220 3.503838539123535
221 3.453003168106079
222 3.3567707538604736
223 3.533053398132324
224 3.4880170822143555
225 3.145379066467285
226 3.2837207317352295
227 3.408612012863159
228 3.285675048828125
229 3.2471249103546143
230 3.0332343578338623
231 3.0322773456573486
232 3.2716221809387207
233 3.1239452362060547
234 3.1844520568847656
235 3.2442128658294678
236 3.236900568008423
237 3.362194538116455
238 3.2518932819366455
239 3.2620911598205566
240 3.216498374938965
241 3.267991781234741
242 3.283277988433838
243 3.2627272605895996
244 3.2233705520629883
245 3.297746181488037
246 3.346552848815918
247 3.421126127243042
248 3.441153049468994
249 3.6061532497406006
250 3.4917843341827393
251 3.469003915786743
252 3.353766918182373
253 3.244218111038208
254 3.285573720932007
255 3.6304938793182373
256 3.3652524948120117
257 3.4132933616638184
258 3.315479278564453
259 3.5087695121765137
260 3.464017391204834
261 3.51723051071167
262 3.4931623935699463
263 3.339383602142334
264 3.475442409515381
265 3.418747663497925
266 3.494798421859741
267 3.3508434295654297
268 3.43810772895813
269 3.597428798675537
270 3.6930980682373047
271 3.712735176086426
272 3.65704345703125
273 3.837975025177002
274 3.6129202842712402
275 3.599119186401367
276 3.410573720932007
277 3.404690742492676
278 3.300410509109497
279 3.6643853187561035
280 3.5745718479156494
281 3.4270665645599365
282 3.3522398471832275
283 3.4277327060699463
284 3.5230541229248047
285 3.457810878753662
286 3.358001232147217
287 3.4980485439300537
288 3.5068376064300537
289 3.4652180671691895
290 3.453678846359253
291 3.4992470741271973
292 3.399091958999634
293 3.414250135421753
294 3.4111597537994385
295 3.3987088203430176
296 3.397599935531616
297 3.248889446258545
298 3.500753879547119
299 3.3563671112060547
300 3.366323232650757
301 3.3265740871429443
302 3.3829123973846436
303 3.4217069149017334
304 3.468780517578125
305 3.522052049636841
306 3.7044057846069336
307 3.5589873790740967
308 3.576917886734009
309 3.372133731842041
310 3.5443742275238037
311 3.756634473800659
312 3.5673820972442627
313 3.624321937561035
314 3.7215576171875
315 3.7693300247192383
316 3.921168327331543
317 3.630542278289795
318 3.8486692905426025
319 3.751616954803467
320 3.637462854385376
321 3.7534210681915283
322 3.72090744972229
323 3.8193516731262207
324 3.6057629585266113
325 3.4671058654785156
326 3.5199942588806152
327 3.594278573989868
328 3.6459567546844482
329 3.588881731033325
330 3.670114278793335
331 3.489253520965576
332 3.5341343879699707
333 3.454106092453003
334 3.5365562438964844
335 3.6301827430725098
336 3.697223663330078
337 3.7486486434936523
338 3.6149890422821045
339 3.63779878616333
340 3.689664602279663
341 3.7566263675689697
342 3.9202795028686523
343 3.8227479457855225
344 3.7674734592437744
345 3.8649649620056152
346 3.8112940788269043
347 3.8623011112213135
348 3.761925220489502
349 3.902967691421509
350 3.749286651611328
351 3.7995851039886475
352 3.6236417293548584
353 3.6989054679870605
354 3.5865373611450195
355 3.6781985759735107
356 3.5777783393859863
357 3.81921648979187
358 3.785780906677246
359 3.667851209640503
360 3.736205816268921
361 3.736668586730957
362 3.638082265853882
363 3.586254358291626
364 3.7276787757873535
365 3.684451103210449
366 3.6671805381774902
367 3.7556614875793457
368 3.7884862422943115
369 3.706120491027832
370 3.615947723388672
371 3.8036139011383057
372 3.658567428588867
373 3.678513288497925
374 3.693118095397949
375 3.631892204284668
376 3.5637669563293457
377 3.704669952392578
378 3.693420171737671
379 3.547337055206299
380 3.513404369354248
381 3.6358907222747803
382 3.5564117431640625
383 3.587618589401245
384 3.5240347385406494
385 3.5689308643341064
386 3.5360140800476074
387 3.520503520965576
388 3.622278928756714
389 3.527042865753174
390 3.5133097171783447
391 3.4753224849700928
392 3.614720344543457
393 3.6574547290802
394 3.558151960372925
395 3.725510835647583
396 3.545661687850952
397 3.5079329013824463
398 3.5148825645446777
399 3.6354949474334717
400 3.568554401397705
401 3.563007354736328
402 3.498964786529541
403 3.4419479370117188
404 3.56296968460083
405 3.5739731788635254
406 3.6359198093414307
407 3.5901920795440674
408 3.6969263553619385
409 3.8674137592315674
410 3.8654494285583496
411 3.7695071697235107
412 3.6537699699401855
413 3.6798226833343506
414 3.5966713428497314
415 3.666133403778076
416 3.642737627029419
417 3.686225175857544
418 3.6448729038238525
419 3.6155028343200684
420 3.5869836807250977
421 3.5706052780151367
422 3.603349208831787
423 3.6908793449401855
424 3.765843391418457
425 3.534205436706543
426 3.6781718730926514
427 3.5667052268981934
428 3.7537617683410645
429 3.8216896057128906
430 3.878688097000122
431 3.7217607498168945
432 3.8486998081207275
433 3.7522730827331543
434 3.922598361968994
435 4.063186168670654
436 4.008867263793945
437 3.890594005584717
438 3.9354164600372314
439 3.932849884033203
440 3.838709831237793
441 3.621922254562378
442 3.7282025814056396
443 3.6405158042907715
444 3.6953647136688232
445 3.702482223510742
446 3.949143886566162
447 4.223442554473877
448 4.205893516540527
449 4.052455902099609
450 4.142523288726807
451 4.041438579559326
452 3.9792978763580322
453 3.872645378112793
454 4.046027660369873
455 3.890367031097412
456 3.894083023071289
457 3.883953809738159
458 3.7909629344940186
459 3.8697681427001953
460 3.915158748626709
461 3.8655459880828857
462 3.815986394882202
463 4.008329391479492
464 3.962975025177002
465 3.8480072021484375
466 3.8167731761932373
467 3.7716586589813232
468 3.7061803340911865
469 3.8538904190063477
470 3.9239559173583984
471 3.9188952445983887
472 3.9841597080230713
473 3.9271225929260254
474 3.9235002994537354
475 3.876615047454834
476 3.844069480895996
477 4.072917461395264
478 3.941373348236084
479 3.8400235176086426
480 3.9146604537963867
481 4.01843786239624
482 3.751041889190674
483 3.8402719497680664
484 3.9514622688293457
485 3.8775112628936768
486 3.810202121734619
487 4.0138678550720215
488 3.874966859817505
489 3.859703779220581
490 3.8107378482818604
491 3.6940712928771973
492 3.6284584999084473
493 3.6081464290618896
494 3.5325958728790283
495 3.6002116203308105
496 3.5481197834014893
497 3.591549873352051
498 3.579049825668335
499 3.560495376586914
500 3.8164026737213135
501 3.6108577251434326
502 3.729963779449463
503 3.855933427810669
504 3.818089008331299
505 3.9468212127685547
506 3.921170473098755
507 3.773491382598877
508 3.859135866165161
509 3.8175456523895264
510 3.7356133460998535
511 3.7811405658721924
512 3.7948262691497803
513 3.993715524673462
514 3.838287115097046
515 3.91862416267395
516 3.712677001953125
517 3.6092286109924316
518 3.8613874912261963
519 3.852271795272827
520 3.592231273651123
521 3.8091607093811035
522 3.805203437805176
523 3.872971534729004
524 4.027550220489502
525 3.8975205421447754
526 3.7641067504882813
527 3.7649765014648438
528 3.7674713134765625
529 3.8927643299102783
530 3.910492420196533
531 3.9162940979003906
532 4.0255255699157715
533 4.0981879234313965
534 4.021054267883301
535 3.9426803588867188
536 3.9738993644714355
537 3.8554039001464844
538 3.9577465057373047
539 3.8083043098449707
540 3.9946236610412598
541 4.174527168273926
542 3.835862159729004
543 3.902925491333008
544 3.979971408843994
545 3.9900028705596924
546 3.911090135574341
547 3.9822399616241455
548 3.964862823486328
549 3.9079432487487793
550 3.7657580375671387
551 3.933316469192505
552 4.058990955352783
553 3.936581611633301
554 4.111437797546387
555 4.025500297546387
556 4.253275394439697
557 4.194248199462891
558 4.046939849853516
559 4.192682266235352
560 4.043127059936523
561 4.092485427856445
562 3.8522913455963135
563 3.904862403869629
564 3.9078407287597656
565 3.799522876739502
566 3.9306702613830566
567 3.9192802906036377
568 4.1014814376831055
569 4.021994113922119
570 3.958332061767578
571 3.958765983581543
572 3.9313604831695557
573 3.962559223175049
574 4.158377170562744
575 4.1875457763671875
576 4.082616329193115
577 4.095211505889893
578 4.20188045501709
579 3.9909985065460205
580 4.101382732391357
581 4.0720720291137695
582 4.024349212646484
583 4.0933732986450195
584 4.063039302825928
585 4.188017845153809
586 4.150485515594482
587 4.100299835205078
588 3.9288554191589355
589 3.9511806964874268
590 3.9679102897644043
591 4.0202436447143555
592 4.073616981506348
593 3.928784132003784
594 3.9920613765716553
595 4.093491554260254
596 4.026192665100098
597 3.952514171600342
598 3.809661865234375
599 4.0405144691467285
600 4.195921897888184
601 4.148226261138916
602 4.1997880935668945
603 4.202622413635254
604 4.195785045623779
605 4.35382604598999
606 4.140838623046875
607 4.1526198387146
608 4.1857709884643555
609 4.242490291595459
610 4.235964775085449
611 4.010031223297119
612 4.0450239181518555
613 4.1591949462890625
614 4.095115661621094
615 4.061269760131836
616 3.9338817596435547
617 4.13353157043457
618 4.175990581512451
619 4.017892360687256
620 3.8768630027770996
621 3.912883758544922
622 3.9685873985290527
623 4.020073890686035
624 3.9657015800476074
625 3.971855640411377
626 3.8452625274658203
627 3.8533341884613037
628 3.900507688522339
629 3.9841368198394775
630 4.034538269042969
631 3.904839277267456
632 4.040526866912842
633 4.13114070892334
634 3.997396945953369
635 4.012595176696777
636 4.002138137817383
637 4.048676013946533
638 3.8617594242095947
639 3.904066801071167
640 3.996659755706787
641 3.9901034832000732
642 3.9648969173431396
643 3.898078441619873
644 3.9172523021698
645 4.058526992797852
646 4.0240936279296875
647 4.0899977684021
648 3.9943888187408447
649 3.998224973678589
650 4.086394786834717
651 3.9257802963256836
652 3.9469289779663086
653 4.053684711456299
654 4.17457389831543
655 4.10643196105957
656 4.1005964279174805
657 4.067513465881348
658 4.2649245262146
659 4.111738681793213
660 4.152413368225098
661 4.177155017852783
662 4.073886394500732
663 4.091439247131348
664 4.2278151512146
665 4.177343845367432
666 4.190897464752197
667 4.050101280212402
668 3.954479455947876
669 3.873906373977661
670 4.056795597076416
671 4.120685577392578
672 4.105267524719238
673 4.160233497619629
674 3.8841335773468018
675 4.078983306884766
676 4.096175670623779
677 4.233155250549316
678 4.229696750640869
679 4.055696964263916
680 3.8968236446380615
681 4.108505725860596
682 4.062887191772461
683 3.990043878555298
684 3.9755492210388184
685 4.103282451629639
686 4.082169055938721
687 3.9717307090759277
688 3.866079807281494
689 3.9320478439331055
690 3.988025426864624
691 4.160762310028076
692 3.852627992630005
693 3.88706374168396
694 3.865946054458618
695 3.9577343463897705
696 3.913419723510742
697 4.053346157073975
698 3.943690061569214
699 3.9709384441375732
700 3.9291348457336426
701 4.015145301818848
702 4.058777332305908
703 4.005471706390381
704 4.203827857971191
705 4.168919086456299
706 4.070181369781494
707 4.117509365081787
708 3.9597480297088623
709 4.0610551834106445
710 4.011730670928955
711 4.08802604675293
712 3.998140335083008
713 4.141636848449707
714 3.929384708404541
715 4.187154293060303
716 4.096167087554932
717 4.149415969848633
718 4.123457908630371
719 4.158055305480957
720 4.4139909744262695
721 4.188991546630859
722 4.352829933166504
723 4.488306045532227
724 4.286959648132324
725 4.3061089515686035
726 4.349601745605469
727 4.370512008666992
728 4.3507819175720215
729 4.399997234344482
730 4.441183090209961
731 4.4866838455200195
732 4.538704872131348
733 4.409666538238525
734 4.492467403411865
735 4.282670497894287
736 4.59849739074707
737 4.610931873321533
738 4.385018348693848
739 4.422372341156006
740 4.5897536277771
741 4.304481506347656
742 4.35113000869751
743 4.261943817138672
744 4.380085468292236
745 4.249020099639893
746 4.272709846496582
747 4.253456115722656
748 4.31361722946167
749 4.528961181640625
750 4.458258628845215
751 4.421159744262695
752 4.38402795791626
753 4.621946811676025
754 4.3129658699035645
755 4.299689769744873
756 4.3810272216796875
757 4.263162612915039
758 4.3375244140625
759 4.617095947265625
760 4.455488681793213
761 4.534427165985107
762 4.581051349639893
763 4.500032424926758
764 4.476292610168457
765 4.52393102645874
766 4.690364837646484
767 4.516709804534912
768 4.692849159240723
769 4.469491004943848
770 4.705655097961426
771 4.534054279327393
772 4.539399147033691
773 4.6843767166137695
774 4.659903526306152
775 4.71524715423584
776 4.653960704803467
777 4.598995208740234
778 4.48764181137085
779 4.839111328125
780 4.408945560455322
781 4.509612083435059
782 4.690305709838867
783 4.5224432945251465
784 4.671337127685547
785 4.708876132965088
786 4.745544910430908
787 4.751783847808838
788 4.792658805847168
789 4.71214485168457
790 4.814023017883301
791 4.7619853019714355
792 4.658360481262207
793 4.478748798370361
794 4.745882034301758
795 4.572020530700684
796 4.59349250793457
797 4.513229846954346
798 4.552373886108398
799 4.4720234870910645
800 4.3509440422058105
801 4.43621826171875
802 4.437534809112549
803 4.260542869567871
804 4.276371955871582
805 4.193326950073242
806 4.292486190795898
807 4.3095479011535645
808 4.466094493865967
809 4.485674858093262
810 4.448080539703369
811 4.2763848304748535
812 4.3050103187561035
813 4.415688514709473
814 4.446677207946777
815 4.335255146026611
816 4.290680885314941
817 4.347174167633057
818 4.483328819274902
819 4.582650184631348
820 4.606949806213379
821 4.55731201171875
822 4.6175360679626465
823 4.5770263671875
824 4.479655742645264
825 4.533816337585449
826 4.535915851593018
827 4.555201053619385
828 4.685636043548584
829 4.587154388427734
830 4.548550128936768
831 4.539122581481934
832 4.41043758392334
833 4.369686126708984
834 4.551966190338135
835 4.495098114013672
836 4.714162826538086
837 4.637775897979736
838 4.533374786376953
839 4.785738468170166
840 4.747566223144531
841 4.6782660484313965
842 4.700577259063721
843 4.709084987640381
844 4.796022415161133
845 4.677299499511719
846 4.794522762298584
847 4.733458518981934
848 4.49174165725708
849 4.642584323883057
850 4.62498140335083
851 4.533117771148682
852 4.618839740753174
853 4.363671779632568
854 4.540293216705322
855 4.507432460784912
856 4.517125606536865
857 4.582104682922363
858 4.563368320465088
859 4.673083305358887
860 4.395493984222412
861 4.5998101234436035
862 4.592189311981201
863 4.745194435119629
864 4.7852301597595215
865 4.878025054931641
866 4.43343448638916
867 4.51843786239624
868 4.502925872802734
869 4.650757312774658
870 4.392575263977051
871 4.714746475219727
872 4.711775302886963
873 4.517751216888428
874 4.706008434295654
875 4.633673667907715
876 4.648262977600098
877 4.670772075653076
878 4.609640121459961
879 4.46794319152832
880 4.482688903808594
881 4.488442420959473
882 4.519908428192139
883 4.407034873962402
884 4.69652795791626
885 4.506021022796631
886 4.2834553718566895
887 4.467649936676025
888 4.6285929679870605
889 4.502160549163818
890 4.314396858215332
891 4.507761478424072
892 4.452547073364258
893 4.718324184417725
894 4.55329704284668
895 4.6245646476745605
896 4.58527135848999
897 4.548553943634033
898 4.631840229034424
899 4.660796642303467
900 4.619699478149414
901 4.474906921386719
902 4.590209007263184
903 4.692804336547852
904 4.5920257568359375
905 4.450698375701904
906 4.390418529510498
907 4.5383076667785645
908 4.403859615325928
909 4.588084697723389
910 4.611507892608643
911 4.540787220001221
912 4.555541038513184
913 4.6048712730407715
914 4.699596405029297
915 4.609715461730957
916 4.6891045570373535
917 4.614140033721924
918 4.62246561050415
919 4.499268531799316
920 4.7112603187561035
921 4.760097980499268
922 4.774275779724121
923 4.7746968269348145
924 4.971893310546875
925 4.804103851318359
926 4.827981472015381
927 4.8660054206848145
928 4.783687591552734
929 4.707345962524414
930 4.790830612182617
931 4.618138313293457
932 4.472345352172852
933 4.683523178100586
934 4.400165557861328
935 4.705875873565674
936 4.689957141876221
937 4.623626232147217
938 4.608705043792725
939 4.557957649230957
940 4.460116863250732
941 4.634288311004639
942 4.520026206970215
943 4.450184345245361
944 4.606894016265869
945 4.5999040603637695
946 4.557231426239014
947 4.683469772338867
948 4.488100051879883
949 4.722383499145508
950 4.695841312408447
951 4.520754814147949
952 4.6430864334106445
953 4.542900085449219
954 4.637367248535156
955 4.555782318115234
956 4.613924980163574
957 4.6254987716674805
958 4.489117622375488
959 4.3291015625
960 4.313686847686768
961 4.280611991882324
962 4.363204479217529
963 4.383030414581299
964 4.389567852020264
965 4.4007391929626465
966 4.423598289489746
967 4.137260437011719
968 4.350176811218262
969 4.381618499755859
970 4.257457256317139
971 4.3791913986206055
972 4.470388412475586
973 4.636655807495117
974 4.692748546600342
975 4.558230400085449
976 4.735731601715088
977 4.644574165344238
978 4.734143257141113
979 4.618991374969482
980 4.621960639953613
981 4.389720439910889
982 4.4375200271606445
983 4.325150489807129
984 4.379872798919678
985 4.150243282318115
986 4.196234226226807
987 3.9838650226593018
988 4.167034149169922
989 4.165754318237305
990 4.193960189819336
991 4.129027843475342
992 4.127669334411621
993 4.086676120758057
994 4.143858432769775
995 4.325777053833008
996 4.406824588775635
997 4.515297889709473
998 4.337990760803223
999 4.427281379699707
1000 4.40126371383667
1001 4.441156387329102
1002 4.342611312866211
1003 4.357834339141846
1004 4.2329301834106445
1005 4.134518146514893
1006 4.1914753913879395
1007 4.17446231842041
1008 4.377923965454102
1009 4.301848888397217
1010 4.394207954406738
1011 4.384165287017822
1012 4.113314151763916
1013 4.1664347648620605
1014 4.080188274383545
1015 4.230079650878906
1016 4.268582344055176
1017 4.195951461791992
1018 4.297751426696777
1019 4.4722137451171875
1020 4.486002445220947
1021 4.4547624588012695
1022 4.442161560058594
1023 4.366962432861328
1024 4.434930324554443
1025 4.600566864013672
1026 4.651784420013428
1027 4.800466060638428
1028 4.585800647735596
1029 4.602161407470703
1030 4.596670627593994
1031 4.618171215057373
1032 4.397665500640869
1033 4.531466484069824
1034 4.5941691398620605
1035 4.623546123504639
1036 4.471670627593994
1037 4.654899597167969
1038 4.610766887664795
1039 4.502845764160156
1040 4.705124855041504
1041 4.681059837341309
1042 4.68491792678833
1043 4.652235984802246
1044 4.734885215759277
1045 4.577019691467285
1046 4.55855655670166
1047 4.499084949493408
1048 4.647161960601807
1049 4.6739583015441895
1050 4.532868385314941
1051 4.534286975860596
1052 4.386835098266602
1053 4.645998001098633
1054 4.595866680145264
1055 4.534488677978516
1056 4.4375104904174805
1057 4.371696472167969
1058 4.488884449005127
1059 4.573739528656006
1060 4.483746528625488
1061 4.612758636474609
1062 4.454275608062744
1063 4.597451686859131
1064 4.3937668800354
1065 4.644464015960693
1066 4.623334884643555
1067 4.358494758605957
1068 4.431735038757324
1069 4.50049352645874
1070 4.499760627746582
1071 4.628971099853516
1072 4.75898551940918
1073 4.5526347160339355
1074 4.50736141204834
1075 4.560494422912598
1076 4.726484775543213
1077 4.67465353012085
1078 4.568050861358643
1079 4.610705375671387
1080 4.57710599899292
1081 4.669855117797852
1082 4.61663818359375
1083 4.454534530639648
1084 4.377323627471924
1085 4.371662139892578
1086 4.339331150054932
1087 4.411811351776123
1088 4.347405910491943
1089 4.244652271270752
1090 4.290140628814697
1091 4.4575958251953125
1092 4.282876491546631
1093 4.375467777252197
1094 4.303740978240967
1095 4.247340679168701
1096 4.455618381500244
1097 4.243366241455078
1098 4.4563140869140625
1099 4.318896293640137
1100 4.205090522766113
1101 4.233204364776611
1102 4.121376037597656
1103 4.213830947875977
1104 4.133899211883545
1105 4.100179195404053
1106 4.241365909576416
1107 4.247954368591309
1108 4.245675086975098
1109 4.362526893615723
1110 4.342755317687988
1111 4.319189548492432
1112 4.236007213592529
1113 4.318909645080566
1114 4.190924167633057
1115 4.116821765899658
1116 4.187207221984863
1117 4.325425624847412
1118 4.2309250831604
1119 4.197805404663086
1120 4.101381778717041
1121 4.320881366729736
1122 4.148616313934326
1123 4.133391380310059
1124 4.2147369384765625
1125 4.171205043792725
1126 4.1996307373046875
1127 4.155039310455322
1128 4.146432876586914
1129 4.209447383880615
1130 4.261983871459961
1131 4.288259506225586
1132 4.231131553649902
1133 4.208187580108643
1134 4.211076259613037
1135 4.224472522735596
1136 4.201625347137451
1137 4.113966464996338
1138 4.350217819213867
1139 4.268852710723877
1140 4.2137980461120605
1141 4.19490909576416
1142 4.117681980133057
1143 3.967717409133911
1144 4.0309672355651855
1145 3.9640700817108154
1146 4.0778961181640625
1147 4.034188270568848
1148 4.115243911743164
1149 4.155181884765625
1150 4.171781539916992
1151 4.072674751281738
1152 4.095026969909668
1153 3.9606828689575195
1154 4.162389755249023
1155 4.000180721282959
1156 4.085857391357422
1157 3.991992712020874
1158 4.006915092468262
1159 4.083033084869385
1160 3.961364269256592
1161 3.966932535171509
1162 4.080054759979248
1163 4.1343584060668945
1164 4.145925045013428
1165 4.140894412994385
1166 4.151875019073486
1167 4.177672863006592
1168 4.078098773956299
1169 4.004281520843506
1170 3.996873378753662
1171 4.018470287322998
1172 4.000134468078613
1173 4.044352054595947
1174 4.237298011779785
1175 4.177170276641846
1176 4.225773334503174
1177 4.277854919433594
1178 4.260647296905518
1179 4.146132946014404
1180 4.1062469482421875
1181 4.125103950500488
1182 4.014093399047852
1183 4.0784010887146
1184 4.243598937988281
1185 4.1094136238098145
1186 3.9900083541870117
1187 4.021286964416504
1188 4.016716003417969
1189 4.037201404571533
1190 4.058191776275635
1191 4.039608955383301
1192 3.9669384956359863
1193 4.0491557121276855
1194 4.087373733520508
1195 4.210319519042969
1196 4.199297904968262
1197 4.077078819274902
1198 4.126541614532471
1199 4.116739749908447
1200 4.096370220184326
1201 3.964355230331421
1202 4.009485721588135
1203 4.036744117736816
1204 4.056800365447998
1205 4.215240955352783
1206 4.180306911468506
1207 4.320687294006348
1208 4.071855545043945
1209 3.9329376220703125
1210 4.049417495727539
1211 4.01387882232666
1212 4.00565767288208
1213 4.003322601318359
1214 4.119699001312256
1215 4.135136604309082
1216 4.038454055786133
1217 3.976638078689575
1218 3.97188401222229
1219 4.026919841766357
1220 3.9254093170166016
1221 3.9068570137023926
1222 3.9757730960845947
1223 3.9926834106445313
1224 4.014403343200684
1225 4.0023884773254395
1226 4.1448798179626465
1227 4.160811901092529
1228 4.067443370819092
1229 3.998058795928955
1230 4.088565349578857
1231 4.004353046417236
1232 4.005936622619629
1233 3.875476360321045
1234 4.003389358520508
1235 4.0703840255737305
1236 4.050536155700684
1237 4.043533802032471
1238 4.089514255523682
1239 3.982081174850464
1240 4.182486534118652
1241 4.1986894607543945
1242 4.1862640380859375
1243 4.118263244628906
1244 4.023885726928711
1245 4.1221394538879395
1246 4.311625957489014
1247 4.3150434494018555
1248 4.217949867248535
1249 4.2545270919799805
1250 4.217367649078369
1251 4.102499008178711
1252 4.100337028503418
1253 4.027097702026367
1254 4.026936054229736
1255 4.115172386169434
1256 4.071260929107666
1257 4.059542655944824
1258 4.0497870445251465
1259 4.007094383239746
1260 4.112851142883301
1261 4.035349369049072
1262 3.9947781562805176
1263 4.028847694396973
1264 4.031585216522217
1265 3.9241092205047607
1266 3.995997667312622
1267 4.063381671905518
1268 4.013524532318115
1269 3.9607131481170654
1270 4.087867736816406
1271 4.022524833679199
1272 3.8344297409057617
1273 3.930727481842041
1274 3.844705820083618
1275 3.783885955810547
1276 3.973184823989868
1277 3.838470458984375
1278 4.121435642242432
1279 3.9483084678649902
1280 3.9466419219970703
1281 4.024759769439697
1282 3.9214210510253906
1283 4.05003023147583
1284 3.955200672149658
1285 3.931652307510376
1286 3.8113763332366943
1287 3.7693395614624023
1288 3.839390277862549
1289 4.006447792053223
1290 4.04168176651001
1291 3.8948655128479004
1292 3.829458475112915
1293 3.9268972873687744
1294 3.8544270992279053
1295 3.9801976680755615
1296 3.92305326461792
1297 4.039939880371094
1298 3.9423766136169434
1299 3.9695231914520264
1300 3.815629243850708
1301 3.802338123321533
1302 3.8910272121429443
1303 3.7555932998657227
1304 3.744964599609375
1305 3.8595471382141113
1306 4.014548301696777
1307 4.030874729156494
1308 3.808521032333374
1309 3.828439474105835
1310 3.7877047061920166
1311 3.951777935028076
1312 3.998077154159546
1313 3.871485710144043
1314 3.836806058883667
1315 3.86129093170166
1316 3.8246970176696777
1317 3.904489278793335
1318 3.861694574356079
1319 3.754979372024536
1320 3.554565668106079
1321 3.70139217376709
1322 3.843686580657959
1323 3.8869149684906006
1324 3.8514163494110107
1325 3.758535861968994
1326 3.6598987579345703
1327 3.7564117908477783
1328 3.8000221252441406
1329 3.9238388538360596
1330 4.0442094802856445
1331 3.8941898345947266
1332 3.9135494232177734
1333 3.883479118347168
1334 3.8414523601531982
1335 3.9851274490356445
1336 4.106927394866943
1337 4.094852924346924
1338 4.179290294647217
1339 4.155128002166748
1340 4.148656845092773
1341 4.140261173248291
1342 3.932948350906372
1343 4.060186386108398
1344 3.988729238510132
1345 3.9065849781036377
1346 3.9744789600372314
1347 3.9998815059661865
1348 4.036139965057373
1349 3.981004238128662
1350 4.056643962860107
1351 4.15106725692749
1352 3.957537889480591
1353 4.084812641143799
1354 4.128990650177002
1355 4.116611003875732
1356 4.306944370269775
1357 4.176098346710205
1358 4.005246639251709
1359 3.845073938369751
1360 3.932096481323242
1361 3.9081530570983887
1362 3.864711046218872
1363 3.980696201324463
1364 4.019250392913818
1365 3.85198974609375
1366 3.9694042205810547
1367 4.151313304901123
1368 4.237029552459717
1369 4.005630016326904
1370 3.9666619300842285
1371 3.9319276809692383
1372 3.9371724128723145
1373 3.896390676498413
1374 3.9321670532226563
1375 3.952462673187256
1376 3.971235513687134
1377 4.012640953063965
1378 3.914616346359253
1379 3.8927323818206787
1380 3.8529582023620605
1381 4.180379390716553
1382 3.99053955078125
1383 4.031933784484863
1384 3.9797942638397217
1385 3.8807265758514404
1386 3.9870409965515137
1387 4.041139602661133
1388 3.927408218383789
1389 3.964130163192749
1390 3.9629018306732178
1391 4.216263771057129
1392 4.209674835205078
1393 3.966085433959961
1394 3.9272220134735107
1395 3.9144160747528076
1396 4.280381679534912
1397 4.066368103027344
1398 4.045352935791016
1399 4.0318403244018555
1400 4.041653156280518
1401 3.9799764156341553
1402 3.9242353439331055
1403 3.9399397373199463
1404 3.8939216136932373
1405 3.8451669216156006
1406 3.9965646266937256
1407 4.012791156768799
1408 4.16876220703125
1409 4.076364517211914
1410 3.9503211975097656
1411 3.88134503364563
1412 3.973515272140503
1413 3.9497673511505127
1414 4.049243927001953
1415 3.891382932662964
1416 3.9638137817382813
1417 4.230130195617676
1418 3.9437859058380127
1419 3.9657249450683594
1420 4.083354473114014
1421 3.9917783737182617
1422 3.8577613830566406
1423 4.046967029571533
1424 3.967674970626831
1425 3.881197929382324
1426 3.9840269088745117
1427 4.025935173034668
1428 3.9780380725860596
1429 4.0534210205078125
1430 4.143280982971191
1431 3.97566294670105
1432 3.860048294067383
1433 3.9400315284729004
1434 4.044083118438721
1435 3.9494879245758057
1436 4.106707572937012
1437 4.26541805267334
1438 4.375056743621826
1439 4.5889787673950195
1440 4.269082069396973
1441 4.214835166931152
1442 4.3371076583862305
1443 4.066614151000977
1444 4.157959938049316
1445 4.085072994232178
1446 4.096142768859863
1447 4.037485599517822
1448 4.081069469451904
1449 4.154237747192383
1450 4.027009963989258
1451 4.0494866371154785
1452 4.192622184753418
1453 4.127396106719971
1454 4.261559009552002
1455 4.3337931632995605
1456 4.288369655609131
1457 4.231000900268555
1458 4.182901382446289
1459 4.265827178955078
1460 4.082463264465332
1461 4.169322967529297
1462 4.247282028198242
1463 4.044511795043945
1464 4.04411506652832
1465 4.065533638000488
1466 3.8222484588623047
1467 3.973809003829956
1468 3.8836135864257813
1469 4.125836372375488
1470 4.065517425537109
1471 3.8068244457244873
1472 3.8461222648620605
1473 3.9568471908569336
1474 4.112242221832275
1475 3.9290294647216797
1476 4.015961170196533
1477 3.900113344192505
1478 4.143375873565674
1479 3.995478630065918
1480 4.0232696533203125
1481 4.058867454528809
1482 3.9136996269226074
1483 4.02476692199707
1484 3.922262191772461
1485 4.064457893371582
1486 4.126335144042969
1487 4.036181449890137
1488 4.023889541625977
1489 4.013724327087402
1490 4.155786514282227
1491 4.096884727478027
1492 4.177274227142334
1493 4.256803512573242
1494 4.294148921966553
1495 4.1678009033203125
1496 4.173669338226318
1497 4.26118278503418
1498 4.281252861022949
1499 4.216091632843018
1500 4.409151554107666
1501 4.348951816558838
1502 4.3319220542907715
1503 4.360882759094238
1504 4.309720039367676
1505 4.129773139953613
1506 4.121401309967041
1507 4.302305698394775
1508 4.302341461181641
1509 4.308801174163818
1510 4.292781829833984
1511 4.0791521072387695
1512 4.343358516693115
1513 4.155838966369629
1514 4.094192028045654
1515 4.133703231811523
1516 4.204742431640625
1517 4.186408519744873
1518 4.34940767288208
1519 4.24149751663208
1520 4.318588733673096
1521 4.261623859405518
1522 4.257028579711914
1523 4.277514934539795
1524 4.363646984100342
1525 4.325714111328125
1526 4.350927352905273
1527 4.3337883949279785
1528 4.394505977630615
1529 4.349355697631836
1530 4.419763088226318
1531 4.283932209014893
1532 4.337770462036133
1533 4.26528263092041
1534 4.286459445953369
1535 4.243659019470215
1536 4.177891254425049
1537 4.235805034637451
1538 4.4654541015625
1539 4.286062717437744
1540 4.2846550941467285
1541 4.272559642791748
1542 4.413458824157715
1543 4.250746250152588
1544 4.287482738494873
1545 4.137709617614746
1546 4.1889495849609375
1547 4.26851749420166
1548 4.2442426681518555
1549 4.32302713394165
1550 4.298018455505371
1551 4.423776149749756
1552 4.496614456176758
1553 4.4649248123168945
1554 4.393012523651123
1555 4.319343566894531
1556 4.379563808441162
1557 4.3595871925354
1558 4.469304084777832
1559 4.395523548126221
1560 4.544050216674805
1561 4.491811275482178
1562 4.404044151306152
1563 4.376463890075684
1564 4.372166156768799
1565 4.306359767913818
1566 4.47300910949707
1567 4.415726661682129
1568 4.245202541351318
1569 4.2754621505737305
1570 4.186323165893555
1571 4.303214073181152
1572 4.291025638580322
1573 4.227664947509766
1574 4.391364097595215
1575 4.31638240814209
1576 4.1894097328186035
1577 4.205351829528809
1578 4.128631114959717
1579 4.0598578453063965
1580 4.119571208953857
1581 4.013151168823242
1582 4.031843185424805
1583 4.000676155090332
1584 4.197239875793457
1585 4.048203945159912
1586 3.9543566703796387
1587 3.897881269454956
1588 3.8241934776306152
1589 3.8719537258148193
1590 3.981783151626587
1591 3.9934773445129395
1592 4.046393394470215
1593 4.278887748718262
1594 4.120452404022217
1595 4.10565710067749
1596 3.9818038940429688
1597 4.111909866333008
1598 3.991664409637451
1599 4.013546466827393
1600 4.07920503616333
1601 4.15440034866333
1602 4.095180511474609
1603 4.110228538513184
1604 4.20891809463501
1605 4.232922554016113
1606 4.117823600769043
1607 3.9669249057769775
1608 4.253599643707275
1609 4.146478652954102
1610 4.228860378265381
1611 4.323427677154541
1612 4.389694690704346
1613 4.213438987731934
1614 4.390802383422852
1615 4.445313930511475
1616 4.394325256347656
1617 4.27223539352417
1618 4.227189540863037
1619 4.193428039550781
1620 4.221858024597168
1621 4.119727611541748
1622 4.038576126098633
1623 3.935636281967163
1624 3.96858549118042
1625 4.0175461769104
1626 3.9780123233795166
1627 4.011109828948975
1628 4.074188709259033
1629 4.04292106628418
1630 3.9792866706848145
1631 3.9858486652374268
1632 4.046689510345459
1633 4.085142612457275
1634 4.005617618560791
1635 3.904468297958374
1636 3.8964109420776367
1637 3.890456438064575
1638 3.8818624019622803
1639 3.956986904144287
1640 3.89080548286438
1641 3.8110034465789795
1642 4.046951770782471
1643 4.007354259490967
1644 3.811379909515381
1645 3.868697166442871
1646 3.7831780910491943
1647 3.9223434925079346
1648 3.9052913188934326
1649 3.94705867767334
1650 3.9342000484466553
1651 3.8822431564331055
1652 3.9583466053009033
1653 3.846682548522949
1654 3.89509654045105
1655 3.826326847076416
1656 3.8529815673828125
1657 3.832597494125366
1658 3.7713146209716797
1659 3.841662645339966
1660 3.8348326683044434
1661 3.8690590858459473
1662 3.902643918991089
1663 3.906815528869629
1664 3.9833011627197266
1665 4.095320224761963
1666 4.124211311340332
1667 4.041977882385254
1668 3.9547698497772217
1669 4.195891857147217
1670 4.028973579406738
1671 4.172250270843506
1672 4.055088520050049
1673 4.070086479187012
1674 4.154204368591309
1675 3.9575836658477783
1676 4.184782981872559
1677 4.0418596267700195
1678 3.8787307739257813
1679 4.107950210571289
1680 4.048397064208984
1681 4.041571617126465
1682 4.054351329803467
1683 4.021355628967285
1684 4.020263195037842
1685 4.049940586090088
1686 4.134791374206543
1687 4.054728031158447
1688 4.017807483673096
1689 4.141603946685791
1690 4.056130409240723
1691 4.0506978034973145
1692 4.167947769165039
1693 4.016944885253906
1694 4.106813907623291
1695 4.180072784423828
1696 4.205718040466309
1697 4.240952968597412
1698 4.275173664093018
1699 4.327406883239746
1700 4.35177755355835
1701 4.398748874664307
1702 4.2243547439575195
1703 4.109669208526611
1704 4.099678039550781
1705 4.077666759490967
1706 3.9179224967956543
1707 4.053196430206299
1708 4.099589824676514
1709 4.040489673614502
1710 3.9783923625946045
1711 4.087562561035156
1712 3.9696929454803467
1713 4.047454833984375
1714 4.043415069580078
1715 4.136312961578369
1716 4.003479957580566
1717 3.9575412273406982
1718 4.123636245727539
1719 4.088623046875
1720 4.114445686340332
1721 4.161624908447266
1722 4.052095890045166
1723 4.063323974609375
1724 4.054896831512451
1725 4.087063312530518
1726 4.198544979095459
1727 4.166411399841309
1728 4.169057846069336
1729 4.123256206512451
1730 4.135456562042236
1731 4.201251983642578
1732 4.257422924041748
1733 4.154004096984863
1734 4.116791248321533
1735 4.173699855804443
1736 4.253660678863525
1737 4.358065605163574
1738 4.189160346984863
1739 4.257665634155273
1740 4.210492134094238
1741 4.228824615478516
1742 4.105917930603027
1743 4.125225067138672
1744 4.174351215362549
1745 4.217381477355957
1746 4.200811862945557
1747 4.153934955596924
1748 4.177917957305908
1749 4.2409162521362305
1750 4.084625720977783
1751 4.162980079650879
1752 4.162626266479492
1753 4.195919990539551
1754 4.206862449645996
1755 4.269564151763916
1756 4.271952152252197
1757 4.424845218658447
1758 4.309651851654053
1759 4.183492183685303
1760 4.206387996673584
1761 4.206231594085693
1762 4.217837333679199
1763 4.271172046661377
1764 4.388607501983643
1765 4.101783275604248
1766 4.02188777923584
1767 4.099236488342285
1768 4.134105682373047
1769 3.9587244987487793
1770 4.081496715545654
1771 4.225883483886719
1772 4.23614501953125
1773 4.148924350738525
1774 4.341397762298584
1775 4.204341888427734
1776 4.217597484588623
1777 4.60980224609375
1778 4.610151290893555
1779 4.396517276763916
1780 4.260340690612793
1781 4.4253249168396
1782 4.282076358795166
1783 4.362837314605713
1784 4.464852333068848
1785 4.347939968109131
1786 4.308427810668945
1787 4.213802337646484
1788 4.1537580490112305
1789 4.167577743530273
1790 4.222919464111328
1791 4.194460868835449
1792 4.325902462005615
1793 4.37722635269165
1794 4.266293525695801
1795 4.097543239593506
1796 4.2075605392456055
1797 4.262491703033447
1798 4.409757614135742
1799 4.467545509338379
1800 4.346099376678467
1801 4.369933128356934
1802 4.379362106323242
1803 4.5477166175842285
1804 4.433709144592285
1805 4.473083972930908
1806 4.6391777992248535
1807 4.49609899520874
1808 4.609481334686279
1809 4.540807723999023
1810 4.510215759277344
1811 4.602973937988281
1812 4.590304374694824
1813 4.747068881988525
1814 4.493241786956787
1815 4.648408889770508
1816 4.572803974151611
1817 4.458773136138916
1818 4.542452335357666
1819 4.6405029296875
1820 4.720406532287598
1821 4.820821285247803
1822 4.660340309143066
1823 4.691074371337891
1824 4.559007167816162
1825 4.594681262969971
1826 4.494389057159424
1827 4.539405345916748
1828 4.498043537139893
1829 4.535028457641602
1830 4.682587146759033
1831 4.760178565979004
1832 4.395483493804932
1833 4.4857096672058105
1834 4.392819881439209
1835 4.402091979980469
1836 4.291043758392334
1837 4.379214286804199
1838 4.474538803100586
1839 4.507824420928955
1840 4.553397178649902
1841 4.4398956298828125
1842 4.578619480133057
1843 4.523794651031494
1844 4.515562057495117
1845 4.443019390106201
1846 4.479997158050537
1847 4.499674320220947
1848 4.472960472106934
1849 4.50126838684082
1850 4.440268039703369
1851 4.563525676727295
1852 4.370173454284668
1853 4.403383731842041
1854 4.582571983337402
1855 4.459211826324463
1856 4.545780181884766
1857 4.627014636993408
1858 4.7644853591918945
1859 4.51702356338501
1860 4.625253677368164
1861 4.589268207550049
1862 4.555387020111084
1863 4.490490913391113
1864 4.783941745758057
1865 4.692461013793945
1866 4.5384626388549805
1867 4.597387313842773
1868 4.589942455291748
1869 4.671000003814697
1870 4.791776180267334
1871 4.792923927307129
1872 4.649718284606934
1873 4.620179653167725
1874 4.432639122009277
1875 4.48134183883667
1876 4.529469966888428
1877 4.612395286560059
1878 4.640498161315918
1879 4.366286754608154
1880 4.178045749664307
1881 4.407089710235596
1882 4.454769611358643
1883 4.418680191040039
1884 4.4762372970581055
1885 4.4811577796936035
1886 4.593166828155518
1887 4.708714485168457
1888 4.640512943267822
1889 4.594905376434326
1890 4.730519771575928
1891 4.673237323760986
1892 4.62356424331665
1893 4.527604103088379
1894 4.647059917449951
1895 4.634626865386963
1896 4.4214701652526855
1897 4.6858391761779785
1898 4.682749271392822
1899 4.689482688903809
1900 4.669480800628662
1901 4.521822452545166
1902 4.795905590057373
1903 4.676042556762695
1904 4.644874572753906
1905 4.513326168060303
1906 4.581070423126221
1907 4.627384662628174
1908 4.745689392089844
1909 4.715082168579102
1910 4.600948333740234
1911 4.617530345916748
1912 4.874851226806641
1913 4.712472915649414
1914 4.745065212249756
1915 4.6109299659729
1916 4.709583282470703
1917 4.544989109039307
1918 4.647797584533691
1919 4.760213375091553
1920 4.829211711883545
1921 4.7172160148620605
1922 4.691474437713623
1923 4.8110432624816895
1924 4.722217559814453
1925 4.585129737854004
1926 4.736313819885254
1927 4.619359016418457
1928 4.776575088500977
1929 4.624717712402344
1930 4.638129711151123
1931 4.625509738922119
1932 4.6850972175598145
1933 4.645902633666992
1934 4.727035999298096
1935 4.796132564544678
1936 4.752780914306641
1937 4.712703704833984
1938 4.911017894744873
1939 4.807706832885742
1940 4.679586410522461
1941 4.611173152923584
1942 4.713306427001953
1943 4.618758678436279
1944 4.635278224945068
1945 4.802722454071045
1946 4.883651256561279
1947 4.668071269989014
1948 4.623428821563721
1949 4.670800685882568
1950 4.640819072723389
1951 4.686990261077881
1952 4.8135786056518555
1953 4.891688346862793
1954 5.047402381896973
1955 4.810677528381348
1956 4.841508865356445
1957 4.769404411315918
1958 4.561147689819336
1959 4.827816486358643
1960 4.879412651062012
1961 4.785187721252441
1962 4.780121326446533
1963 5.025092124938965
1964 4.796786308288574
1965 4.781149864196777
1966 4.649253845214844
1967 4.546980381011963
1968 4.736883640289307
1969 4.5444440841674805
1970 4.562876224517822
1971 4.718770503997803
1972 4.678925514221191
1973 4.514530181884766
1974 4.550546646118164
1975 4.604319095611572
1976 4.642032623291016
1977 4.694548606872559
1978 4.806733131408691
1979 4.895195484161377
1980 4.556850910186768
1981 4.7410688400268555
1982 4.598700046539307
1983 4.497482776641846
1984 4.749601364135742
1985 4.5844340324401855
1986 4.492493629455566
1987 4.476959705352783
1988 4.563462734222412
1989 4.544463157653809
1990 4.537965297698975
1991 4.5248870849609375
1992 4.399252414703369
1993 4.55784797668457
1994 4.518617630004883
1995 4.245098114013672
1996 4.215477466583252
1997 4.503744125366211
1998 4.629512310028076
1999 4.529736042022705
2000 4.597591400146484
2001 4.417613983154297
2002 4.31689977645874
2003 4.468865871429443
2004 4.5177106857299805
2005 4.623566627502441
2006 4.70461893081665
2007 4.650529384613037
2008 4.545073986053467
2009 4.561602592468262
2010 4.469952583312988
2011 4.535401344299316
2012 4.517704486846924
2013 4.418422222137451
2014 4.411111354827881
2015 4.507476329803467
2016 4.54752779006958
2017 4.650435924530029
2018 4.518352508544922
2019 4.405296325683594
2020 4.252627849578857
2021 4.306072235107422
2022 4.282670974731445
2023 4.286884307861328
2024 4.174330711364746
2025 4.2476091384887695
2026 4.347487926483154
2027 4.390372276306152
2028 4.2662353515625
2029 4.198554992675781
2030 4.322917938232422
2031 4.3591837882995605
2032 4.347127437591553
2033 4.403580665588379
2034 4.398373126983643
2035 4.370298862457275
2036 4.3030171394348145
2037 4.128678321838379
2038 4.25445032119751
2039 4.3210625648498535
2040 4.308028697967529
2041 4.329434871673584
2042 4.3287434577941895
2043 4.343901634216309
2044 4.416947841644287
2045 4.488766193389893
2046 4.416316032409668
2047 4.2338175773620605
2048 4.306021690368652
2049 4.225986003875732
2050 4.040940284729004
2051 4.220179557800293
2052 4.287936687469482
2053 4.249725818634033
2054 4.062103748321533
2055 4.104930400848389
2056 4.034056663513184
2057 4.008267402648926
2058 4.2701592445373535
2059 4.229912281036377
2060 4.125298023223877
2061 4.271473407745361
2062 4.135429382324219
2063 4.128073215484619
2064 4.231688976287842
2065 4.196054458618164
2066 4.294948101043701
2067 4.281110763549805
2068 4.349932670593262
2069 4.421663761138916
2070 4.580715656280518
2071 4.574089050292969
2072 4.4560227394104
2073 4.1763763427734375
2074 4.339136600494385
2075 4.2029643058776855
2076 4.384440898895264
2077 4.328300952911377
2078 4.262120246887207
2079 4.332717418670654
2080 4.410012245178223
2081 4.363403797149658
2082 4.333960056304932
2083 4.439887046813965
2084 4.500344276428223
2085 4.370106220245361
2086 4.545464515686035
2087 4.520500659942627
2088 4.496706962585449
2089 4.2999396324157715
2090 4.396533489227295
2091 4.157658576965332
2092 4.503432750701904
2093 4.458282470703125
2094 4.469137668609619
2095 4.2885026931762695
2096 4.377477169036865
2097 4.376025199890137
2098 4.277532577514648
2099 4.2760491371154785
2100 4.169910907745361
2101 4.233379364013672
2102 4.166566848754883
2103 4.315155982971191
2104 4.319779872894287
2105 4.0943803787231445
2106 4.278657913208008
2107 4.230138301849365
2108 4.2601118087768555
2109 4.232863426208496
2110 4.218640327453613
2111 4.374935150146484
2112 4.344780445098877
2113 4.511636734008789
2114 4.509747505187988
2115 4.258367538452148
2116 4.410853385925293
2117 4.3125128746032715
2118 4.295717716217041
2119 4.385272026062012
2120 4.205997943878174
2121 4.366494178771973
2122 4.485588073730469
2123 4.481378555297852
2124 4.579774379730225
2125 4.477973461151123
2126 4.561805725097656
2127 4.5321760177612305
2128 4.52241849899292
2129 4.601901531219482
2130 4.669189453125
2131 4.391764163970947
2132 4.5632524490356445
2133 4.536724090576172
2134 4.529069900512695
2135 4.392733573913574
2136 4.53857421875
2137 4.66149377822876
2138 4.656402587890625
2139 4.718422889709473
2140 4.514193058013916
2141 4.525800704956055
2142 4.483886241912842
2143 4.514021396636963
2144 4.454327583312988
2145 4.430935859680176
2146 4.470368385314941
2147 4.634117603302002
2148 4.566731929779053
2149 4.601457118988037
2150 4.485417366027832
2151 4.554344177246094
2152 4.444691181182861
2153 4.626307964324951
2154 4.694174289703369
2155 4.634185791015625
2156 4.736322402954102
2157 4.759428024291992
2158 4.886864185333252
2159 4.72707462310791
2160 4.77247428894043
2161 4.571066856384277
2162 4.463960647583008
2163 4.500102996826172
2164 4.595096111297607
2165 4.514139652252197
2166 4.544040679931641
2167 4.434011936187744
2168 4.328606605529785
2169 4.4387288093566895
2170 4.497195243835449
2171 4.413609504699707
2172 4.269650936126709
2173 4.313770771026611
2174 4.303907871246338
2175 4.275672435760498
2176 4.241048336029053
2177 4.248524188995361
2178 4.384103298187256
2179 4.181818008422852
2180 4.3993096351623535
2181 4.519138336181641
2182 4.438086032867432
2183 4.462678909301758
2184 4.3211588859558105
2185 4.345652103424072
2186 4.087934970855713
2187 4.093943119049072
2188 4.220988750457764
2189 4.257823467254639
2190 4.199790954589844
2191 4.217466831207275
2192 4.080867290496826
2193 4.132859230041504
2194 4.071704387664795
2195 4.208653450012207
2196 4.140092372894287
2197 3.991934061050415
2198 4.102148532867432
2199 4.0134992599487305
2200 4.066390514373779
2201 3.98860764503479
2202 3.9719815254211426
2203 3.958434820175171
2204 4.136852741241455
2205 4.143028259277344
2206 4.118882656097412
2207 4.233101844787598
2208 4.175344944000244
2209 4.276218891143799
2210 4.333014488220215
2211 4.303398132324219
2212 4.316116809844971
2213 4.183989524841309
2214 4.43006706237793
2215 4.5793137550354
2216 4.358829498291016
2217 4.364100456237793
2218 4.473107814788818
2219 4.439198970794678
2220 4.4863457679748535
2221 4.506361484527588
2222 4.385769844055176
2223 4.301289081573486
2224 4.418992519378662
2225 4.260557651519775
2226 4.228627681732178
2227 4.20762825012207
2228 4.263177394866943
2229 4.257959842681885
2230 4.423556804656982
2231 4.218497276306152
2232 4.190988063812256
2233 4.082602500915527
2234 4.206151008605957
2235 4.2171220779418945
2236 4.048936367034912
2237 4.047904968261719
2238 4.060102939605713
2239 4.24976110458374
2240 4.373636722564697
2241 4.308565616607666
2242 4.229689598083496
2243 4.406672477722168
2244 4.373881816864014
2245 4.38447904586792
2246 4.425405025482178
2247 4.582418918609619
2248 4.478158473968506
2249 4.49961519241333
2250 4.336324214935303
2251 4.192126750946045
2252 4.139954090118408
2253 4.202589988708496
2254 4.429229259490967
2255 4.428607940673828
2256 4.410706043243408
2257 4.16252326965332
2258 4.20028829574585
2259 4.333238124847412
2260 4.291136741638184
2261 4.238636016845703
2262 4.170804023742676
2263 4.129248142242432
2264 4.291950225830078
2265 4.102455139160156
2266 4.300973892211914
2267 4.388330459594727
2268 4.343688488006592
2269 4.267367362976074
2270 4.2744855880737305
2271 4.250181198120117
2272 4.347667217254639
2273 4.399916172027588
2274 4.3251543045043945
2275 4.416173458099365
2276 4.546505928039551
2277 4.5991058349609375
2278 4.6068925857543945
2279 4.340677261352539
2280 4.151352405548096
2281 4.25637149810791
2282 4.364157199859619
2283 4.2678046226501465
2284 4.329649448394775
2285 4.419319152832031
2286 4.3661627769470215
2287 4.520936965942383
2288 4.360015392303467
2289 4.543716907501221
2290 4.537540435791016
2291 4.471668720245361
2292 4.587728023529053
2293 4.481960296630859
2294 4.468753814697266
2295 4.43190336227417
2296 4.3990864753723145
2297 4.4221014976501465
2298 4.494081974029541
2299 4.438788890838623
2300 4.430380344390869
2301 4.432523250579834
2302 4.308469772338867
2303 4.303226470947266
2304 4.314919948577881
2305 4.323388576507568
2306 4.429385662078857
2307 4.210395812988281
2308 4.173821926116943
2309 4.338210582733154
2310 4.283440589904785
2311 4.376416206359863
2312 4.392816066741943
2313 4.493287086486816
2314 4.464075565338135
2315 4.445774555206299
2316 4.297207355499268
2317 4.26438045501709
2318 4.476977348327637
2319 4.421392440795898
2320 4.318192481994629
2321 4.304366111755371
2322 4.610419273376465
2323 4.341414928436279
2324 4.292309761047363
2325 4.1745924949646
2326 4.3680100440979
2327 4.390406608581543
2328 4.419190883636475
2329 4.443620681762695
2330 4.387930393218994
2331 4.3689069747924805
2332 4.367871284484863
2333 4.12980842590332
2334 4.2164740562438965
2335 4.348755836486816
2336 4.110278606414795
2337 4.11621618270874
2338 4.034811019897461
2339 4.008159637451172
2340 3.9855258464813232
2341 4.004886627197266
2342 4.085244178771973
2343 3.975733757019043
2344 3.79819917678833
2345 3.8411800861358643
2346 3.8371851444244385
2347 3.7328176498413086
2348 4.02371883392334
2349 3.9722583293914795
2350 3.8944079875946045
2351 4.016636371612549
2352 3.9003562927246094
2353 3.888662815093994
2354 4.018837928771973
2355 4.05492639541626
2356 4.0117292404174805
2357 4.119420051574707
2358 4.167466163635254
2359 4.120253562927246
2360 4.0607194900512695
2361 3.9829812049865723
2362 3.9849987030029297
2363 4.19555139541626
2364 4.1753764152526855
2365 4.270671367645264
2366 4.100759029388428
2367 4.3377366065979
2368 4.257705211639404
2369 4.3807244300842285
2370 4.084843158721924
2371 4.001784801483154
2372 3.9716012477874756
2373 4.048342704772949
2374 3.84378981590271
2375 4.114538192749023
2376 4.029402732849121
2377 3.7650201320648193
2378 3.842735767364502
2379 3.9727096557617188
2380 4.054668426513672
2381 4.062003135681152
2382 3.9391465187072754
2383 4.125201225280762
2384 4.19186544418335
2385 4.112094402313232
2386 3.9785895347595215
2387 4.038780212402344
2388 4.028833389282227
2389 4.113548278808594
2390 4.071109294891357
2391 4.066837310791016
2392 4.062951564788818
2393 4.106975555419922
2394 4.092106819152832
2395 4.129986763000488
2396 4.055234432220459
2397 4.064193248748779
2398 4.056776523590088
2399 4.2220234870910645
2400 4.170612812042236
2401 4.1607513427734375
2402 4.177570819854736
2403 4.040289878845215
2404 3.9696388244628906
2405 4.017033576965332
2406 3.958542585372925
2407 3.926772117614746
2408 4.091073989868164
2409 4.065247535705566
2410 4.170817852020264
2411 3.927560806274414
2412 4.011209964752197
2413 4.055447101593018
2414 4.03312349319458
2415 4.266975402832031
2416 4.004319667816162
2417 4.007906436920166
2418 4.039658069610596
2419 3.985114336013794
2420 4.07401704788208
2421 3.8743999004364014
2422 3.907715320587158
2423 3.8882877826690674
2424 4.13154411315918
2425 4.042966365814209
2426 3.920222520828247
2427 3.925544023513794
2428 4.0017290115356445
2429 4.038506984710693
2430 4.094115734100342
2431 4.056084156036377
2432 4.036213397979736
2433 4.098628997802734
2434 4.027666091918945
2435 3.972728729248047
2436 3.954867124557495
2437 4.075071334838867
2438 3.933820962905884
2439 3.9516966342926025
2440 3.9585978984832764
2441 3.8641109466552734
2442 3.8802268505096436
2443 3.7864441871643066
2444 3.8932430744171143
2445 3.8957276344299316
2446 3.9736239910125732
2447 3.9174468517303467
2448 3.780017375946045
2449 3.8265492916107178
2450 3.787529230117798
2451 3.848843574523926
2452 3.8241281509399414
2453 4.0203471183776855
2454 3.799630641937256
2455 3.924731731414795
2456 3.9051599502563477
2457 3.8841302394866943
2458 3.887458562850952
2459 3.957458734512329
2460 3.96650767326355
2461 3.9924657344818115
2462 3.962336540222168
2463 3.938626766204834
2464 4.004450798034668
2465 4.0977654457092285
2466 4.073620796203613
2467 3.971808910369873
2468 4.013956069946289
2469 4.038722038269043
2470 4.083078861236572
2471 4.2717437744140625
2472 4.010052680969238
2473 3.874616861343384
2474 3.863344669342041
2475 3.899280548095703
2476 4.0756683349609375
2477 3.876711845397949
2478 3.780669689178467
2479 3.795322895050049
2480 3.72309947013855
2481 3.7316019535064697
2482 3.8232617378234863
2483 3.7129666805267334
2484 3.8248257637023926
2485 3.733337640762329
2486 4.020393371582031
2487 3.971298933029175
2488 3.926767587661743
2489 3.9676575660705566
2490 4.079364776611328
2491 3.944056272506714
2492 4.010952472686768
2493 3.9978525638580322
2494 4.118684768676758
2495 4.156475067138672
2496 4.105507850646973
2497 4.038992404937744
2498 3.977757215499878
2499 4.066975116729736
2500 3.966646909713745
2501 4.053985595703125
2502 4.0736165046691895
2503 4.154529094696045
2504 4.134510517120361
2505 4.152899742126465
2506 4.205992698669434
2507 4.0216779708862305
2508 3.9370412826538086
2509 3.788630962371826
2510 3.988330602645874
2511 4.0591020584106445
2512 4.1579999923706055
2513 4.105548858642578
2514 4.1151556968688965
2515 4.233579158782959
2516 4.4029974937438965
2517 4.025935649871826
2518 3.9666237831115723
2519 3.8183517456054688
2520 3.666890859603882
2521 3.8506197929382324
2522 3.612657070159912
2523 3.653019428253174
2524 3.9350266456604004
2525 3.9800026416778564
2526 3.8964731693267822
2527 3.816025495529175
2528 3.8081130981445313
2529 4.060940742492676
2530 3.9812822341918945
2531 4.072021484375
2532 3.9985275268554688
2533 3.945176601409912
2534 3.8636512756347656
2535 3.963467836380005
2536 3.9012510776519775
2537 3.9517672061920166
2538 3.761587619781494
2539 3.918076753616333
2540 3.9697322845458984
2541 3.962179660797119
2542 4.052867889404297
2543 4.097562313079834
2544 4.006317138671875
2545 4.0568647384643555
2546 3.9650607109069824
2547 4.0466132164001465
2548 4.079626560211182
2549 4.269836902618408
2550 4.262449741363525
2551 4.403121471405029
2552 4.1946797370910645
2553 4.209245204925537
2554 4.268278121948242
2555 4.03789758682251
2556 3.981102466583252
2557 4.2164435386657715
2558 4.075371265411377
2559 4.204719543457031
2560 4.052536487579346
2561 3.9919824600219727
2562 4.15172004699707
2563 4.1122589111328125
2564 4.128778457641602
2565 4.182806491851807
2566 4.2421369552612305
2567 4.219689846038818
2568 4.165849685668945
2569 4.217151641845703
2570 4.255929946899414
2571 4.182855129241943
2572 4.149909019470215
2573 4.1731648445129395
2574 4.241872310638428
2575 4.402196407318115
2576 4.212795257568359
2577 4.063484191894531
2578 4.1937947273254395
2579 4.15297794342041
2580 3.9460339546203613
2581 4.014200687408447
2582 3.9308266639709473
2583 3.884594678878784
2584 3.979241132736206
2585 4.071199893951416
2586 3.8857457637786865
2587 3.9605681896209717
2588 3.9692018032073975
2589 3.895773410797119
2590 3.942011833190918
2591 3.9445810317993164
2592 3.9603776931762695
2593 3.9874095916748047
2594 3.9584836959838867
2595 4.115777969360352
2596 4.223056793212891
2597 4.128507137298584
2598 4.333932876586914
2599 4.276188850402832
2600 4.116419792175293
2601 4.220409870147705
2602 4.107882499694824
2603 4.269674301147461
2604 4.0580244064331055
2605 4.1207451820373535
2606 4.049089431762695
2607 4.159335136413574
2608 3.927760124206543
2609 4.161857604980469
2610 4.238000869750977
2611 4.295581340789795
2612 4.107723236083984
2613 4.156899452209473
2614 4.186391353607178
2615 4.040228366851807
2616 4.1292033195495605
2617 4.198514461517334
2618 4.31024694442749
2619 4.156834125518799
2620 4.153782844543457
2621 4.338418960571289
2622 4.406259059906006
2623 4.331113338470459
2624 4.41660213470459
2625 4.223137378692627
2626 4.304255962371826
2627 4.181870460510254
2628 4.135314464569092
2629 4.1223835945129395
2630 4.112261772155762
2631 4.119443416595459
2632 4.0942606925964355
2633 4.1956787109375
2634 4.02781343460083
2635 3.9355311393737793
2636 4.012388229370117
2637 3.94096302986145
2638 3.9579880237579346
2639 3.8572463989257813
2640 3.828636646270752
2641 3.902961254119873
2642 3.8440752029418945
2643 4.09032678604126
2644 4.0461106300354
2645 3.9424567222595215
2646 3.8080809116363525
2647 3.8602919578552246
2648 3.961815118789673
2649 4.092043876647949
2650 3.949113130569458
2651 3.9265806674957275
2652 3.9723734855651855
2653 4.147613525390625
2654 4.1533403396606445
2655 4.05681848526001
2656 4.060117721557617
2657 4.217933177947998
2658 4.088836669921875
2659 4.167997360229492
2660 4.0776448249816895
2661 4.10781192779541
2662 4.095609664916992
2663 4.118437767028809
2664 4.1252970695495605
2665 4.241257190704346
2666 4.442063331604004
2667 4.352274417877197
2668 4.359753131866455
2669 4.219276428222656
2670 3.987248182296753
2671 3.9633917808532715
2672 4.1283111572265625
2673 4.101762294769287
2674 4.264184951782227
2675 4.247188091278076
2676 4.341811180114746
2677 4.40884256362915
2678 4.147838592529297
2679 4.106447219848633
2680 4.303610801696777
2681 4.35282039642334
2682 4.122600078582764
2683 4.113620281219482
2684 4.294992446899414
2685 4.0792999267578125
2686 4.337275505065918
2687 4.126673698425293
2688 4.151644706726074
2689 4.107325077056885
2690 4.002447605133057
2691 4.118348121643066
2692 4.263144016265869
2693 4.243234157562256
2694 4.289744853973389
2695 4.172262191772461
2696 3.994431972503662
2697 4.269667625427246
2698 4.213856220245361
2699 4.012957572937012
2700 4.070219993591309
2701 4.102391242980957
2702 4.2462358474731445
2703 4.151668548583984
2704 4.194068431854248
2705 4.227170944213867
2706 4.17366886138916
2707 4.127695560455322
2708 4.248888969421387
2709 4.118738651275635
2710 4.073481559753418
2711 4.1880927085876465
2712 4.287459850311279
2713 4.359992504119873
2714 4.368295669555664
2715 4.433606147766113
2716 4.356308460235596
2717 4.357798099517822
2718 4.176809310913086
2719 4.298527717590332
2720 4.159500598907471
2721 4.23525333404541
2722 4.240821838378906
2723 4.257373332977295
2724 4.254717826843262
2725 4.187057971954346
2726 4.258889198303223
2727 4.20700216293335
2728 4.234766483306885
2729 4.138461112976074
2730 4.151689529418945
2731 4.263064861297607
2732 4.195946216583252
2733 4.297585487365723
2734 4.191754341125488
2735 4.2542877197265625
2736 4.399888038635254
2737 4.100114345550537
2738 3.9657602310180664
2739 4.111547946929932
2740 4.185891151428223
2741 4.1875081062316895
2742 4.174506187438965
2743 4.3548903465271
2744 4.35817289352417
2745 4.2472243309021
2746 4.149203300476074
2747 4.192684173583984
2748 4.144268989562988
2749 4.273393630981445
2750 4.291751861572266
2751 4.3328728675842285
2752 4.344085216522217
2753 4.25106954574585
2754 4.2240519523620605
2755 4.038374900817871
2756 4.10788631439209
2757 4.14805269241333
2758 4.207555770874023
2759 4.126496315002441
2760 4.275619983673096
2761 4.174501895904541
2762 4.060379505157471
2763 4.045401096343994
2764 4.1915082931518555
2765 4.202428817749023
2766 4.141077518463135
2767 4.216893672943115
2768 4.123026371002197
2769 4.033761501312256
2770 4.214395046234131
2771 4.315435886383057
2772 4.139062404632568
2773 4.213515281677246
2774 4.288904190063477
2775 4.318551063537598
2776 4.310583114624023
2777 4.320172309875488
2778 4.405989170074463
2779 4.381624221801758
2780 4.370150566101074
2781 4.51955509185791
2782 4.360525608062744
2783 4.2360076904296875
2784 4.451010704040527
2785 4.483994960784912
2786 4.593857765197754
2787 4.48705530166626
2788 4.319240093231201
2789 4.191837310791016
2790 4.331313133239746
2791 4.446579933166504
2792 4.365166187286377
2793 4.319232940673828
2794 4.30130672454834
2795 4.472988128662109
2796 4.317748069763184
2797 4.267817497253418
2798 4.429437160491943
2799 4.526256561279297
2800 4.458502292633057
2801 4.438953876495361
2802 4.499969005584717
2803 4.571712970733643
2804 4.378079414367676
2805 4.268274307250977
2806 4.459763526916504
2807 4.453592300415039
2808 4.527355670928955
2809 4.4225077629089355
2810 4.48335599899292
2811 4.565993309020996
2812 4.475454330444336
2813 4.414527893066406
2814 4.694380760192871
2815 4.522078514099121
2816 4.5083088874816895
2817 4.586611270904541
2818 4.51056432723999
2819 4.487283229827881
2820 4.395697116851807
2821 4.52340841293335
2822 4.609585762023926
2823 4.573921203613281
2824 4.520021438598633
2825 4.454503536224365
2826 4.393525123596191
2827 4.517600059509277
2828 4.491767883300781
2829 4.683069229125977
2830 4.703677654266357
2831 4.588071823120117
2832 4.700674057006836
2833 4.722947597503662
2834 4.706920146942139
2835 4.546462059020996
2836 4.5768961906433105
2837 4.545767307281494
2838 4.607512950897217
2839 4.657116889953613
2840 4.70757532119751
2841 4.641146183013916
2842 4.493943214416504
2843 4.376032829284668
2844 4.318382740020752
2845 4.268611907958984
2846 4.243560791015625
2847 4.2191691398620605
2848 4.258877277374268
2849 4.3159966468811035
2850 4.3461432456970215
2851 4.177788734436035
2852 4.269808292388916
2853 4.198087215423584
2854 4.430508136749268
2855 4.392723560333252
2856 4.350280284881592
2857 4.3343825340271
2858 4.307414531707764
2859 4.319998741149902
2860 4.332149028778076
2861 4.436874866485596
2862 4.422555446624756
2863 4.397624492645264
2864 4.479722023010254
2865 4.465432643890381
2866 4.537578582763672
2867 4.442807674407959
2868 4.475711345672607
2869 4.324312210083008
2870 4.230310440063477
2871 4.290289878845215
2872 4.324530124664307
2873 4.205057144165039
2874 4.290238380432129
2875 4.61310338973999
2876 4.396773338317871
2877 4.51701021194458
2878 4.281076431274414
2879 4.3030900955200195
2880 4.328126907348633
2881 4.391402721405029
2882 4.288247108459473
2883 4.2740159034729
2884 4.318794250488281
2885 4.4013142585754395
2886 4.5110392570495605
2887 4.479382038116455
2888 4.535576820373535
2889 4.433669567108154
2890 4.526995658874512
2891 4.536182880401611
2892 4.548943042755127
2893 4.514608860015869
2894 4.538331508636475
2895 4.492904186248779
2896 4.464118480682373
2897 4.583305358886719
2898 4.427417278289795
2899 4.505354404449463
2900 4.636228561401367
2901 4.547584056854248
2902 4.737846374511719
2903 4.5085930824279785
2904 4.516242504119873
2905 4.442342758178711
2906 4.325901031494141
2907 4.336089134216309
2908 4.430263996124268
2909 4.482447624206543
2910 4.622605800628662
2911 4.566466331481934
2912 4.499348163604736
2913 4.383675575256348
2914 4.536140441894531
2915 4.3951873779296875
2916 4.310346603393555
2917 4.25643253326416
2918 4.315867900848389
2919 4.406588554382324
2920 4.400344371795654
2921 4.554871082305908
2922 4.463095188140869
2923 4.500453472137451
2924 4.440093994140625
2925 4.290238380432129
2926 4.356695652008057
2927 4.231480598449707
2928 4.1802215576171875
2929 4.134163856506348
2930 4.0483479499816895
2931 4.181880950927734
2932 4.284099102020264
2933 4.458851337432861
2934 4.456648349761963
2935 4.341673851013184
2936 4.251267433166504
2937 4.309651851654053
2938 4.399783611297607
2939 4.631433010101318
2940 4.621016502380371
2941 4.466008186340332
2942 4.576394081115723
2943 4.382773399353027
2944 4.3302083015441895
2945 4.51144552230835
2946 4.674952030181885
2947 4.498083114624023
2948 4.509939670562744
2949 4.545037269592285
2950 4.660645961761475
2951 4.557219505310059
2952 4.507190704345703
2953 4.489120960235596
2954 4.634758472442627
2955 4.616528511047363
2956 4.752204418182373
2957 4.632347106933594
2958 4.468189716339111
2959 4.688440322875977
2960 4.520116329193115
2961 4.489964485168457
2962 4.666719436645508
2963 4.619185447692871
2964 4.533444881439209
2965 4.522862434387207
2966 4.445450305938721
2967 4.313243865966797
2968 4.448695659637451
2969 4.500669002532959
2970 4.501871109008789
2971 4.467498302459717
2972 4.483303546905518
2973 4.572375774383545
2974 4.4232988357543945
2975 4.2462592124938965
2976 4.376937389373779
2977 4.532158851623535
2978 4.318044662475586
2979 4.359373569488525
2980 4.434202671051025
2981 4.446221828460693
2982 4.4844536781311035
2983 4.477610111236572
2984 4.514700889587402
2985 4.642610549926758
2986 4.488886833190918
2987 4.399306774139404
2988 4.477701663970947
2989 4.567772388458252
2990 4.5797343254089355
2991 4.450666904449463
2992 4.483211040496826
2993 4.25846529006958
2994 4.2408881187438965
2995 4.295258522033691
2996 4.3048224449157715
2997 4.426450252532959
2998 4.310626983642578
2999 4.293940544128418
3000 4.5569071769714355
3001 4.387801170349121
3002 4.5131001472473145
3003 4.455677032470703
3004 4.210788249969482
3005 4.248659610748291
3006 4.399786949157715
3007 4.527307510375977
3008 4.6049957275390625
3009 4.467286586761475
3010 4.413808822631836
3011 4.266810894012451
3012 4.525757789611816
3013 4.438582897186279
3014 4.398149490356445
3015 4.488278388977051
3016 4.417319297790527
3017 4.372987270355225
3018 4.439271450042725
3019 4.322817802429199
3020 4.462222576141357
3021 4.324351787567139
3022 4.384932994842529
3023 4.294222831726074
3024 4.254385471343994
3025 4.239474773406982
3026 4.223982334136963
3027 4.21954870223999
3028 4.340478420257568
3029 4.25658655166626
3030 4.510800361633301
3031 4.3488898277282715
3032 4.602188587188721
3033 4.4320268630981445
3034 4.398255825042725
3035 4.385448932647705
3036 4.359978675842285
3037 4.344395160675049
3038 4.212645053863525
3039 4.114875793457031
3040 4.338052272796631
3041 4.265022277832031
3042 4.096942901611328
3043 4.278428077697754
3044 4.135367393493652
3045 4.098552703857422
3046 4.176254749298096
3047 4.364140033721924
3048 4.2722930908203125
3049 4.250728607177734
3050 4.2252092361450195
3051 4.162661552429199
3052 4.259212493896484
3053 4.4310479164123535
3054 4.260531425476074
3055 4.402185440063477
3056 4.519591808319092
3057 4.455137252807617
3058 4.34903621673584
3059 4.354313850402832
3060 4.41208553314209
3061 4.353129863739014
3062 4.405878067016602
3063 4.504568099975586
3064 4.552155017852783
3065 4.63297176361084
3066 4.609264373779297
3067 4.3983564376831055
3068 4.143128395080566
3069 4.108268737792969
3070 4.058080673217773
3071 4.149609565734863
3072 4.024511337280273
3073 4.2808918952941895
3074 4.204864025115967
3075 4.053988933563232
3076 4.126640319824219
3077 4.228116035461426
3078 4.156843185424805
3079 4.047282695770264
3080 4.164321422576904
3081 4.13187313079834
3082 4.168697834014893
3083 4.186375617980957
3084 4.253191947937012
3085 4.229318618774414
3086 4.290491580963135
3087 4.215198040008545
3088 4.093118190765381
3089 4.154755592346191
3090 4.002291202545166
3091 4.032211780548096
3092 4.10204553604126
3093 4.097156047821045
3094 4.067431926727295
3095 4.029356002807617
3096 4.002912521362305
3097 4.20612907409668
3098 4.229877471923828
3099 4.250423908233643
3100 4.121656894683838
3101 4.0492167472839355
3102 4.115502834320068
3103 4.102350234985352
3104 4.0786004066467285
3105 4.243096828460693
3106 4.1724700927734375
3107 4.122872352600098
3108 4.283680438995361
3109 4.265967845916748
3110 4.209303379058838
3111 4.1142401695251465
3112 4.032798767089844
3113 4.04186487197876
3114 3.9570631980895996
3115 4.130130290985107
3116 4.057492256164551
3117 4.146967887878418
3118 4.068634986877441
3119 4.187483310699463
3120 4.182765960693359
3121 4.209949970245361
3122 4.235529899597168
3123 4.172629356384277
3124 4.072403907775879
3125 4.145109176635742
3126 4.155944347381592
3127 4.1870856285095215
3128 4.132051944732666
3129 4.048563003540039
3130 4.1733293533325195
3131 4.0667009353637695
3132 4.068062782287598
3133 4.097801208496094
3134 4.381453514099121
3135 4.249710559844971
3136 4.330715656280518
3137 4.1848320960998535
3138 4.394207000732422
3139 4.409394264221191
3140 4.4186577796936035
3141 4.321422576904297
3142 4.202907562255859
3143 4.24129056930542
3144 4.296229839324951
3145 4.224681377410889
3146 4.323368072509766
3147 4.252290725708008
3148 4.247353553771973
3149 4.429007530212402
3150 4.226570129394531
3151 4.2718281745910645
3152 4.261467933654785
3153 4.255130767822266
3154 4.2921061515808105
3155 4.378830432891846
3156 4.309760093688965
3157 4.232578754425049
3158 4.215491771697998
3159 4.094973087310791
3160 4.146449089050293
3161 4.1049957275390625
3162 4.315455436706543
3163 4.292745113372803
3164 4.505866050720215
3165 4.522086143493652
3166 4.440550804138184
3167 4.368052005767822
3168 4.537934303283691
3169 4.55731725692749
3170 4.549185752868652
3171 4.822600364685059
3172 4.529664516448975
3173 4.64853048324585
3174 4.392634391784668
3175 4.5380353927612305
3176 4.3768086433410645
3177 4.326971054077148
3178 4.380685806274414
3179 4.346209526062012
3180 4.2022929191589355
3181 4.427090644836426
3182 4.431296348571777
3183 4.437592506408691
3184 4.427827835083008
3185 4.553128242492676
3186 4.500469207763672
3187 4.571268081665039
3188 4.667112827301025
3189 4.514758110046387
3190 4.561944961547852
3191 4.738553524017334
3192 4.629444599151611
3193 4.530411243438721
3194 4.550668239593506
3195 4.588686943054199
3196 4.489640712738037
3197 4.378890037536621
3198 4.423441410064697
3199 4.480765342712402
3200 4.3868231773376465
3201 4.394707202911377
3202 4.402585983276367
3203 4.412198543548584
3204 4.488368034362793
3205 4.407349586486816
3206 4.319138526916504
3207 4.396799564361572
3208 4.515219688415527
3209 4.309630393981934
3210 4.530029296875
3211 4.536746978759766
3212 4.448365211486816
3213 4.623589992523193
3214 4.570058822631836
3215 4.697748184204102
3216 4.610640048980713
3217 4.421114444732666
3218 4.359203815460205
3219 4.527040004730225
3220 4.37631893157959
3221 4.437274932861328
3222 4.453319072723389
3223 4.5432281494140625
3224 4.557763576507568
3225 4.430614471435547
3226 4.449044704437256
3227 4.4760003089904785
3228 4.426265239715576
3229 4.556081771850586
3230 4.4365315437316895
3231 4.605841159820557
3232 4.447652339935303
3233 4.558088302612305
3234 4.387224197387695
3235 4.527425765991211
3236 4.544973373413086
3237 4.554586887359619
3238 4.54025936126709
3239 4.3650336265563965
3240 4.365663528442383
3241 4.44124698638916
3242 4.363101005554199
3243 4.210196495056152
3244 4.4560346603393555
3245 4.551950931549072
3246 4.575747966766357
3247 4.6043701171875
3248 4.732051372528076
3249 4.617424964904785
3250 4.51042366027832
3251 4.547812461853027
3252 4.3255414962768555
3253 4.4741973876953125
3254 4.442202091217041
3255 4.597641468048096
3256 4.57332706451416
3257 4.2991180419921875
3258 4.399840354919434
3259 4.32793664932251
3260 4.427341938018799
3261 4.4134931564331055
3262 4.318608283996582
3263 4.207417964935303
3264 4.30540657043457
3265 4.346482753753662
3266 4.285730838775635
3267 4.350507736206055
3268 4.345182418823242
3269 4.36863899230957
3270 4.406729221343994
3271 4.648946285247803
3272 4.771836757659912
3273 4.66855525970459
3274 4.552802562713623
3275 4.401731014251709
3276 4.504518985748291
3277 4.445819854736328
3278 4.327304840087891
3279 4.4294843673706055
3280 4.3909406661987305
3281 4.428404331207275
3282 4.351486682891846
3283 4.649675369262695
3284 4.59590482711792
3285 4.613400936126709
3286 4.685490131378174
3287 4.547152042388916
3288 4.620295524597168
3289 4.609435081481934
3290 4.625968933105469
3291 4.492454528808594
3292 4.412188529968262
3293 4.266860008239746
3294 4.446443557739258
3295 4.325014591217041
3296 4.5189595222473145
3297 4.659677982330322
3298 4.497357368469238
3299 4.556766510009766
3300 4.565067291259766
3301 4.499343395233154
3302 4.423491954803467
3303 4.5700249671936035
3304 4.4976325035095215
3305 4.428874969482422
3306 4.384890556335449
3307 4.322229385375977
3308 4.316704273223877
3309 4.381081581115723
3310 4.472177028656006
3311 4.327454566955566
3312 4.394265651702881
3313 4.239347457885742
3314 4.290463924407959
3315 4.241256237030029
3316 4.367691993713379
3317 4.4026641845703125
3318 4.272475719451904
3319 4.176985740661621
3320 4.200131416320801
3321 4.289798259735107
3322 4.2719950675964355
3323 4.265126705169678
3324 4.30881929397583
3325 4.246590614318848
3326 4.253647804260254
3327 4.3615031242370605
3328 4.319885730743408
3329 4.355286121368408
3330 4.261221408843994
3331 4.203128814697266
3332 4.114142417907715
3333 4.195796966552734
3334 4.233158111572266
3335 4.184327602386475
3336 4.320357799530029
3337 4.072798728942871
3338 4.289924621582031
3339 4.313079357147217
3340 4.3419189453125
3341 4.305226802825928
3342 4.274272918701172
3343 4.237952709197998
3344 4.291249752044678
3345 4.199191570281982
3346 4.186680793762207
3347 4.184228897094727
3348 4.257554054260254
3349 4.224911212921143
3350 4.454233646392822
3351 4.332243919372559
3352 4.4579877853393555
3353 4.402646541595459
3354 4.568408489227295
3355 4.3166704177856445
3356 4.141414642333984
3357 4.326478481292725
3358 4.424682140350342
3359 4.485106945037842
3360 4.547355651855469
3361 4.670836925506592
3362 4.484521865844727
3363 4.6047163009643555
3364 4.558096408843994
3365 4.524916172027588
3366 4.54534387588501
3367 4.497260570526123
3368 4.37742805480957
3369 4.166446208953857
3370 4.186868667602539
3371 4.184975624084473
3372 4.123191833496094
3373 4.120064735412598
3374 4.181022644042969
3375 4.144199371337891
3376 4.198906421661377
3377 4.193556308746338
3378 4.328464031219482
3379 4.255596160888672
3380 4.248299598693848
3381 4.149347305297852
3382 4.089076995849609
3383 3.9312191009521484
3384 4.092209815979004
3385 4.074985027313232
3386 4.039830684661865
3387 4.071855545043945
3388 4.123283386230469
3389 4.234070301055908
3390 4.236268997192383
3391 4.190180778503418
3392 4.182570457458496
3393 4.206193447113037
3394 4.112481594085693
3395 4.17608642578125
3396 4.019888877868652
3397 4.173185348510742
3398 4.263459205627441
3399 4.329124450683594
3400 4.033237457275391
3401 4.01097297668457
3402 4.1951985359191895
3403 4.210064888000488
3404 4.080344200134277
3405 4.1972246170043945
3406 4.296840190887451
3407 4.191411018371582
3408 4.4421844482421875
3409 4.452915191650391
3410 4.441108226776123
3411 4.495200157165527
3412 4.389928817749023
3413 4.171627044677734
3414 4.245532035827637
3415 4.306876182556152
3416 4.339887619018555
3417 4.2213215827941895
3418 4.088616371154785
3419 4.221859455108643
3420 4.003134250640869
3421 4.155704021453857
3422 4.222243309020996
3423 4.204071521759033
3424 4.0951995849609375
3425 4.138852119445801
3426 4.035736083984375
3427 4.143418312072754
3428 4.033935546875
3429 4.064635276794434
3430 4.114893913269043
3431 4.145354747772217
3432 4.135002136230469
3433 4.095572471618652
3434 4.159203052520752
3435 4.092922210693359
3436 4.043153762817383
3437 3.9981284141540527
3438 4.01431941986084
3439 3.975891351699829
3440 4.104310512542725
3441 4.06632661819458
3442 4.066212177276611
3443 4.004366874694824
3444 3.9132940769195557
3445 4.04109525680542
3446 4.0104079246521
3447 3.9436092376708984
3448 4.028918743133545
3449 3.9975991249084473
3450 4.26742696762085
3451 4.1258344650268555
3452 4.036251068115234
3453 4.035948276519775
3454 4.026476860046387
3455 3.969787359237671
3456 3.9885685443878174
3457 4.102471828460693
3458 4.06730318069458
3459 4.1543402671813965
3460 4.137491226196289
3461 4.244124889373779
3462 4.253549098968506
3463 4.485932350158691
3464 4.350169658660889
3465 4.209851264953613
3466 4.105108737945557
3467 4.366074085235596
3468 4.273824691772461
3469 4.07661247253418
3470 4.211287021636963
3471 4.117140769958496
3472 4.046678066253662
3473 3.9362165927886963
3474 4.172159671783447
3475 4.039335250854492
3476 3.9882302284240723
3477 4.046125411987305
3478 4.175494194030762
3479 4.056496620178223
3480 4.115744590759277
3481 4.087587356567383
3482 4.038637638092041
3483 4.009111404418945
3484 4.051311492919922
3485 4.126684188842773
3486 4.102180480957031
3487 4.012219429016113
3488 4.102879047393799
3489 4.114426612854004
3490 4.1295342445373535
3491 4.083210468292236
3492 4.103547096252441
3493 4.023545265197754
3494 4.064154624938965
3495 4.003997802734375
3496 4.082393646240234
3497 3.9887638092041016
3498 4.13450288772583
3499 4.107833385467529
3500 4.1648030281066895
3501 4.1658196449279785
3502 4.160650730133057
3503 4.104304790496826
3504 4.235998153686523
3505 4.274333477020264
3506 4.126951217651367
3507 4.289341449737549
3508 4.296530723571777
3509 4.277310848236084
3510 4.1313652992248535
3511 4.083284854888916
3512 4.0770416259765625
3513 4.1077680587768555
3514 4.155226707458496
3515 4.2845540046691895
3516 4.1609368324279785
3517 4.117422103881836
3518 4.106339931488037
3519 4.2253618240356445
3520 4.039027690887451
3521 4.162381172180176
3522 4.1601152420043945
3523 4.053400039672852
3524 3.992516279220581
3525 4.070200443267822
3526 4.084813117980957
3527 4.025180339813232
3528 4.0462117195129395
3529 4.045525074005127
3530 4.074767589569092
3531 4.03607177734375
3532 3.9834485054016113
3533 4.247373104095459
3534 4.146973609924316
3535 4.249975681304932
3536 4.3199462890625
3537 4.287349224090576
3538 4.3217267990112305
3539 4.4192681312561035
3540 4.213133335113525
3541 4.184170722961426
3542 4.203520774841309
3543 4.21619176864624
3544 4.074746131896973
3545 4.0641021728515625
3546 3.991056203842163
3547 4.059856414794922
3548 4.133645534515381
3549 4.16661262512207
3550 4.174205780029297
3551 4.179166316986084
3552 4.179315090179443
3553 4.030313491821289
3554 4.221083641052246
3555 4.135769367218018
3556 3.995468854904175
3557 4.184743881225586
3558 4.171226978302002
3559 4.194248199462891
3560 4.189590930938721
3561 4.146634101867676
3562 4.074644088745117
3563 4.155648231506348
3564 4.2859110832214355
3565 4.123123645782471
3566 4.157323360443115
3567 4.1014604568481445
3568 4.041880130767822
3569 4.120539665222168
3570 4.080195903778076
3571 4.210536479949951
3572 4.013161659240723
3573 4.048754692077637
3574 4.18104362487793
3575 4.080706596374512
3576 4.1219964027404785
3577 4.277599811553955
3578 4.26140832901001
3579 4.261441230773926
3580 4.110302448272705
3581 4.193874835968018
3582 4.134293556213379
3583 4.2365336418151855
3584 4.225155353546143
3585 4.217679500579834
3586 4.242536544799805
3587 4.267943382263184
3588 4.188083648681641
3589 4.085971355438232
3590 4.088332653045654
3591 4.049602031707764
3592 4.163944244384766
3593 4.1358137130737305
3594 4.135934829711914
3595 4.064328670501709
3596 4.104372024536133
3597 4.146110534667969
3598 4.2179059982299805
3599 4.161920070648193
3600 4.093903064727783
3601 4.076756477355957
3602 4.072803974151611
3603 4.1330790519714355
3604 4.172502040863037
3605 4.186102867126465
3606 4.115569591522217
3607 4.010964870452881
3608 4.102062225341797
3609 4.1478271484375
3610 4.127694129943848
3611 4.321551322937012
3612 4.048335552215576
3613 4.252479553222656
3614 4.05747127532959
3615 3.884291887283325
3616 4.035994529724121
3617 4.08289098739624
3618 4.195747375488281
3619 4.2732157707214355
3620 4.185465335845947
3621 4.245156288146973
3622 4.21624231338501
3623 3.9773387908935547
3624 4.101884365081787
3625 4.185423374176025
3626 4.062809944152832
3627 3.9891443252563477
3628 4.095446586608887
3629 4.193084239959717
3630 4.101169586181641
3631 4.088435649871826
3632 4.048737049102783
3633 4.0289998054504395
3634 4.01788854598999
3635 4.042001724243164
3636 4.067259788513184
3637 4.194117069244385
3638 4.089314937591553
3639 4.1651411056518555
3640 4.026324272155762
3641 4.088742256164551
3642 4.047881126403809
3643 4.2560319900512695
3644 4.2126874923706055
3645 3.9412190914154053
3646 3.8464081287384033
3647 3.951481342315674
3648 3.9616758823394775
3649 4.033386707305908
3650 3.8949687480926514
3651 4.042234420776367
3652 4.035786151885986
3653 3.959608554840088
3654 4.0381903648376465
3655 4.099191665649414
3656 4.044579029083252
3657 4.001977443695068
3658 4.255826950073242
3659 4.111185073852539
3660 4.054656505584717
3661 3.860264778137207
3662 3.950366735458374
3663 4.068970203399658
3664 4.015861988067627
3665 4.06863260269165
3666 4.062222480773926
3667 4.101053237915039
3668 3.9560635089874268
3669 3.9915480613708496
3670 4.106633186340332
3671 4.118872165679932
3672 4.009565830230713
3673 4.337499141693115
3674 4.215782642364502
3675 4.258735656738281
3676 4.353186130523682
3677 4.186124324798584
3678 4.194697380065918
3679 4.272369861602783
3680 4.227100849151611
3681 4.225086688995361
3682 4.175802707672119
3683 4.077198028564453
3684 4.039559841156006
3685 4.310959339141846
3686 4.172911167144775
3687 4.167999267578125
3688 4.028604507446289
3689 4.073395252227783
3690 4.282187461853027
3691 4.360250949859619
3692 4.3347649574279785
3693 4.210532188415527
3694 4.076128005981445
3695 4.076612949371338
3696 4.1730780601501465
3697 4.199767112731934
3698 4.2605156898498535
3699 4.152775764465332
3700 4.114216327667236
3701 4.144983291625977
3702 4.2428202629089355
3703 4.392028331756592
3704 4.191275596618652
3705 4.155081748962402
3706 4.130862712860107
3707 4.156554222106934
3708 4.170312404632568
3709 4.191228866577148
3710 4.199520111083984
3711 4.089444160461426
3712 4.216780662536621
3713 4.180720329284668
3714 4.089913845062256
3715 4.249298572540283
3716 4.14219331741333
3717 4.067551612854004
3718 4.176572799682617
3719 4.095713138580322
3720 4.227203369140625
3721 4.224696159362793
3722 4.140538692474365
3723 4.242760181427002
3724 4.294271469116211
3725 4.174227237701416
3726 4.245651721954346
3727 4.194338321685791
3728 4.292831897735596
3729 4.254615306854248
3730 4.187411308288574
3731 4.174132347106934
3732 4.135799884796143
3733 4.16672420501709
3734 4.183663368225098
3735 4.290407180786133
3736 4.313683032989502
3737 4.085898399353027
3738 4.339865684509277
3739 4.175683498382568
3740 4.1761369705200195
3741 4.031668663024902
3742 4.024850368499756
3743 4.117063999176025
3744 4.151401996612549
3745 4.155378341674805
3746 4.296370983123779
3747 4.1630659103393555
3748 4.074267864227295
3749 4.093508243560791
3750 4.141307353973389
3751 4.1986083984375
3752 4.112851619720459
3753 4.069398403167725
3754 4.0937371253967285
3755 4.1629180908203125
3756 4.185589790344238
3757 4.2086567878723145
3758 4.162830829620361
3759 4.151750564575195
3760 4.062827110290527
3761 4.105018615722656
3762 4.1884541511535645
3763 4.237330913543701
3764 4.284350872039795
3765 4.2801079750061035
3766 4.287965297698975
3767 4.135600566864014
3768 4.235774517059326
3769 4.281920433044434
3770 4.272395610809326
3771 4.178448677062988
3772 4.2197160720825195
3773 4.2181501388549805
3774 4.059299945831299
3775 4.20218563079834
3776 4.164008617401123
3777 4.164549827575684
3778 4.186155319213867
3779 4.088293552398682
3780 4.056789398193359
3781 4.17891788482666
3782 4.152494430541992
3783 4.197225570678711
3784 4.090628623962402
3785 4.1538405418396
3786 4.182045936584473
3787 4.2526092529296875
3788 4.151035308837891
3789 4.016563892364502
3790 4.123112201690674
3791 4.0686516761779785
3792 4.1985931396484375
3793 4.006390571594238
3794 4.114858627319336
3795 4.151121616363525
3796 4.216685771942139
3797 4.248803615570068
3798 4.247604846954346
3799 4.221436023712158
3800 4.035544395446777
3801 4.16245174407959
3802 4.183509826660156
3803 4.069011688232422
3804 4.073388576507568
3805 4.0691046714782715
3806 4.02348518371582
3807 4.027864456176758
3808 4.098230838775635
3809 4.041872024536133
3810 4.049942493438721
3811 4.164742946624756
3812 4.086255073547363
3813 4.160090923309326
3814 4.166285037994385
3815 4.047224044799805
3816 4.125260829925537
3817 4.191133499145508
3818 4.092023849487305
3819 4.034445762634277
3820 4.181360721588135
3821 4.121079921722412
3822 4.0511474609375
3823 4.176979064941406
3824 4.3313984870910645
3825 4.137756824493408
3826 4.218336582183838
3827 4.247171878814697
3828 4.14680290222168
3829 4.233699321746826
3830 4.243520259857178
3831 4.1847100257873535
3832 4.17211389541626
3833 4.2134013175964355
3834 4.113046646118164
3835 4.198536396026611
3836 4.153611660003662
3837 4.104926109313965
3838 4.148837566375732
3839 4.081485271453857
3840 4.084881782531738
3841 3.999340772628784
3842 4.131804466247559
3843 4.115412712097168
3844 4.164872646331787
3845 4.221835613250732
3846 4.274860382080078
3847 4.212190628051758
3848 4.159540176391602
3849 4.294942378997803
3850 4.187892436981201
3851 4.0023112297058105
3852 4.092404842376709
3853 4.1845550537109375
3854 4.176302909851074
3855 4.090522766113281
3856 3.9926321506500244
3857 3.930297374725342
3858 4.125409126281738
3859 4.101013660430908
3860 4.1167731285095215
3861 4.247622013092041
3862 4.118798732757568
3863 4.217517852783203
3864 4.127664089202881
3865 4.133279323577881
3866 4.134906768798828
3867 4.1213202476501465
3868 4.278103351593018
3869 4.389227867126465
3870 4.132643699645996
3871 4.245434284210205
3872 4.2697649002075195
3873 4.233782768249512
3874 4.1501593589782715
3875 4.231086730957031
3876 4.079710960388184
3877 4.053861141204834
3878 4.196402549743652
3879 4.253156661987305
3880 4.234304904937744
3881 4.081901550292969
3882 4.223078727722168
3883 4.187841415405273
3884 4.172146797180176
3885 4.06082820892334
3886 4.053986549377441
3887 4.0807905197143555
3888 4.179059028625488
3889 4.077031135559082
3890 4.135047912597656
3891 4.125945568084717
3892 4.291471004486084
3893 4.141412734985352
3894 4.115799427032471
3895 4.041618347167969
3896 4.117173671722412
3897 4.032319068908691
3898 3.9999094009399414
3899 4.10554838180542
3900 4.121952056884766
3901 4.108855247497559
3902 4.118776798248291
3903 3.9976000785827637
3904 4.044205665588379
3905 4.112967491149902
3906 4.1267547607421875
3907 4.101550579071045
3908 4.1455230712890625
3909 4.136175632476807
3910 4.115466594696045
3911 3.954000949859619
3912 4.191174507141113
3913 4.1172637939453125
3914 4.146201133728027
3915 4.139744758605957
3916 3.9908275604248047
3917 4.183869361877441
3918 4.15117073059082
3919 4.179250717163086
3920 4.210310935974121
3921 4.327315807342529
3922 4.3132243156433105
3923 4.153192043304443
3924 4.178253650665283
3925 4.247852325439453
3926 4.088372707366943
3927 4.136142730712891
3928 4.21904182434082
3929 4.237730979919434
3930 4.206711292266846
3931 4.3058271408081055
3932 4.403005123138428
3933 4.410604476928711
3934 4.320358753204346
3935 4.279230117797852
3936 4.260046005249023
3937 4.415588855743408
3938 4.3731608390808105
3939 4.548027992248535
3940 4.356489658355713
3941 4.2854084968566895
3942 4.2461628913879395
3943 4.2792229652404785
3944 4.190675735473633
3945 4.275981903076172
3946 4.225893497467041
3947 4.253053665161133
3948 4.329432487487793
3949 4.364365100860596
3950 4.377506256103516
3951 4.384550094604492
3952 4.190837860107422
3953 4.223031520843506
3954 4.237646102905273
3955 4.212756156921387
3956 4.117688179016113
3957 4.303882122039795
3958 4.194656848907471
3959 4.189550876617432
3960 4.387179851531982
3961 4.150097846984863
3962 4.198225021362305
3963 4.317075729370117
3964 4.397253513336182
3965 4.483369827270508
3966 4.516434192657471
3967 4.33640193939209
3968 4.290708541870117
3969 4.2941765785217285
3970 4.399721622467041
3971 4.307694911956787
3972 4.333757400512695
3973 4.317412376403809
3974 4.236624717712402
3975 4.233389377593994
3976 4.3432536125183105
3977 4.250912189483643
3978 4.221924781799316
3979 4.264835834503174
3980 4.146939277648926
3981 4.176027774810791
3982 4.295309543609619
3983 4.140720367431641
3984 4.238940238952637
3985 4.316685676574707
3986 4.294416904449463
3987 4.331680774688721
3988 4.185804843902588
3989 4.36708402633667
3990 4.3700361251831055
3991 4.335853576660156
3992 4.45375394821167
3993 4.353758335113525
3994 4.3625335693359375
3995 4.349997520446777
3996 4.358740329742432
3997 4.363619327545166
3998 4.4424591064453125
3999 4.604043006896973
