# Supplementary material for: Design of buried charged networks in artificial proteins
Source: Nat Commun. 2021 Mar 25;12:1895. doi: 10.1038/s41467-021-21909-7 (PMC7994573; doi:10.1038/s41467-021-21909-7)
Supplement: Supplementary file 4 — Source Data [file 41467_2021_21909_MOESM4_ESM.zip › source_data_final_revised/SI1/b/1_rmsf.txt]

4 1 P1 8.227020263671875
11 2 P1 6.409266948699951
26 3 P1 4.869169235229492
45 4 P1 2.6758129596710205
69 5 P1 1.8819977045059204
91 6 P1 1.5634229183197021
108 7 P1 1.6031547784805298
128 8 P1 1.5514847040176392
143 9 P1 1.1850627660751343
155 10 P1 1.2072129249572754
165 11 P1 1.4799740314483643
184 12 P1 1.2484941482543945
201 13 P1 1.1448307037353516
223 14 P1 1.4431405067443848
243 15 P1 1.246679425239563
258 16 P1 1.16213059425354
273 17 P1 1.410139799118042
283 18 P1 1.4838606119155884
302 19 P1 1.4390445947647095
316 20 P1 1.3977855443954468
333 21 P1 1.3664140701293945
353 22 P1 1.4024256467819214
368 23 P1 1.437590479850769
380 24 P1 1.398551106452942
399 25 P1 1.6772178411483765
421 26 P1 1.9914636611938477
438 27 P1 2.116593599319458
457 28 P1 2.8133058547973633
464 29 P1 3.0814473628997803
471 30 P1 3.9878525733947754
482 31 P1 4.748023986816406
489 32 P1 4.9021687507629395
500 33 P1 4.827337741851807
507 34 P1 4.145026206970215
518 35 P1 4.152632236480713
525 36 P1 3.1546518802642822
532 37 P1 1.6122848987579346
547 38 P1 1.1346732378005981
566 39 P1 1.2120599746704102
590 40 P1 1.2446109056472778
612 41 P1 1.0354118347167969
629 42 P1 1.0333505868911743
649 43 P1 1.2953622341156006
664 44 P1 1.3023813962936401
676 45 P1 1.1814906597137451
686 46 P1 1.405963659286499
705 47 P1 1.6526739597320557
722 48 P1 1.5116167068481445
744 49 P1 1.4742321968078613
766 50 P1 1.26521635055542
781 51 P1 1.291316032409668
796 52 P1 1.3016293048858643
806 53 P1 1.2141625881195068
825 54 P1 1.2429239749908447
839 55 P1 1.2155860662460327
856 56 P1 1.37572181224823
876 57 P1 1.578022837638855
891 58 P1 1.5269402265548706
903 59 P1 1.5330535173416138
922 60 P1 2.131643533706665
944 61 P1 2.3867528438568115
961 62 P1 2.2944984436035156
980 63 P1 2.6206276416778564
987 64 P1 3.0409462451934814
994 65 P1 3.1064958572387695
1005 66 P1 3.945476770401001
1012 67 P1 4.402614593505859
1023 68 P1 4.156485080718994
1030 69 P1 4.610467910766602
1041 70 P1 4.231858730316162
1048 71 P1 2.9389750957489014
1055 72 P1 1.9519530534744263
1070 73 P1 1.1122918128967285
1089 74 P1 1.0720152854919434
1113 75 P1 1.1638902425765991
1135 76 P1 0.9900511503219604
1152 77 P1 0.7991006970405579
1172 78 P1 0.8318755030632019
1187 79 P1 0.8615870475769043
1199 80 P1 0.7879178524017334
1209 81 P1 0.749434232711792
1228 82 P1 0.7645815014839172
1245 83 P1 0.7710985541343689
1267 84 P1 0.7501083016395569
1287 85 P1 0.7906404137611389
1302 86 P1 0.7976012825965881
1317 87 P1 0.7848197817802429
1327 88 P1 0.8302894830703735
1346 89 P1 0.8486342430114746
1360 90 P1 0.7948952913284302
1377 91 P1 0.850382924079895
1397 92 P1 0.9541085362434387
1412 93 P1 0.9632068872451782
1424 94 P1 0.9506040811538696
1443 95 P1 1.2367476224899292
1465 96 P1 1.3912667036056519
1482 97 P1 1.313014030456543
1501 98 P1 2.3211331367492676
1508 99 P1 2.721226930618286
1515 100 P1 3.55183482170105
1526 101 P1 4.217122554779053
1533 102 P1 4.617525577545166
1544 103 P1 4.268791198730469
1551 104 P1 3.4598820209503174
1562 105 P1 2.710286855697632
1569 106 P1 2.6102213859558105
1576 107 P1 1.7894710302352905
1591 108 P1 0.957687258720398
1610 109 P1 1.009788155555725
1634 110 P1 1.0061222314834595
1656 111 P1 0.7731946110725403
1673 112 P1 0.7222254276275635
1693 113 P1 0.7843659520149231
1708 114 P1 0.793534517288208
1720 115 P1 0.7442044019699097
1730 116 P1 0.7156667709350586
1749 117 P1 0.7057907581329346
1766 118 P1 0.7182831168174744
1788 119 P1 0.7348296046257019
1808 120 P1 0.774453341960907
1823 121 P1 0.795884907245636
1838 122 P1 0.786445140838623
1848 123 P1 0.8394680619239807
1867 124 P1 0.8848558068275452
1881 125 P1 0.8201465010643005
1898 126 P1 0.8476330041885376
1918 127 P1 1.0191386938095093
1933 128 P1 1.083099603652954
1945 129 P1 1.085603952407837
1964 130 P1 1.3653095960617065
1986 131 P1 2.108952045440674
2003 132 P1 3.2897539138793945
