# Supplementary material for: Design of buried charged networks in artificial proteins
Source: Nat Commun. 2021 Mar 25;12:1895. doi: 10.1038/s41467-021-21909-7 (PMC7994573; doi:10.1038/s41467-021-21909-7)
Supplement: Supplementary file 4 — Source Data [file 41467_2021_21909_MOESM4_ESM.zip › source_data_final_revised/SI1/b/pKa_K49.txt]

#FRAME	#LYS-49
1	10.8
2	12.7
3	11.7
4	10.8
5	9.9
6	13.8
7	13.9
8	13.1
9	13.1
10	13.1
11	14.3
12	11.3
13	10.2
14	10.1
15	14.1
16	13.0
17	11.1
18	11.3
19	11.4
20	9.6
21	9.7
22	11.1
23	10.7
24	10.9
25	10.2
26	11.2
27	10.1
28	10.2
29	11.0
30	10.6
31	10.2
32	10.5
33	10.8
34	10.5
35	11.0
36	10.6
37	10.8
38	10.2
39	9.5
40	10.3
41	10.4
42	9.8
43	9.8
44	10.9
45	9.7
46	17.9
47	13.3
48	13.1
49	15.9
50	13.3
51	9.8
52	12.9
53	10.0
54	10.2
55	14.6
56	14.7
57	14.8
58	10.1
59	10.0
60	10.2
61	10.8
62	10.7
63	10.8
64	9.5
65	10.0
66	10.4
67	10.4
68	10.7
69	10.2
70	8.4
71	10.8
72	9.5
73	10.5
74	11.2
75	13.0
76	10.2
77	10.8
78	11.2
79	13.7
80	11.0
81	11.1
82	11.5
83	12.0
84	10.6
85	11.0
86	12.0
87	10.0
88	11.4
89	10.4
90	13.9
91	12.5
92	14.5
93	10.6
94	12.1
95	10.1
96	10.5
97	9.9
98	10.9
99	10.6
100	10.4
101	10.2
102	10.7
103	11.0
104	10.4
105	10.5
106	10.1
107	10.7
108	10.3
109	9.9
110	10.0
111	9.9
112	10.0
113	9.8
114	8.2
115	9.7
116	8.5
117	12.1
118	14.6
119	12.5
120	11.9
121	12.9
122	15.3
123	13.3
124	12.8
125	9.9
126	9.4
127	10.0
128	11.3
129	14.6
130	14.6
131	14.3
132	13.6
133	13.4
134	10.1
135	9.8
136	9.7
137	10.8
138	9.2
139	9.6
140	15.9
141	10.0
142	10.6
143	10.1
144	9.1
145	11.1
146	14.7
147	15.0
148	14.4
149	14.3
150	13.3
151	13.7
152	13.7
153	14.1
154	15.0
155	11.0
156	13.5
157	8.8
158	7.9
159	9.7
160	10.5
161	10.5
162	10.8
163	10.8
164	10.2
165	10.5
166	9.9
167	14.4
168	14.7
169	14.4
170	14.4
171	12.9
172	13.6
173	10.5
174	10.1
175	13.2
176	13.6
177	13.5
178	12.2
179	15.1
180	13.9
181	13.9
182	14.2
183	10.5
184	15.1
185	8.8
186	13.9
187	7.7
188	13.9
189	12.9
190	13.7
191	13.3
192	9.2
193	9.3
194	8.3
195	12.6
196	14.4
197	13.8
198	12.9
199	12.8
200	13.1
