# Supplementary material for: Design of buried charged networks in artificial proteins
Source: Nat Commun. 2021 Mar 25;12:1895. doi: 10.1038/s41467-021-21909-7 (PMC7994573; doi:10.1038/s41467-021-21909-7)
Supplement: Supplementary file 4 — Source Data [file 41467_2021_21909_MOESM4_ESM.zip › source_data_final_revised/SI1/b/tm.txt]

λ_nm CD raw		θ
20	-29,4793	-18657,78481
20,5	-29,4812	-18658,98734
21	-29,508	-18675,94937
21,5	-29,3835	-18597,1519
22	-29,2873	-18536,26582
22,5	-28,9199	-18303,73418
23	-29,5383	-18695,12658
23,5	-29,3385	-18568,67089
24	-29,2893	-18537,53165
24,5	-28,9722	-18336,83544
25	-29,0537	-18388,41772
25,5	-28,9359	-18313,86076
26	-29,1775	-18466,77215
26,5	-29,2599	-18518,92405
27	-29,0493	-18385,63291
27,5	-28,4208	-17987,8481
28	-28,9852	-18345,06329
28,5	-29,1761	-18465,88608
29	-28,6161	-18111,4557
29,5	-28,4495	-18006,01266
30	-28,995	-18351,26582
30,5	-28,7281	-18182,34177
31	-28,8269	-18244,87342
31,5	-28,478	-18024,05063
32	-28,3859	-17965,75949
32,5	-28,4282	-17992,53165
33	-28,609	-18106,96203
33,5	-28,3502	-17943,16456
34	-28,3982	-17973,5443
34,5	-28,2225	-17862,34177
35	-28,0896	-17778,22785
35,5	-28,4682	-18017,8481
36	-28,0891	-17777,91139
36,5	-27,6587	-17505,50633
37	-27,8021	-17596,26582
37,5	-27,8218	-17608,73418
38	-28,0767	-17770,06329
38,5	-27,5263	-17421,70886
39	-27,5325	-17425,63291
39,5	-27,5975	-17466,77215
40	-27,6983	-17530,56962
40,5	-27,7397	-17556,77215
41	-27,3062	-17282,40506
41,5	-27,3756	-17326,32911
42	-27,5654	-17446,4557
42,5	-27,0278	-17106,20253
43	-26,8628	-17001,77215
43,5	-27,0473	-17118,5443
44	-27,1356	-17174,43038
44,5	-27,2479	-17245,50633
45	-26,8813	-17013,48101
45,5	-26,7866	-16953,5443
46	-26,5764	-16820,50633
46,5	-26,9799	-17075,88608
47	-26,6953	-16895,75949
47,5	-26,4863	-16763,48101
48	-26,2267	-16599,17722
48,5	-26,4033	-16710,94937
49	-26,1037	-16521,32911
49,5	-25,9996	-16455,44304
50	-25,9645	-16433,22785
50,5	-25,7859	-16320,18987
51	-25,7886	-16321,89873
51,5	-26,0376	-16479,49367
52	-25,5768	-16187,8481
52,5	-25,449	-16106,96203
53	-25,2172	-15960,25316
53,5	-25,2959	-16010,06329
54	-25,4157	-16085,88608
54,5	-24,8116	-15703,5443
55	-24,7367	-15656,13924
55,5	-24,8362	-15719,11392
56	-24,4632	-15483,03797
56,5	-24,6418	-15596,07595
57	-24,3752	-15427,34177
57,5	-24,3986	-15442,1519
58	-24,5843	-15559,68354
58,5	-23,6712	-14981,77215
59	-23,8711	-15108,29114
59,5	-23,2272	-14700,75949
60	-23,3649	-14787,91139
60,5	-23,1521	-14653,22785
61	-22,5006	-14240,88608
61,5	-23,0689	-14600,56962
62	-22,3789	-14163,86076
62,5	-22,1533	-14021,07595
63	-21,7608	-13772,65823
63,5	-21,8624	-13836,96203
64	-21,4092	-13550,12658
64,5	-21,1296	-13373,16456
65	-21,0786	-13340,88608
65,5	-20,2684	-12828,10127
66	-20,0257	-12674,49367
66,5	-20,0843	-12711,58228
67	-19,1963	-12149,55696
67,5	-18,9645	-12002,8481
68	-18,5956	-11769,36709
68,5	-18,4091	-11651,32911
69	-17,8373	-11289,43038
69,5	-17,2641	-10926,64557
70	-17,2048	-10889,11392
70,5	-16,8022	-10634,3038
71	-15,9976	-10125,06329
71,5	-15,8987	-10062,46835
72	-15,2723	-9666,012658
72,5	-15,2264	-9636,962025
73	-14,1293	-8942,594937
73,5	-13,9164	-8807,848101
74	-13,5109	-8551,202532
74,5	-13,2424	-8381,265823
75	-12,7481	-8068,417722
75,5	-12,5342	-7933,037975
76	-12,0014	-7595,822785
76,5	-11,827	-7485,443038
77	-11,3065	-7156,012658
77,5	-10,7446	-6800,379747
78	-10,9257	-6915
78,5	-10,3409	-6544,873418
79	-10,1225	-6406,64557
79,5	-9,60728	-6080,556962
80	-9,89123	-6260,272152
80,5	-9,22382	-5837,860759
81	-9,23785	-5846,740506
81,5	-8,80903	-5575,335443
82	-8,77351	-5552,85443
82,5	-8,83479	-5591,639241
83	-8,41387	-5325,234177
83,5	-7,95749	-5036,386076
84	-8,15398	-5160,746835
84,5	-8,23006	-5208,898734
85	-7,71543	-4883,183544
85,5	-7,16646	-4535,734177
86	-7,69387	-4869,537975
86,5	-7,60963	-4816,221519
87	-7,52941	-4765,449367
87,5	-7,36535	-4661,613924
88	-7,0797	-4480,822785
88,5	-7,44273	-4710,588608
89	-6,90548	-4370,556962
89,5	-7,09093	-4487,93038
90	-7,41836	-4695,164557
90,5	-7,41246	-4691,43038
91	-7,22456	-4572,506329
91,5	-7,13678	-4516,949367
92	-6,83055	-4323,132911
92,5	-6,90844	-4372,43038
93	-6,83585	-4326,487342
93,5	-6,93896	-4391,746835
94	-6,85818	-4340,620253
94,5	-7,0056	-4433,924051
95	-6,86456	-4344,658228
95,5	-6,83686	-4327,126582
96	-6,46649	-4092,71519
96,5	-6,79898	-4303,151899
97	-6,53982	-4139,126582
97,5	-6,82613	-4320,335443
98	-6,94755	-4397,183544
98,5	-6,50272	-4115,64557
99	-6,38738	-4042,64557
99,5	-6,95471	-4401,71519
100	-6,79018	-4297,582278
