# Supplementary material for: Design of buried charged networks in artificial proteins
Source: Nat Commun. 2021 Mar 25;12:1895. doi: 10.1038/s41467-021-21909-7 (PMC7994573; doi:10.1038/s41467-021-21909-7)
Supplement: Supplementary file 4 — Source Data [file 41467_2021_21909_MOESM4_ESM.zip › source_data_final_revised/SI1/b/unfolding_GdnHCl.txt]

# GdnHCl(M)			measurement			used for fit (1=used, 0=not used)
0.000000000000000000e+00	-1.790522100020751139e+01	1.000000000000000000e+00
5.000000000000000000e-01	-1.745560074704295062e+01	1.000000000000000000e+00
1.000000000000000000e+00	-1.706877049180327788e+01	1.000000000000000000e+00
1.500000000000000000e+00	-1.689466071799127889e+01	1.000000000000000000e+00
2.000000000000000000e+00	-1.616540257314795426e+01	1.000000000000000000e+00
2.500000000000000000e+00	-1.410873936501348958e+01	1.000000000000000000e+00
3.000000000000000000e+00	-1.031724839178252573e+01	1.000000000000000000e+00
3.500000000000000000e+00	-5.998217368748703926e+00	1.000000000000000000e+00
4.000000000000000000e+00	-1.815452168499688934e+00	1.000000000000000000e+00
4.500000000000000000e+00	-6.176641626893546455e-01	1.000000000000000000e+00
5.000000000000000000e+00	-4.525043681261672890e-01	1.000000000000000000e+00
5.500000000000000000e+00	-1.581863994604689738e-01	1.000000000000000000e+00
6.000000000000000000e+00	-5.348846129902470881e-02	1.000000000000000000e+00
6.500000000000000000e+00	3.873521902884416446e-02	1.000000000000000000e+00
7.000000000000000000e+00	2.710704835028013293e-01	1.000000000000000000e+00
7.500000000000000000e+00	2.770964556962025038e-01	1.000000000000000000e+00
8.000000000000000000e+00	3.330812927993359041e-01	1.000000000000000000e+00
