# Supplementary material for: Design of buried charged networks in artificial proteins
Source: Nat Commun. 2021 Mar 25;12:1895. doi: 10.1038/s41467-021-21909-7 (PMC7994573; doi:10.1038/s41467-021-21909-7)
Supplement: Supplementary file 4 — Source Data [file 41467_2021_21909_MOESM4_ESM.zip › source_data_final_revised/SI1/b/unfolding_Urea.txt]

# Urea(M)			measurement			used for fit (1=used, 0=not used)
0.000000000000000000e+00	-1.790522100020751139e+01	1.000000000000000000e+00
5.000000000000000000e-01	-1.691758456111226749e+01	1.000000000000000000e+00
1.000000000000000000e+00	-1.568348827557585068e+01	1.000000000000000000e+00
1.500000000000000000e+00	-1.450139448018260779e+01	1.000000000000000000e+00
2.000000000000000000e+00	-1.124393027599087169e+01	1.000000000000000000e+00
2.500000000000000000e+00	-5.991446876945424549e+00	1.000000000000000000e+00
3.000000000000000000e+00	-2.783073251711972951e+00	1.000000000000000000e+00
3.500000000000000000e+00	-1.843605623573355556e+00	1.000000000000000000e+00
4.000000000000000000e+00	-1.504235526042747573e+00	1.000000000000000000e+00
4.500000000000000000e+00	-1.122536210832122849e+00	1.000000000000000000e+00
5.000000000000000000e+00	-9.487781386179706677e-01	1.000000000000000000e+00
5.500000000000000000e+00	-9.002800684789374897e-01	1.000000000000000000e+00
6.000000000000000000e+00	-7.157112367711141454e-01	1.000000000000000000e+00
6.500000000000000000e+00	-6.661621705748079769e-01	1.000000000000000000e+00
7.000000000000000000e+00	8.246920522930084900e-04	1.000000000000000000e+00
7.500000000000000000e+00	-6.069394687694541490e-01	1.000000000000000000e+00
8.000000000000000000e+00	-4.884640796845819422e-01	1.000000000000000000e+00
