# Supplementary material for: Design of buried charged networks in artificial proteins
Source: Nat Commun. 2021 Mar 25;12:1895. doi: 10.1038/s41467-021-21909-7 (PMC7994573; doi:10.1038/s41467-021-21909-7)
Supplement: Supplementary file 4 — Source Data [file 41467_2021_21909_MOESM4_ESM.zip › source_data_final_revised/SI1/c/1_rmsd.txt]

Frame	RMSD (A)
1 1.1882257461547852
2 1.528052568435669
3 1.6460022926330566
4 1.5183554887771606
5 1.6292637586593628
6 1.800890564918518
7 1.9901031255722046
8 1.8330403566360474
9 1.8053544759750366
10 1.9855432510375977
11 1.975892186164856
12 2.0727429389953613
13 2.112044095993042
14 2.0080208778381348
15 2.134284019470215
16 2.123744010925293
17 2.073801040649414
18 2.077558755874634
19 2.212036371231079
20 2.0404884815216064
21 2.027681350708008
22 2.0540342330932617
23 1.9298532009124756
24 1.9942258596420288
25 2.1230411529541016
26 2.2502174377441406
27 2.117424726486206
28 2.053720474243164
29 2.087376594543457
30 2.093259811401367
31 2.0635738372802734
32 2.1583056449890137
33 2.1584410667419434
34 2.0646533966064453
35 2.1623435020446777
36 2.2666547298431396
37 2.2126550674438477
38 2.3307578563690186
39 2.1111087799072266
40 2.1644365787506104
41 2.4394371509552
42 2.462851047515869
43 2.4502851963043213
44 2.3720285892486572
45 2.4795081615448
46 2.500786542892456
47 2.4403841495513916
48 2.5474889278411865
49 2.5215094089508057
50 2.4810678958892822
51 2.48884916305542
52 2.4939956665039063
53 2.6511731147766113
54 2.7448182106018066
55 2.676400661468506
56 2.700342893600464
57 2.9781463146209717
58 2.7311835289001465
59 2.651573657989502
60 2.5148465633392334
61 2.6235108375549316
62 2.520632743835449
63 2.64211106300354
64 2.7985458374023438
65 2.7605886459350586
66 2.7526779174804688
67 2.900056838989258
68 2.855743885040283
69 2.826904296875
70 2.8068342208862305
71 2.804525136947632
72 2.91621732711792
73 2.8653547763824463
74 2.996652603149414
75 2.9323441982269287
76 2.784418821334839
77 2.9545435905456543
78 2.816039562225342
79 2.9203219413757324
80 2.919402837753296
81 2.873908758163452
82 2.800248861312866
83 2.9155900478363037
84 2.8717007637023926
85 2.8012852668762207
86 2.7975010871887207
87 2.793876886367798
88 2.8085432052612305
89 2.8146448135375977
90 2.941704273223877
91 3.046292543411255
92 3.046027660369873
93 2.9930782318115234
94 2.9411919116973877
95 3.0609023571014404
96 3.2168078422546387
97 3.088472366333008
98 3.08945894241333
99 3.062310218811035
100 3.2708089351654053
101 3.2328031063079834
102 3.0772366523742676
103 3.1973483562469482
104 3.1830615997314453
105 3.3709330558776855
106 3.2450637817382813
107 3.2955641746520996
108 3.3053574562072754
109 3.3204550743103027
110 3.2536702156066895
111 3.4060449600219727
112 3.3639976978302
113 3.348865032196045
114 3.5019946098327637
115 3.6090378761291504
116 3.558378219604492
117 3.488051652908325
118 3.2744860649108887
119 3.350351095199585
120 3.4159083366394043
121 3.3598923683166504
122 3.296405553817749
123 3.4960756301879883
124 3.2956361770629883
125 3.4226901531219482
126 3.3313140869140625
127 3.358628511428833
128 3.299349069595337
129 2.9928791522979736
130 2.9256038665771484
131 3.2085275650024414
132 3.0473875999450684
133 2.972975730895996
134 3.1644303798675537
135 3.297682285308838
136 3.2650716304779053
137 3.3955342769622803
138 3.3075201511383057
139 3.570854663848877
140 3.382319211959839
141 3.4015469551086426
142 3.452650308609009
143 3.3832263946533203
144 3.2877981662750244
145 3.2430927753448486
146 3.102708339691162
147 3.3454768657684326
148 3.45797061920166
149 3.2076127529144287
150 3.3379082679748535
151 3.4511020183563232
152 3.1790459156036377
153 3.1592495441436768
154 3.1757290363311768
155 3.156362295150757
156 3.160087823867798
157 3.38257098197937
158 3.2525734901428223
159 3.0865561962127686
160 3.2173941135406494
161 3.0409045219421387
162 3.2512221336364746
163 3.108494520187378
164 3.1356024742126465
165 3.1178159713745117
166 3.2693264484405518
167 3.3915231227874756
168 3.368565559387207
169 3.178893566131592
170 3.4025611877441406
171 3.524604558944702
172 3.3135006427764893
173 3.1549558639526367
174 3.240917921066284
175 3.151909351348877
176 3.35634183883667
177 3.209310531616211
178 3.0791208744049072
179 3.1042110919952393
180 3.056910514831543
181 3.1009721755981445
182 3.1667556762695313
183 3.0830750465393066
184 3.226654052734375
185 3.1835551261901855
186 2.985686779022217
187 3.0152511596679688
188 3.0961010456085205
189 3.0415914058685303
190 2.997664451599121
191 2.9220635890960693
192 2.9911983013153076
193 2.998464822769165
194 2.972034215927124
195 2.98880672454834
196 3.0762228965759277
197 2.9929423332214355
198 3.0499188899993896
199 2.9448249340057373
200 3.030026435852051
201 3.0557785034179688
202 3.075015068054199
203 2.9719269275665283
204 3.0707008838653564
205 3.0497474670410156
206 3.0347354412078857
207 3.122614622116089
208 2.8310139179229736
209 2.9592127799987793
210 3.0401318073272705
211 3.2043488025665283
212 3.2395925521850586
213 3.317643642425537
214 3.3256545066833496
215 3.1818907260894775
216 3.1494300365448
217 3.179473400115967
218 3.277082920074463
219 3.244945764541626
220 3.2567481994628906
221 2.9413959980010986
222 3.160374164581299
223 3.0838751792907715
224 3.1713361740112305
225 3.115708112716675
226 3.2278201580047607
227 3.087827682495117
228 3.3518662452697754
229 3.2602341175079346
230 3.1594088077545166
231 3.0180771350860596
232 3.0106937885284424
233 3.0352368354797363
234 2.914680242538452
235 2.877741813659668
236 3.0183160305023193
237 3.101370096206665
238 3.1561429500579834
239 3.0812888145446777
240 3.1779444217681885
241 3.1696016788482666
242 3.324892520904541
243 3.0276832580566406
244 3.020646333694458
245 2.8911807537078857
246 2.826772451400757
247 2.7498772144317627
248 2.9532623291015625
249 3.013211488723755
250 3.0274174213409424
251 2.9359188079833984
252 2.8577258586883545
253 2.9151580333709717
254 2.933502435684204
255 3.0593645572662354
256 3.111461877822876
257 2.9363181591033936
258 3.125175952911377
259 3.018545150756836
260 3.0594873428344727
261 2.8800175189971924
262 2.8266124725341797
263 3.0798046588897705
264 3.04390811920166
265 3.128187656402588
266 3.241556167602539
267 3.233013391494751
268 3.1572391986846924
269 3.258728504180908
270 3.062930107116699
271 3.040632963180542
272 2.815512180328369
273 3.006321430206299
274 2.908816337585449
275 3.072391986846924
276 3.207172155380249
277 3.2324302196502686
278 3.1495254039764404
279 3.347710371017456
280 3.2782673835754395
281 3.191871166229248
282 3.276236057281494
283 3.2468509674072266
284 3.3090672492980957
285 3.3537302017211914
286 3.338829517364502
287 3.253941059112549
288 3.2077903747558594
289 3.199747085571289
290 3.1830873489379883
291 3.230100154876709
292 3.3303632736206055
293 3.1230480670928955
294 3.322716236114502
295 3.357245445251465
296 3.3478801250457764
297 3.271503210067749
298 3.1625959873199463
299 3.265733003616333
300 3.214568853378296
301 3.124389410018921
302 3.1731505393981934
303 3.2155380249023438
304 3.169954776763916
305 3.1448144912719727
306 3.268624782562256
307 3.2459733486175537
308 3.2678000926971436
309 3.3061630725860596
310 3.260485887527466
311 3.1778056621551514
312 3.128279447555542
313 3.0712506771087646
314 2.9000258445739746
315 2.8732500076293945
316 2.8181440830230713
317 2.9308950901031494
318 2.9583399295806885
319 3.095674514770508
320 3.1429097652435303
321 2.8760056495666504
322 2.6372017860412598
323 2.8494043350219727
324 2.9876515865325928
325 2.8933675289154053
326 2.831332206726074
327 2.9018073081970215
328 2.9518208503723145
329 2.833517551422119
330 2.9531428813934326
331 2.9838063716888428
332 2.986783981323242
333 2.9072318077087402
334 3.1859829425811768
335 3.0517022609710693
336 3.0920090675354004
337 3.328460216522217
338 3.315603733062744
339 3.2109405994415283
340 3.230501174926758
341 3.2057456970214844
342 3.070667266845703
343 2.887389898300171
344 2.9824647903442383
345 3.0683040618896484
346 2.9497897624969482
347 2.9926748275756836
348 2.9529852867126465
349 2.9169836044311523
350 3.241729974746704
351 3.18730092048645
352 3.2164835929870605
353 3.2898902893066406
354 3.3322980403900146
355 3.180812120437622
356 3.2322514057159424
357 3.1444520950317383
358 3.119487762451172
359 3.2533555030822754
360 3.1550023555755615
361 3.127896547317505
362 3.056640625
363 3.1211764812469482
364 2.9266979694366455
365 3.015648603439331
366 2.9913535118103027
367 3.010915756225586
368 3.190861701965332
369 3.1802139282226563
370 3.284545660018921
371 3.075340747833252
372 3.2821478843688965
373 3.1960337162017822
374 3.4619333744049072
375 3.47884464263916
376 3.2660908699035645
377 3.2452898025512695
378 3.205646514892578
379 3.114238977432251
380 3.029634714126587
381 3.2074975967407227
382 3.252178907394409
383 3.2028393745422363
384 3.2864184379577637
385 3.2387588024139404
386 3.2430672645568848
387 3.2902917861938477
388 3.4136457443237305
389 3.3221120834350586
390 3.438830614089966
391 3.3260245323181152
392 3.405580997467041
393 3.5065114498138428
394 3.6335408687591553
395 3.4767837524414063
396 3.3192319869995117
397 3.4490549564361572
398 3.6580233573913574
399 3.5816569328308105
400 3.424408197402954
401 3.538259267807007
402 3.436782121658325
403 3.5992166996002197
404 3.507317543029785
405 3.4448981285095215
406 3.4320740699768066
407 3.4868052005767822
408 3.370058298110962
409 3.425136089324951
410 3.330427408218384
411 3.2672340869903564
412 3.3997557163238525
413 3.4634249210357666
414 3.3702077865600586
415 3.708693027496338
416 3.532697916030884
417 3.4739177227020264
418 3.448244094848633
419 3.4586234092712402
420 3.3230934143066406
421 3.4199702739715576
422 3.3222157955169678
423 3.369692087173462
424 3.2851459980010986
425 3.490980625152588
426 3.6149649620056152
427 3.309504270553589
428 3.4237258434295654
429 3.3410775661468506
430 3.5122294425964355
431 3.6373062133789063
432 3.5180492401123047
433 3.3841586112976074
434 3.3584814071655273
435 3.363809585571289
436 3.2667112350463867
437 3.2625606060028076
438 3.2721540927886963
439 3.1507108211517334
440 3.177992582321167
441 3.1163973808288574
442 3.0857431888580322
443 3.183744192123413
444 3.1580963134765625
445 3.221662998199463
446 3.235804557800293
447 3.0849597454071045
448 3.087268352508545
449 2.9664533138275146
450 3.0183279514312744
451 3.1423699855804443
452 3.051547050476074
453 3.2176401615142822
454 3.273437976837158
455 3.2550675868988037
456 3.3735151290893555
457 3.462672472000122
458 3.4132275581359863
459 3.4237029552459717
460 3.439176321029663
461 3.7027111053466797
462 3.5694408416748047
463 3.5403547286987305
464 3.4787535667419434
465 3.5735082626342773
466 3.6260790824890137
467 3.6018524169921875
468 3.492565393447876
469 3.5168826580047607
470 3.5870065689086914
471 3.6401777267456055
472 3.5576975345611572
473 3.7175402641296387
474 3.7754664421081543
475 3.8221797943115234
476 3.724292755126953
477 3.6231093406677246
478 3.5875980854034424
479 3.452967643737793
480 3.5003035068511963
481 3.404446601867676
482 3.4841127395629883
483 3.426547050476074
484 3.3400754928588867
485 3.5127201080322266
486 3.4458212852478027
487 3.4698646068573
488 3.4078118801116943
489 3.4960646629333496
490 3.2740767002105713
491 3.343438148498535
492 3.4347877502441406
493 3.362032175064087
494 3.289043426513672
495 3.2393300533294678
496 3.252396583557129
497 3.3459136486053467
498 3.3254783153533936
499 3.197389602661133
500 3.3976526260375977
501 3.3054537773132324
502 3.288740396499634
503 3.302264451980591
504 3.3755745887756348
505 3.551945447921753
506 3.283745288848877
507 3.39441180229187
508 3.3378355503082275
509 3.4226107597351074
510 3.261075973510742
511 3.402289390563965
512 3.4292993545532227
513 3.3632442951202393
514 3.252654552459717
515 3.214433431625366
516 3.4756019115448
517 3.4353439807891846
518 3.4581286907196045
519 3.4298107624053955
520 3.402315855026245
521 3.3661811351776123
522 3.4493958950042725
523 3.331238269805908
524 3.3551888465881348
525 3.312973976135254
526 3.3128294944763184
527 3.3623435497283936
528 3.3984789848327637
529 3.3330607414245605
530 3.3435397148132324
531 3.441801071166992
532 3.3304224014282227
533 3.3357605934143066
534 3.255031108856201
535 3.4160187244415283
536 3.2923953533172607
537 3.3607630729675293
538 3.291303873062134
539 3.254641056060791
540 3.3750569820404053
541 3.537151575088501
542 3.49499249458313
543 3.2618777751922607
544 3.452603340148926
545 3.452875852584839
546 3.3603286743164063
547 3.3210742473602295
548 3.4451417922973633
549 3.427340507507324
550 3.3962435722351074
551 3.5466113090515137
552 3.4783942699432373
553 3.3283092975616455
554 3.3221285343170166
555 3.3734517097473145
556 3.5177299976348877
557 3.457148313522339
558 3.4680776596069336
559 3.390808582305908
560 3.3946025371551514
561 3.526972770690918
562 3.435948371887207
563 3.52724289894104
564 3.4766876697540283
565 3.5957186222076416
566 3.4221272468566895
567 3.293970823287964
568 3.1989715099334717
569 3.2525734901428223
570 3.2122397422790527
571 3.378228187561035
572 3.3522708415985107
573 3.301274061203003
574 3.37852144241333
575 3.44053316116333
576 3.4622154235839844
577 3.434075117111206
578 3.5867342948913574
579 3.601372480392456
580 3.6267447471618652
581 3.5483593940734863
582 3.6736998558044434
583 3.484781265258789
584 3.552536964416504
585 3.5386998653411865
586 3.568697214126587
587 3.467128276824951
588 3.5565226078033447
589 3.468256711959839
590 3.4905900955200195
591 3.4767158031463623
592 3.5627269744873047
593 3.486009359359741
594 3.4506771564483643
595 3.5112383365631104
596 3.34981369972229
597 3.652132987976074
598 3.5335819721221924
599 3.5322110652923584
600 3.4810917377471924
601 3.4606590270996094
602 3.5237088203430176
603 3.556230068206787
604 3.6318490505218506
605 3.4367475509643555
606 3.422750473022461
607 3.4605681896209717
608 3.395170211791992
609 3.506885051727295
610 3.6243302822113037
611 3.74965763092041
612 3.6200337409973145
613 3.6170589923858643
614 3.5512707233428955
615 3.519876480102539
616 3.478893995285034
617 3.468013286590576
618 3.668083906173706
619 3.544862747192383
620 3.4172279834747314
621 3.4300081729888916
622 3.4482617378234863
623 3.5129435062408447
624 3.4072840213775635
625 3.257641315460205
626 3.365163803100586
627 3.45121693611145
628 3.4908499717712402
629 3.501086473464966
630 3.5039684772491455
631 3.3534467220306396
632 3.409757137298584
633 3.525341749191284
634 3.2415177822113037
635 3.486480236053467
636 3.5302162170410156
637 3.6695196628570557
638 3.579178810119629
639 3.5148849487304688
640 3.485858917236328
641 3.4885754585266113
642 3.432129383087158
643 3.466601610183716
644 3.4160499572753906
645 3.533952236175537
646 3.6090128421783447
647 3.587785005569458
648 3.6203386783599854
649 3.5997610092163086
650 3.560067892074585
651 3.727689743041992
652 3.6809322834014893
653 3.6860806941986084
654 3.8431320190429688
655 3.7992377281188965
656 3.6708567142486572
657 3.800248622894287
658 3.6220178604125977
659 3.5579569339752197
660 3.643911838531494
661 3.629530191421509
662 3.6360836029052734
663 3.5647082328796387
664 3.5941569805145264
665 3.3833630084991455
666 3.464921474456787
667 3.5488345623016357
668 3.464923620223999
669 3.598588228225708
670 3.30635404586792
671 3.4373676776885986
672 3.3262858390808105
673 3.4261083602905273
674 3.3328421115875244
675 3.5393214225769043
676 3.491366147994995
677 3.4392311573028564
678 3.4552319049835205
679 3.3089396953582764
680 3.153542995452881
681 3.4031615257263184
682 3.3770086765289307
683 3.469590187072754
684 3.407663106918335
685 3.3188109397888184
686 3.3141608238220215
687 3.1589324474334717
688 3.178154706954956
689 3.4184045791625977
690 3.386244058609009
691 3.3361949920654297
692 3.3084681034088135
693 3.2574846744537354
694 3.273196220397949
695 3.254457712173462
696 3.284741163253784
697 3.2212722301483154
698 3.219714403152466
699 3.1681249141693115
700 3.47556471824646
701 3.489579677581787
702 3.336859941482544
703 3.3252615928649902
704 3.3400938510894775
705 3.345806360244751
706 3.3620898723602295
707 3.524531841278076
708 3.7133798599243164
709 3.6241462230682373
710 3.5708446502685547
711 3.5889174938201904
712 3.502558946609497
713 3.500190496444702
714 3.6454343795776367
715 3.5389697551727295
716 3.4470622539520264
717 3.486097574234009
718 3.5834310054779053
719 3.606631278991699
720 3.4342360496520996
721 3.492100238800049
722 3.378366231918335
723 3.338376522064209
724 3.409942150115967
725 3.245224714279175
726 3.2748444080352783
727 3.186847686767578
728 3.1983180046081543
729 3.1209716796875
730 3.185300588607788
731 3.224687337875366
732 3.1581649780273438
733 3.2163126468658447
734 3.3311421871185303
735 3.2527916431427
736 3.2077479362487793
737 3.119884967803955
738 3.2273430824279785
739 3.147355079650879
740 3.1890933513641357
741 3.119708299636841
742 3.1788861751556396
743 3.2226104736328125
744 3.1839871406555176
745 3.41290283203125
746 3.3897483348846436
747 3.330120325088501
748 3.1798503398895264
749 3.1756575107574463
750 3.3162484169006348
751 3.30849289894104
752 3.3518855571746826
753 3.3100056648254395
754 3.2829341888427734
755 3.3423988819122314
756 3.2365376949310303
757 3.208329916000366
758 3.4432718753814697
759 3.3809261322021484
760 3.346020460128784
761 3.339385986328125
762 3.477764129638672
763 3.162365674972534
764 3.300912857055664
765 3.2427735328674316
766 3.454425573348999
767 3.4549715518951416
768 3.4786908626556396
769 3.473386287689209
770 3.343815326690674
771 3.241020679473877
772 3.322036027908325
773 3.370206117630005
774 3.4920356273651123
775 3.3072469234466553
776 3.2895097732543945
777 3.316084861755371
778 3.456629514694214
779 3.634059429168701
780 3.4900200366973877
781 3.4892654418945313
782 3.636033296585083
783 3.4821674823760986
784 3.41766357421875
785 3.371058225631714
786 3.3074958324432373
787 3.27565598487854
788 3.3168985843658447
789 3.2605903148651123
790 3.242854595184326
791 3.229658603668213
792 3.3973190784454346
793 3.2758467197418213
794 3.380457878112793
795 3.2424044609069824
796 3.315866708755493
797 3.3109130859375
798 3.1521918773651123
799 3.3536899089813232
800 3.4497270584106445
801 3.497591733932495
802 3.6004767417907715
803 3.5267677307128906
804 3.4661285877227783
805 3.539395332336426
806 3.3413279056549072
807 3.402284622192383
808 3.5794780254364014
809 3.5025012493133545
810 3.587601900100708
811 3.469716787338257
812 3.4162862300872803
813 3.363091468811035
814 3.171444892883301
815 3.3384854793548584
816 3.325892448425293
817 3.3343915939331055
818 3.39431095123291
819 3.3411061763763428
820 3.2348520755767822
821 3.4282732009887695
822 3.470233201980591
823 3.410654306411743
824 3.3513336181640625
825 3.323073387145996
826 3.3862571716308594
827 3.343332529067993
828 3.328885078430176
829 3.383566379547119
830 3.454789161682129
831 3.3639492988586426
832 3.3129076957702637
833 3.4561500549316406
834 3.3906614780426025
835 3.2951395511627197
836 3.303663969039917
837 3.458826780319214
838 3.333132028579712
839 3.403585910797119
840 3.396284341812134
841 3.3981146812438965
842 3.3437445163726807
843 3.4657726287841797
844 3.215350866317749
845 3.3703925609588623
846 3.398517370223999
847 3.3412959575653076
848 3.3772826194763184
849 3.3963165283203125
850 3.456007480621338
851 3.355494737625122
852 3.3446459770202637
853 3.4694833755493164
854 3.4223480224609375
855 3.2901546955108643
856 3.354527711868286
857 3.317390203475952
858 3.297233819961548
859 3.3050479888916016
860 3.474912405014038
861 3.2684757709503174
862 3.38421893119812
863 3.436405897140503
864 3.378267526626587
865 3.378431797027588
866 3.358231782913208
867 3.29036808013916
868 3.272022247314453
869 3.1930811405181885
870 3.1932787895202637
871 3.2567546367645264
872 3.192430257797241
873 3.2588155269622803
874 3.3457210063934326
875 3.246765613555908
876 3.367936134338379
877 3.2347638607025146
878 3.2386367321014404
879 3.209972858428955
880 3.3938567638397217
881 3.345566987991333
882 3.2859301567077637
883 3.3239858150482178
884 3.4269442558288574
885 3.3809127807617188
886 3.266104221343994
887 3.2639243602752686
888 3.2852840423583984
889 3.301215648651123
890 3.2640726566314697
891 3.309662342071533
892 3.275970935821533
893 3.3262839317321777
894 3.3946831226348877
895 3.4789693355560303
896 3.4245548248291016
897 3.302338123321533
898 3.3319616317749023
899 3.3985729217529297
900 3.2709763050079346
901 3.360666036605835
902 3.328805446624756
903 3.300443410873413
904 3.3473892211914063
905 3.3213119506835938
906 3.2467355728149414
907 3.3561151027679443
908 3.5053176879882813
909 3.5324559211730957
910 3.5334959030151367
911 3.437551498413086
912 3.4691925048828125
913 3.46618914604187
914 3.4572930335998535
915 3.35658860206604
916 3.2952187061309814
917 3.460164785385132
918 3.43684983253479
919 3.461591958999634
920 3.527435779571533
921 3.4733974933624268
922 3.4684722423553467
923 3.4371683597564697
924 3.5129776000976563
925 3.587486982345581
926 3.461974620819092
927 3.335564374923706
928 3.3154640197753906
929 3.273317575454712
930 3.267577648162842
931 3.404280662536621
932 3.3135058879852295
933 3.3740596771240234
934 3.3286256790161133
935 3.4464633464813232
936 3.341010093688965
937 3.3163037300109863
938 3.3895974159240723
939 3.404097318649292
940 3.3600103855133057
941 3.303126096725464
942 3.412771463394165
943 3.4703214168548584
944 3.4779839515686035
945 3.4151177406311035
946 3.417931318283081
947 3.296947956085205
948 3.4974160194396973
949 3.4281325340270996
950 3.343214750289917
951 3.444896697998047
952 3.360656261444092
953 3.503967046737671
954 3.421876907348633
955 3.3584413528442383
956 3.339294910430908
957 3.2784512042999268
958 3.3287086486816406
959 3.281135082244873
960 3.2318196296691895
961 3.2772867679595947
962 3.2428205013275146
963 3.3209187984466553
964 3.2525641918182373
965 3.4555556774139404
966 3.2635955810546875
967 3.2778127193450928
968 3.3704676628112793
969 3.4426217079162598
970 3.45833683013916
971 3.329606294631958
972 3.346900701522827
973 3.3819735050201416
974 3.3329579830169678
975 3.4088847637176514
976 3.2439093589782715
977 3.4680604934692383
978 3.3290352821350098
979 3.3152220249176025
980 3.4476685523986816
981 3.343258857727051
982 3.4654035568237305
983 3.5069940090179443
984 3.563530445098877
985 3.4511985778808594
986 3.462794780731201
987 3.5515382289886475
988 3.3760414123535156
989 3.551051378250122
990 3.6386377811431885
991 3.690805435180664
992 3.58768630027771
993 3.580026388168335
994 3.614137887954712
995 3.8192873001098633
996 3.582401752471924
997 3.715723991394043
998 3.6454007625579834
999 3.538123607635498
1000 3.58479642868042
1001 3.5150914192199707
1002 3.4037914276123047
1003 3.602757692337036
1004 3.5739099979400635
1005 3.570845603942871
1006 3.5390570163726807
1007 3.2356395721435547
1008 3.385375738143921
1009 3.5415585041046143
1010 3.466667890548706
1011 3.6254167556762695
1012 3.6091222763061523
1013 3.822993516921997
1014 3.5912837982177734
1015 3.7847890853881836
1016 3.9683847427368164
1017 3.8653972148895264
1018 3.8183887004852295
1019 3.7397918701171875
1020 3.807363271713257
1021 3.764183759689331
1022 3.821355104446411
1023 3.6535918712615967
1024 3.8482537269592285
1025 3.6972055435180664
1026 3.550157308578491
1027 3.673508644104004
1028 3.7586967945098877
1029 3.8585143089294434
1030 3.7921431064605713
1031 3.8935530185699463
1032 3.8259801864624023
1033 3.666486978530884
1034 3.7377102375030518
1035 3.8350322246551514
1036 3.809396505355835
1037 3.799247980117798
1038 3.76086688041687
1039 3.827007293701172
1040 3.7700722217559814
1041 3.9197347164154053
1042 3.9755496978759766
1043 3.949070692062378
1044 3.858686923980713
1045 3.9256253242492676
1046 3.9089434146881104
1047 3.7970097064971924
1048 3.8892171382904053
1049 3.8028924465179443
1050 4.090082168579102
1051 3.9698030948638916
1052 3.9339280128479004
1053 3.956364393234253
1054 4.012162208557129
1055 3.866659164428711
1056 3.8706045150756836
1057 3.81795072555542
1058 3.806659460067749
1059 3.8930306434631348
1060 3.789996862411499
1061 3.7446882724761963
1062 3.7221298217773438
1063 3.6997458934783936
1064 3.6906590461730957
1065 3.6958494186401367
1066 3.6247453689575195
1067 3.7821896076202393
1068 3.7968180179595947
1069 3.824540853500366
1070 3.9496705532073975
1071 3.9064879417419434
1072 3.999006509780884
1073 3.8580479621887207
1074 3.9665534496307373
1075 4.096031188964844
1076 4.290246963500977
1077 3.940088987350464
1078 4.043678283691406
1079 4.11137056350708
1080 3.9554033279418945
1081 4.010807514190674
1082 4.065260887145996
1083 3.927863121032715
1084 3.975585460662842
1085 3.941877603530884
1086 3.8701889514923096
1087 3.7800967693328857
1088 3.939361095428467
1089 4.017900466918945
1090 3.7730166912078857
1091 3.7620046138763428
1092 3.867079019546509
1093 3.8726248741149902
1094 3.7747318744659424
1095 3.854875087738037
1096 3.7629146575927734
1097 3.780726194381714
1098 3.723196506500244
1099 3.905872106552124
1100 3.8168418407440186
1101 3.8456902503967285
1102 3.9796829223632813
1103 3.9995713233947754
1104 3.79738712310791
1105 3.9501850605010986
1106 3.7426860332489014
1107 3.6023008823394775
1108 3.5853512287139893
1109 3.660930871963501
1110 3.8035173416137695
1111 3.8147013187408447
1112 3.768847942352295
1113 3.7767271995544434
1114 3.748248815536499
1115 3.713071346282959
1116 3.8825342655181885
1117 3.688148021697998
1118 3.6533195972442627
1119 3.5943562984466553
1120 3.628439426422119
1121 3.7299396991729736
1122 3.7068052291870117
1123 3.895289897918701
1124 3.8282008171081543
1125 3.8460171222686768
1126 3.796689987182617
1127 3.7167420387268066
1128 3.594275951385498
1129 3.4340147972106934
1130 3.786576271057129
1131 3.747677803039551
1132 3.823561906814575
1133 3.8778371810913086
1134 3.8219263553619385
1135 4.008845329284668
1136 3.7957334518432617
1137 3.892925977706909
1138 3.6356618404388428
1139 3.5665321350097656
1140 3.7388830184936523
1141 3.7080841064453125
1142 3.9075865745544434
1143 3.903841018676758
1144 3.6453282833099365
1145 3.617553234100342
1146 3.6092329025268555
1147 3.553821325302124
1148 3.5303633213043213
1149 3.502849817276001
1150 3.5456395149230957
1151 3.560279607772827
1152 3.721104145050049
1153 3.7839620113372803
1154 3.5562093257904053
1155 3.705202579498291
1156 3.723803997039795
1157 3.6859562397003174
1158 3.525995969772339
1159 3.576111316680908
1160 3.6007797718048096
1161 3.7157740592956543
1162 3.6975793838500977
1163 3.7093660831451416
1164 3.7425990104675293
1165 3.74580979347229
1166 3.7047717571258545
1167 3.7374541759490967
1168 3.7808382511138916
1169 3.713632106781006
1170 3.757150411605835
1171 3.7065374851226807
1172 3.7626757621765137
1173 3.987240791320801
1174 4.026954650878906
1175 3.8058950901031494
1176 3.8271846771240234
1177 3.722780466079712
1178 3.6549596786499023
1179 3.7578320503234863
1180 3.760171890258789
1181 3.6982064247131348
1182 3.939175844192505
1183 3.944828748703003
1184 4.002113342285156
1185 4.023606777191162
1186 4.011297702789307
1187 4.071813106536865
1188 4.12202262878418
1189 4.02658748626709
1190 3.897728204727173
1191 3.768585681915283
1192 3.770490884780884
1193 3.7515947818756104
1194 3.6041691303253174
1195 3.764570951461792
1196 3.819601058959961
1197 3.8673813343048096
1198 3.82629656791687
1199 3.6671812534332275
1200 3.714069128036499
1201 3.770815372467041
1202 3.7947990894317627
1203 3.7215633392333984
1204 3.8058903217315674
1205 3.9289207458496094
1206 3.9946625232696533
1207 3.886312961578369
1208 3.907932996749878
1209 3.7207388877868652
1210 3.7031912803649902
1211 3.7932963371276855
1212 3.772395372390747
1213 3.637883186340332
1214 3.670823812484741
1215 3.707195997238159
1216 3.791372299194336
1217 3.8838729858398438
1218 3.716376543045044
1219 3.800281286239624
1220 3.9536757469177246
1221 3.918482542037964
1222 3.920450210571289
1223 3.775081157684326
1224 3.894437789916992
1225 3.9816043376922607
1226 4.017979145050049
1227 3.833529472351074
1228 3.966094732284546
1229 3.8894197940826416
1230 3.7927310466766357
1231 3.8967602252960205
1232 3.9346625804901123
1233 3.8267507553100586
1234 3.7597591876983643
1235 3.675863027572632
1236 3.6955206394195557
1237 3.7717363834381104
1238 3.6477277278900146
1239 3.64923357963562
1240 3.6635971069335938
1241 3.537062406539917
1242 3.625187635421753
1243 3.6901321411132813
1244 3.711951971054077
1245 3.6972126960754395
1246 3.588134288787842
1247 3.908067464828491
1248 3.939892530441284
1249 3.871079206466675
1250 3.740055799484253
1251 3.8685359954833984
1252 3.8651039600372314
1253 3.9709901809692383
1254 3.901942729949951
1255 4.041632175445557
1256 3.836625337600708
1257 4.076598167419434
1258 3.9435408115386963
1259 4.070026397705078
1260 4.054834365844727
1261 3.9242515563964844
1262 3.9376308917999268
1263 3.99603271484375
1264 4.006925106048584
1265 3.8617489337921143
1266 3.9275569915771484
1267 4.152305603027344
1268 4.076389789581299
1269 4.126440048217773
1270 4.035445213317871
1271 3.9126970767974854
1272 3.8426215648651123
1273 3.890667676925659
1274 4.013685703277588
1275 3.80787992477417
1276 3.9400906562805176
1277 3.799955368041992
1278 3.837557077407837
1279 3.8932101726531982
1280 3.6511735916137695
1281 3.790665626525879
1282 3.8921966552734375
1283 3.7153141498565674
1284 3.766253709793091
1285 3.7470836639404297
1286 3.8543498516082764
1287 3.8445827960968018
1288 3.8900606632232666
1289 4.146950721740723
1290 4.1615891456604
1291 4.1066999435424805
1292 4.001067161560059
1293 4.029155731201172
1294 4.029492378234863
1295 3.923370361328125
1296 4.0713958740234375
1297 3.997004508972168
1298 3.990729331970215
1299 4.129540920257568
1300 4.094318866729736
1301 4.100802898406982
1302 3.9505603313446045
1303 3.6472198963165283
1304 3.7848751544952393
1305 3.853942632675171
1306 3.7307560443878174
1307 3.8150229454040527
1308 3.810302734375
1309 3.8718249797821045
1310 4.080683708190918
1311 4.094116687774658
1312 4.035844802856445
1313 4.0765509605407715
1314 4.1200337409973145
1315 4.072988510131836
1316 4.041255950927734
1317 4.087444305419922
1318 4.344581604003906
1319 4.2253618240356445
1320 4.30743932723999
1321 4.225511074066162
1322 4.281487941741943
1323 4.239856719970703
1324 4.1932830810546875
1325 4.0021867752075195
1326 4.061132431030273
1327 3.9305338859558105
1328 4.048681735992432
1329 3.9586782455444336
1330 3.942302942276001
1331 3.8508176803588867
1332 3.8543431758880615
1333 3.8263051509857178
1334 3.883664131164551
1335 3.9965455532073975
1336 3.981894016265869
1337 3.888826608657837
1338 3.88378643989563
1339 4.009054183959961
1340 3.917423963546753
1341 3.9554219245910645
1342 4.002191066741943
1343 3.842059373855591
1344 3.996474266052246
1345 3.8527286052703857
1346 3.929565191268921
1347 3.897902727127075
1348 3.9404218196868896
1349 4.194880962371826
1350 4.183187484741211
1351 4.262918472290039
1352 4.347651958465576
1353 4.357234954833984
1354 4.400241374969482
1355 4.23505163192749
1356 4.29849910736084
1357 4.1966657638549805
1358 4.284440994262695
1359 4.268278121948242
1360 4.239694118499756
1361 4.317264556884766
1362 4.117383003234863
1363 4.208309650421143
1364 4.221937656402588
1365 4.109035015106201
1366 4.145378112792969
1367 4.091755390167236
1368 4.117859363555908
1369 4.077678680419922
1370 4.056151390075684
1371 4.229531764984131
1372 4.216470718383789
1373 4.0811309814453125
1374 4.247317314147949
1375 4.143477916717529
1376 4.184345245361328
1377 4.004432201385498
1378 4.243499279022217
1379 4.261922836303711
1380 4.219207763671875
1381 4.2704997062683105
1382 4.133566856384277
1383 4.106186389923096
1384 4.186647891998291
1385 4.124294757843018
1386 4.183467864990234
1387 4.058762550354004
1388 4.2092766761779785
1389 4.215661525726318
1390 4.33792781829834
1391 4.0687785148620605
1392 3.9605650901794434
1393 4.021657943725586
1394 4.105316162109375
1395 4.074514865875244
1396 4.119212627410889
1397 4.113829135894775
1398 4.0376176834106445
1399 3.8715155124664307
1400 3.8699355125427246
1401 4.017045497894287
1402 4.046108245849609
1403 4.1656341552734375
1404 4.100194454193115
1405 3.9915716648101807
1406 3.8891119956970215
1407 3.692484140396118
1408 3.875739336013794
1409 4.064464569091797
1410 4.018359661102295
1411 4.187585830688477
1412 4.051610469818115
1413 4.159850597381592
1414 4.154810905456543
1415 4.028836727142334
1416 4.132455825805664
1417 3.9827420711517334
1418 4.053409576416016
1419 4.071461200714111
1420 4.172932147979736
1421 4.026955604553223
1422 4.160346031188965
1423 3.8650989532470703
1424 3.994976043701172
1425 4.275183200836182
1426 4.068035125732422
1427 4.141186237335205
1428 4.00562858581543
1429 4.248222827911377
1430 4.2734694480896
1431 4.203464031219482
1432 4.177574634552002
1433 4.288720607757568
1434 4.091407299041748
1435 4.108521938323975
1436 4.150937080383301
1437 4.321159839630127
1438 4.229249000549316
1439 4.1751179695129395
1440 4.107027530670166
1441 4.192028045654297
1442 4.2629876136779785
1443 4.145463943481445
1444 4.141808032989502
1445 4.056257724761963
1446 4.190802097320557
1447 4.231639862060547
1448 4.316646575927734
1449 4.24477481842041
1450 4.283780574798584
1451 4.366331100463867
1452 4.147101402282715
1453 4.23724889755249
1454 4.169009208679199
1455 4.064574718475342
1456 3.9690656661987305
1457 3.8977158069610596
1458 4.1093668937683105
1459 4.117753028869629
1460 4.245265483856201
1461 4.094814300537109
1462 4.008306980133057
1463 4.113271713256836
1464 4.1780877113342285
1465 4.087773323059082
1466 4.304919242858887
1467 4.251084327697754
1468 4.353511810302734
1469 4.269877910614014
1470 4.226343631744385
1471 4.202777862548828
1472 4.19221305847168
1473 4.341765880584717
1474 4.100462436676025
1475 4.192348480224609
1476 4.116288185119629
1477 4.095562934875488
1478 4.142823219299316
1479 4.143674850463867
1480 4.240670680999756
1481 4.1495842933654785
1482 4.146913528442383
1483 4.036769866943359
1484 4.148246765136719
1485 4.1386566162109375
1486 4.100790023803711
1487 4.122431755065918
1488 4.169264793395996
1489 4.02393102645874
1490 3.9570517539978027
1491 4.029660224914551
1492 3.9967458248138428
1493 4.099302291870117
1494 3.9077980518341064
1495 4.139792442321777
1496 4.106716632843018
1497 4.272871494293213
1498 4.257724285125732
1499 4.135433673858643
1500 4.1665358543396
1501 3.9656567573547363
1502 3.896897554397583
1503 3.767327308654785
1504 3.813817262649536
1505 4.02931547164917
1506 4.102151393890381
1507 4.023911476135254
1508 4.14340353012085
1509 4.010517597198486
1510 4.070295333862305
1511 4.04496431350708
1512 4.072282314300537
1513 4.121946334838867
1514 4.136072635650635
1515 3.9412596225738525
1516 4.225528717041016
1517 4.107766628265381
1518 3.872001886367798
1519 3.8837132453918457
1520 3.8691351413726807
1521 3.9171266555786133
1522 4.033439636230469
1523 3.9047982692718506
1524 3.9466090202331543
1525 3.942467212677002
1526 3.998760223388672
1527 4.008916854858398
1528 3.788642644882202
1529 3.9680886268615723
1530 4.110259056091309
1531 4.002165794372559
1532 4.017018795013428
1533 3.947281837463379
1534 4.062841892242432
1535 4.229060173034668
1536 4.238961696624756
1537 4.337393760681152
1538 4.161057472229004
1539 4.039394378662109
1540 4.070684909820557
1541 4.2140655517578125
1542 4.161411285400391
1543 4.165589809417725
1544 4.247325897216797
1545 4.337886333465576
1546 4.256906032562256
1547 4.302628517150879
1548 4.4104437828063965
1549 4.326476573944092
1550 4.415839195251465
1551 4.234311580657959
1552 4.281945705413818
1553 4.248841762542725
1554 4.067564010620117
1555 4.077987194061279
1556 3.9685604572296143
1557 4.054994106292725
1558 4.074122428894043
1559 4.065877914428711
1560 4.001851558685303
1561 4.133605480194092
1562 4.039289474487305
1563 4.211445331573486
1564 3.9312894344329834
1565 4.121283054351807
1566 4.0982255935668945
1567 4.011407375335693
1568 4.164009094238281
1569 3.8436405658721924
1570 4.05155086517334
1571 4.077629566192627
1572 4.312167167663574
1573 4.236174583435059
1574 4.133905410766602
1575 4.232341289520264
1576 4.105657577514648
1577 3.9577090740203857
1578 3.942448616027832
1579 4.004180431365967
1580 3.936215877532959
1581 4.143155097961426
1582 3.999162435531616
1583 4.144260883331299
1584 4.143174648284912
1585 4.057046890258789
1586 3.9823014736175537
1587 4.1910786628723145
1588 4.175846099853516
1589 4.283938884735107
1590 4.273838043212891
1591 4.12848424911499
1592 4.1373724937438965
1593 4.0118513107299805
1594 3.913203001022339
1595 4.015842914581299
1596 4.117858409881592
1597 3.9499146938323975
1598 3.9488065242767334
1599 3.9333322048187256
1600 4.1678314208984375
1601 4.216282844543457
1602 4.15484094619751
1603 4.1786627769470215
1604 4.038936138153076
1605 4.175285339355469
1606 4.150968551635742
1607 4.24508810043335
1608 4.286670684814453
1609 4.324274063110352
1610 4.173400402069092
1611 4.097934246063232
1612 4.023252010345459
1613 4.1039323806762695
1614 4.2744340896606445
1615 4.102532386779785
1616 4.215875625610352
1617 4.437184810638428
1618 4.328027248382568
1619 4.307680606842041
1620 4.073476314544678
1621 4.274373531341553
1622 4.387537002563477
1623 4.486070156097412
1624 4.371496200561523
1625 4.396024703979492
1626 4.408595085144043
1627 4.398088455200195
1628 4.354259967803955
1629 4.567992210388184
1630 4.521427631378174
1631 4.4215922355651855
1632 4.217321872711182
1633 4.239639759063721
1634 4.281494617462158
1635 4.192629337310791
1636 4.276465892791748
1637 4.071712017059326
1638 4.263527870178223
1639 4.32244873046875
1640 4.258633613586426
1641 4.444876194000244
1642 4.451487064361572
1643 4.367725372314453
1644 4.210909843444824
1645 4.1874566078186035
1646 4.259138107299805
1647 4.32838773727417
1648 4.287743091583252
1649 4.256709098815918
1650 4.214492321014404
1651 4.06758451461792
1652 4.110391139984131
1653 4.053201675415039
1654 4.118332862854004
1655 4.29329776763916
1656 4.1697678565979
1657 4.106991291046143
1658 4.175169467926025
1659 4.205951690673828
1660 4.362375259399414
1661 4.176316738128662
1662 4.31085729598999
1663 4.348169803619385
1664 4.366909503936768
1665 4.104114532470703
1666 4.2899017333984375
1667 4.293857097625732
1668 4.340111255645752
1669 4.185659885406494
1670 4.14716911315918
1671 4.207997798919678
1672 4.258012771606445
1673 4.2841973304748535
1674 4.180558204650879
1675 4.396543502807617
1676 4.263425350189209
1677 4.31894588470459
1678 4.176558971405029
1679 4.132045745849609
1680 4.215811729431152
1681 4.096470355987549
1682 4.048671722412109
1683 4.086768627166748
1684 4.420434474945068
1685 4.408967018127441
1686 4.50493049621582
1687 4.578657150268555
1688 4.439058780670166
1689 4.229419708251953
1690 4.3240065574646
1691 4.288732051849365
1692 4.505225658416748
1693 4.261337757110596
1694 4.298961162567139
1695 4.370469570159912
1696 4.169571876525879
1697 4.178274154663086
1698 4.307211875915527
1699 4.21526575088501
1700 4.333624362945557
1701 4.251680850982666
1702 4.214815616607666
1703 4.221503257751465
1704 4.44623327255249
1705 4.141848564147949
1706 4.095276355743408
1707 3.9943385124206543
1708 3.85210919380188
1709 3.9638679027557373
1710 3.9160728454589844
1711 4.0349273681640625
1712 4.156404972076416
1713 4.15356969833374
1714 4.0813798904418945
1715 4.12364387512207
1716 4.1548075675964355
1717 4.089118003845215
1718 3.9776434898376465
1719 4.095411777496338
1720 4.18278694152832
1721 4.185868740081787
1722 4.2399420738220215
1723 4.224100589752197
1724 4.451235771179199
1725 4.404277324676514
1726 4.355876922607422
1727 4.304450511932373
1728 4.189575672149658
1729 4.3219122886657715
1730 4.210648536682129
1731 4.249253749847412
1732 4.438518524169922
1733 4.549863338470459
1734 4.410593509674072
1735 4.330598831176758
1736 3.972501754760742
1737 4.151364326477051
1738 4.227812767028809
1739 4.235719680786133
1740 4.318459510803223
1741 4.283629417419434
1742 4.218713760375977
1743 4.290369987487793
1744 4.210946559906006
1745 4.240135669708252
1746 4.208802223205566
1747 4.259815692901611
1748 4.199389934539795
1749 4.075358867645264
1750 4.021183013916016
1751 3.884378433227539
1752 3.906418561935425
1753 4.338736534118652
1754 4.283830165863037
1755 4.269046783447266
1756 4.299053192138672
1757 4.176385402679443
1758 4.023316383361816
1759 4.086533546447754
1760 4.037810325622559
1761 4.041080474853516
1762 4.0383076667785645
1763 4.13925838470459
1764 4.047789573669434
1765 4.023106098175049
1766 4.085445404052734
1767 4.033119201660156
1768 4.107634544372559
1769 4.1529717445373535
1770 4.220762252807617
1771 4.279897689819336
1772 4.243884563446045
1773 4.2921552658081055
1774 4.384538173675537
1775 4.329485893249512
1776 4.341532230377197
1777 4.4410295486450195
1778 4.2606306076049805
1779 4.455902099609375
1780 4.268037796020508
1781 4.223578453063965
1782 4.212498188018799
1783 4.170637607574463
1784 4.308465957641602
1785 4.352108955383301
1786 4.265930652618408
1787 4.0702667236328125
1788 4.264603614807129
1789 4.331580638885498
1790 4.1851582527160645
1791 4.076239585876465
1792 4.328278064727783
1793 4.334575176239014
1794 4.388579845428467
1795 4.316049098968506
1796 4.31807804107666
1797 4.326270580291748
1798 4.354087829589844
1799 4.478124618530273
1800 4.381450653076172
1801 4.426750183105469
1802 4.674489974975586
1803 4.261087417602539
1804 4.329228401184082
1805 4.505136489868164
1806 4.433242321014404
1807 4.344029426574707
1808 4.290201187133789
1809 4.278628349304199
1810 4.355305194854736
1811 4.35652494430542
1812 4.6511969566345215
1813 4.4554667472839355
1814 4.498986721038818
1815 4.329342365264893
1816 4.357347011566162
1817 4.520882606506348
1818 4.504247188568115
1819 4.359220504760742
1820 4.254075050354004
1821 4.3706374168396
1822 4.381646633148193
1823 4.201077938079834
1824 4.358067989349365
1825 4.283472537994385
1826 4.209351062774658
1827 4.171061992645264
1828 4.316769599914551
1829 4.12473726272583
1830 4.135933876037598
1831 4.028128623962402
1832 3.7882680892944336
1833 4.082736968994141
1834 3.861924409866333
1835 3.858835220336914
1836 4.007924556732178
1837 3.8607594966888428
1838 3.9576804637908936
1839 3.889310359954834
1840 4.044094085693359
1841 3.9550604820251465
1842 3.960493326187134
1843 3.9518661499023438
1844 3.962754011154175
1845 3.8762245178222656
1846 3.7068569660186768
1847 3.7754132747650146
1848 3.9652345180511475
1849 4.086696147918701
1850 3.9765357971191406
1851 4.107077598571777
1852 4.0810394287109375
1853 4.063443660736084
1854 4.09052848815918
1855 4.169466972351074
1856 4.147643089294434
1857 4.05978536605835
1858 4.2418365478515625
1859 4.2233967781066895
1860 4.237005233764648
1861 4.448369026184082
1862 4.450116157531738
1863 4.414343357086182
1864 4.2198591232299805
1865 4.094817638397217
1866 4.286581516265869
1867 4.209693431854248
1868 4.359157562255859
1869 4.081345558166504
1870 4.308259010314941
1871 4.340704917907715
1872 4.304032802581787
1873 4.552797317504883
1874 4.522750377655029
1875 4.363565921783447
1876 4.361865997314453
1877 4.314777851104736
1878 4.2055792808532715
1879 4.214208126068115
1880 4.022810935974121
1881 4.267507553100586
1882 4.04595422744751
1883 4.062070369720459
1884 4.074146270751953
1885 4.166249752044678
1886 3.83955454826355
1887 4.0263872146606445
1888 3.9763224124908447
1889 4.044104099273682
1890 3.910489559173584
1891 4.176912307739258
1892 4.232339859008789
1893 3.95808744430542
1894 3.990588903427124
1895 4.086941719055176
1896 3.817885398864746
1897 3.9584076404571533
1898 4.052159786224365
1899 4.100951194763184
1900 3.9890646934509277
1901 4.057478904724121
1902 3.9198577404022217
1903 4.128212928771973
1904 4.111652374267578
1905 3.8569109439849854
1906 3.948258638381958
1907 3.936461925506592
1908 3.933032751083374
1909 3.88744854927063
1910 3.7125754356384277
1911 3.9191060066223145
1912 3.884594202041626
1913 4.028501987457275
1914 4.0263590812683105
1915 4.066554546356201
1916 4.23475456237793
1917 4.131936550140381
1918 4.355445384979248
1919 4.180706977844238
1920 4.109726428985596
1921 4.153032302856445
1922 4.371455669403076
1923 4.466275691986084
1924 4.063008785247803
1925 4.129642009735107
1926 4.081692218780518
1927 4.1993513107299805
1928 4.108830451965332
1929 4.18670129776001
1930 4.090989589691162
1931 4.04066801071167
1932 4.050276756286621
1933 4.024641036987305
1934 4.097619533538818
1935 4.284985065460205
1936 3.7945656776428223
1937 3.9718050956726074
1938 3.9957408905029297
1939 3.8592517375946045
1940 3.929250717163086
1941 3.878664493560791
1942 3.9464597702026367
1943 4.13078498840332
1944 3.8355631828308105
1945 3.782459020614624
1946 3.7635483741760254
1947 3.7502622604370117
1948 3.9831671714782715
1949 3.97261643409729
1950 3.921367645263672
1951 3.9500129222869873
1952 4.018523216247559
1953 3.904409885406494
1954 3.8622219562530518
1955 3.89613676071167
1956 3.987574338912964
1957 3.960056781768799
1958 3.9901108741760254
1959 3.9941864013671875
1960 3.973264694213867
1961 3.8290741443634033
1962 3.890697956085205
1963 3.9825282096862793
1964 3.9314582347869873
1965 3.962437391281128
1966 4.005855560302734
1967 4.097490310668945
1968 4.0634965896606445
1969 4.122774124145508
1970 4.172046184539795
1971 4.180190086364746
1972 3.908114194869995
1973 4.180446147918701
1974 4.166778087615967
1975 4.033429145812988
1976 3.9871551990509033
1977 3.960566997528076
1978 3.9115047454833984
1979 3.9441304206848145
1980 3.9942774772644043
1981 4.113033771514893
1982 3.967062473297119
1983 3.8107128143310547
1984 3.8197691440582275
1985 4.085349082946777
1986 4.099854469299316
1987 4.181361198425293
1988 4.298245906829834
1989 4.107231616973877
1990 4.184111595153809
1991 3.9479098320007324
1992 3.977522850036621
1993 3.971482038497925
1994 3.937105655670166
1995 4.078129768371582
1996 4.0136518478393555
1997 4.078974723815918
1998 4.165532112121582
1999 4.1852521896362305
2000 4.181767463684082
2001 4.0294342041015625
2002 4.028034210205078
2003 4.02581262588501
2004 4.103077411651611
2005 4.134185314178467
2006 4.029694080352783
2007 3.8256607055664063
2008 3.818479061126709
2009 3.7999842166900635
2010 3.7075605392456055
2011 3.7730093002319336
2012 3.8890461921691895
2013 3.793689250946045
2014 3.816990375518799
2015 3.8029375076293945
2016 3.6391944885253906
2017 3.881283760070801
2018 3.9477784633636475
2019 3.830998659133911
2020 3.7804815769195557
2021 3.8401122093200684
2022 3.7744617462158203
2023 3.6711888313293457
2024 3.6715285778045654
2025 3.6313512325286865
2026 3.693953037261963
2027 3.790299892425537
2028 3.793571949005127
2029 3.7843682765960693
2030 3.794193983078003
2031 3.9161860942840576
2032 3.8551251888275146
2033 3.7758355140686035
2034 3.850938320159912
2035 3.7513997554779053
2036 3.963625907897949
2037 3.852193832397461
2038 3.922808885574341
2039 3.7820420265197754
2040 3.734527826309204
2041 3.719205617904663
2042 3.7407665252685547
2043 3.721628189086914
2044 3.849832534790039
2045 3.6992547512054443
2046 3.870861768722534
2047 4.0207719802856445
2048 4.028445720672607
2049 3.832834482192993
2050 3.7174360752105713
2051 3.6242101192474365
2052 3.6475002765655518
2053 3.852799415588379
2054 3.618450403213501
2055 3.9332313537597656
2056 3.9524738788604736
2057 3.835294723510742
2058 3.933173418045044
2059 3.8792715072631836
2060 3.9457905292510986
2061 3.9309134483337402
2062 3.9821419715881348
2063 3.9266998767852783
2064 4.007779598236084
2065 3.9591352939605713
2066 3.9686262607574463
2067 4.0452752113342285
2068 4.18074893951416
2069 4.192134380340576
2070 4.166886806488037
2071 4.049890995025635
2072 4.009133815765381
2073 4.009673595428467
2074 3.890864849090576
2075 3.947059154510498
2076 3.947603702545166
2077 3.8245983123779297
2078 3.720780849456787
2079 3.9153435230255127
2080 3.8586132526397705
2081 3.853858232498169
2082 3.8742306232452393
2083 3.903637170791626
2084 4.007486820220947
2085 4.056264400482178
2086 4.0274338722229
2087 4.087763786315918
2088 4.01003885269165
2089 3.9408328533172607
2090 3.983142137527466
2091 3.9626858234405518
2092 4.195406436920166
2093 4.035773277282715
2094 3.8829190731048584
2095 4.079829216003418
2096 4.131528377532959
2097 4.03386116027832
2098 4.086600303649902
2099 3.9424705505371094
2100 3.8910655975341797
2101 3.8137691020965576
2102 3.809065818786621
2103 3.996049642562866
2104 4.092917442321777
2105 3.9158544540405273
2106 4.0329813957214355
2107 4.0430908203125
2108 4.016150951385498
2109 3.9911048412323
2110 4.048542499542236
2111 4.1296892166137695
2112 4.25981330871582
2113 4.176016330718994
2114 4.117561340332031
2115 4.238194942474365
2116 4.272665500640869
2117 4.210117816925049
2118 4.264297008514404
2119 4.247002601623535
2120 4.325377464294434
2121 4.241520881652832
2122 4.241665840148926
2123 4.311934947967529
2124 4.200162887573242
2125 4.1642608642578125
2126 4.106449127197266
2127 3.9999282360076904
2128 4.1116862297058105
2129 4.091551303863525
2130 3.99216365814209
2131 4.097093105316162
2132 4.1262030601501465
2133 4.099329948425293
2134 4.104911804199219
2135 4.147096633911133
2136 4.1138458251953125
2137 4.171960830688477
2138 4.112300395965576
2139 4.112566947937012
2140 4.120571613311768
2141 4.086781024932861
2142 3.9936680793762207
2143 3.9244563579559326
2144 4.091419696807861
2145 4.101592063903809
2146 3.99092698097229
2147 4.006045341491699
2148 4.194842338562012
2149 4.0110955238342285
2150 4.357769012451172
2151 4.122910499572754
2152 3.9403698444366455
2153 3.9667558670043945
2154 4.122753620147705
2155 4.18447208404541
2156 4.320061206817627
2157 4.17396879196167
2158 4.021775722503662
2159 3.9739091396331787
2160 3.9571738243103027
2161 3.9841437339782715
2162 4.0551371574401855
2163 4.193525791168213
2164 4.183348655700684
2165 4.148488521575928
2166 4.194672584533691
2167 4.170596122741699
2168 4.013747692108154
2169 4.129053115844727
2170 4.316125392913818
2171 4.1954874992370605
2172 4.173745632171631
2173 4.330491065979004
2174 4.359280586242676
2175 4.216585636138916
2176 4.12369966506958
2177 4.23304557800293
2178 4.146988868713379
2179 4.199045658111572
2180 4.222170352935791
2181 4.253382682800293
2182 4.340630531311035
2183 4.17007303237915
2184 4.1713337898254395
2185 4.1667304039001465
2186 4.221689224243164
2187 4.224351406097412
2188 4.329054832458496
2189 4.223562240600586
2190 4.29030179977417
2191 4.159914970397949
2192 4.19548225402832
2193 4.17717170715332
2194 4.383555889129639
2195 4.4445624351501465
2196 4.484907627105713
2197 4.37929630279541
2198 4.234395503997803
2199 4.2710442543029785
2200 4.242663860321045
2201 4.236149311065674
2202 4.383897304534912
2203 4.419060230255127
2204 4.217312812805176
2205 4.414875507354736
2206 4.102298736572266
2207 4.12546968460083
2208 4.140396595001221
2209 4.179287910461426
2210 4.235451698303223
2211 4.432472229003906
2212 4.267987251281738
2213 4.206306457519531
2214 4.1370954513549805
2215 4.278597831726074
2216 4.30003547668457
2217 4.282768726348877
2218 4.327950477600098
2219 4.238553047180176
2220 4.286067008972168
2221 4.195461750030518
2222 4.228794574737549
2223 4.181427478790283
2224 4.338078498840332
2225 4.477278709411621
2226 4.427526950836182
2227 4.537785053253174
2228 4.513309001922607
2229 4.623912811279297
2230 4.618248462677002
2231 4.8159308433532715
2232 4.715209007263184
2233 4.465884685516357
2234 4.5732293128967285
2235 4.391863822937012
2236 4.455653667449951
2237 4.27435302734375
2238 4.386613368988037
2239 4.349339962005615
2240 4.169116497039795
2241 4.199106693267822
2242 4.15858268737793
2243 4.212812423706055
2244 4.253971099853516
2245 4.337605953216553
2246 4.35237979888916
2247 4.3713765144348145
2248 4.4495720863342285
2249 4.37677001953125
2250 4.54887580871582
2251 4.246938705444336
2252 4.214766979217529
2253 4.283020973205566
2254 4.213474273681641
2255 4.237487316131592
2256 4.281437397003174
2257 4.227508068084717
2258 4.31292200088501
2259 4.33162784576416
2260 4.381621837615967
2261 4.393296241760254
2262 4.534671306610107
2263 4.57112979888916
2264 4.582095146179199
2265 4.744110107421875
2266 4.663610458374023
2267 4.500802516937256
2268 4.416836738586426
2269 4.439001083374023
2270 4.401991367340088
2271 4.532892227172852
2272 4.555436134338379
2273 4.479024410247803
2274 4.485406875610352
2275 4.3543195724487305
2276 4.154985427856445
2277 4.1498799324035645
2278 4.194465637207031
2279 4.277646541595459
2280 4.203591823577881
2281 4.085201740264893
2282 4.228612422943115
2283 4.323568820953369
2284 4.224147319793701
2285 4.135408878326416
2286 4.08278226852417
2287 4.191793441772461
2288 4.228586196899414
2289 4.0731587409973145
2290 4.355514049530029
2291 4.1616716384887695
2292 4.0863261222839355
2293 4.2467145919799805
2294 4.094679355621338
2295 4.101303577423096
2296 4.220196723937988
2297 4.249467372894287
2298 4.261767387390137
2299 4.314152240753174
2300 4.283437728881836
2301 4.323992729187012
2302 4.0390777587890625
2303 3.9711172580718994
2304 4.114384651184082
2305 4.079636096954346
2306 4.126065731048584
2307 4.101160049438477
2308 4.118130207061768
2309 4.093865394592285
2310 3.982529640197754
2311 4.258584499359131
2312 4.355007171630859
2313 4.309488773345947
2314 4.160065174102783
2315 4.251047611236572
2316 4.177207946777344
2317 4.180328845977783
2318 4.151553153991699
2319 4.151751518249512
2320 3.9539825916290283
2321 4.187494277954102
2322 4.209422588348389
2323 4.18891716003418
2324 4.009328842163086
2325 3.9599292278289795
2326 3.9770047664642334
2327 4.085326194763184
2328 4.255655765533447
2329 4.107208728790283
2330 4.3987884521484375
2331 4.302431583404541
2332 4.213760852813721
2333 4.207187652587891
2334 4.283576011657715
2335 4.124325752258301
2336 4.03802490234375
2337 4.139296531677246
2338 3.999262809753418
2339 4.066935062408447
2340 4.339655876159668
2341 4.189608573913574
2342 4.112736225128174
2343 4.169944763183594
2344 4.076158046722412
2345 4.067821502685547
2346 3.9814343452453613
2347 3.9831550121307373
2348 3.9642982482910156
2349 3.9439361095428467
2350 4.043772220611572
2351 4.0523481369018555
2352 4.244604110717773
2353 4.099597454071045
2354 3.972923755645752
2355 3.9851133823394775
2356 3.9184865951538086
2357 3.922416925430298
2358 3.8887059688568115
2359 4.026942253112793
2360 4.050973415374756
2361 4.092379570007324
2362 4.178362846374512
2363 4.003302097320557
2364 4.12666654586792
2365 4.020752429962158
2366 4.186459064483643
2367 4.069591522216797
2368 3.961059093475342
2369 4.097463607788086
2370 4.151212692260742
2371 4.321241855621338
2372 4.201411724090576
2373 4.258719444274902
2374 4.252742767333984
2375 4.482318878173828
2376 4.364824295043945
2377 4.260593414306641
2378 4.269701957702637
2379 4.1460137367248535
2380 4.271366596221924
2381 4.21343994140625
2382 4.148531913757324
2383 4.123430252075195
2384 4.173717021942139
2385 4.247888088226318
2386 4.076705455780029
2387 4.195920467376709
2388 3.905165195465088
2389 4.04471492767334
2390 4.023721218109131
2391 3.955312728881836
2392 3.9725043773651123
2393 4.170738697052002
2394 3.9811830520629883
2395 4.079146385192871
2396 4.122197151184082
2397 4.090110778808594
2398 4.2502241134643555
2399 4.154411315917969
2400 4.020960807800293
2401 4.2318902015686035
2402 4.308244705200195
2403 4.176077365875244
2404 4.178990840911865
2405 4.27407693862915
2406 4.521756172180176
2407 4.2207722663879395
2408 4.199394702911377
2409 4.3357038497924805
2410 4.295748710632324
2411 4.2405595779418945
2412 4.201013565063477
2413 3.9755234718322754
2414 3.9594058990478516
2415 4.157752990722656
2416 4.26952600479126
2417 4.421911239624023
2418 4.453218936920166
2419 4.217562675476074
2420 4.070777416229248
2421 4.121569633483887
2422 4.21826696395874
2423 4.162976264953613
2424 4.117380142211914
2425 4.326510906219482
2426 4.12150239944458
2427 4.208307266235352
2428 4.438591480255127
2429 4.382693767547607
2430 4.325266361236572
2431 4.175545692443848
2432 4.387497425079346
2433 4.2997589111328125
2434 4.235055446624756
2435 4.305494785308838
2436 4.265071392059326
2437 4.388835906982422
2438 4.440156936645508
2439 4.41550874710083
2440 4.470119953155518
2441 4.496317386627197
2442 4.673060894012451
2443 4.467986106872559
2444 4.310821056365967
2445 4.238025188446045
2446 4.199117183685303
2447 4.020710468292236
2448 4.104493141174316
2449 4.243204593658447
2450 4.145157337188721
2451 4.188364505767822
2452 4.016637802124023
2453 4.068532466888428
2454 4.211703777313232
2455 4.163407325744629
2456 3.9918673038482666
2457 3.92989182472229
2458 4.028090476989746
2459 4.118161678314209
2460 4.157840728759766
2461 4.120593547821045
2462 4.299586772918701
2463 4.137512683868408
2464 4.218388080596924
2465 4.097489356994629
2466 4.228206634521484
2467 4.251432418823242
2468 4.241070747375488
2469 4.193779468536377
2470 4.160083293914795
2471 4.181024551391602
2472 4.1730055809021
2473 4.059261798858643
2474 4.135135650634766
2475 3.975806474685669
2476 4.2027997970581055
2477 4.279367923736572
2478 4.086601734161377
2479 3.986152172088623
2480 4.03470516204834
2481 3.999859571456909
2482 4.089810371398926
2483 4.207178115844727
2484 4.103051662445068
2485 4.1386847496032715
2486 4.119701862335205
2487 4.40714693069458
2488 4.749763488769531
2489 4.347228527069092
2490 4.528070449829102
2491 4.23910665512085
2492 4.229007720947266
2493 4.043282508850098
2494 4.065029144287109
2495 4.083309650421143
2496 3.9515082836151123
2497 4.171764373779297
2498 4.054055690765381
2499 4.064788818359375
2500 3.954099416732788
2501 3.8904428482055664
2502 4.026355266571045
2503 4.061609745025635
2504 4.151584625244141
2505 4.158708095550537
2506 4.160123348236084
2507 4.101938247680664
2508 4.158287048339844
2509 4.208513259887695
2510 4.219552993774414
2511 4.209315776824951
2512 4.121508598327637
2513 4.092672348022461
2514 4.148218154907227
2515 4.141213893890381
2516 4.05222225189209
2517 4.239553451538086
2518 4.378871440887451
2519 4.239316463470459
2520 4.2923197746276855
2521 4.354152679443359
2522 4.2510457038879395
2523 4.418795585632324
2524 4.31520414352417
2525 4.3147759437561035
2526 4.4129767417907715
2527 4.357606410980225
2528 4.305737495422363
2529 4.181247234344482
2530 4.142781734466553
2531 4.22663688659668
2532 4.249833583831787
2533 4.159555435180664
2534 4.107710838317871
2535 4.210717678070068
2536 4.206827640533447
2537 4.4606099128723145
2538 4.279487609863281
2539 4.396805763244629
2540 4.331408977508545
2541 4.403736114501953
2542 4.442573547363281
2543 4.336063385009766
2544 4.224711894989014
2545 4.281308650970459
2546 4.323300361633301
2547 4.179786682128906
2548 4.0923848152160645
2549 4.1998186111450195
2550 4.128171443939209
2551 4.161537170410156
2552 4.173397541046143
2553 4.190185070037842
2554 4.009420871734619
2555 4.1094536781311035
2556 4.050664901733398
2557 4.172211647033691
2558 4.138898849487305
2559 4.327618598937988
2560 4.365365505218506
2561 4.3133721351623535
2562 4.249899864196777
2563 4.183802604675293
2564 4.094733715057373
2565 4.254770755767822
2566 4.081045627593994
2567 4.275884628295898
2568 4.152919769287109
2569 4.231105327606201
2570 4.340511322021484
2571 4.242094039916992
2572 4.221988677978516
2573 4.274029731750488
2574 4.224438190460205
2575 4.185993671417236
2576 3.9783504009246826
2577 4.2966461181640625
2578 4.194671630859375
2579 4.207289218902588
2580 4.1050238609313965
2581 4.171182632446289
2582 4.187804698944092
2583 4.307258605957031
2584 4.191510200500488
2585 4.192146301269531
2586 4.258336067199707
2587 4.306723117828369
2588 4.3183135986328125
2589 4.125070571899414
2590 4.223484992980957
2591 4.198199272155762
2592 4.354039669036865
2593 4.296443462371826
2594 4.330679893493652
2595 4.3077921867370605
2596 4.314334392547607
2597 4.093482494354248
2598 4.1756415367126465
2599 3.9901106357574463
2600 4.0770158767700195
2601 4.109574794769287
2602 4.117992877960205
2603 4.223722457885742
2604 4.094066143035889
2605 4.191256999969482
2606 4.248068332672119
2607 4.295191764831543
2608 4.2691569328308105
2609 4.2301177978515625
2610 4.2555036544799805
2611 4.111343860626221
2612 4.135692119598389
2613 4.132601737976074
2614 4.0871405601501465
2615 4.1563286781311035
2616 4.165277481079102
2617 4.044941425323486
2618 4.106894493103027
2619 4.222694396972656
2620 4.303073406219482
2621 4.147723197937012
2622 4.104798793792725
2623 4.024329662322998
2624 4.0164103507995605
2625 4.090304851531982
2626 4.0448174476623535
2627 4.1931471824646
2628 4.239740371704102
2629 4.23698091506958
2630 4.231381416320801
2631 4.313462734222412
2632 4.154312610626221
2633 4.227206707000732
2634 4.099024772644043
2635 4.150320053100586
2636 4.074102401733398
2637 4.1815643310546875
2638 3.988150119781494
2639 4.022695541381836
2640 3.973567008972168
2641 4.103375434875488
2642 3.964041233062744
2643 4.076012134552002
2644 3.96097469329834
2645 3.896455764770508
2646 4.065353870391846
2647 4.101242542266846
2648 4.11302375793457
2649 4.008420944213867
2650 3.8216278553009033
2651 3.8060410022735596
2652 3.9752583503723145
2653 3.90848970413208
2654 4.019794464111328
2655 4.000431537628174
2656 4.094970703125
2657 4.0235981941223145
2658 4.114198207855225
2659 4.214747428894043
2660 4.215381145477295
2661 4.036886215209961
2662 4.205716133117676
2663 4.12775182723999
2664 4.23440408706665
2665 4.219344139099121
2666 4.1996331214904785
2667 4.125991344451904
2668 4.154632091522217
2669 4.185728549957275
2670 4.352516174316406
2671 4.358021259307861
2672 4.283160209655762
2673 4.1744890213012695
2674 4.169651508331299
2675 4.07586145401001
2676 4.15380334854126
2677 4.2565741539001465
2678 4.131252288818359
2679 4.097073078155518
2680 4.16103458404541
2681 4.219929218292236
2682 4.143004894256592
2683 4.049094200134277
2684 4.254188060760498
2685 4.278356552124023
2686 4.092907428741455
2687 4.19872522354126
2688 4.220531463623047
2689 4.197929382324219
2690 4.174359321594238
2691 4.273371696472168
2692 4.3236494064331055
2693 4.228389263153076
2694 4.206521987915039
2695 4.232202529907227
2696 4.301455974578857
2697 4.211249351501465
2698 4.281352996826172
2699 4.195241928100586
2700 4.220227241516113
2701 4.26951789855957
2702 4.287909030914307
2703 4.188766956329346
2704 4.06480598449707
2705 4.172953128814697
2706 4.306883335113525
2707 4.34754753112793
2708 4.431517124176025
2709 4.214325904846191
2710 4.021533012390137
2711 4.32957124710083
2712 4.1896514892578125
2713 4.002055644989014
2714 4.126479148864746
2715 4.060251235961914
2716 4.17197322845459
2717 4.043152809143066
2718 4.218207359313965
2719 4.113227844238281
2720 4.0601372718811035
2721 4.1151862144470215
2722 4.0970377922058105
2723 3.9654390811920166
2724 4.015768527984619
2725 4.023634910583496
2726 4.147219181060791
2727 4.131499290466309
2728 4.114337921142578
2729 4.146693229675293
2730 4.084117412567139
2731 4.022063732147217
2732 3.9882500171661377
2733 4.098998069763184
2734 4.138110160827637
2735 4.1764092445373535
2736 4.179998397827148
2737 4.181597709655762
2738 4.139165878295898
2739 4.1323418617248535
2740 4.103113174438477
2741 4.08577299118042
2742 4.132223129272461
2743 4.185792922973633
2744 4.104543209075928
2745 4.083284378051758
2746 4.181247234344482
2747 4.274752140045166
2748 4.097529888153076
2749 4.13852596282959
2750 4.173047065734863
2751 4.227712154388428
2752 4.163818359375
2753 4.060824871063232
2754 4.214295387268066
2755 4.201519012451172
2756 4.294182777404785
2757 4.089560508728027
2758 4.211909770965576
2759 4.2824273109436035
2760 4.23293924331665
2761 4.298684597015381
2762 4.351469039916992
2763 4.327515602111816
2764 4.263267993927002
2765 4.224473476409912
2766 4.284626483917236
2767 4.333920478820801
2768 4.3274006843566895
2769 4.220709323883057
2770 4.3174285888671875
2771 4.384056568145752
2772 4.344003200531006
2773 4.238728046417236
2774 4.226345062255859
2775 4.3213582038879395
2776 4.12099552154541
2777 4.310824394226074
2778 4.390903949737549
2779 4.435176849365234
2780 4.295592784881592
2781 4.247735977172852
2782 4.153688430786133
2783 4.320601940155029
2784 4.396109580993652
2785 4.237184047698975
2786 4.193032264709473
2787 4.213878154754639
2788 4.274785995483398
2789 4.277554988861084
2790 4.199985027313232
2791 4.118746280670166
2792 4.1729536056518555
2793 4.070879936218262
2794 4.166061878204346
2795 4.175690650939941
2796 4.3077921867370605
2797 4.253411769866943
2798 4.191696643829346
2799 4.24395751953125
2800 4.242082595825195
2801 4.326837539672852
2802 4.3834686279296875
2803 4.495667934417725
2804 4.462199687957764
2805 4.315040588378906
2806 4.350510120391846
2807 4.345473289489746
2808 4.354640483856201
2809 4.203833103179932
2810 4.168179512023926
2811 4.185251712799072
2812 4.259073734283447
2813 4.360909461975098
2814 4.234567642211914
2815 4.276005268096924
2816 4.307174205780029
2817 4.229170322418213
2818 4.250175952911377
2819 4.281549453735352
2820 4.334015369415283
2821 4.27365779876709
2822 4.471890926361084
2823 4.389353275299072
2824 4.379885673522949
2825 4.289251327514648
2826 4.40713357925415
2827 4.386146545410156
2828 4.373973369598389
2829 4.275157928466797
2830 4.360868453979492
2831 4.485344409942627
2832 4.40471887588501
2833 4.435617923736572
2834 4.465434551239014
2835 4.2456769943237305
2836 4.313247203826904
2837 4.368209362030029
2838 4.222262859344482
2839 4.232906341552734
2840 4.405628681182861
2841 4.3558454513549805
2842 4.317365646362305
2843 4.42451810836792
2844 4.301453590393066
2845 4.3000288009643555
2846 4.331509590148926
2847 4.390680313110352
2848 4.294579029083252
2849 4.096043109893799
2850 4.372163772583008
2851 4.331083297729492
2852 4.42043924331665
2853 4.256431579589844
2854 4.302060127258301
2855 4.565128803253174
2856 4.412656307220459
2857 4.272368431091309
2858 4.377034664154053
2859 4.3132123947143555
2860 4.1548051834106445
2861 4.241612434387207
2862 4.276157855987549
2863 4.329691410064697
2864 4.335363388061523
2865 4.3975701332092285
2866 4.343286991119385
2867 4.33613920211792
2868 4.457749843597412
2869 4.39345645904541
2870 4.431421756744385
2871 4.413588047027588
2872 4.33311653137207
2873 4.479386806488037
2874 4.3686933517456055
2875 4.337874889373779
2876 4.419545650482178
2877 4.44234561920166
2878 4.309842586517334
2879 4.3819499015808105
2880 4.55581521987915
2881 4.323580741882324
2882 4.427948474884033
2883 4.442022323608398
2884 4.410584926605225
2885 4.396852493286133
2886 4.267355918884277
2887 4.330680847167969
2888 4.246129512786865
2889 4.198507308959961
2890 4.120834827423096
2891 4.179836273193359
2892 4.236100673675537
2893 4.262149333953857
2894 4.149118900299072
2895 4.274673938751221
2896 4.316568851470947
2897 4.381569862365723
2898 4.176926612854004
2899 4.225451469421387
2900 4.333310604095459
2901 4.30876350402832
2902 4.437038898468018
2903 4.160472869873047
2904 4.1232147216796875
2905 4.248706817626953
2906 4.291958808898926
2907 4.2146897315979
2908 4.215941905975342
2909 4.326833248138428
2910 4.249910354614258
2911 4.2434234619140625
2912 4.274689674377441
2913 4.188375473022461
2914 4.144766330718994
2915 4.194423198699951
2916 4.2327985763549805
2917 4.330447673797607
2918 4.285516262054443
2919 4.235953330993652
2920 4.23762845993042
2921 4.157189846038818
2922 4.303697109222412
2923 4.246993064880371
2924 4.325130939483643
2925 4.260641574859619
2926 4.399467945098877
2927 4.409934043884277
2928 4.287335395812988
2929 4.12059211730957
2930 4.266169548034668
2931 4.353452682495117
2932 4.353844165802002
2933 4.40844202041626
2934 4.152599334716797
2935 4.327791690826416
2936 4.231485843658447
2937 4.22011137008667
2938 4.17726469039917
2939 4.162235260009766
2940 4.3865437507629395
2941 4.39863395690918
2942 4.477983474731445
2943 4.397850513458252
2944 4.4367451667785645
2945 4.6405253410339355
2946 4.467395305633545
2947 4.485579013824463
2948 4.4182820320129395
2949 4.453352451324463
2950 4.454405784606934
2951 4.408825874328613
2952 4.3184051513671875
2953 4.302127838134766
2954 4.250905990600586
2955 4.371171474456787
2956 4.435616970062256
2957 4.513247013092041
2958 4.453418254852295
2959 4.3857421875
2960 4.2849812507629395
2961 4.238583087921143
2962 4.198592185974121
2963 4.433990478515625
2964 4.4073591232299805
2965 4.3183746337890625
2966 4.292196750640869
2967 4.453736305236816
2968 4.433926582336426
2969 4.482204437255859
2970 4.356825351715088
2971 4.540106296539307
2972 4.508373737335205
2973 4.43063497543335
2974 4.327672481536865
2975 4.485607624053955
2976 4.455139636993408
2977 4.547203540802002
2978 4.580952167510986
2979 4.401893615722656
2980 4.496077537536621
2981 4.424610614776611
2982 4.583821773529053
2983 4.488056182861328
2984 4.510827541351318
2985 4.347282409667969
2986 4.468453407287598
2987 4.470784664154053
2988 4.365177631378174
2989 4.318374156951904
2990 4.436788558959961
2991 4.32723331451416
2992 4.396673679351807
2993 4.371760368347168
2994 4.561519622802734
2995 4.3118157386779785
2996 4.408588409423828
2997 4.444674015045166
2998 4.331761360168457
2999 4.461939334869385
3000 4.371710300445557
3001 4.39678430557251
3002 4.539986610412598
3003 4.330690383911133
3004 4.472323894500732
3005 4.538410186767578
3006 4.530349254608154
3007 4.334140777587891
3008 4.455700397491455
3009 4.441770076751709
3010 4.24668025970459
3011 4.359258651733398
3012 4.388884544372559
3013 4.496106147766113
3014 4.443552017211914
3015 4.319333553314209
3016 4.343383312225342
3017 4.369601726531982
3018 4.437047004699707
3019 4.494678497314453
3020 4.596344947814941
3021 4.685302734375
3022 4.532047271728516
3023 4.474412441253662
3024 4.3303093910217285
3025 4.403248310089111
3026 4.439598560333252
3027 4.302134990692139
3028 4.250151634216309
3029 4.217951774597168
3030 4.333630561828613
3031 4.45352840423584
3032 4.346364498138428
3033 4.477251052856445
3034 4.319324016571045
3035 4.221570014953613
3036 4.154588222503662
3037 4.2739949226379395
3038 4.348012924194336
3039 4.288589000701904
3040 4.4039201736450195
3041 4.337169170379639
3042 4.352673530578613
3043 4.4593186378479
3044 4.551194190979004
3045 4.4319915771484375
3046 4.401264667510986
3047 4.561868667602539
3048 4.4918904304504395
3049 4.5632548332214355
3050 4.512367248535156
3051 4.444771766662598
3052 4.439643383026123
3053 4.361052513122559
3054 4.473116397857666
3055 4.474462509155273
3056 4.489652633666992
3057 4.338687896728516
3058 4.463092803955078
3059 4.407169818878174
3060 4.170657157897949
3061 4.162476539611816
3062 4.259664535522461
3063 4.214630603790283
3064 4.257691860198975
3065 4.226162910461426
3066 4.3351874351501465
3067 4.332545757293701
3068 4.309694766998291
3069 4.625298976898193
3070 4.525535583496094
3071 4.511421203613281
3072 4.574213027954102
3073 4.463171482086182
3074 4.351290225982666
3075 4.395903587341309
3076 4.370957851409912
3077 4.552318572998047
3078 4.620655536651611
3079 4.531715393066406
3080 4.510563850402832
3081 4.6463623046875
3082 4.6183061599731445
3083 4.760900020599365
3084 4.795052528381348
3085 4.739176273345947
3086 4.717137336730957
3087 4.748038291931152
3088 4.674971580505371
3089 4.70120096206665
3090 4.514917850494385
3091 4.507508754730225
3092 4.760672569274902
3093 4.644321441650391
3094 4.641343116760254
3095 4.650722980499268
3096 4.640312671661377
3097 4.710593223571777
3098 4.957258701324463
3099 4.754522323608398
3100 4.60977840423584
3101 4.672829627990723
3102 4.5587544441223145
3103 4.494621276855469
3104 4.487940788269043
3105 4.367168426513672
3106 4.577131271362305
3107 4.558682441711426
3108 4.387540817260742
3109 4.321159839630127
3110 4.230390548706055
3111 4.297684192657471
3112 4.392581939697266
3113 4.416265964508057
3114 4.414109230041504
3115 4.278835773468018
3116 4.470072269439697
3117 4.429083347320557
3118 4.514005184173584
3119 4.4521965980529785
3120 4.341884136199951
3121 4.334845066070557
3122 4.400757789611816
3123 4.531657695770264
3124 4.398991107940674
3125 4.449099540710449
3126 4.503039360046387
3127 4.467097759246826
3128 4.374837398529053
3129 4.600900173187256
3130 4.400305271148682
3131 4.266246795654297
3132 4.345982551574707
3133 4.388666152954102
3134 4.558461666107178
3135 4.468085765838623
3136 4.470894813537598
3137 4.4068403244018555
3138 4.422817707061768
3139 4.593754768371582
3140 4.46931791305542
3141 4.3183913230896
3142 4.289383888244629
3143 4.386422634124756
3144 4.446551322937012
3145 4.2561726570129395
3146 4.346722602844238
3147 4.5853142738342285
3148 4.589465618133545
3149 4.855004787445068
3150 4.643453121185303
3151 4.626543045043945
3152 4.530795097351074
3153 4.464649677276611
3154 4.404836654663086
3155 4.377071380615234
3156 4.255810737609863
3157 4.252931118011475
3158 4.326364994049072
3159 4.346923351287842
3160 4.188048362731934
3161 4.114333629608154
3162 4.071426868438721
3163 4.176095008850098
3164 4.313915729522705
3165 4.163567066192627
3166 4.210113048553467
3167 4.158742427825928
3168 4.18568754196167
3169 4.304180145263672
3170 4.2052507400512695
3171 4.24867582321167
3172 4.249996185302734
3173 4.073246479034424
3174 4.355825424194336
3175 4.326341152191162
3176 4.324988842010498
3177 4.345363616943359
3178 4.23148775100708
3179 4.398062229156494
3180 4.343946933746338
3181 4.225524425506592
3182 4.202025890350342
3183 4.186379432678223
3184 4.196382522583008
3185 4.19260835647583
3186 4.208824634552002
3187 4.2205071449279785
3188 4.10085391998291
3189 4.153622150421143
3190 4.027484893798828
3191 4.1627936363220215
3192 4.163277626037598
3193 4.089944362640381
3194 4.127569198608398
3195 4.241637706756592
3196 4.268263339996338
3197 4.2958292961120605
3198 4.270826816558838
3199 4.430201053619385
3200 4.325550079345703
3201 4.467266082763672
3202 4.392865180969238
3203 4.5293684005737305
3204 4.376357555389404
3205 4.211565017700195
3206 4.402534484863281
3207 4.319968223571777
3208 4.456608772277832
3209 4.361588954925537
3210 4.206594944000244
3211 4.257762432098389
3212 4.1689982414245605
3213 4.3074541091918945
3214 4.169348239898682
3215 4.085326671600342
3216 4.079158782958984
3217 4.262353897094727
3218 4.035958290100098
3219 3.990222215652466
3220 4.141943454742432
3221 4.118749618530273
3222 4.098442554473877
3223 4.17258882522583
3224 4.2548828125
3225 4.315967082977295
3226 4.255665302276611
3227 4.402503967285156
3228 4.4171600341796875
3229 4.298948287963867
3230 4.2730183601379395
3231 4.262070178985596
3232 4.360812664031982
3233 4.265726089477539
3234 4.383275508880615
3235 4.205856800079346
3236 4.239296913146973
3237 4.269641399383545
3238 4.231650352478027
3239 4.306036949157715
3240 4.1762261390686035
3241 4.254524230957031
3242 4.375761985778809
3243 4.358598232269287
3244 4.516904830932617
3245 4.299895763397217
3246 4.488794326782227
3247 4.396012306213379
3248 4.286972999572754
3249 4.273859024047852
3250 4.288614749908447
3251 4.519089698791504
3252 4.45255184173584
3253 4.349371910095215
3254 4.406334400177002
3255 4.258163928985596
3256 4.554764270782471
3257 4.4813055992126465
3258 4.420295238494873
3259 4.470003604888916
3260 4.366897106170654
3261 4.479762077331543
3262 4.30892276763916
3263 4.2886528968811035
3264 4.353501796722412
3265 4.425989151000977
3266 4.6119160652160645
3267 4.478960037231445
3268 4.485645294189453
3269 4.456309795379639
3270 4.557256698608398
3271 4.466503620147705
3272 4.427783966064453
3273 4.33683443069458
3274 4.470618724822998
3275 4.555812358856201
3276 4.417094707489014
3277 4.283537864685059
3278 4.3437089920043945
3279 4.525921821594238
3280 4.444177150726318
3281 4.386516571044922
3282 4.401854038238525
3283 4.323700904846191
3284 4.3653645515441895
3285 4.427989959716797
3286 4.416182994842529
3287 4.434156894683838
3288 4.6117658615112305
3289 4.6702961921691895
3290 4.424522399902344
3291 4.571118354797363
3292 4.611445426940918
3293 4.667027473449707
3294 4.653857231140137
3295 4.62207555770874
3296 4.636907577514648
3297 4.549995422363281
3298 4.589181900024414
3299 4.5511274337768555
3300 4.568175315856934
3301 4.611792087554932
3302 4.549558162689209
3303 4.719828128814697
3304 4.718252658843994
3305 4.709967613220215
3306 4.635558605194092
3307 4.546268939971924
3308 4.40295934677124
3309 4.44011926651001
3310 4.567427158355713
3311 4.601018905639648
3312 4.672173023223877
3313 4.616631031036377
3314 4.521985054016113
3315 4.668920516967773
3316 4.621462345123291
3317 4.708600997924805
3318 4.901293754577637
3319 4.852624416351318
3320 4.8537917137146
3321 4.818822860717773
3322 4.7035627365112305
3323 4.753211498260498
3324 4.7470903396606445
3325 4.653915882110596
3326 4.783359527587891
3327 4.819472312927246
3328 4.759452819824219
3329 4.740683078765869
3330 4.81455659866333
3331 4.824729919433594
3332 4.7413201332092285
3333 4.833873271942139
3334 4.463144779205322
3335 4.534632205963135
3336 4.7018232345581055
3337 4.807761192321777
3338 4.894394397735596
3339 4.8064188957214355
3340 4.719404220581055
3341 4.529107570648193
3342 4.779544353485107
3343 4.805515289306641
3344 4.907914161682129
3345 4.860621452331543
3346 4.721185207366943
3347 4.478912353515625
3348 4.6166672706604
3349 4.612387657165527
3350 4.480990409851074
3351 4.523045063018799
3352 4.582159996032715
3353 4.493698596954346
3354 4.526091575622559
3355 4.666543960571289
3356 4.528353214263916
3357 4.324350357055664
3358 4.524478912353516
3359 4.49412727355957
3360 4.504443645477295
3361 4.653528213500977
3362 4.523299694061279
3363 4.398395538330078
3364 4.391714572906494
3365 4.597162246704102
3366 4.748453140258789
3367 4.570790767669678
3368 4.521823406219482
3369 4.633878707885742
3370 4.550042152404785
3371 4.716965675354004
3372 4.571414947509766
3373 4.508359909057617
3374 4.698426723480225
3375 4.640021324157715
3376 4.736291885375977
3377 4.670138359069824
3378 4.849878787994385
3379 4.707452774047852
3380 4.699185371398926
3381 4.641011714935303
3382 4.701031684875488
3383 4.595077037811279
3384 4.471669673919678
3385 4.468878269195557
3386 4.605592250823975
3387 4.515251636505127
3388 4.2995805740356445
3389 4.399706840515137
3390 4.425975322723389
3391 4.738365650177002
3392 4.744245529174805
3393 4.672042369842529
3394 4.629932403564453
3395 4.716714382171631
3396 4.575588703155518
3397 4.444124221801758
3398 4.308302879333496
3399 4.4451422691345215
3400 4.1768646240234375
3401 4.230419635772705
3402 4.189881801605225
3403 4.271308422088623
3404 4.3454484939575195
3405 4.346615314483643
3406 4.414023399353027
3407 4.5694427490234375
3408 4.4376068115234375
3409 4.392261028289795
3410 4.387866020202637
3411 4.233973979949951
3412 4.359676837921143
3413 4.242969512939453
3414 4.073676586151123
3415 4.095223903656006
3416 4.0732598304748535
3417 3.999467372894287
3418 4.081247329711914
3419 3.9732232093811035
3420 4.056324005126953
3421 3.983138084411621
3422 4.117321014404297
3423 3.989487648010254
3424 4.075801849365234
3425 4.137177467346191
3426 4.103663444519043
3427 4.0808610916137695
3428 4.173684120178223
3429 4.030584335327148
3430 4.036118507385254
3431 3.94031023979187
3432 3.994708776473999
3433 4.105733394622803
3434 4.0133280754089355
3435 4.009469509124756
3436 4.240206718444824
3437 4.16087532043457
3438 4.011361598968506
3439 4.1370320320129395
3440 4.051590919494629
3441 4.120106220245361
3442 4.113495349884033
3443 4.194276809692383
3444 4.125547885894775
3445 4.240337371826172
3446 4.237200736999512
3447 4.251161098480225
3448 4.243131160736084
3449 4.366889476776123
3450 4.189681529998779
3451 4.244042873382568
3452 4.121747016906738
3453 4.232551097869873
3454 4.190865993499756
3455 4.325058937072754
3456 4.165580749511719
3457 4.325490474700928
3458 4.32633638381958
3459 4.34194803237915
3460 4.202520370483398
3461 4.28397798538208
3462 4.193745136260986
3463 4.237196445465088
3464 4.3193678855896
3465 4.1912336349487305
3466 4.157689094543457
3467 4.136636257171631
3468 4.299135208129883
3469 4.354994297027588
3470 4.251005172729492
3471 4.3467793464660645
3472 4.242157936096191
3473 4.450156211853027
3474 4.405650615692139
3475 4.298385143280029
3476 4.3831353187561035
3477 4.274471759796143
3478 4.3990936279296875
3479 4.159290790557861
3480 4.2205681800842285
3481 4.276734352111816
3482 4.215195178985596
3483 4.218321800231934
3484 4.147139549255371
3485 4.252830505371094
3486 4.272401809692383
3487 4.187480926513672
3488 4.188649654388428
3489 4.231502056121826
3490 4.1680169105529785
3491 4.237070083618164
3492 4.174851417541504
3493 4.337475776672363
3494 4.472825050354004
3495 4.466733932495117
3496 4.431271553039551
3497 4.378526210784912
3498 4.254932880401611
3499 4.247530937194824
3500 4.038525581359863
3501 4.048942565917969
3502 3.9975087642669678
3503 4.1410231590271
3504 4.153794765472412
3505 4.297863483428955
3506 4.192526340484619
3507 4.169095039367676
3508 4.237844944000244
3509 4.133597373962402
3510 4.158653736114502
3511 4.087249279022217
3512 4.133418083190918
3513 4.1031012535095215
3514 4.285067558288574
3515 4.213765621185303
3516 4.310957431793213
3517 4.402414798736572
3518 4.301910400390625
3519 4.350584030151367
3520 4.417035102844238
3521 4.400913238525391
3522 4.405168056488037
3523 4.246882915496826
3524 4.21643590927124
3525 4.248435974121094
3526 4.178193092346191
3527 4.240440845489502
3528 4.191899299621582
3529 4.277265548706055
3530 4.16982364654541
3531 4.244015216827393
3532 4.230243682861328
3533 4.186390399932861
3534 4.348083972930908
3535 4.317808628082275
3536 4.349888801574707
3537 4.133382320404053
3538 4.138134002685547
3539 4.077648162841797
3540 4.220348358154297
3541 4.186036586761475
3542 4.156301498413086
3543 4.222466945648193
3544 4.306515693664551
3545 4.413058280944824
3546 4.405474662780762
3547 4.2040181159973145
3548 4.278111934661865
3549 4.355359077453613
3550 4.448925971984863
3551 4.531919002532959
3552 4.416602611541748
3553 4.409674644470215
3554 4.611678600311279
3555 4.500699520111084
3556 4.479987144470215
3557 4.537732124328613
3558 4.298641204833984
3559 4.3735032081604
3560 4.36759614944458
3561 4.588688373565674
3562 4.377479553222656
3563 4.427877902984619
3564 4.318639278411865
3565 4.325274467468262
3566 4.311819553375244
3567 4.353610515594482
3568 4.319685459136963
3569 4.347180366516113
3570 4.308320045471191
3571 4.237009525299072
3572 4.382641792297363
3573 4.292802810668945
3574 4.236231803894043
3575 4.1715087890625
3576 4.335954189300537
3577 4.324649333953857
3578 4.28374719619751
3579 4.342812538146973
3580 4.366666316986084
3581 4.292771816253662
3582 4.246108531951904
3583 4.287861347198486
3584 4.166839599609375
3585 4.231114387512207
3586 4.423121929168701
3587 4.492190361022949
3588 4.283298969268799
3589 4.176741600036621
3590 4.342287540435791
3591 4.3317670822143555
3592 4.254887580871582
3593 4.498239040374756
3594 4.238120079040527
3595 4.358065605163574
3596 4.2342729568481445
3597 4.325918197631836
3598 4.377859115600586
3599 4.409534931182861
3600 4.4146952629089355
3601 4.2781548500061035
3602 4.368307113647461
3603 4.2791619300842285
3604 4.261028289794922
3605 4.186268329620361
3606 4.317468643188477
3607 4.251187324523926
3608 4.15153694152832
3609 4.257157325744629
3610 4.373230934143066
3611 4.396899700164795
3612 4.2385053634643555
3613 4.308467388153076
3614 4.242575645446777
3615 4.406853199005127
3616 4.3768815994262695
3617 4.293537139892578
3618 4.274799346923828
3619 4.117301940917969
3620 4.089428424835205
3621 4.242247581481934
3622 4.245647430419922
3623 4.207407474517822
3624 4.179771423339844
3625 4.079667568206787
3626 4.192840576171875
3627 4.218196868896484
3628 4.199816703796387
3629 4.111312389373779
3630 4.17722225189209
3631 4.190262317657471
3632 4.244034767150879
3633 4.3117876052856445
3634 4.300589084625244
3635 4.277877330780029
3636 4.318516254425049
3637 4.392410755157471
3638 4.4793620109558105
3639 4.456965923309326
3640 4.293124198913574
3641 4.275155067443848
3642 4.279362201690674
3643 4.279462814331055
3644 4.305069923400879
3645 4.440964698791504
3646 4.379489898681641
3647 4.3270721435546875
3648 4.349560737609863
3649 4.231191635131836
3650 4.309355735778809
3651 4.179945945739746
3652 4.30138635635376
3653 4.220876216888428
3654 4.369969844818115
3655 4.283884048461914
3656 4.308509826660156
3657 4.292275428771973
3658 4.30819034576416
3659 4.330660820007324
3660 4.214085578918457
3661 4.256921768188477
3662 4.2343878746032715
3663 4.099567890167236
3664 4.368461608886719
3665 4.172296047210693
3666 4.123878002166748
3667 4.138761520385742
3668 4.151440620422363
3669 4.115203857421875
3670 4.112218856811523
3671 4.170206546783447
3672 4.1689019203186035
3673 4.182554721832275
3674 4.125909328460693
3675 4.1762518882751465
3676 4.047468185424805
3677 4.193338871002197
3678 4.087810516357422
3679 4.049931526184082
3680 4.135386943817139
3681 4.0155839920043945
3682 4.122962951660156
3683 4.137426853179932
3684 4.2837677001953125
3685 4.136947154998779
3686 4.171055316925049
3687 4.1555681228637695
3688 4.084217548370361
3689 4.32365083694458
3690 4.2227020263671875
3691 4.18495512008667
3692 4.1612067222595215
3693 4.049813270568848
3694 4.151256561279297
3695 4.1067376136779785
3696 4.116832733154297
3697 3.965127944946289
3698 4.204041004180908
3699 4.267277717590332
3700 4.2149338722229
3701 4.309863567352295
3702 4.211063861846924
3703 4.158291816711426
3704 4.1505126953125
3705 4.1720170974731445
3706 4.194774627685547
3707 4.313764572143555
3708 4.346324920654297
3709 4.326414585113525
3710 4.198448181152344
3711 4.214713096618652
3712 4.313658237457275
3713 4.284145355224609
3714 4.153660774230957
3715 4.315526008605957
3716 4.256515026092529
3717 4.2441792488098145
3718 4.320436477661133
3719 4.211252689361572
3720 4.257885932922363
3721 4.179831027984619
3722 4.241270542144775
3723 4.284597873687744
3724 4.407909393310547
3725 4.301578044891357
3726 4.284893989562988
3727 4.323470592498779
3728 4.354970455169678
3729 4.3913893699646
3730 4.283965110778809
3731 4.34263277053833
3732 4.198300361633301
3733 4.28374719619751
3734 4.1265716552734375
3735 4.032086372375488
3736 4.065401077270508
3737 4.230831623077393
3738 4.234029293060303
3739 4.198554039001465
3740 4.138387680053711
3741 4.268561363220215
3742 4.198071479797363
3743 4.193350315093994
3744 4.150597095489502
3745 4.368244647979736
3746 4.314662933349609
3747 4.310563087463379
3748 4.34166145324707
3749 4.188697814941406
3750 4.1695098876953125
3751 4.224151611328125
3752 4.270547866821289
3753 4.120441436767578
3754 4.013223648071289
3755 4.134525299072266
3756 4.141544818878174
3757 4.282400131225586
3758 4.295469760894775
3759 4.247808933258057
3760 4.242915153503418
3761 4.180151462554932
3762 4.023362159729004
3763 3.8873445987701416
3764 4.070362091064453
3765 4.118529796600342
3766 4.232946395874023
3767 4.150828838348389
3768 4.103891372680664
3769 4.0781025886535645
3770 4.504485130310059
3771 4.397974491119385
3772 4.254327297210693
3773 4.292855262756348
3774 4.158637523651123
3775 4.043676376342773
3776 4.001457691192627
3777 4.068469047546387
3778 3.8344669342041016
3779 3.997464418411255
3780 4.1629319190979
3781 4.183782577514648
3782 4.234195232391357
3783 4.167263507843018
3784 4.052816390991211
3785 4.203252792358398
3786 4.063162326812744
3787 3.9515163898468018
3788 4.02254581451416
3789 4.041461944580078
3790 4.0859575271606445
3791 4.081902503967285
3792 4.076534748077393
3793 4.041158676147461
3794 3.972482204437256
3795 4.110910415649414
3796 4.128619194030762
3797 4.065290451049805
3798 4.062255859375
3799 4.057125568389893
3800 4.051093101501465
3801 4.149380207061768
3802 4.1120100021362305
3803 4.009097099304199
3804 3.956930637359619
3805 4.006547927856445
3806 3.9671478271484375
3807 4.224706172943115
3808 4.29827356338501
3809 4.186694145202637
3810 4.146320819854736
3811 4.0686116218566895
3812 4.125094413757324
3813 4.151776313781738
3814 4.038402557373047
3815 3.9372005462646484
3816 4.077234745025635
3817 4.21235466003418
3818 4.331785678863525
3819 4.301237106323242
3820 4.263802528381348
3821 4.0574750900268555
3822 4.135481834411621
3823 4.056027889251709
3824 4.258416175842285
3825 3.9636237621307373
3826 4.085499286651611
3827 4.040430545806885
3828 4.002065181732178
3829 3.9939374923706055
3830 4.005721092224121
3831 4.009174823760986
3832 4.053586959838867
3833 4.2426910400390625
3834 4.092833042144775
3835 4.112834930419922
3836 4.098197937011719
3837 4.152013301849365
3838 4.2302751541137695
3839 4.320899486541748
3840 4.201369762420654
3841 4.442317008972168
3842 4.251728057861328
3843 4.173206329345703
3844 4.079274654388428
3845 4.253057956695557
3846 4.116066932678223
3847 4.079664707183838
3848 3.9635510444641113
3849 3.9750025272369385
3850 4.007686138153076
3851 4.120100498199463
3852 4.088139057159424
3853 4.111313819885254
3854 4.123533725738525
3855 4.072558879852295
3856 4.008735179901123
3857 4.017526626586914
3858 4.220937728881836
3859 4.152111053466797
3860 4.559175491333008
3861 4.470882415771484
3862 4.229489326477051
3863 4.248578071594238
3864 4.151271820068359
3865 4.396322727203369
3866 4.343896389007568
3867 4.2241692543029785
3868 4.299875736236572
3869 4.381865501403809
3870 4.380613803863525
3871 4.285035610198975
3872 4.2068891525268555
3873 4.196453094482422
3874 4.285081386566162
3875 4.303530693054199
3876 4.29004430770874
3877 4.245956897735596
3878 4.276594161987305
3879 4.159972667694092
3880 4.383963584899902
3881 4.450775146484375
3882 4.470031261444092
3883 4.491683006286621
3884 4.460745334625244
3885 4.3919806480407715
3886 4.451925754547119
3887 4.298652648925781
3888 4.354600429534912
3889 4.30003023147583
3890 4.301670551300049
3891 4.195314884185791
3892 4.306047439575195
3893 4.5293354988098145
3894 4.48763370513916
3895 4.485100746154785
3896 4.561424255371094
3897 4.407556533813477
3898 4.380392551422119
3899 4.351001739501953
3900 4.542022228240967
3901 4.270200252532959
3902 4.273292064666748
3903 4.294371128082275
3904 4.284791469573975
3905 4.250818729400635
3906 4.342920780181885
3907 4.378460884094238
3908 4.375250816345215
3909 4.368137359619141
3910 4.2614569664001465
3911 4.327627182006836
3912 4.406154632568359
3913 4.205295562744141
3914 4.235935688018799
3915 4.231937408447266
3916 4.331524848937988
3917 4.234594821929932
3918 4.3747687339782715
3919 4.198925495147705
3920 4.28046178817749
3921 4.241803169250488
3922 4.460806846618652
3923 4.24514627456665
3924 4.239235877990723
3925 4.379276752471924
3926 4.242976188659668
3927 4.315396308898926
3928 4.383936405181885
3929 4.405651092529297
3930 4.42914342880249
3931 4.57786750793457
3932 4.517560005187988
3933 4.387027263641357
3934 4.391566276550293
3935 4.301225662231445
3936 4.303721904754639
3937 4.3076066970825195
3938 4.359589099884033
3939 4.438388824462891
3940 4.556637287139893
3941 4.346243381500244
3942 4.360178470611572
3943 4.2977447509765625
3944 4.556395530700684
3945 4.562115669250488
3946 4.59663724899292
3947 4.394867897033691
3948 4.435919284820557
3949 4.5032734870910645
3950 4.471763610839844
3951 4.491460800170898
3952 4.40885591506958
3953 4.261667728424072
3954 4.361867904663086
3955 4.354707717895508
3956 4.214623928070068
3957 4.268857002258301
3958 4.316020965576172
3959 4.315955638885498
3960 4.307028770446777
3961 4.260523319244385
3962 4.3434672355651855
3963 4.2836103439331055
3964 4.1100311279296875
3965 4.252799034118652
3966 4.159257411956787
3967 4.280837059020996
3968 4.216876029968262
3969 4.239151477813721
3970 4.352229595184326
3971 4.440234661102295
3972 4.227232456207275
3973 4.392082214355469
3974 4.387116432189941
3975 4.333300590515137
3976 4.236464023590088
3977 4.204843521118164
3978 4.32802677154541
3979 4.315614223480225
3980 4.0849504470825195
3981 4.184500217437744
3982 4.14664363861084
3983 4.14360237121582
3984 4.0018630027771
3985 4.03094482421875
3986 4.183460235595703
3987 4.059722423553467
3988 4.192900657653809
3989 4.185129642486572
3990 4.112867832183838
3991 4.25970983505249
3992 4.310837268829346
3993 4.284156799316406
3994 4.289279460906982
3995 4.280030250549316
3996 4.343123435974121
3997 4.411190032958984
3998 4.245335102081299
3999 4.299011707305908
