# Supplementary material for: Design of buried charged networks in artificial proteins
Source: Nat Commun. 2021 Mar 25;12:1895. doi: 10.1038/s41467-021-21909-7 (PMC7994573; doi:10.1038/s41467-021-21909-7)
Supplement: Supplementary file 4 — Source Data [file 41467_2021_21909_MOESM4_ESM.zip › source_data_final_revised/SI1/c/1_rmsf.txt]

4 1 P1 4.7666096687316895
11 2 P1 2.4225335121154785
26 3 P1 1.7784011363983154
45 4 P1 1.5669007301330566
69 5 P1 1.4530917406082153
91 6 P1 1.1756283044815063
108 7 P1 1.1329704523086548
128 8 P1 1.191384196281433
143 9 P1 0.9821317195892334
155 10 P1 0.910700798034668
165 11 P1 1.2016102075576782
184 12 P1 1.046492338180542
201 13 P1 0.7849192023277283
223 14 P1 1.0027570724487305
243 15 P1 1.0372860431671143
258 16 P1 0.7650073766708374
273 17 P1 0.7735463976860046
283 18 P1 0.9391610026359558
302 19 P1 0.8230603337287903
316 20 P1 0.7270864248275757
333 21 P1 0.7460421919822693
353 22 P1 0.806647777557373
368 23 P1 0.8074238896369934
380 24 P1 0.8249072432518005
399 25 P1 0.8873401880264282
421 26 P1 0.9824649095535278
438 27 P1 1.0392760038375854
457 28 P1 2.037188768386841
464 29 P1 2.4681954383850098
471 30 P1 2.8196470737457275
482 31 P1 3.4866628646850586
489 32 P1 3.9331912994384766
500 33 P1 3.706204414367676
507 34 P1 3.1628949642181396
518 35 P1 2.515932321548462
525 36 P1 2.1131391525268555
532 37 P1 2.080632209777832
547 38 P1 2.2236459255218506
566 39 P1 1.4606995582580566
590 40 P1 1.133319616317749
612 41 P1 1.5756744146347046
629 42 P1 1.3937478065490723
649 43 P1 0.8066624402999878
664 44 P1 1.0583467483520508
676 45 P1 1.2158242464065552
686 46 P1 0.9406440854072571
705 47 P1 0.9679594039916992
722 48 P1 1.080713152885437
744 49 P1 0.7520304322242737
759 50 P1 1.0528209209442139
774 51 P1 0.9606426358222961
789 52 P1 0.90749591588974
799 53 P1 1.1414217948913574
818 54 P1 1.0338314771652222
832 55 P1 0.8396281003952026
849 56 P1 1.3983060121536255
869 57 P1 1.4865012168884277
884 58 P1 1.043387532234192
896 59 P1 1.3330602645874023
915 60 P1 2.0570223331451416
937 61 P1 2.0121641159057617
954 62 P1 1.881329894065857
973 63 P1 2.9894344806671143
980 64 P1 3.1782724857330322
987 65 P1 2.955658197402954
998 66 P1 3.7799971103668213
1005 67 P1 4.442158222198486
1016 68 P1 4.2341156005859375
1023 69 P1 3.5798230171203613
1034 70 P1 3.4860708713531494
1041 71 P1 2.493499517440796
1048 72 P1 2.1082208156585693
1063 73 P1 1.24701988697052
1082 74 P1 1.2194545269012451
1106 75 P1 1.1510601043701172
1128 76 P1 0.8769752979278564
1145 77 P1 0.8398910760879517
1165 78 P1 0.931940495967865
1180 79 P1 0.8789054751396179
1192 80 P1 0.7394847869873047
1202 81 P1 0.7904836535453796
1221 82 P1 0.8484101891517639
1238 83 P1 0.7151181697845459
1260 84 P1 0.7198728322982788
1280 85 P1 0.8485395908355713
1295 86 P1 0.7767201662063599
1310 87 P1 0.6905336380004883
1320 88 P1 0.8200576305389404
1339 89 P1 0.8630763292312622
1353 90 P1 0.7092350125312805
1370 91 P1 0.7580540180206299
1390 92 P1 0.9588633179664612
1405 93 P1 0.977778434753418
1417 94 P1 0.948855459690094
1436 95 P1 1.34316885471344
1458 96 P1 1.451520323753357
1475 97 P1 1.6772903203964233
1494 98 P1 3.2969954013824463
1501 99 P1 4.431995868682861
1508 100 P1 5.907588005065918
1519 101 P1 6.71457576751709
1526 102 P1 6.777469158172607
1537 103 P1 5.594657897949219
1544 104 P1 4.282404899597168
1555 105 P1 2.7896642684936523
1562 106 P1 2.2909607887268066
1569 107 P1 1.880994439125061
1584 108 P1 1.1583980321884155
1603 109 P1 1.1438146829605103
1627 110 P1 1.3166314363479614
1649 111 P1 0.9942724108695984
1666 112 P1 0.7815057039260864
1686 113 P1 1.144534707069397
1701 114 P1 1.054294228553772
1713 115 P1 0.6881694197654724
1723 116 P1 0.9275761246681213
1742 117 P1 0.9731115102767944
1759 118 P1 0.6723508834838867
1781 119 P1 0.6959576606750488
1801 120 P1 0.8115629553794861
1816 121 P1 0.6955466270446777
1831 122 P1 0.6971829533576965
1841 123 P1 0.8621516227722168
1860 124 P1 0.8749571442604065
1874 125 P1 0.8008185625076294
1891 126 P1 0.912885844707489
1911 127 P1 1.0819636583328247
1926 128 P1 1.146493911743164
1938 129 P1 1.1373953819274902
1957 130 P1 1.3106681108474731
1979 131 P1 2.156378746032715
1996 132 P1 4.183033466339111
