# Supplementary material for: Design of buried charged networks in artificial proteins
Source: Nat Commun. 2021 Mar 25;12:1895. doi: 10.1038/s41467-021-21909-7 (PMC7994573; doi:10.1038/s41467-021-21909-7)
Supplement: Supplementary file 4 — Source Data [file 41467_2021_21909_MOESM4_ESM.zip › source_data_final_revised/SI1/c/1_watercnt.txt]

Frame	#water
0	1
1	0
2	0
3	0
4	0
5	1
6	2
7	3
8	1
9	3
10	0
11	0
12	1
13	1
14	0
15	2
16	3
17	3
18	5
19	4
20	3
21	3
22	3
23	2
24	3
25	3
26	4
27	4
28	4
29	4
30	2
31	3
32	3
33	3
34	3
35	2
36	5
37	3
38	4
39	4
40	3
41	4
42	3
43	0
44	3
45	2
46	2
47	4
48	3
49	2
50	3
51	5
52	3
53	4
54	3
55	4
56	2
57	4
58	4
59	4
60	2
61	2
62	2
63	2
64	0
65	0
66	0
67	1
68	0
69	1
70	2
71	0
72	1
73	1
74	1
75	0
76	0
77	0
78	1
79	1
80	0
81	0
82	0
83	0
84	0
85	1
86	1
87	0
88	0
89	0
90	0
91	0
92	0
93	0
94	0
95	0
96	0
97	0
98	0
99	0
100	0
101	0
102	1
103	0
104	0
105	0
106	0
107	0
108	0
109	0
110	0
111	0
112	0
113	0
114	0
115	0
116	1
117	1
118	1
119	0
120	0
121	0
122	0
123	0
124	0
125	0
126	0
127	0
128	1
129	1
130	0
131	0
132	1
133	0
134	0
135	1
136	1
137	0
138	1
139	0
140	0
141	0
142	2
143	0
144	0
145	0
146	0
147	0
148	1
149	0
150	0
151	0
152	0
153	0
154	0
155	0
156	0
157	0
158	0
159	0
160	0
161	0
162	0
163	1
164	0
165	1
166	1
167	0
168	0
169	0
170	1
171	0
172	2
173	0
174	0
175	0
176	1
177	0
178	1
179	1
180	1
181	0
182	0
183	0
184	1
185	0
186	1
187	0
188	0
189	0
190	0
191	0
192	0
193	0
194	0
195	0
196	1
197	1
198	0
199	1
200	1
201	0
202	0
203	0
204	1
205	2
206	2
207	1
208	1
209	1
210	0
211	3
212	1
213	0
214	0
215	1
216	0
217	1
218	0
219	0
220	0
221	1
222	0
223	0
224	0
225	0
226	0
227	0
228	0
229	0
230	0
231	1
232	1
233	0
234	1
235	0
236	1
237	0
238	2
239	1
240	0
241	1
242	0
243	0
244	0
245	0
246	0
247	0
248	0
249	1
250	0
251	0
252	0
253	0
254	0
255	2
256	1
257	0
258	0
259	0
260	1
261	0
262	0
263	0
264	1
265	0
266	1
267	0
268	0
269	0
270	0
271	0
272	1
273	1
274	1
275	0
276	1
277	0
278	1
279	1
280	0
281	1
282	1
283	0
284	0
285	2
286	0
287	0
288	0
289	0
290	0
291	1
292	0
293	0
294	0
295	1
296	1
297	0
298	1
299	0
300	0
301	0
302	0
303	0
304	0
305	1
306	0
307	0
308	0
309	0
310	0
311	1
312	0
313	0
314	0
315	0
316	0
317	0
318	0
319	1
320	1
321	0
322	1
323	0
324	0
325	0
326	1
327	1
328	0
329	1
330	0
331	0
332	0
333	0
334	0
335	0
336	1
337	2
338	1
339	1
340	1
341	0
342	1
343	0
344	2
345	0
346	0
347	1
348	0
349	1
350	0
351	0
352	0
353	0
354	0
355	0
356	0
357	0
358	0
359	0
360	0
361	0
362	0
363	0
364	0
365	0
366	0
367	0
368	0
369	1
370	0
371	0
372	0
373	0
374	0
375	0
376	0
377	0
378	1
379	0
380	1
381	0
382	0
383	0
384	0
385	0
386	0
387	0
388	0
389	0
390	0
391	0
392	0
393	0
394	1
395	1
396	1
397	2
398	0
399	1
400	1
401	1
402	1
403	0
404	0
405	0
406	0
407	0
408	0
409	1
410	0
411	1
412	0
413	0
414	0
415	1
416	2
417	0
418	0
419	1
420	3
421	1
422	1
423	2
424	2
425	1
426	0
427	1
428	1
429	0
430	0
431	0
432	1
433	2
434	1
435	0
436	1
437	0
438	0
439	1
440	0
441	1
442	1
443	2
444	2
445	2
446	1
447	0
448	0
449	1
450	0
451	2
452	2
453	1
454	1
455	1
456	1
457	0
458	0
459	0
460	0
461	0
462	0
463	0
464	0
465	0
466	1
467	1
468	1
469	0
470	2
471	0
472	2
473	2
474	2
475	0
476	1
477	0
478	0
479	1
480	1
481	1
482	0
483	0
484	0
485	0
486	1
487	0
488	0
489	0
490	0
491	0
492	0
493	0
494	0
495	0
496	1
497	0
498	0
499	0
500	0
501	1
502	0
503	0
504	1
505	0
506	0
507	1
508	1
509	1
510	1
511	0
512	0
513	0
514	1
515	0
516	0
517	0
518	0
519	0
520	0
521	1
522	1
523	0
524	1
525	1
526	0
527	1
528	0
529	0
530	0
531	0
532	0
533	0
534	0
535	0
536	0
537	0
538	0
539	0
540	0
541	0
542	0
543	0
544	0
545	0
546	0
547	0
548	0
549	0
550	0
551	0
552	0
553	0
554	0
555	0
556	0
557	0
558	0
559	0
560	0
561	0
562	0
563	0
564	0
565	0
566	0
567	0
568	0
569	0
570	0
571	0
572	0
573	1
574	0
575	0
576	0
577	0
578	0
579	0
580	0
581	0
582	0
583	0
584	0
585	0
586	0
587	0
588	0
589	1
590	0
591	0
592	0
593	1
594	1
595	0
596	1
597	0
598	0
599	0
600	0
601	0
602	0
603	0
604	0
605	0
606	0
607	0
608	0
609	0
610	0
611	0
612	0
613	0
614	0
615	0
616	0
617	0
618	0
619	0
620	0
621	0
622	0
623	0
624	0
625	0
626	0
627	0
628	0
629	0
630	0
631	0
632	0
633	0
634	0
635	0
636	0
637	0
638	0
639	0
640	0
641	0
642	0
643	0
644	0
645	0
646	0
647	0
648	0
649	0
650	0
651	0
652	0
653	0
654	0
655	0
656	0
657	0
658	0
659	0
660	0
661	0
662	0
663	0
664	0
665	0
666	0
667	0
668	0
669	0
670	0
671	0
672	0
673	0
674	0
675	0
676	0
677	0
678	0
679	0
680	0
681	0
682	0
683	0
684	0
685	0
686	0
687	0
688	0
689	0
690	0
691	0
692	0
693	0
694	0
695	0
696	0
697	0
698	0
699	0
700	0
701	0
702	0
703	0
704	0
705	0
706	0
707	0
708	0
709	0
710	0
711	0
712	0
713	0
714	0
715	0
716	0
717	0
718	0
719	0
720	0
721	0
722	1
723	0
724	0
725	0
726	0
727	0
728	0
729	0
730	0
731	0
732	0
733	0
734	0
735	0
736	0
737	0
738	0
739	0
740	0
741	0
742	0
743	0
744	0
745	1
746	0
747	0
748	0
749	0
750	0
751	0
752	0
753	0
754	0
755	0
756	0
757	0
758	1
759	0
760	0
761	0
762	0
763	0
764	0
765	0
766	0
767	0
768	0
769	0
770	0
771	0
772	0
773	0
774	0
775	0
776	0
777	0
778	0
779	0
780	0
781	0
782	0
783	0
784	0
785	0
786	0
787	0
788	0
789	0
790	0
791	0
792	0
793	0
794	0
795	0
796	0
797	0
798	0
799	0
800	0
801	0
802	0
803	0
804	0
805	0
806	0
807	0
808	0
809	0
810	0
811	0
812	0
813	0
814	0
815	0
816	0
817	0
818	0
819	0
820	0
821	0
822	0
823	0
824	0
825	0
826	0
827	0
828	0
829	0
830	0
831	0
832	0
833	0
834	0
835	0
836	0
837	0
838	0
839	0
840	0
841	0
842	0
843	0
844	0
845	0
846	0
847	0
848	0
849	0
850	0
851	0
852	0
853	0
854	0
855	0
856	0
857	0
858	0
859	0
860	0
861	0
862	0
863	0
864	0
865	0
866	0
867	0
868	0
869	0
870	0
871	0
872	0
873	0
874	0
875	0
876	0
877	0
878	0
879	0
880	0
881	0
882	0
883	0
884	0
885	0
886	0
887	0
888	0
889	0
890	0
891	0
892	0
893	0
894	0
895	0
896	0
897	0
898	0
899	0
900	0
901	0
902	0
903	0
904	0
905	0
906	0
907	0
908	0
909	0
910	0
911	0
912	0
913	0
914	0
915	0
916	0
917	0
918	0
919	0
920	0
921	0
922	0
923	0
924	0
925	0
926	0
927	0
928	0
929	0
930	0
931	1
932	0
933	0
934	0
935	0
936	0
937	0
938	0
939	0
940	0
941	0
942	0
943	0
944	0
945	0
946	0
947	0
948	0
949	1
950	0
951	0
952	0
953	0
954	0
955	0
956	0
957	0
958	0
959	0
960	0
961	0
962	0
963	0
964	0
965	0
966	0
967	0
968	0
969	0
970	0
971	0
972	0
973	0
974	1
975	0
976	0
977	0
978	0
979	0
980	0
981	0
982	0
983	1
984	1
985	1
986	1
987	1
988	1
989	1
990	2
991	2
992	1
993	0
994	0
995	0
996	0
997	0
998	0
999	0
1000	1
1001	0
1002	1
1003	1
1004	1
1005	1
1006	0
1007	0
1008	0
1009	0
1010	0
1011	0
1012	0
1013	0
1014	0
1015	0
1016	0
1017	0
1018	0
1019	0
1020	0
1021	1
1022	0
1023	0
1024	0
1025	0
1026	0
1027	1
1028	0
1029	1
1030	0
1031	0
1032	0
1033	1
1034	0
1035	0
1036	0
1037	1
1038	0
1039	1
1040	2
1041	0
1042	0
1043	0
1044	0
1045	1
1046	3
1047	3
1048	0
1049	1
1050	1
1051	1
1052	1
1053	0
1054	2
1055	2
1056	1
1057	1
1058	1
1059	2
1060	1
1061	1
1062	1
1063	0
1064	0
1065	1
1066	0
1067	1
1068	0
1069	0
1070	1
1071	2
1072	1
1073	0
1074	0
1075	1
1076	1
1077	2
1078	0
1079	1
1080	1
1081	2
1082	2
1083	1
1084	2
1085	2
1086	2
1087	0
1088	0
1089	2
1090	0
1091	2
1092	2
1093	0
1094	0
1095	0
1096	1
1097	0
1098	0
1099	1
1100	0
1101	0
1102	1
1103	0
1104	1
1105	1
1106	0
1107	0
1108	1
1109	0
1110	0
1111	0
1112	0
1113	0
1114	0
1115	0
1116	0
1117	2
1118	1
1119	0
1120	1
1121	0
1122	0
1123	0
1124	0
1125	1
1126	0
1127	0
1128	1
1129	1
1130	1
1131	0
1132	2
1133	2
1134	2
1135	1
1136	1
1137	1
1138	1
1139	2
1140	4
1141	2
1142	3
1143	0
1144	0
1145	1
1146	2
1147	2
1148	1
1149	0
1150	0
1151	0
1152	2
1153	2
1154	1
1155	0
1156	1
1157	0
1158	1
1159	0
1160	0
1161	0
1162	2
1163	1
1164	2
1165	1
1166	3
1167	1
1168	3
1169	2
1170	2
1171	1
1172	2
1173	2
1174	2
1175	2
1176	2
1177	2
1178	1
1179	2
1180	2
1181	1
1182	0
1183	1
1184	1
1185	0
1186	0
1187	1
1188	1
1189	1
1190	0
1191	2
1192	1
1193	0
1194	0
1195	2
1196	2
1197	2
1198	0
1199	3
1200	2
1201	0
1202	0
1203	2
1204	1
1205	1
1206	0
1207	0
1208	0
1209	1
1210	1
1211	1
1212	2
1213	1
1214	0
1215	0
1216	0
1217	0
1218	0
1219	0
1220	1
1221	0
1222	0
1223	0
1224	0
1225	1
1226	0
1227	2
1228	1
1229	2
1230	1
1231	0
1232	0
1233	1
1234	1
1235	1
1236	0
1237	0
1238	0
1239	0
1240	0
1241	0
1242	0
1243	1
1244	2
1245	1
1246	1
1247	1
1248	1
1249	3
1250	2
1251	2
1252	0
1253	1
1254	2
1255	1
1256	1
1257	1
1258	0
1259	2
1260	2
1261	3
1262	0
1263	1
1264	0
1265	1
1266	0
1267	1
1268	1
1269	1
1270	2
1271	2
1272	3
1273	2
1274	3
1275	2
1276	4
1277	2
1278	2
1279	1
1280	0
1281	0
1282	0
1283	1
1284	0
1285	0
1286	0
1287	2
1288	1
1289	0
1290	0
1291	1
1292	0
1293	2
1294	1
1295	1
1296	1
1297	1
1298	0
1299	2
1300	2
1301	1
1302	2
1303	0
1304	0
1305	0
1306	1
1307	2
1308	1
1309	2
1310	3
1311	1
1312	1
1313	2
1314	1
1315	0
1316	0
1317	2
1318	1
1319	1
1320	3
1321	0
1322	1
1323	0
1324	1
1325	0
1326	0
1327	0
1328	0
1329	0
1330	1
1331	0
1332	0
1333	0
1334	0
1335	0
1336	0
1337	1
1338	2
1339	0
1340	0
1341	0
1342	0
1343	0
1344	0
1345	0
1346	0
1347	0
1348	1
1349	0
1350	0
1351	0
1352	1
1353	0
1354	0
1355	1
1356	1
1357	2
1358	0
1359	1
1360	0
1361	0
1362	1
1363	2
1364	1
1365	0
1366	1
1367	0
1368	0
1369	1
1370	0
1371	0
1372	1
1373	0
1374	0
1375	0
1376	1
1377	1
1378	1
1379	3
1380	1
1381	1
1382	3
1383	0
1384	1
1385	0
1386	2
1387	1
1388	0
1389	2
1390	1
1391	0
1392	0
1393	0
1394	0
1395	1
1396	1
1397	0
1398	0
1399	0
1400	0
1401	0
1402	0
1403	0
1404	0
1405	0
1406	1
1407	0
1408	0
1409	0
1410	0
1411	0
1412	0
1413	1
1414	0
1415	0
1416	1
1417	1
1418	1
1419	1
1420	1
1421	2
1422	0
1423	0
1424	0
1425	1
1426	2
1427	0
1428	0
1429	1
1430	2
1431	3
1432	2
1433	1
1434	1
1435	1
1436	2
1437	2
1438	1
1439	2
1440	0
1441	2
1442	2
1443	1
1444	1
1445	2
1446	1
1447	1
1448	0
1449	3
1450	1
1451	1
1452	2
1453	2
1454	3
1455	3
1456	2
1457	2
1458	1
1459	1
1460	1
1461	1
1462	0
1463	1
1464	0
1465	1
1466	1
1467	1
1468	1
1469	0
1470	1
1471	1
1472	2
1473	0
1474	1
1475	0
1476	0
1477	0
1478	1
1479	1
1480	0
1481	1
1482	2
1483	3
1484	2
1485	1
1486	0
1487	0
1488	3
1489	2
1490	0
1491	0
1492	0
1493	1
1494	0
1495	0
1496	0
1497	0
1498	0
1499	1
1500	1
1501	0
1502	2
1503	1
1504	0
1505	2
1506	1
1507	1
1508	1
1509	1
1510	1
1511	2
1512	4
1513	2
1514	1
1515	2
1516	1
1517	1
1518	1
1519	0
1520	1
1521	2
1522	0
1523	4
1524	1
1525	0
1526	1
1527	3
1528	0
1529	0
1530	0
1531	1
1532	1
1533	0
1534	0
1535	0
1536	1
1537	0
1538	0
1539	0
1540	0
1541	0
1542	1
1543	0
1544	1
1545	0
1546	0
1547	0
1548	1
1549	1
1550	0
1551	1
1552	0
1553	0
1554	1
1555	0
1556	0
1557	0
1558	1
1559	0
1560	0
1561	0
1562	0
1563	2
1564	1
1565	3
1566	2
1567	1
1568	0
1569	0
1570	2
1571	0
1572	2
1573	2
1574	1
1575	3
1576	0
1577	0
1578	0
1579	0
1580	0
1581	1
1582	2
1583	2
1584	3
1585	0
1586	1
1587	2
1588	2
1589	1
1590	3
1591	2
1592	1
1593	2
1594	2
1595	1
1596	2
1597	0
1598	2
1599	2
1600	3
1601	1
1602	3
1603	4
1604	4
1605	1
1606	1
1607	1
1608	2
1609	1
1610	1
1611	1
1612	0
1613	3
1614	1
1615	1
1616	1
1617	0
1618	0
1619	1
1620	1
1621	2
1622	1
1623	0
1624	1
1625	1
1626	0
1627	2
1628	2
1629	0
1630	1
1631	2
1632	3
1633	2
1634	2
1635	0
1636	3
1637	1
1638	0
1639	1
1640	0
1641	4
1642	1
1643	2
1644	2
1645	1
1646	3
1647	2
1648	0
1649	1
1650	1
1651	2
1652	2
1653	1
1654	2
1655	2
1656	1
1657	3
1658	1
1659	2
1660	0
1661	1
1662	2
1663	3
1664	2
1665	3
1666	1
1667	1
1668	0
1669	0
1670	2
1671	1
1672	2
1673	2
1674	2
1675	1
1676	0
1677	1
1678	2
1679	3
1680	2
1681	1
1682	1
1683	2
1684	2
1685	3
1686	1
1687	2
1688	1
1689	0
1690	0
1691	1
1692	2
1693	0
1694	1
1695	0
1696	0
1697	1
1698	0
1699	2
1700	0
1701	0
1702	2
1703	0
1704	1
1705	1
1706	0
1707	0
1708	1
1709	0
1710	0
1711	0
1712	1
1713	1
1714	2
1715	0
1716	2
1717	1
1718	0
1719	0
1720	0
1721	1
1722	1
1723	0
1724	1
1725	0
1726	1
1727	2
1728	1
1729	1
1730	0
1731	1
1732	1
1733	0
1734	0
1735	0
1736	0
1737	0
1738	1
1739	1
1740	1
1741	0
1742	1
1743	0
1744	0
1745	0
1746	0
1747	0
1748	0
1749	1
1750	0
1751	0
1752	0
1753	0
1754	0
1755	0
1756	1
1757	0
1758	0
1759	0
1760	0
1761	0
1762	1
1763	1
1764	0
1765	0
1766	0
1767	1
1768	1
1769	0
1770	0
1771	0
1772	0
1773	0
1774	0
1775	1
1776	0
1777	0
1778	1
1779	1
1780	0
1781	0
1782	0
1783	2
1784	0
1785	2
1786	1
1787	0
1788	0
1789	0
1790	0
1791	0
1792	0
1793	0
1794	1
1795	0
1796	0
1797	0
1798	1
1799	1
1800	0
1801	0
1802	1
1803	0
1804	1
1805	0
1806	0
1807	1
1808	0
1809	2
1810	0
1811	0
1812	0
1813	0
1814	0
1815	1
1816	1
1817	1
1818	0
1819	1
1820	0
1821	0
1822	1
1823	1
1824	0
1825	1
1826	1
1827	0
1828	1
1829	2
1830	1
1831	0
1832	0
1833	0
1834	1
1835	0
1836	1
1837	0
1838	0
1839	1
1840	0
1841	0
1842	2
1843	0
1844	1
1845	0
1846	0
1847	0
1848	2
1849	0
1850	0
1851	2
1852	2
1853	0
1854	0
1855	2
1856	1
1857	2
1858	0
1859	2
1860	2
1861	0
1862	1
1863	1
1864	1
1865	1
1866	0
1867	0
1868	3
1869	0
1870	0
1871	1
1872	0
1873	0
1874	1
1875	1
1876	1
1877	1
1878	2
1879	0
1880	1
1881	0
1882	0
1883	1
1884	1
1885	0
1886	1
1887	0
1888	0
1889	0
1890	1
1891	0
1892	0
1893	1
1894	0
1895	1
1896	1
1897	1
1898	0
1899	2
1900	1
1901	0
1902	1
1903	0
1904	0
1905	1
1906	2
1907	0
1908	0
1909	1
1910	0
1911	1
1912	2
1913	0
1914	1
1915	0
1916	1
1917	1
1918	0
1919	0
1920	0
1921	0
1922	0
1923	1
1924	2
1925	0
1926	0
1927	0
1928	0
1929	1
1930	0
1931	0
1932	1
1933	1
1934	1
1935	0
1936	1
1937	0
1938	2
1939	4
1940	4
1941	3
1942	0
1943	0
1944	0
1945	1
1946	0
1947	0
1948	0
1949	0
1950	0
1951	1
1952	1
1953	1
1954	0
1955	0
1956	0
1957	1
1958	1
1959	0
1960	1
1961	0
1962	0
1963	1
1964	0
1965	1
1966	1
1967	0
1968	0
1969	1
1970	0
1971	1
1972	1
1973	0
1974	0
1975	2
1976	1
1977	0
1978	0
1979	0
1980	0
1981	0
1982	0
1983	1
1984	0
1985	1
1986	0
1987	1
1988	3
1989	1
1990	0
1991	0
1992	0
1993	0
1994	1
1995	1
1996	3
1997	1
1998	0
[truncated: 2,002 more rows]
