# Supplementary material for: Design of buried charged networks in artificial proteins
Source: Nat Commun. 2021 Mar 25;12:1895. doi: 10.1038/s41467-021-21909-7 (PMC7994573; doi:10.1038/s41467-021-21909-7)
Supplement: Supplementary file 4 — Source Data [file 41467_2021_21909_MOESM4_ESM.zip › source_data_final_revised/SI1/c/pKa_E49.txt]

#FRAME	#GLU-49
1	13.8
2	12.3
3	10.5
4	10.3
5	9.4
6	4.8
7	-1.5
8	-2.7
9	-0.1
10	-0.9
11	0.3
12	-1.6
13	1.5
14	-2.1
15	0.4
16	-1.7
17	1.4
18	-0.8
19	-0.6
20	-0.7
21	-0.8
22	-1.6
23	6.9
24	2.1
25	-2.0
26	1.3
27	-0.1
28	0.9
29	-2.1
30	-1.7
31	0.5
32	-0.4
33	7.7
34	7.0
35	7.7
36	6.4
37	-0.6
38	2.8
39	1.0
40	-1.4
41	2.0
42	-0.2
43	2.0
44	0.5
45	3.3
46	0.9
47	3.0
48	3.0
49	-0.8
50	0.5
51	2.1
52	-3.3
53	0.5
54	-2.1
55	-1.9
56	0.9
57	2.7
58	3.2
59	-1.8
60	2.8
61	-1.7
62	-1.4
63	-0.3
64	3.1
65	2.7
66	-1.6
67	1.4
68	1.7
69	-0.6
70	0.7
71	2.3
72	-0.3
73	-0.9
74	-0.8
75	3.3
76	-1.0
77	-1.8
78	3.2
79	0.8
80	8.0
81	-0.8
82	-1.2
83	1.4
84	-1.7
85	-1.1
86	0.1
87	-0.3
88	-1.0
89	0.8
90	-1.1
91	-0.4
92	-2.4
93	-1.1
94	-0.8
95	1.6
96	-1.5
97	0.8
98	7.4
99	-1.5
100	2.2
101	-2.6
102	1.5
103	2.0
104	2.4
105	2.0
106	0.7
107	1.2
108	1.0
109	1.6
110	0.7
111	-2.2
112	-0.8
113	-1.2
114	-1.7
115	0.9
116	1.0
117	3.6
118	0.6
119	0.2
120	0.4
121	-1.4
122	1.6
123	-1.2
124	-2.4
125	-1.4
126	-1.3
127	3.7
128	-1.7
129	-1.4
130	3.1
131	4.0
132	1.9
133	-2.4
134	-2.0
135	5.2
136	3.1
137	0.8
138	0.3
139	0.4
140	-0.7
141	1.3
142	-1.1
143	0.6
144	-2.3
145	2.1
146	-0.9
147	0.9
148	-1.9
149	-1.4
150	-2.3
151	-1.7
152	4.6
153	4.1
154	-2.0
155	1.5
156	-2.5
157	3.9
158	-1.1
159	0.9
160	-1.2
161	0.6
162	0.6
163	-1.7
164	-0.1
165	2.8
166	1.6
167	-1.1
168	2.3
169	-1.7
170	-3.6
171	0.7
172	-1.6
173	-1.9
174	-2.0
175	-2.2
176	-0.8
177	1.4
178	3.0
179	3.0
180	-1.5
181	-0.4
182	-1.2
183	2.6
184	-1.7
185	-1.5
186	2.1
187	1.5
188	-1.3
189	-1.4
190	1.8
191	2.0
192	0.8
193	-2.1
194	3.6
195	0.7
196	-0.2
197	-1.9
198	-0.9
199	-1.7
200	-1.7
