# Supplementary material for: Design of buried charged networks in artificial proteins
Source: Nat Commun. 2021 Mar 25;12:1895. doi: 10.1038/s41467-021-21909-7 (PMC7994573; doi:10.1038/s41467-021-21909-7)
Supplement: Supplementary file 4 — Source Data [file 41467_2021_21909_MOESM4_ESM.zip › source_data_final_revised/SI1/c/unfolding_GdnHCl.txt]

# GdnHCl(M)			measurement1			used for fit (1=used, 0=not used)
0.000000000000000000e+00	-1.778059140900601776e+01	1.000000000000000000e+00
5.000000000000000000e-01	-1.885036003320191256e+01	1.000000000000000000e+00
1.000000000000000000e+00	-1.718620253164557354e+01	1.000000000000000000e+00
1.500000000000000000e+00	-1.640175243826519846e+01	1.000000000000000000e+00
2.000000000000000000e+00	-1.491362212077194371e+01	1.000000000000000000e+00
2.500000000000000000e+00	-1.291384934633741111e+01	1.000000000000000000e+00
3.000000000000000000e+00	-1.056023137580410776e+01	1.000000000000000000e+00
3.500000000000000000e+00	-7.080841460884000682e+00	1.000000000000000000e+00
4.000000000000000000e+00	-2.154396347789997446e+00	1.000000000000000000e+00
4.500000000000000000e+00	-1.383127516082174546e+00	1.000000000000000000e+00
5.000000000000000000e+00	-2.699796918447811556e-01	1.000000000000000000e+00
5.500000000000000000e+00	7.238866003320193476e-02	1.000000000000000000e+00
6.000000000000000000e+00	-2.047512772359410399e-02	1.000000000000000000e+00
6.500000000000000000e+00	2.643871643494500878e-01	1.000000000000000000e+00
7.000000000000000000e+00	4.916510479352562135e-01	1.000000000000000000e+00
7.500000000000000000e+00	2.809863809919069810e-01	1.000000000000000000e+00
8.000000000000000000e+00	-6.834051639344260742e-01	1.000000000000000000e+00
