# Supplementary material for: Design of buried charged networks in artificial proteins
Source: Nat Commun. 2021 Mar 25;12:1895. doi: 10.1038/s41467-021-21909-7 (PMC7994573; doi:10.1038/s41467-021-21909-7)
Supplement: Supplementary file 4 — Source Data [file 41467_2021_21909_MOESM4_ESM.zip › source_data_final_revised/SI1/c/unfolding_Urea.txt]

# Urea(M)			measurement1			used for fit (1=used, 0=not used)
0.000000000000000000e+00	-1.778059140900601776e+01	1.000000000000000000e+00
5.000000000000000000e-01	-1.694258871135090416e+01	1.000000000000000000e+00
1.000000000000000000e+00	-1.411378916787715276e+01	1.000000000000000000e+00
1.500000000000000000e+00	-1.028486200456526589e+01	1.000000000000000000e+00
2.000000000000000000e+00	-5.805657294044407557e+00	1.000000000000000000e+00
2.500000000000000000e+00	-3.370215293629383435e+00	1.000000000000000000e+00
3.000000000000000000e+00	-2.275426021996264758e+00	1.000000000000000000e+00
3.500000000000000000e+00	-1.922791658020336136e+00	1.000000000000000000e+00
4.000000000000000000e+00	-1.607799439717783496e+00	1.000000000000000000e+00
4.500000000000000000e+00	-1.383127516082174546e+00	1.000000000000000000e+00
5.000000000000000000e+00	-1.246286158954139633e+00	1.000000000000000000e+00
5.500000000000000000e+00	-9.930181572940444124e-01	1.000000000000000000e+00
6.000000000000000000e+00	-1.008348308777754720e+00	1.000000000000000000e+00
6.500000000000000000e+00	-7.777065988794353846e-01	1.000000000000000000e+00
7.000000000000000000e+00	-4.651902469391990813e-01	1.000000000000000000e+00
7.500000000000000000e+00	-8.260001245071592058e-01	1.000000000000000000e+00
8.000000000000000000e+00	-6.834051639344260742e-01	1.000000000000000000e+00
