# Supplementary material for: Design of buried charged networks in artificial proteins
Source: Nat Commun. 2021 Mar 25;12:1895. doi: 10.1038/s41467-021-21909-7 (PMC7994573; doi:10.1038/s41467-021-21909-7)
Supplement: Supplementary file 4 — Source Data [file 41467_2021_21909_MOESM4_ESM.zip › source_data_final_revised/SI1/d/1us_rmsd.txt]

Frame	RMSD (A)
1 1.2846293449401855
2 1.509503722190857
3 1.714551329612732
4 1.6269501447677612
5 1.632749080657959
6 1.9942927360534668
7 1.918663740158081
8 2.1990444660186768
9 1.7667646408081055
10 1.7686305046081543
11 1.7819128036499023
12 1.928505539894104
13 2.0339934825897217
14 2.0998239517211914
15 2.0217208862304688
16 2.0896241664886475
17 2.08675479888916
18 2.0993237495422363
19 2.023360252380371
20 2.1787517070770264
21 2.105820655822754
22 1.765445351600647
23 1.8172929286956787
24 1.9412250518798828
25 2.0230605602264404
26 1.9443386793136597
27 1.8500055074691772
28 2.158287763595581
29 2.08046817779541
30 2.1294143199920654
31 2.029336452484131
32 2.108332395553589
33 2.1265957355499268
34 2.321337938308716
35 2.2886273860931396
36 2.4355533123016357
37 2.5766260623931885
38 2.4876415729522705
39 2.3642635345458984
40 2.438836097717285
41 2.3844456672668457
42 2.404578685760498
43 2.6707770824432373
44 2.4949021339416504
45 2.5451762676239014
46 2.594613552093506
47 2.2792491912841797
48 2.3362033367156982
49 2.5453360080718994
50 2.7152256965637207
51 2.614470958709717
52 2.4855775833129883
53 2.4939002990722656
54 2.430281162261963
55 2.3754453659057617
56 2.4686105251312256
57 2.6729981899261475
58 2.495954751968384
59 2.458441734313965
60 2.5509233474731445
61 2.72914981842041
62 2.8420023918151855
63 2.82674241065979
64 2.9736850261688232
65 2.816960096359253
66 2.933635950088501
67 2.8287582397460938
68 2.9412529468536377
69 2.943258047103882
70 2.9961421489715576
71 2.934894561767578
72 2.946852922439575
73 2.9282009601593018
74 3.1370532512664795
75 3.1148228645324707
76 3.1457931995391846
77 3.2379438877105713
78 3.1475231647491455
79 3.0696496963500977
80 3.4648306369781494
81 3.1974995136260986
82 3.1447527408599854
83 3.172823905944824
84 3.204688310623169
85 3.0387797355651855
86 2.928924322128296
87 3.0601959228515625
88 2.9929234981536865
89 3.0725836753845215
90 3.1897785663604736
91 2.8482587337493896
92 3.151482105255127
93 3.0888874530792236
94 3.048405647277832
95 2.9210257530212402
96 3.2642953395843506
97 3.0130417346954346
98 3.1603307723999023
99 3.0324182510375977
100 3.129974365234375
101 3.081055164337158
102 2.725882053375244
103 2.708545684814453
104 3.032506227493286
105 3.0792131423950195
106 2.9711179733276367
107 3.152268409729004
108 3.0672647953033447
109 3.017822027206421
110 3.2784769535064697
111 3.1767423152923584
112 3.0142147541046143
113 2.9676897525787354
114 3.1249053478240967
115 3.22448468208313
116 3.1113922595977783
117 3.0788652896881104
118 3.208411693572998
119 3.2932987213134766
120 3.154461145401001
121 2.997187614440918
122 3.060196876525879
123 2.8975226879119873
124 2.9396255016326904
125 2.944354295730591
126 2.9117989540100098
127 2.8542256355285645
128 2.906787872314453
129 3.1115241050720215
130 3.008277177810669
131 3.072988510131836
132 3.0078444480895996
133 2.981320858001709
134 3.0276145935058594
135 2.8773083686828613
136 2.892792224884033
137 3.003114938735962
138 3.066453456878662
139 3.136406898498535
140 3.419358015060425
141 3.3710062503814697
142 3.569979429244995
143 3.5600168704986572
144 3.5784270763397217
145 3.6325669288635254
146 3.457630157470703
147 3.486867666244507
148 3.396409749984741
149 3.7953531742095947
150 3.582929849624634
151 3.4119718074798584
152 3.6532745361328125
153 3.6241776943206787
154 3.381469488143921
155 3.637985944747925
156 3.447178363800049
157 3.565713405609131
158 3.508977174758911
159 3.3325650691986084
160 3.2915568351745605
161 3.479348659515381
162 3.1979610919952393
163 3.4082679748535156
164 3.4843661785125732
165 3.387638807296753
166 3.5265920162200928
167 3.4172637462615967
168 3.2593164443969727
169 3.2007789611816406
170 3.231844663619995
171 3.22236967086792
172 3.260178804397583
173 3.0902209281921387
174 3.2193026542663574
175 3.1652159690856934
176 3.306079149246216
177 3.2385432720184326
178 3.209371328353882
179 3.2017040252685547
180 3.2641854286193848
181 3.1615803241729736
182 3.116236686706543
183 3.1959939002990723
184 2.9753997325897217
185 3.0428409576416016
186 2.9255244731903076
187 3.0052335262298584
188 2.8715484142303467
189 3.023653507232666
190 2.971247911453247
191 3.0642476081848145
192 2.8393146991729736
193 3.130335807800293
194 3.1048147678375244
195 3.0670177936553955
196 3.029456615447998
197 3.0326602458953857
198 3.355586051940918
199 3.2236814498901367
200 3.2002146244049072
201 3.0860886573791504
202 3.127490520477295
203 3.0337941646575928
204 3.1429741382598877
205 3.113973379135132
206 3.020817995071411
207 3.244109630584717
208 3.0659775733947754
209 3.0670576095581055
210 3.107462167739868
211 3.1166231632232666
212 3.0810766220092773
213 3.1082541942596436
214 2.912012815475464
215 2.841824769973755
216 3.0220046043395996
217 3.048387289047241
218 3.2181646823883057
219 3.170992374420166
220 3.1385648250579834
221 3.182244300842285
222 3.1485469341278076
223 3.2447221279144287
224 3.138207197189331
225 3.1843085289001465
226 3.202906847000122
227 3.1829254627227783
228 3.1535706520080566
229 3.194600820541382
230 3.178048849105835
231 3.0803849697113037
232 3.1144983768463135
233 3.0338823795318604
234 3.0637779235839844
235 3.23305344581604
236 3.307189702987671
237 3.3980209827423096
238 3.3890228271484375
239 3.3124234676361084
240 3.338146686553955
241 3.077404022216797
242 3.269869327545166
243 3.2728612422943115
244 3.4053709506988525
245 3.22210955619812
246 3.2478904724121094
247 3.209439277648926
248 3.2392995357513428
249 3.2202746868133545
250 3.2380001544952393
251 3.3803722858428955
252 3.3797333240509033
253 3.394007444381714
254 3.1757795810699463
255 3.257544994354248
256 3.2385494709014893
257 3.1938257217407227
258 3.391953945159912
259 3.3964695930480957
260 3.214001417160034
261 3.3220841884613037
262 3.325667142868042
263 3.184910535812378
264 3.158961534500122
265 3.3037455081939697
266 3.2443974018096924
267 3.374358892440796
268 3.375213146209717
269 3.3948237895965576
270 3.2272145748138428
271 3.5505776405334473
272 3.43526291847229
273 3.4600963592529297
274 3.6043641567230225
275 3.6527886390686035
276 3.5847251415252686
277 3.493692636489868
278 3.3923728466033936
279 3.2281808853149414
280 3.4609546661376953
281 3.5486960411071777
282 3.6052587032318115
283 3.5134220123291016
284 3.3950953483581543
285 3.4533557891845703
286 3.4551753997802734
287 3.301229238510132
288 3.319917917251587
289 3.5441298484802246
290 3.5787410736083984
291 3.335275411605835
292 3.2584211826324463
293 3.3787055015563965
294 3.306126832962036
295 3.3042924404144287
296 3.2388765811920166
297 3.1332335472106934
298 3.311314344406128
299 3.250788927078247
300 3.0696394443511963
301 3.247624158859253
302 3.1563432216644287
303 3.1780154705047607
304 3.0821707248687744
305 3.192485809326172
306 3.161574125289917
307 3.1970114707946777
308 3.3714075088500977
309 3.3766109943389893
310 3.3046131134033203
311 3.3427579402923584
312 3.2526721954345703
313 3.5428147315979004
314 3.509242534637451
315 3.5527429580688477
316 3.6101455688476563
317 3.7059247493743896
318 3.4363090991973877
319 3.4352970123291016
320 3.4277617931365967
321 3.27353572845459
322 3.3847618103027344
323 3.4962313175201416
324 3.554366111755371
325 3.412464141845703
326 3.5155553817749023
327 3.439615488052368
328 3.710437059402466
329 3.6822359561920166
330 3.75374174118042
331 3.557767868041992
332 3.6971259117126465
333 3.6969685554504395
334 3.612938404083252
335 3.7128777503967285
336 3.6963796615600586
337 3.644975423812866
338 3.765259265899658
339 3.623638868331909
340 3.4734702110290527
341 3.74812650680542
342 3.652876853942871
343 3.656981945037842
344 3.587808609008789
345 3.7066781520843506
346 3.614254951477051
347 3.633992910385132
348 3.8220531940460205
349 3.6267518997192383
350 3.400498390197754
351 3.536325693130493
352 3.6595242023468018
353 3.6731975078582764
354 3.6247594356536865
355 3.4906444549560547
356 3.651618003845215
357 3.7088372707366943
358 3.7359676361083984
359 3.8423893451690674
360 3.7597453594207764
361 3.766336441040039
362 3.65094256401062
363 3.8122520446777344
364 3.7173027992248535
365 3.7188336849212646
366 3.5633656978607178
367 3.700889825820923
368 3.7369956970214844
369 3.755113363265991
370 3.6373679637908936
371 3.6748244762420654
372 3.6647374629974365
373 3.813687562942505
374 3.7634708881378174
375 3.818283796310425
376 3.5811784267425537
377 3.6748716831207275
378 3.704850673675537
379 3.5988314151763916
380 3.650210380554199
381 3.735053777694702
382 3.6907010078430176
383 3.5694851875305176
384 3.5519206523895264
385 3.730332374572754
386 3.6758642196655273
387 3.68965482711792
388 3.836099863052368
389 3.7769265174865723
390 3.8188557624816895
391 3.819108486175537
392 3.802672863006592
393 3.808817148208618
394 3.788752317428589
395 3.7701754570007324
396 3.8131237030029297
397 3.684138536453247
398 3.5589759349823
399 3.777796506881714
400 3.7366726398468018
401 3.772686004638672
402 3.70316743850708
403 3.5954911708831787
404 3.6814956665039063
405 3.730459690093994
406 3.682370662689209
407 3.5086631774902344
408 3.440903425216675
409 3.798069715499878
410 3.6983468532562256
411 3.688047170639038
412 3.6386220455169678
413 3.5617711544036865
414 3.504641532897949
415 3.432339668273926
416 3.401036262512207
417 3.337114095687866
418 3.2749688625335693
419 3.576247453689575
420 3.5698626041412354
421 3.7964985370635986
422 3.607135057449341
423 3.554323434829712
424 3.708303213119507
425 3.5071513652801514
426 3.4187862873077393
427 3.6354832649230957
428 3.808302879333496
429 3.754030704498291
430 3.6192314624786377
431 3.5346968173980713
432 3.513204574584961
433 3.541799306869507
434 3.5975382328033447
435 3.489551067352295
436 3.6825594902038574
437 3.5569145679473877
438 3.8111026287078857
439 3.692937135696411
440 3.4649527072906494
441 3.58367919921875
442 3.646026611328125
443 3.7483599185943604
444 3.6998021602630615
445 3.502332925796509
446 3.581087827682495
447 3.6294872760772705
448 3.6240241527557373
449 3.6960058212280273
450 3.5269432067871094
451 3.6264119148254395
452 3.4958767890930176
453 3.4991631507873535
454 3.6961820125579834
455 3.436244249343872
456 3.540776252746582
457 3.5942511558532715
458 3.6405277252197266
459 3.5774338245391846
460 3.5396862030029297
461 3.548496723175049
462 3.628192186355591
463 3.771373987197876
464 3.6264967918395996
465 3.5729310512542725
466 3.505969524383545
467 3.4946129322052
468 3.6516802310943604
469 3.7238616943359375
470 3.7656240463256836
471 3.8722658157348633
472 3.779188632965088
473 3.6529486179351807
474 3.823425054550171
475 3.9852306842803955
476 3.6417484283447266
477 3.663790702819824
478 3.68994402885437
479 3.5940890312194824
480 3.972383499145508
481 3.7912609577178955
482 3.8300766944885254
483 3.7857797145843506
484 3.6367428302764893
485 3.7493536472320557
486 3.768427610397339
487 3.6385529041290283
488 3.75864577293396
489 3.545445680618286
490 3.7336652278900146
491 3.429443597793579
492 3.6385858058929443
493 3.610743761062622
494 3.6115567684173584
495 3.7071197032928467
496 3.762636184692383
497 3.6097967624664307
498 3.763096809387207
499 3.9284377098083496
500 3.801726818084717
501 3.719804048538208
502 3.598686456680298
503 3.704291582107544
504 3.9403507709503174
505 3.7713468074798584
506 3.682255268096924
507 3.8069300651550293
508 3.8113324642181396
509 3.8194961547851563
510 3.7817749977111816
511 3.81257963180542
512 3.822904348373413
513 3.869290828704834
514 3.8863086700439453
515 3.9846556186676025
516 4.006674289703369
517 3.9077086448669434
518 3.8179407119750977
519 3.871238946914673
520 3.874664306640625
521 3.7697036266326904
522 3.815523862838745
523 3.60410475730896
524 3.648592710494995
525 3.7220304012298584
526 3.6585440635681152
527 4.004908561706543
528 3.7604429721832275
529 3.8794028759002686
530 3.913792371749878
531 4.057312965393066
532 4.005060195922852
533 3.9886698722839355
534 3.9933762550354004
535 4.11850118637085
536 3.982523202896118
537 4.031503677368164
538 3.866347312927246
539 3.904712438583374
540 3.8411831855773926
541 3.946948289871216
542 3.9384753704071045
543 3.9719347953796387
544 3.806591510772705
545 3.813411235809326
546 3.895536184310913
547 3.995871067047119
548 3.6359522342681885
549 3.831510066986084
550 3.7258429527282715
551 3.6868791580200195
552 3.721848726272583
553 3.7718167304992676
554 3.8052947521209717
555 3.858064889907837
556 3.817126989364624
557 3.6559741497039795
558 3.686206579208374
559 3.8762905597686768
560 3.973629951477051
561 4.175215721130371
562 4.081217288970947
563 4.260976314544678
564 4.327532768249512
565 4.161770343780518
566 4.363317012786865
567 4.102697372436523
568 4.249925136566162
569 4.122653961181641
570 4.214864730834961
571 4.2843170166015625
572 4.161601543426514
573 4.064161777496338
574 4.215610027313232
575 4.086264610290527
576 4.288793563842773
577 4.311420440673828
578 4.221014022827148
579 4.034971714019775
580 4.170010089874268
581 4.231993198394775
582 4.154421806335449
583 4.236048221588135
584 4.178414344787598
585 4.287741184234619
586 4.176216125488281
587 4.09358549118042
588 4.025479793548584
589 4.16133975982666
590 4.150792121887207
591 4.185634136199951
592 4.116196155548096
593 4.024836540222168
594 3.9222571849823
595 4.065584182739258
596 4.1070556640625
597 4.254918575286865
598 4.117819786071777
599 4.268825531005859
600 4.3013715744018555
601 4.318910121917725
602 4.154265880584717
603 4.148250102996826
604 4.1267876625061035
605 4.362936019897461
606 4.320252418518066
607 4.620251178741455
608 4.5007853507995605
609 4.266993045806885
610 4.4274725914001465
611 4.120813846588135
612 4.199574947357178
613 4.091413497924805
614 4.173969745635986
615 4.335793972015381
616 4.323101997375488
617 4.295276641845703
618 4.262580871582031
619 4.234377384185791
620 4.2430500984191895
621 4.297189712524414
622 4.283321857452393
623 4.136919021606445
624 4.343350887298584
625 4.173028469085693
626 4.277151107788086
627 4.284599304199219
628 4.385528564453125
629 4.293212413787842
630 4.245768070220947
631 4.081284999847412
632 4.251400470733643
633 4.369800567626953
634 4.327480316162109
635 4.383261680603027
636 4.174999237060547
637 4.1331281661987305
638 4.217215538024902
639 4.389590740203857
640 4.214118480682373
641 4.5329060554504395
642 4.546428203582764
643 4.43468713760376
644 4.626997470855713
645 4.614490509033203
646 4.458510398864746
647 4.414948463439941
648 4.453919410705566
649 4.333817958831787
650 4.370715618133545
651 4.311212539672852
652 4.295382976531982
653 4.243619918823242
654 4.239395618438721
655 4.286916255950928
656 4.3648552894592285
657 4.303610324859619
658 4.29323673248291
659 4.378293514251709
660 4.367542266845703
661 4.443698883056641
662 4.362610816955566
663 4.390664577484131
664 4.415175914764404
665 4.443430423736572
666 4.464852333068848
667 4.424180030822754
668 4.606878757476807
669 4.403989315032959
670 4.404592514038086
671 4.390549182891846
672 4.357729911804199
673 4.323042392730713
674 4.217142105102539
675 4.407955646514893
676 4.558131217956543
677 4.573746204376221
678 4.513411521911621
679 4.542474746704102
680 4.451909065246582
681 4.332449436187744
682 4.372365474700928
683 4.468987941741943
684 4.516831398010254
685 4.343830585479736
686 4.375613689422607
687 4.514651298522949
688 4.511874198913574
689 4.371256351470947
690 4.683145046234131
691 4.6385931968688965
692 4.808783531188965
693 4.734068393707275
694 4.507879257202148
695 4.520174503326416
696 4.594743251800537
697 4.555752754211426
698 4.520919322967529
699 4.4715962409973145
700 4.476476192474365
701 4.322519302368164
702 4.208134174346924
703 4.316596508026123
704 4.107433319091797
705 4.346058368682861
706 4.011503219604492
707 4.265193462371826
708 4.321826457977295
709 4.080328941345215
710 4.3100481033325195
711 4.2594709396362305
712 4.400911808013916
713 4.4445695877075195
714 4.152126312255859
715 4.238436698913574
716 4.369742393493652
717 4.379136562347412
718 4.495968818664551
719 4.507624626159668
720 4.518489837646484
721 4.362514972686768
722 4.462825298309326
723 4.592121124267578
724 4.493243217468262
725 4.512514591217041
726 4.696201801300049
727 4.41207218170166
728 4.394755840301514
729 4.444136619567871
730 4.692704677581787
731 4.56053352355957
732 4.263535499572754
733 4.480117321014404
734 4.289758205413818
735 4.415031433105469
736 4.271369934082031
737 4.3041582107543945
738 4.362491607666016
739 4.4554972648620605
740 4.345184326171875
741 4.342095375061035
742 4.398484706878662
743 4.374096870422363
744 4.319764137268066
745 4.2375335693359375
746 4.475239276885986
747 4.32112455368042
748 4.322425842285156
749 4.402785778045654
750 4.2974534034729
751 4.327089309692383
752 4.393975734710693
753 4.382286071777344
754 4.474359512329102
755 4.35905647277832
756 4.365291118621826
757 4.400887489318848
758 4.3444905281066895
759 4.255154132843018
760 4.318822860717773
761 4.30266809463501
762 4.1871490478515625
763 4.258297920227051
764 4.480778694152832
765 4.419554233551025
766 4.369858264923096
767 4.266061305999756
768 4.316969871520996
769 4.417689323425293
770 4.320967674255371
771 4.542385101318359
772 4.409637451171875
773 4.3766913414001465
774 4.420263767242432
775 4.415787696838379
776 4.288959980010986
777 4.258659839630127
778 4.214671611785889
779 4.209075927734375
780 3.988248109817505
781 4.1377644538879395
782 4.076967716217041
783 4.179806709289551
784 4.176656723022461
785 4.154726028442383
786 4.1047163009643555
787 4.256818771362305
788 4.310647964477539
789 4.511149883270264
790 4.563401222229004
791 4.4250054359436035
792 4.302176475524902
793 4.447476387023926
794 4.289015293121338
795 4.140417098999023
796 4.248137474060059
797 4.284836769104004
798 4.331967830657959
799 3.9079513549804688
800 4.070934295654297
801 4.255664348602295
802 4.261396408081055
803 4.342337608337402
804 4.309659004211426
805 4.1861653327941895
806 4.024340629577637
807 4.198283672332764
808 4.206877708435059
809 4.168973445892334
810 4.124560356140137
811 4.252429008483887
812 4.17805814743042
813 4.130838871002197
814 4.171380519866943
815 4.425668239593506
816 4.190669059753418
817 3.9959707260131836
818 4.163802623748779
819 4.035462379455566
820 4.1858439445495605
821 4.374451160430908
822 4.123337745666504
823 4.189477920532227
824 4.205271244049072
825 4.224905967712402
826 4.116616249084473
827 4.203585147857666
828 4.330094814300537
829 4.46091365814209
830 4.343777179718018
831 4.4172587394714355
832 4.398409366607666
833 4.321142673492432
834 4.330958366394043
835 4.278482913970947
836 4.199238300323486
837 4.1645307540893555
838 4.202348709106445
839 4.203257083892822
840 4.142049789428711
841 4.164729595184326
842 4.194116115570068
843 4.372364521026611
844 4.264830112457275
845 4.18321418762207
846 4.546467304229736
847 4.3788909912109375
848 4.544309139251709
849 4.523762226104736
850 4.465245723724365
851 4.454246997833252
852 4.28424072265625
853 4.128690242767334
854 4.126077651977539
855 4.280176639556885
856 4.230299472808838
857 4.094683647155762
858 4.275383949279785
859 4.288122653961182
860 4.31013298034668
861 4.418303966522217
862 4.159815788269043
863 4.196049213409424
864 4.267270088195801
865 4.221287250518799
866 4.27842903137207
867 4.04774808883667
868 4.168124675750732
869 4.048363208770752
870 4.068678855895996
871 3.8809902667999268
872 3.7679879665374756
873 3.7170281410217285
874 3.983086347579956
875 3.929192543029785
876 3.875720262527466
877 3.796691656112671
878 4.048028469085693
879 3.8482553958892822
880 3.823648452758789
881 3.9775075912475586
882 3.9778928756713867
883 3.9466216564178467
884 3.881518840789795
885 4.170431613922119
886 4.159578323364258
887 4.0657219886779785
888 4.083853244781494
889 4.146867275238037
890 3.8110270500183105
891 4.019856929779053
892 3.982893943786621
893 3.973118305206299
894 3.886195421218872
895 3.9599413871765137
896 4.074666976928711
897 3.85262131690979
898 3.9810686111450195
899 4.047999858856201
900 4.096226215362549
901 3.960679292678833
902 4.040589809417725
903 4.035542964935303
904 4.069494247436523
905 3.8720874786376953
906 3.9698374271392822
907 3.9165308475494385
908 3.992255926132202
909 3.856290578842163
910 3.8502273559570313
911 4.088931083679199
912 3.933304786682129
913 3.985067367553711
914 4.119472980499268
915 4.107937812805176
916 4.1550211906433105
917 4.1144819259643555
918 4.2220916748046875
919 4.042828559875488
920 4.1901164054870605
921 4.253415584564209
922 4.272393226623535
923 4.403558254241943
924 4.25644588470459
925 4.174438953399658
926 4.373488903045654
927 4.286088943481445
928 4.339863300323486
929 4.28567361831665
930 4.484624862670898
931 4.220010757446289
932 4.216428756713867
933 4.428542137145996
934 4.300353050231934
935 4.102524757385254
936 4.221569538116455
937 4.160848617553711
938 4.160129070281982
939 4.520708084106445
940 4.375700950622559
941 4.544936656951904
942 4.54175329208374
943 4.378364086151123
944 4.493412017822266
945 4.455319404602051
946 4.339925765991211
947 4.210901260375977
948 4.337273597717285
949 4.446252346038818
950 4.46903133392334
951 4.519963264465332
952 4.653276443481445
953 4.524699687957764
954 4.6643266677856445
955 4.420151233673096
956 4.500847339630127
957 4.49324893951416
958 4.429020404815674
959 4.5207743644714355
960 4.434103965759277
961 4.390132904052734
962 4.514395713806152
963 4.371486186981201
964 4.512880802154541
965 4.363069534301758
966 4.2721710205078125
967 4.346639633178711
968 4.3679656982421875
969 4.442817687988281
970 4.257295608520508
971 4.3198676109313965
972 4.453229904174805
973 4.402460098266602
974 4.5554304122924805
975 4.499108791351318
976 4.4749674797058105
977 4.476750373840332
978 4.3397216796875
979 4.392884254455566
980 4.582210540771484
981 4.356131076812744
982 4.413575172424316
983 4.268708229064941
984 4.4364705085754395
985 4.3179707527160645
986 4.316198825836182
987 4.4194464683532715
988 4.3297648429870605
989 4.307220935821533
990 4.277915954589844
991 4.208588600158691
992 4.281486988067627
993 4.343038558959961
994 4.437377452850342
995 4.419699668884277
996 4.351980209350586
997 4.423851013183594
998 4.382510185241699
999 4.392857551574707
1000 4.501370906829834
1001 4.345506191253662
1002 4.2778000831604
1003 4.487607002258301
1004 4.378654956817627
1005 4.487070560455322
1006 4.483794212341309
1007 4.57917594909668
1008 4.530519008636475
1009 4.50560188293457
1010 4.496115207672119
1011 4.394333839416504
1012 4.212390422821045
1013 4.350983619689941
1014 4.36607551574707
1015 4.413412094116211
1016 4.464812278747559
1017 4.513916492462158
1018 4.473980903625488
1019 4.315978050231934
1020 4.32824182510376
1021 4.49072265625
1022 4.560282230377197
1023 4.3060221672058105
1024 4.364862442016602
1025 4.476008892059326
1026 4.5718488693237305
1027 4.452919006347656
1028 4.168271541595459
1029 4.297556400299072
1030 4.383225917816162
1031 4.247830867767334
1032 4.30400276184082
1033 4.472301006317139
1034 4.251621723175049
1035 4.316778659820557
1036 4.464248180389404
1037 4.397037029266357
1038 4.49285364151001
1039 4.392081260681152
1040 4.551995277404785
1041 4.428411960601807
1042 4.321556568145752
1043 4.483826637268066
1044 4.420980930328369
1045 4.380032062530518
1046 4.509457588195801
1047 4.374269485473633
1048 4.423403263092041
1049 4.400982856750488
1050 4.290484428405762
1051 3.9824366569519043
1052 4.257198333740234
1053 4.232530117034912
1054 4.1741766929626465
1055 4.20125675201416
1056 3.9942662715911865
1057 4.245258331298828
1058 4.267740249633789
1059 4.1538214683532715
1060 4.079141616821289
1061 4.168101787567139
1062 4.374181270599365
1063 4.260519027709961
1064 4.386613845825195
1065 4.306648254394531
1066 4.366220951080322
1067 4.374912261962891
1068 4.472814559936523
1069 4.235814094543457
1070 4.295294284820557
1071 4.368239879608154
1072 4.414504528045654
1073 4.252253532409668
1074 4.321575164794922
1075 4.256181716918945
1076 4.459608554840088
1077 4.6068549156188965
1078 4.615265846252441
1079 4.540282726287842
1080 4.5082106590271
1081 4.347132682800293
1082 4.428947925567627
1083 4.361495018005371
1084 4.277486324310303
1085 4.230788230895996
1086 4.2357096672058105
1087 4.300410270690918
1088 4.34991455078125
1089 4.286172389984131
1090 4.330488681793213
1091 4.269511699676514
1092 4.203320503234863
1093 4.24617338180542
1094 4.2727532386779785
1095 4.396133899688721
1096 4.179014205932617
1097 4.14999532699585
1098 3.9245688915252686
1099 4.076439380645752
1100 4.256476402282715
1101 4.2329421043396
1102 4.186860084533691
1103 4.292233943939209
1104 4.308833599090576
1105 4.1554155349731445
1106 4.290665149688721
1107 4.478260040283203
1108 4.569844722747803
1109 4.571548938751221
1110 4.514902591705322
1111 4.6007490158081055
1112 4.833188056945801
1113 4.3405609130859375
1114 4.465875148773193
1115 4.3969926834106445
1116 4.37042760848999
1117 4.47927713394165
1118 4.406719207763672
1119 4.559182643890381
1120 4.574976444244385
1121 4.776278495788574
1122 4.53231143951416
1123 4.72661018371582
1124 4.516197204589844
1125 4.490322589874268
1126 4.226347923278809
1127 4.30452823638916
1128 4.6038818359375
1129 4.529054641723633
1130 4.509296894073486
1131 4.453175067901611
1132 4.371942520141602
1133 4.448427200317383
1134 4.476662635803223
1135 4.396275043487549
1136 4.2718915939331055
1137 4.302104949951172
1138 4.218719005584717
1139 4.111483097076416
1140 4.456161975860596
1141 4.116579055786133
1142 4.429686069488525
1143 4.257923603057861
1144 4.532116413116455
1145 4.319249153137207
1146 4.454725742340088
1147 4.485808372497559
1148 4.377293109893799
1149 4.629759311676025
1150 4.512994289398193
1151 4.731930732727051
1152 4.550342559814453
1153 4.728822708129883
1154 4.710315227508545
1155 4.6997456550598145
1156 4.7076616287231445
1157 4.522843837738037
1158 4.846264362335205
1159 4.743276119232178
1160 4.792426586151123
1161 4.38986349105835
1162 4.6551008224487305
1163 4.539027214050293
1164 4.754866123199463
1165 4.90330696105957
1166 4.962494850158691
1167 4.8940911293029785
1168 4.940086364746094
1169 4.729069232940674
1170 4.9834513664245605
1171 4.829011917114258
1172 4.927663326263428
1173 4.727931499481201
1174 4.877401828765869
1175 4.882777690887451
1176 4.984506607055664
1177 4.887603759765625
1178 4.936759948730469
1179 4.816938877105713
1180 4.7382354736328125
1181 4.579165935516357
1182 4.6739606857299805
1183 4.5476884841918945
1184 4.359355926513672
1185 4.330930709838867
1186 4.494452953338623
1187 4.739783763885498
1188 4.6726908683776855
1189 4.738468647003174
1190 4.6498284339904785
1191 4.706690311431885
1192 4.74860143661499
1193 4.762002468109131
1194 4.662067413330078
1195 4.642956733703613
1196 4.656970977783203
1197 4.681373596191406
1198 4.627715587615967
1199 4.696848392486572
1200 4.884194374084473
1201 4.789593696594238
1202 4.837795734405518
1203 4.562394142150879
1204 4.618588924407959
1205 4.542877197265625
1206 4.598939895629883
1207 4.656247615814209
1208 4.495140552520752
1209 4.395644664764404
1210 4.490947246551514
1211 4.445931911468506
1212 4.452139377593994
1213 4.108557224273682
1214 4.1452412605285645
1215 3.811570882797241
1216 3.9852609634399414
1217 3.7935686111450195
1218 3.8532590866088867
1219 3.8862056732177734
1220 4.228531837463379
1221 4.030194282531738
1222 4.0944318771362305
1223 4.035955905914307
1224 4.285957336425781
1225 3.8646461963653564
1226 4.163609027862549
1227 4.307509899139404
1228 4.333340167999268
1229 4.3292622566223145
1230 4.2969536781311035
1231 4.448308944702148
1232 4.31854248046875
1233 4.409376621246338
1234 4.363653659820557
1235 4.400335311889648
1236 4.381430625915527
1237 4.33968448638916
1238 4.572420597076416
1239 4.4234113693237305
1240 4.365018367767334
1241 4.484541416168213
1242 4.582020282745361
1243 4.529113292694092
1244 4.507073879241943
1245 4.415534019470215
1246 4.592318534851074
1247 4.434031963348389
1248 4.382676601409912
1249 4.346927165985107
1250 4.469779968261719
1251 4.5723466873168945
1252 4.270223617553711
1253 4.391779899597168
1254 4.3678812980651855
1255 4.413875102996826
1256 4.363287448883057
1257 4.3431925773620605
1258 4.2209625244140625
1259 4.445208549499512
1260 4.405264377593994
1261 4.477828025817871
1262 4.445914268493652
1263 4.469839096069336
1264 4.3247175216674805
1265 4.442421913146973
1266 4.327400207519531
1267 4.35629940032959
1268 4.199800968170166
1269 4.293424606323242
1270 4.117574214935303
1271 4.260825157165527
1272 4.22705602645874
1273 4.236114501953125
1274 4.335411548614502
1275 4.32999324798584
1276 4.329039096832275
1277 4.329034805297852
1278 4.15652322769165
1279 4.181069850921631
1280 4.242700099945068
1281 4.123410701751709
1282 4.277215003967285
1283 4.444203853607178
1284 4.289467811584473
1285 4.139947414398193
1286 4.238771438598633
1287 4.210423469543457
1288 4.05189847946167
1289 4.368748188018799
1290 4.395528793334961
1291 4.236625671386719
1292 4.312376976013184
1293 4.392868518829346
1294 4.217022895812988
1295 4.360157012939453
1296 4.299717426300049
1297 4.31295108795166
1298 4.241316795349121
1299 4.463325500488281
1300 4.092817306518555
1301 4.202086925506592
1302 4.356871604919434
1303 4.373017311096191
1304 4.3664021492004395
1305 4.252758026123047
1306 4.2976155281066895
1307 4.204013347625732
1308 4.060355186462402
1309 4.247870922088623
1310 4.0610270500183105
1311 4.0851850509643555
1312 3.983746290206909
1313 4.081421852111816
1314 4.019214153289795
1315 3.9780349731445313
1316 4.1557722091674805
1317 4.0173187255859375
1318 4.200248718261719
1319 4.347801685333252
1320 3.976951837539673
1321 4.122145652770996
1322 4.047854900360107
1323 3.984975814819336
1324 3.9167590141296387
1325 3.9584805965423584
1326 4.05105447769165
1327 3.992225170135498
1328 4.0872273445129395
1329 4.243178367614746
1330 4.178962707519531
1331 4.227272987365723
1332 4.20694637298584
1333 4.065364837646484
1334 4.201146125793457
1335 4.227725982666016
1336 4.162727355957031
1337 4.146210193634033
1338 4.044351577758789
1339 4.064807415008545
1340 4.027350902557373
1341 4.224659442901611
1342 4.031052589416504
1343 3.977159261703491
1344 4.080040454864502
1345 4.0296244621276855
1346 3.9341065883636475
1347 3.9475066661834717
1348 4.228293418884277
1349 4.210265636444092
1350 4.15489387512207
1351 3.9959471225738525
1352 4.156455039978027
1353 4.109650611877441
1354 4.1563944816589355
1355 4.002100944519043
1356 3.906872272491455
1357 3.8805789947509766
1358 3.963031053543091
1359 3.80489444732666
1360 3.768087387084961
1361 4.137913227081299
1362 4.165501594543457
1363 4.042394638061523
1364 4.092020511627197
1365 4.128854274749756
1366 4.168992042541504
1367 4.030453205108643
1368 3.894223928451538
1369 3.8739936351776123
1370 3.8326168060302734
1371 4.067684650421143
1372 3.8943631649017334
1373 4.049434661865234
1374 4.052736759185791
1375 4.007887363433838
1376 3.9679572582244873
1377 4.092142581939697
1378 4.014333724975586
1379 4.007605075836182
1380 3.9632246494293213
1381 4.001943588256836
1382 3.8891983032226563
1383 3.985466480255127
1384 4.057617664337158
1385 4.037036418914795
1386 4.139535903930664
1387 3.9582839012145996
1388 4.009183883666992
1389 3.8075172901153564
1390 4.199174880981445
1391 3.9992873668670654
1392 3.8849966526031494
1393 4.185425758361816
1394 4.034090518951416
1395 3.9837074279785156
1396 4.018545150756836
1397 3.9489009380340576
1398 3.9181275367736816
1399 4.193592548370361
1400 4.2166595458984375
1401 4.164451599121094
1402 4.070211887359619
1403 4.168179512023926
1404 4.156826496124268
1405 4.224851131439209
1406 4.054640769958496
1407 4.189821243286133
1408 3.9489879608154297
1409 3.9488065242767334
1410 3.950194835662842
1411 4.03751802444458
1412 4.012969970703125
1413 3.8450331687927246
1414 3.90665864944458
1415 3.9772207736968994
1416 4.0070624351501465
1417 4.049906253814697
1418 3.6721689701080322
1419 4.006373882293701
1420 3.833177089691162
1421 4.1148529052734375
1422 4.088332176208496
1423 3.8212594985961914
1424 3.847212314605713
1425 3.98541522026062
1426 4.019016742706299
1427 3.914168119430542
1428 3.9571049213409424
1429 4.022068977355957
1430 3.9295196533203125
1431 3.7653114795684814
1432 3.9645118713378906
1433 3.9561703205108643
1434 4.051680088043213
1435 3.9270994663238525
1436 4.127386569976807
1437 3.949164867401123
1438 4.142077445983887
1439 3.941953420639038
1440 4.0508551597595215
1441 4.076381683349609
1442 4.074697017669678
1443 4.179499626159668
1444 4.153639316558838
1445 4.096736907958984
1446 4.024986743927002
1447 4.006577968597412
1448 3.9805359840393066
1449 4.00472354888916
1450 4.1547932624816895
1451 4.176444053649902
1452 4.066269397735596
1453 4.154322147369385
1454 4.089890003204346
1455 3.9820215702056885
1456 4.049724102020264
1457 4.098830223083496
1458 4.044303894042969
1459 3.992302656173706
1460 4.0693230628967285
1461 4.066441059112549
1462 4.110193252563477
1463 4.116218090057373
1464 4.047402858734131
1465 4.026968479156494
1466 4.225315093994141
1467 4.03622579574585
1468 4.067790508270264
1469 4.0121612548828125
1470 4.036965847015381
1471 4.033708095550537
1472 4.136737823486328
1473 4.118537902832031
1474 4.069653511047363
1475 3.9644439220428467
1476 3.9865524768829346
1477 3.9355907440185547
1478 3.975536346435547
1479 3.916743755340576
1480 4.02046537399292
1481 4.082221984863281
1482 4.060108661651611
1483 3.9479827880859375
1484 4.062858581542969
1485 3.9614248275756836
1486 3.9753570556640625
1487 4.055878639221191
1488 4.133511543273926
1489 4.073999404907227
1490 3.8915255069732666
1491 4.064789772033691
1492 4.029083251953125
1493 4.030742168426514
1494 4.058320999145508
1495 3.966677665710449
1496 4.034033298492432
1497 3.9680659770965576
1498 4.015687465667725
1499 3.976915121078491
1500 4.019841194152832
1501 3.9538562297821045
1502 3.9793004989624023
1503 3.9314820766448975
1504 3.948805570602417
1505 4.190640926361084
1506 4.239205837249756
1507 4.061341285705566
1508 4.104109287261963
1509 4.0389909744262695
1510 4.1961212158203125
1511 4.094883441925049
1512 4.262059211730957
1513 3.943455457687378
1514 3.8941891193389893
1515 4.270675182342529
1516 4.131895542144775
1517 3.9853808879852295
1518 4.169946670532227
1519 4.049953460693359
1520 4.126589775085449
1521 3.8033969402313232
1522 3.9101979732513428
1523 3.856879949569702
1524 3.924633026123047
1525 3.9561245441436768
1526 4.010693550109863
1527 4.220356464385986
1528 4.1999287605285645
1529 4.232789039611816
1530 4.164905071258545
1531 4.095652103424072
1532 4.137570858001709
1533 4.216272354125977
1534 4.114820957183838
1535 4.047857761383057
1536 3.9960873126983643
1537 4.263772964477539
1538 4.09928560256958
1539 4.0204758644104
1540 4.071671962738037
1541 3.9572105407714844
1542 4.079559326171875
1543 4.142691612243652
1544 4.100688457489014
1545 4.222376346588135
1546 4.07406759262085
1547 4.063770294189453
1548 3.983570098876953
1549 3.9723942279815674
1550 3.8950202465057373
1551 4.044519424438477
1552 3.9888596534729004
1553 4.020756721496582
1554 4.053038120269775
1555 4.1311116218566895
1556 3.8838658332824707
1557 3.9147629737854004
1558 3.9252567291259766
1559 4.019107341766357
1560 3.8554928302764893
1561 3.8486223220825195
1562 3.8112800121307373
1563 3.869581937789917
1564 3.9265286922454834
1565 3.909302234649658
1566 3.747549295425415
1567 3.8070414066314697
1568 3.805682420730591
1569 3.712995767593384
1570 3.8040473461151123
1571 3.7872321605682373
1572 3.6718969345092773
1573 3.633664846420288
1574 3.5518646240234375
1575 3.5488035678863525
1576 3.5658533573150635
1577 3.626612901687622
1578 3.471522569656372
1579 3.661529541015625
1580 3.594637632369995
1581 3.623908281326294
1582 3.693790912628174
1583 3.6979548931121826
1584 3.7349252700805664
1585 3.9618992805480957
1586 3.8526933193206787
1587 3.994655132293701
1588 3.879760980606079
1589 3.9593558311462402
1590 3.7444851398468018
1591 3.8970494270324707
1592 3.9380266666412354
1593 3.880650281906128
1594 3.884432315826416
1595 3.905708074569702
1596 4.130890846252441
1597 3.9954395294189453
1598 4.146767616271973
1599 3.8613412380218506
1600 3.9861085414886475
1601 3.891362428665161
1602 3.8894200325012207
1603 3.780566453933716
1604 4.006597518920898
1605 4.003186225891113
1606 3.9782874584198
1607 4.027270317077637
1608 3.9872400760650635
1609 4.028164386749268
1610 3.9636096954345703
1611 4.047800064086914
1612 3.9673399925231934
1613 4.0326457023620605
1614 3.9500036239624023
1615 3.889460563659668
1616 3.7911694049835205
1617 3.7262136936187744
1618 3.7304866313934326
1619 3.5757954120635986
1620 3.5287623405456543
1621 3.6098644733428955
1622 3.671189308166504
1623 3.611366033554077
1624 3.6916756629943848
1625 3.5545802116394043
1626 3.711531400680542
1627 3.7840120792388916
1628 3.90128493309021
1629 3.621126413345337
1630 3.6780130863189697
1631 3.7547447681427
1632 3.892592191696167
1633 3.9124488830566406
1634 3.8310585021972656
1635 3.808128595352173
1636 3.94840407371521
1637 3.782606363296509
1638 3.7484371662139893
1639 3.7989819049835205
1640 3.8297624588012695
1641 3.763190269470215
1642 3.820000171661377
1643 3.8055927753448486
1644 3.7187557220458984
1645 3.618410110473633
1646 3.7783749103546143
1647 3.65697979927063
1648 3.797285556793213
1649 3.790722131729126
1650 3.663423776626587
1651 3.718073844909668
1652 3.8615846633911133
1653 3.6930599212646484
1654 3.7495296001434326
1655 3.6835262775421143
1656 3.7524726390838623
1657 3.7740585803985596
1658 3.8759355545043945
1659 3.818580150604248
1660 3.7637460231781006
1661 3.8362438678741455
1662 3.775435447692871
1663 3.7757582664489746
1664 3.824605941772461
1665 3.7086081504821777
1666 3.790260076522827
1667 3.799118757247925
1668 4.046849250793457
1669 3.8601362705230713
1670 3.8247487545013428
1671 3.95706844329834
1672 4.113001823425293
1673 3.9354426860809326
1674 3.9744508266448975
1675 3.8321001529693604
1676 3.934142827987671
1677 3.949221611022949
1678 3.8566153049468994
1679 3.6861274242401123
1680 3.870058298110962
1681 3.872487783432007
1682 3.6931848526000977
1683 3.73909068107605
1684 3.8981783390045166
1685 3.928173542022705
1686 3.997180461883545
1687 4.0321831703186035
1688 4.083343505859375
1689 4.306356906890869
1690 4.302960395812988
1691 4.286224842071533
1692 4.2549920082092285
1693 4.170422077178955
1694 4.452210426330566
1695 4.336222171783447
1696 4.242494106292725
1697 4.267296314239502
1698 4.127272605895996
1699 4.0890703201293945
1700 4.228837013244629
1701 4.03001070022583
1702 4.0638909339904785
1703 4.119068622589111
1704 4.165792942047119
1705 4.078643321990967
1706 4.110001564025879
1707 4.152280807495117
1708 4.330413341522217
1709 4.160223007202148
1710 4.3220624923706055
1711 4.245725154876709
1712 4.250570774078369
1713 4.136599063873291
1714 4.147551536560059
1715 4.205394744873047
1716 4.189371585845947
1717 4.225090980529785
1718 4.213287353515625
1719 4.090766429901123
1720 4.261995315551758
1721 4.250875949859619
1722 4.2819905281066895
1723 4.076729774475098
1724 4.115208625793457
1725 4.16622257232666
1726 4.074121475219727
1727 4.1303510665893555
1728 4.065669536590576
1729 4.011173725128174
1730 3.9765000343322754
1731 3.9612598419189453
1732 3.9997992515563965
1733 3.8493878841400146
1734 3.9189066886901855
1735 3.899470090866089
1736 4.056879043579102
1737 3.9912092685699463
1738 4.030375957489014
1739 3.844496011734009
1740 3.8064138889312744
1741 4.034511089324951
1742 4.200216770172119
1743 4.113926410675049
1744 4.158783912658691
1745 4.184262752532959
1746 4.233923435211182
1747 4.222043991088867
1748 4.229277610778809
1749 4.158658504486084
1750 4.182132720947266
1751 4.142341613769531
1752 4.152787685394287
1753 4.282602310180664
1754 4.247875213623047
1755 4.204848766326904
1756 4.191914081573486
1757 4.206600189208984
1758 4.036686420440674
1759 4.228704452514648
1760 4.100732803344727
1761 4.0311479568481445
1762 3.8682026863098145
1763 3.883251190185547
1764 4.149781703948975
1765 4.072648525238037
1766 4.1369242668151855
1767 4.074514865875244
1768 4.04079532623291
1769 3.928846597671509
1770 4.078012943267822
1771 3.9707913398742676
1772 4.04424524307251
1773 3.9155538082122803
1774 4.009405136108398
1775 4.103663444519043
1776 4.157845973968506
1777 4.210875034332275
1778 4.012503147125244
1779 4.046276569366455
1780 4.165196895599365
1781 4.099917411804199
1782 4.057575225830078
1783 4.336190223693848
1784 4.314424514770508
1785 4.2511467933654785
1786 4.267789840698242
1787 4.221251487731934
1788 4.242387294769287
1789 4.255691051483154
1790 4.217580318450928
1791 4.0275349617004395
1792 4.141156196594238
1793 4.265261650085449
1794 4.094510555267334
1795 4.206363201141357
1796 4.281849384307861
1797 4.352633953094482
1798 4.32379674911499
1799 4.240208625793457
1800 4.35758113861084
1801 4.329065322875977
1802 4.401498317718506
1803 4.464025020599365
1804 4.175013542175293
1805 4.259880542755127
1806 4.165924072265625
1807 4.336686134338379
1808 4.435163974761963
1809 4.364059925079346
1810 4.278853416442871
1811 4.45924186706543
1812 4.4839863777160645
1813 4.3198466300964355
1814 4.285037040710449
1815 4.372788429260254
1816 4.370590686798096
1817 4.4044389724731445
1818 4.546799659729004
1819 4.498617649078369
1820 4.534254550933838
1821 4.273281097412109
1822 4.268980026245117
1823 4.333555698394775
1824 4.205217361450195
1825 4.225622653961182
1826 4.174998760223389
1827 4.046045780181885
1828 4.063643932342529
1829 3.884519577026367
1830 4.03179407119751
1831 4.061627388000488
1832 4.1598896980285645
1833 3.9862635135650635
1834 3.9142906665802
1835 3.958599328994751
1836 3.771043062210083
1837 3.9800302982330322
1838 4.206118106842041
1839 4.192832946777344
1840 3.9146344661712646
1841 4.094692230224609
1842 4.0632476806640625
1843 4.102208137512207
1844 3.937436580657959
1845 3.984344720840454
1846 4.122312545776367
1847 3.8990023136138916
1848 4.013141632080078
1849 4.014070510864258
1850 4.074760437011719
1851 4.172907829284668
1852 4.179437160491943
1853 4.00809383392334
1854 3.986602544784546
1855 3.9899468421936035
1856 4.240874767303467
1857 4.12532377243042
1858 4.1475067138671875
1859 4.190673828125
1860 4.173423767089844
1861 4.1416239738464355
1862 4.241479396820068
1863 4.1615424156188965
1864 4.103886127471924
1865 4.082102298736572
1866 3.9116179943084717
1867 4.00666618347168
1868 4.127816677093506
1869 3.8558058738708496
1870 4.078376293182373
1871 4.068207740783691
1872 4.108465194702148
1873 4.227886199951172
1874 4.085534572601318
1875 4.147374629974365
1876 4.040317058563232
1877 4.005235195159912
1878 4.08720064163208
1879 4.116848945617676
1880 4.109573841094971
1881 4.00563383102417
1882 3.8600234985351563
1883 4.044178009033203
1884 4.138706684112549
1885 3.9303126335144043
1886 4.077509880065918
1887 4.07431173324585
1888 4.0673322677612305
1889 4.042025089263916
1890 4.020738124847412
1891 3.918508529663086
1892 4.112948894500732
1893 3.98876690864563
1894 3.9555840492248535
1895 4.029638767242432
1896 4.04736328125
1897 4.026633262634277
1898 4.0423383712768555
1899 4.215161323547363
1900 4.085844039916992
1901 3.9931211471557617
1902 4.097805023193359
1903 4.191430568695068
1904 4.075284957885742
1905 4.073644161224365
1906 4.166358470916748
1907 4.002129077911377
1908 4.2435173988342285
1909 4.1413469314575195
1910 4.285600185394287
1911 4.127042770385742
1912 4.096051216125488
1913 4.0081915855407715
1914 4.093740940093994
1915 3.981240749359131
1916 4.0607733726501465
1917 4.0413384437561035
1918 4.065158367156982
1919 3.973834991455078
1920 4.018924236297607
1921 4.008388042449951
1922 4.052072525024414
1923 4.100007057189941
1924 4.034719944000244
1925 4.126608848571777
1926 4.049057960510254
1927 4.031876564025879
1928 3.874329090118408
1929 4.0576324462890625
1930 3.989067554473877
1931 3.9703938961029053
1932 4.0343732833862305
1933 3.922558069229126
1934 4.091953277587891
1935 4.005224704742432
1936 4.011490821838379
1937 3.966541051864624
1938 3.971208333969116
1939 3.971087694168091
1940 3.8616764545440674
1941 4.047627925872803
1942 4.082734107971191
1943 4.106362819671631
1944 4.070730686187744
1945 4.008774280548096
1946 4.034937858581543
1947 4.128612518310547
1948 4.114973068237305
1949 3.9675345420837402
1950 4.120761871337891
1951 4.1974616050720215
1952 4.184964656829834
1953 4.236140251159668
1954 4.247379302978516
1955 4.363155364990234
1956 4.263440132141113
1957 4.344873905181885
1958 4.359685897827148
1959 4.233687877655029
1960 4.475427627563477
1961 4.286929607391357
1962 4.307761192321777
1963 4.212413311004639
1964 4.128546237945557
1965 4.068789482116699
1966 4.068915367126465
1967 3.9259896278381348
1968 3.9572463035583496
1969 3.9306094646453857
1970 3.960277557373047
1971 3.9248275756835938
1972 3.8663554191589355
1973 3.8240928649902344
1974 3.8852479457855225
1975 3.840395450592041
1976 3.688002586364746
1977 3.7441279888153076
1978 3.788214921951294
1979 3.7849862575531006
1980 3.742143392562866
1981 3.791597843170166
1982 3.7335007190704346
1983 3.815371036529541
1984 3.8531510829925537
1985 4.017349720001221
1986 3.972583770751953
1987 3.9627575874328613
1988 3.8582816123962402
1989 3.7325923442840576
1990 3.7368147373199463
1991 3.7558248043060303
1992 3.752913475036621
1993 3.962238311767578
1994 3.779447078704834
1995 3.657658815383911
1996 3.8099164962768555
1997 3.6929938793182373
1998 3.7436766624450684
1999 3.7618296146392822
2000 3.862485885620117
2001 3.7169928550720215
2002 3.6895751953125
2003 3.7654757499694824
2004 3.6352977752685547
2005 3.6352782249450684
2006 3.7738285064697266
2007 3.8563098907470703
2008 3.8362762928009033
2009 3.786407470703125
2010 3.9787755012512207
2011 3.7517168521881104
2012 3.804169178009033
2013 3.769390106201172
2014 3.8135104179382324
2015 3.8349015712738037
2016 3.85103440284729
2017 3.6379106044769287
2018 3.603156089782715
2019 3.8107082843780518
2020 3.884110689163208
2021 3.7159245014190674
2022 3.7556331157684326
2023 3.6935744285583496
2024 3.7728140354156494
2025 3.909327507019043
2026 3.880157709121704
2027 3.753636598587036
2028 3.7531211376190186
2029 3.8610329627990723
2030 3.766537666320801
2031 3.822355270385742
2032 3.7495365142822266
2033 3.522806167602539
2034 3.812986135482788
2035 3.6775004863739014
2036 3.8569445610046387
2037 3.892179012298584
2038 3.791520833969116
2039 3.806480646133423
2040 3.745335817337036
2041 3.823376417160034
2042 3.733821392059326
2043 3.8486146926879883
2044 3.819453477859497
2045 3.8447885513305664
2046 3.8485333919525146
2047 4.0117082595825195
2048 3.93122935295105
2049 3.836045980453491
2050 3.699510097503662
2051 3.678389549255371
2052 3.947864532470703
2053 3.765536069869995
2054 3.8465933799743652
2055 4.064159870147705
2056 3.8199474811553955
2057 3.905627489089966
2058 3.6131136417388916
2059 3.8133487701416016
2060 3.6883580684661865
2061 3.782287120819092
2062 3.8659350872039795
2063 3.9082112312316895
2064 3.768852472305298
2065 3.70168137550354
2066 3.8389761447906494
2067 3.798952579498291
2068 3.8992676734924316
2069 3.763951301574707
2070 3.893890142440796
2071 3.8091506958007813
2072 3.6715362071990967
2073 3.728292942047119
2074 3.840334415435791
2075 3.6913902759552
2076 3.6435110569000244
2077 3.714735269546509
2078 3.801809787750244
2079 3.8582146167755127
2080 3.7749650478363037
2081 3.6958165168762207
2082 3.919471263885498
2083 3.8651609420776367
2084 3.9210941791534424
2085 3.8817028999328613
2086 3.898314952850342
2087 3.808867931365967
2088 3.821167469024658
2089 3.6349194049835205
2090 3.785092830657959
2091 3.8013696670532227
2092 3.982454776763916
2093 3.867522716522217
2094 3.8160579204559326
2095 3.802420139312744
2096 3.9500560760498047
2097 3.7099344730377197
2098 3.5765774250030518
2099 3.6598875522613525
2100 3.7079660892486572
2101 3.7158937454223633
2102 3.7650938034057617
2103 3.6318044662475586
2104 3.724356174468994
2105 3.808835983276367
2106 3.6788785457611084
2107 3.6382763385772705
2108 3.545276641845703
2109 3.4774348735809326
2110 3.403728485107422
2111 3.4914255142211914
2112 3.5598742961883545
2113 3.7453932762145996
2114 3.766594648361206
2115 3.6189701557159424
2116 3.5038976669311523
2117 3.485945224761963
2118 3.470457077026367
2119 3.701453924179077
2120 3.555276393890381
2121 3.626880168914795
2122 3.4659128189086914
2123 3.6090049743652344
2124 3.498664379119873
2125 3.3535122871398926
2126 3.5650134086608887
2127 3.556273937225342
2128 3.718402147293091
2129 3.541771650314331
2130 3.559807538986206
2131 3.7025325298309326
2132 3.8346214294433594
2133 3.658998727798462
2134 3.5732362270355225
2135 3.7772159576416016
2136 3.5686228275299072
2137 3.5306684970855713
2138 3.5861709117889404
2139 3.7335338592529297
2140 3.765354871749878
2141 3.501892328262329
2142 3.55183744430542
2143 3.480827569961548
2144 3.620633602142334
2145 3.576700448989868
2146 3.511099338531494
2147 3.4268441200256348
2148 3.6659297943115234
2149 3.593519687652588
2150 3.664386749267578
2151 3.637057065963745
2152 3.655081033706665
2153 3.527184247970581
2154 3.645148277282715
2155 3.706352472305298
2156 3.780419111251831
2157 3.5347907543182373
2158 3.606163263320923
2159 3.6651082038879395
2160 3.7033867835998535
2161 3.6926722526550293
2162 3.7913730144500732
2163 3.722364664077759
2164 3.6600496768951416
2165 3.6891329288482666
2166 3.6564688682556152
2167 3.6758921146392822
2168 3.803175687789917
2169 3.8107821941375732
2170 3.8290727138519287
2171 3.7212271690368652
2172 3.7133328914642334
2173 3.7518579959869385
2174 3.8590638637542725
2175 3.8782594203948975
2176 3.6226866245269775
2177 3.711270570755005
2178 3.835451602935791
2179 3.782658576965332
2180 3.806068181991577
2181 3.8798165321350098
2182 3.8849716186523438
2183 3.764127492904663
2184 3.673851728439331
2185 3.6611578464508057
2186 3.758840799331665
2187 3.736656427383423
2188 3.7429373264312744
2189 3.730285406112671
2190 3.8240926265716553
2191 3.633692502975464
2192 3.728285074234009
2193 3.7328970432281494
2194 3.748849391937256
2195 3.705399751663208
2196 3.7922236919403076
2197 3.681058406829834
2198 3.7920870780944824
2199 3.783745050430298
2200 3.738996982574463
2201 3.806173086166382
2202 3.9305620193481445
2203 3.78491473197937
2204 3.887939929962158
2205 4.074488162994385
2206 3.8747127056121826
2207 3.6764650344848633
2208 3.7135870456695557
2209 3.6563503742218018
2210 3.617238998413086
2211 3.901207208633423
2212 3.7227468490600586
2213 3.5856094360351563
2214 3.5513415336608887
2215 3.6553404331207275
2216 3.520181894302368
2217 3.4009926319122314
2218 3.5964226722717285
2219 3.707479476928711
2220 3.585763931274414
2221 3.6815185546875
2222 3.688291311264038
2223 3.581820011138916
2224 3.628420114517212
2225 3.616103410720825
2226 3.7720043659210205
2227 3.7314436435699463
2228 3.6720690727233887
2229 3.6507723331451416
2230 3.7349095344543457
2231 3.6561965942382813
2232 3.705392837524414
2233 3.517265558242798
2234 3.77728271484375
2235 3.6088531017303467
2236 3.6021981239318848
2237 3.67907452583313
2238 3.727099657058716
2239 3.8517589569091797
2240 3.8370883464813232
2241 3.7374727725982666
2242 3.75716495513916
2243 3.756335973739624
2244 3.6687495708465576
2245 3.562145471572876
2246 3.5835347175598145
2247 3.5225374698638916
2248 3.5170483589172363
2249 3.5510270595550537
2250 3.5469954013824463
2251 3.6291966438293457
2252 3.5386438369750977
2253 3.4993722438812256
2254 3.5539710521698
2255 3.678967237472534
2256 3.559075355529785
2257 3.5218682289123535
2258 3.603523015975952
2259 3.883366107940674
2260 3.8086307048797607
2261 3.8465373516082764
2262 3.6426401138305664
2263 3.6137893199920654
2264 3.5758719444274902
2265 3.6104726791381836
2266 3.533618927001953
2267 3.643115758895874
2268 3.4496500492095947
2269 3.4925451278686523
2270 3.6210744380950928
2271 3.4766247272491455
2272 3.322195291519165
2273 3.4174907207489014
2274 3.4399266242980957
2275 3.364710807800293
2276 3.5436882972717285
2277 3.599116325378418
2278 3.7902936935424805
2279 3.5571951866149902
2280 3.8916049003601074
2281 3.5426924228668213
2282 3.696989059448242
2283 3.6103243827819824
2284 3.496055841445923
2285 3.579308271408081
2286 3.779169797897339
2287 3.5114803314208984
2288 3.510708808898926
2289 3.539907217025757
2290 3.533388376235962
2291 3.540543794631958
2292 3.478612184524536
2293 3.557964324951172
2294 3.574558734893799
2295 3.4565982818603516
2296 3.6449928283691406
2297 3.6481306552886963
2298 3.602433681488037
2299 3.577670097351074
2300 3.6477723121643066
2301 3.5907492637634277
2302 3.6096763610839844
2303 3.7780520915985107
2304 3.8810083866119385
2305 3.704282283782959
2306 3.7036867141723633
2307 3.7984957695007324
2308 3.6373605728149414
2309 3.733319044113159
2310 3.847712516784668
2311 3.9356300830841064
2312 3.863870859146118
2313 3.811889886856079
2314 3.7510907649993896
2315 3.864551305770874
2316 3.793394088745117
2317 3.8917059898376465
2318 3.9177017211914063
2319 3.5746610164642334
2320 3.8912363052368164
2321 3.6246988773345947
2322 3.650517225265503
2323 3.660759687423706
2324 3.745626449584961
2325 3.7448792457580566
2326 3.6416208744049072
2327 3.8148300647735596
2328 3.748599052429199
2329 3.7919845581054688
2330 3.8241679668426514
2331 3.821709632873535
2332 3.7196967601776123
2333 3.629727602005005
2334 3.6868326663970947
2335 3.611940622329712
2336 3.9098141193389893
2337 3.6113791465759277
2338 3.6703004837036133
2339 3.5587563514709473
2340 3.5848073959350586
2341 3.8552069664001465
2342 3.744058847427368
2343 3.890256643295288
2344 3.8152055740356445
2345 3.7220027446746826
2346 3.991349220275879
2347 4.062199592590332
2348 4.057910442352295
2349 4.0006561279296875
2350 4.054068088531494
2351 3.988586902618408
2352 4.169460296630859
2353 4.204684257507324
2354 3.917719841003418
2355 3.890484094619751
2356 3.7940757274627686
2357 3.789724826812744
2358 4.013757228851318
2359 3.85386061668396
2360 3.8361406326293945
2361 3.9768924713134766
2362 3.93021821975708
2363 3.784632921218872
2364 3.924664258956909
2365 3.9962713718414307
2366 3.951986074447632
2367 4.038049221038818
2368 3.9978902339935303
2369 4.0976128578186035
2370 4.103062629699707
2371 4.026416778564453
2372 4.21535587310791
2373 4.014142990112305
2374 4.01690149307251
2375 3.9869792461395264
2376 3.93628191947937
2377 3.9794907569885254
2378 3.9894232749938965
2379 3.9537124633789063
2380 3.87790584564209
2381 4.0434088706970215
2382 3.7945456504821777
2383 3.839029312133789
2384 3.97127103805542
2385 4.059628009796143
2386 3.833784341812134
2387 3.934959650039673
2388 3.849445104598999
2389 4.178986072540283
2390 3.961280107498169
2391 4.1198954582214355
2392 4.001061916351318
2393 4.150268077850342
2394 3.975388288497925
2395 4.157874584197998
2396 3.980103015899658
2397 4.082199573516846
2398 4.03563928604126
2399 3.9545459747314453
2400 3.9527981281280518
2401 4.0451860427856445
2402 3.97796893119812
2403 3.9364843368530273
2404 3.9193639755249023
2405 4.020256042480469
2406 3.915562391281128
2407 4.058714866638184
2408 4.116049766540527
2409 4.123324871063232
2410 3.9413530826568604
2411 4.074209213256836
2412 4.049778938293457
2413 3.959868907928467
2414 3.9884212017059326
2415 3.8786251544952393
2416 3.944706439971924
2417 4.030190467834473
2418 3.838873863220215
2419 3.8945462703704834
2420 3.840808629989624
2421 3.941920280456543
2422 3.8606770038604736
2423 3.9469943046569824
2424 3.861544132232666
2425 3.7732794284820557
2426 3.859241247177124
2427 3.872749090194702
2428 3.9240894317626953
2429 3.904372215270996
2430 3.9116451740264893
2431 3.7476439476013184
2432 3.897911310195923
2433 3.859058380126953
2434 3.8301548957824707
2435 3.9813287258148193
2436 3.902290105819702
2437 3.909909248352051
2438 3.956679582595825
2439 3.870671272277832
2440 3.9483745098114014
2441 3.7727115154266357
2442 3.707667827606201
2443 3.972756862640381
2444 3.7391483783721924
2445 3.874061346054077
2446 3.8635475635528564
2447 3.8885445594787598
2448 3.93497371673584
2449 3.9041826725006104
2450 3.816689968109131
2451 3.8653674125671387
2452 4.026925563812256
2453 3.8669424057006836
2454 3.8072288036346436
2455 3.9868476390838623
2456 3.890336036682129
2457 3.8889060020446777
2458 3.884613513946533
2459 3.9097676277160645
2460 3.889981985092163
2461 3.9700400829315186
2462 3.883795976638794
2463 3.889000654220581
2464 3.943096399307251
2465 3.8483808040618896
2466 3.9586660861968994
2467 4.004323482513428
2468 3.8999152183532715
2469 3.8568036556243896
2470 3.94997501373291
2471 3.9657835960388184
2472 4.0106611251831055
2473 3.9096016883850098
2474 3.6546785831451416
2475 3.588365316390991
2476 3.631016254425049
2477 3.92346453666687
2478 3.8176445960998535
2479 3.8717074394226074
2480 3.75488018989563
2481 3.713463068008423
2482 3.596479654312134
2483 3.7443270683288574
2484 3.6980466842651367
2485 3.6547577381134033
2486 3.7780723571777344
2487 3.731868028640747
2488 3.7280519008636475
2489 3.9080090522766113
2490 3.701525926589966
2491 3.8170366287231445
2492 3.7922897338867188
2493 3.8539535999298096
2494 3.8243861198425293
2495 3.7488787174224854
2496 3.8036837577819824
2497 3.8160502910614014
2498 3.7704503536224365
2499 3.818049192428589
2500 3.7410457134246826
2501 3.8175790309906006
2502 3.777120590209961
2503 3.6777873039245605
2504 3.8646583557128906
2505 3.7933130264282227
2506 3.695371627807617
2507 3.757683753967285
2508 3.8234317302703857
2509 3.772413730621338
2510 3.762145519256592
2511 3.7310876846313477
2512 3.8650410175323486
2513 3.8396968841552734
2514 3.8898844718933105
2515 3.923983335494995
2516 3.6092369556427
2517 3.8816826343536377
2518 3.6090826988220215
2519 3.7425131797790527
2520 3.8155734539031982
2521 3.806349277496338
2522 3.5531136989593506
2523 3.679396629333496
2524 3.771794319152832
2525 3.7665882110595703
2526 3.7583138942718506
2527 3.780866861343384
2528 3.7052371501922607
2529 3.7742905616760254
2530 3.7150604724884033
2531 3.6793344020843506
2532 3.67572283744812
2533 3.6915571689605713
2534 3.6333794593811035
2535 3.7662880420684814
2536 3.6269116401672363
2537 3.565711259841919
2538 3.60349178314209
2539 3.6014890670776367
2540 3.788682460784912
2541 3.8761088848114014
2542 4.1159348487854
2543 3.8753557205200195
2544 4.035030364990234
2545 4.052896499633789
2546 4.091287136077881
2547 3.847273349761963
2548 3.828279972076416
2549 3.9192113876342773
2550 3.679234743118286
2551 3.827765941619873
2552 3.7100608348846436
2553 3.669330358505249
2554 3.6748387813568115
2555 3.787707805633545
2556 3.832096815109253
2557 4.023342132568359
2558 3.898002862930298
2559 3.8744640350341797
2560 3.7067813873291016
2561 3.645393133163452
2562 3.6436285972595215
2563 3.7069807052612305
2564 3.767819404602051
2565 3.786571741104126
2566 3.7459990978240967
2567 3.7457997798919678
2568 3.782766342163086
2569 3.7766354084014893
2570 3.8342080116271973
2571 3.86332368850708
2572 4.208036422729492
2573 3.772536039352417
2574 3.779489517211914
2575 3.8237242698669434
2576 3.92677640914917
2577 4.037657260894775
2578 3.896658182144165
2579 3.7032554149627686
2580 3.782670259475708
2581 3.827747344970703
2582 3.905817747116089
2583 3.919152021408081
2584 3.9341213703155518
2585 4.089900970458984
2586 3.6614534854888916
2587 3.903005361557007
2588 3.7888243198394775
2589 3.729640007019043
2590 3.745084285736084
2591 3.909555435180664
2592 3.93679141998291
2593 3.93060040473938
2594 3.9276626110076904
2595 4.08455753326416
2596 4.120833396911621
2597 3.9434902667999268
2598 3.983124017715454
2599 3.6960203647613525
2600 3.9626691341400146
2601 4.129105091094971
2602 4.135314464569092
2603 4.2668843269348145
2604 4.31238317489624
2605 4.150260925292969
2606 4.307694911956787
2607 3.977796792984009
2608 4.03265905380249
2609 4.188129901885986
2610 4.630807399749756
2611 4.459536075592041
2612 4.235891342163086
2613 4.488979339599609
2614 4.2548933029174805
2615 4.456263542175293
2616 4.526029109954834
2617 4.290238857269287
2618 4.530916213989258
2619 4.359818458557129
2620 4.524590015411377
2621 4.503565788269043
2622 4.6333842277526855
2623 4.488577842712402
2624 4.348011016845703
2625 4.39595890045166
2626 4.364418029785156
2627 4.4079084396362305
2628 4.278033256530762
2629 4.5082688331604
2630 4.4643402099609375
2631 4.5120391845703125
2632 4.671973705291748
2633 4.515232086181641
2634 4.52723503112793
2635 4.621196746826172
2636 4.557947635650635
2637 4.441648483276367
2638 4.562421798706055
2639 4.660512447357178
2640 4.4877028465271
2641 4.6374077796936035
2642 4.6164326667785645
2643 4.915855884552002
2644 4.791672229766846
2645 4.796112060546875
2646 4.843670845031738
2647 4.742156982421875
2648 4.691317081451416
2649 4.499476909637451
2650 4.79896879196167
2651 4.652905464172363
2652 4.69926118850708
2653 4.523618221282959
2654 4.414669036865234
2655 4.428507328033447
2656 4.386355876922607
2657 4.343905448913574
2658 4.4715447425842285
2659 4.129660129547119
2660 4.5926690101623535
2661 4.548710346221924
2662 4.685788631439209
2663 4.720012187957764
2664 4.370697975158691
2665 4.711435317993164
2666 4.465437412261963
2667 4.504786014556885
2668 4.35036039352417
2669 4.649571418762207
2670 4.5913848876953125
2671 4.328575611114502
2672 4.500709056854248
2673 4.6282639503479
2674 4.608132839202881
2675 4.384528636932373
2676 4.575080394744873
2677 4.538944721221924
2678 4.52975606918335
2679 4.357781410217285
2680 4.549127101898193
2681 4.678829669952393
2682 4.785735607147217
2683 4.710669040679932
2684 4.577069282531738
2685 4.690104007720947
2686 4.605654716491699
2687 4.609133243560791
2688 4.678493976593018
2689 4.685441970825195
2690 4.45236349105835
2691 4.706650733947754
2692 4.7559614181518555
2693 4.438198566436768
2694 4.552406311035156
2695 4.523709297180176
2696 4.414884567260742
2697 4.685506820678711
2698 4.481494426727295
2699 4.520482063293457
2700 4.344496726989746
2701 4.464998245239258
2702 4.497601509094238
2703 4.207129955291748
2704 4.290618896484375
2705 4.472631931304932
2706 4.232837677001953
2707 4.2131805419921875
2708 3.911591053009033
2709 3.7985446453094482
2710 3.983194589614868
2711 4.248942852020264
2712 3.958237648010254
2713 4.055732727050781
2714 4.255866050720215
2715 3.930553913116455
2716 3.8703112602233887
2717 4.144495964050293
2718 4.050746917724609
2719 4.033716201782227
2720 4.099885940551758
2721 4.099018573760986
2722 4.053838729858398
2723 4.209558486938477
2724 4.2242608070373535
2725 3.7660727500915527
2726 4.019506931304932
2727 4.186660289764404
2728 4.219573497772217
2729 4.412492752075195
2730 4.3357086181640625
2731 4.266831398010254
2732 4.3758745193481445
2733 4.379666328430176
2734 3.925475835800171
2735 4.1051836013793945
2736 4.081818103790283
2737 4.316998481750488
2738 4.0384721755981445
2739 3.9149277210235596
2740 4.210377216339111
2741 4.201172351837158
2742 4.265264511108398
2743 4.286657810211182
2744 4.569863319396973
2745 4.281888008117676
2746 4.183495998382568
2747 4.200835227966309
2748 4.190190315246582
2749 4.000382900238037
2750 3.985772132873535
2751 4.258652210235596
2752 4.342123031616211
2753 4.401104927062988
2754 4.101733207702637
2755 4.3257269859313965
2756 4.309818267822266
2757 4.171621322631836
2758 4.057717323303223
2759 3.9689829349517822
2760 4.119716644287109
2761 3.9818835258483887
2762 4.15969181060791
2763 4.049131393432617
2764 4.05450439453125
2765 3.8803842067718506
2766 3.902703046798706
2767 4.176239013671875
2768 4.064727783203125
2769 4.188509464263916
2770 4.0248541831970215
2771 4.145934581756592
2772 3.9465699195861816
2773 3.872272253036499
2774 3.869204044342041
2775 3.8364996910095215
2776 3.723597526550293
2777 3.6811866760253906
2778 3.849727153778076
2779 3.92976713180542
2780 3.625135898590088
2781 3.78934383392334
2782 3.826472520828247
2783 3.7812132835388184
2784 3.716785430908203
2785 3.6117746829986572
2786 3.615243673324585
2787 3.703768253326416
2788 3.801196575164795
2789 3.6207399368286133
2790 3.634293556213379
2791 3.698122262954712
2792 3.92574405670166
2793 3.6324784755706787
2794 3.6741561889648438
2795 3.7676033973693848
2796 3.71262264251709
2797 3.7397537231445313
2798 3.740818977355957
2799 3.902104377746582
2800 3.802241325378418
2801 3.9703049659729004
2802 3.8432679176330566
2803 3.6072962284088135
2804 3.6462209224700928
2805 3.615065813064575
2806 3.886338472366333
2807 3.869810104370117
2808 3.753014326095581
2809 4.037820339202881
2810 3.852342128753662
2811 3.9014458656311035
2812 3.80663800239563
2813 3.9718942642211914
2814 3.7481672763824463
2815 3.797602891921997
2816 3.824544668197632
2817 4.026019096374512
2818 3.7905309200286865
2819 3.8536245822906494
2820 3.838780403137207
2821 3.953442335128784
2822 3.9646499156951904
2823 3.963286876678467
2824 4.0702409744262695
2825 3.7344729900360107
2826 3.760650157928467
2827 4.078487396240234
2828 3.9828531742095947
2829 3.9537806510925293
2830 3.9822466373443604
2831 4.053818225860596
2832 3.8469409942626953
2833 3.8508353233337402
2834 3.8575057983398438
2835 3.8389663696289063
2836 3.982179880142212
2837 3.974874258041382
2838 4.022127628326416
2839 3.862175703048706
2840 3.9639477729797363
2841 3.9167368412017822
2842 3.8383970260620117
2843 3.9648470878601074
2844 4.108719825744629
2845 4.155158519744873
2846 4.431241989135742
2847 4.2834625244140625
2848 4.441897869110107
2849 4.355191230773926
2850 4.297224044799805
2851 4.179172515869141
2852 4.192436218261719
2853 4.061771392822266
2854 3.7732203006744385
2855 4.051066875457764
2856 4.01001501083374
2857 3.94722580909729
2858 4.125694274902344
2859 4.273331642150879
2860 3.732314109802246
2861 3.985197067260742
2862 4.3992414474487305
2863 4.5571818351745605
2864 4.093563556671143
2865 3.975321054458618
2866 4.094499588012695
2867 4.156591415405273
2868 3.9198336601257324
2869 4.023092269897461
2870 3.9282946586608887
2871 4.342208385467529
2872 4.144740104675293
2873 3.799463987350464
2874 3.789137601852417
2875 3.835841417312622
2876 3.8534348011016846
2877 3.9937524795532227
2878 4.035146236419678
2879 3.941627025604248
2880 4.176324844360352
2881 4.072826862335205
2882 4.036452770233154
2883 4.062154293060303
2884 4.192039489746094
2885 4.0275397300720215
2886 4.063086032867432
2887 4.18119478225708
2888 4.199860095977783
2889 4.060443878173828
2890 3.9479126930236816
2891 4.118782043457031
2892 3.9960732460021973
2893 4.0782318115234375
2894 3.831667900085449
2895 3.97320818901062
2896 4.150266647338867
2897 4.092994689941406
2898 4.010786533355713
2899 3.974473714828491
2900 4.069390296936035
2901 4.141806602478027
2902 4.06968355178833
2903 4.045110702514648
2904 4.219573020935059
2905 4.017242431640625
2906 3.951368808746338
2907 4.112253665924072
2908 4.1123857498168945
2909 4.2544660568237305
2910 3.989086389541626
2911 4.0153727531433105
2912 4.04209041595459
2913 4.122417449951172
2914 3.9695980548858643
2915 4.002701282501221
2916 4.023438930511475
2917 4.0208306312561035
2918 4.076542854309082
2919 3.981637477874756
2920 3.9610116481781006
2921 4.116825580596924
2922 4.014052391052246
2923 3.99061918258667
2924 4.090091705322266
2925 3.9476606845855713
2926 4.046592712402344
2927 4.054077625274658
2928 4.08694314956665
2929 4.047469139099121
2930 4.081223011016846
2931 4.21654748916626
2932 4.144653797149658
2933 4.133291244506836
2934 4.003821849822998
2935 4.08419942855835
2936 4.038243293762207
2937 3.9707984924316406
2938 4.032078742980957
2939 4.229706764221191
2940 3.8673064708709717
2941 4.108702182769775
2942 4.254548072814941
2943 4.094649314880371
2944 4.072358131408691
2945 4.143560409545898
2946 4.2043657302856445
2947 4.23665714263916
2948 4.2675371170043945
2949 4.260017395019531
2950 4.487551689147949
2951 4.215267181396484
2952 4.021910667419434
2953 4.1463398933410645
2954 4.048406600952148
2955 4.271635055541992
2956 4.142141342163086
2957 4.063960552215576
2958 4.244374752044678
2959 4.221391201019287
2960 4.252851486206055
2961 4.115950584411621
2962 4.1795854568481445
2963 4.14100980758667
2964 4.110494136810303
2965 4.271740913391113
2966 4.045811176300049
2967 3.9545273780822754
2968 4.092563629150391
2969 4.050327301025391
2970 4.098012447357178
2971 4.2991838455200195
2972 4.261940002441406
2973 3.9902684688568115
2974 3.855870246887207
2975 3.766324281692505
2976 3.869365930557251
2977 3.8128414154052734
2978 3.8699963092803955
2979 3.864321231842041
2980 3.7336814403533936
2981 3.946099042892456
2982 3.8498871326446533
2983 3.9759058952331543
2984 3.864223003387451
2985 4.07002592086792
2986 3.9992926120758057
2987 4.022085189819336
2988 3.9362947940826416
2989 3.958609104156494
2990 4.026078701019287
2991 4.101567268371582
2992 3.79238224029541
2993 3.8653619289398193
2994 3.7347571849823
2995 3.936391830444336
2996 3.966768741607666
2997 3.8616957664489746
2998 3.937868356704712
2999 3.6995949745178223
3000 3.854578971862793
3001 4.016798496246338
3002 4.154909133911133
3003 4.215458869934082
3004 4.041858196258545
3005 4.0199480056762695
3006 4.051335334777832
3007 4.161373615264893
3008 4.116081237792969
3009 4.1723785400390625
3010 4.2451252937316895
3011 4.075676918029785
3012 4.1320905685424805
3013 4.077373504638672
3014 4.134143829345703
3015 4.2597761154174805
3016 4.241178035736084
3017 4.17641544342041
3018 3.991590976715088
3019 4.127756595611572
3020 4.174330711364746
3021 4.048074722290039
3022 4.094396114349365
3023 4.277244567871094
3024 4.1790289878845215
3025 4.2510151863098145
3026 4.2207722663879395
3027 4.208255767822266
3028 4.227270603179932
3029 4.156601905822754
3030 4.023889541625977
3031 4.078213214874268
3032 4.105745315551758
3033 4.161389350891113
3034 3.9612414836883545
3035 4.166964530944824
3036 3.9876503944396973
3037 4.195573806762695
3038 4.126211643218994
3039 4.158393859863281
3040 4.196683406829834
3041 4.0480875968933105
3042 4.005301475524902
3043 4.1100754737854
3044 3.8862226009368896
3045 4.097912311553955
3046 4.075836658477783
3047 4.118231296539307
3048 4.157754421234131
3049 4.153964042663574
3050 4.163937091827393
3051 4.22367525100708
3052 4.294086456298828
3053 4.225029945373535
3054 4.192521095275879
3055 4.129969120025635
3056 3.9893856048583984
3057 4.314605236053467
3058 4.250180244445801
3059 4.216166973114014
3060 4.103274345397949
3061 4.151407241821289
3062 4.048944473266602
3063 3.9955568313598633
3064 4.092592239379883
3065 4.203616142272949
3066 4.213893890380859
3067 4.301581859588623
3068 4.208889484405518
3069 4.3157243728637695
3070 4.463830947875977
3071 4.244248390197754
3072 4.158432483673096
3073 4.175613880157471
3074 4.1368279457092285
3075 4.214370250701904
3076 4.250757694244385
3077 4.167535781860352
3078 4.239243507385254
3079 4.37666130065918
3080 4.131824970245361
3081 4.408655166625977
3082 4.204715251922607
3083 4.237586975097656
3084 4.144992828369141
3085 4.0916337966918945
3086 4.111176013946533
3087 4.180706977844238
3088 4.0504069328308105
3089 4.0872979164123535
3090 4.037062644958496
3091 4.019465446472168
3092 4.263789653778076
3093 4.300355911254883
3094 4.241120338439941
3095 4.23701286315918
3096 4.054113388061523
3097 4.11478328704834
3098 4.191046714782715
3099 3.901125907897949
3100 3.917097330093384
3101 3.9818716049194336
3102 3.8130273818969727
3103 3.9377923011779785
3104 3.953824520111084
3105 3.873897075653076
3106 3.8594815731048584
3107 3.965200901031494
3108 3.97054386138916
3109 3.943920612335205
3110 3.9952399730682373
3111 3.92511248588562
3112 4.122933864593506
3113 3.985466241836548
3114 4.065262794494629
3115 4.0369672775268555
3116 4.1593451499938965
3117 3.9006173610687256
3118 4.0244646072387695
3119 3.960725784301758
3120 3.9249351024627686
3121 4.07831335067749
3122 3.951702833175659
3123 4.001992225646973
3124 4.005819320678711
3125 3.870645046234131
3126 4.071822166442871
3127 4.201172828674316
3128 4.132635593414307
3129 4.222291946411133
3130 4.330399990081787
3131 4.317272663116455
3132 4.361189842224121
3133 4.219510555267334
3134 4.146506309509277
3135 4.22774076461792
3136 4.100992679595947
3137 4.206098556518555
3138 4.137441635131836
3139 3.9273149967193604
3140 4.09574031829834
3141 4.157880783081055
3142 4.192241191864014
3143 3.9845974445343018
3144 4.049471378326416
3145 4.05109977722168
3146 4.143124580383301
3147 4.195868968963623
3148 4.133992671966553
3149 4.124547481536865
3150 4.11799955368042
3151 4.0589094161987305
3152 4.128567218780518
3153 4.030094623565674
3154 3.8936009407043457
3155 4.08511209487915
3156 4.071942329406738
3157 4.263685703277588
3158 4.285794258117676
3159 4.167457103729248
3160 4.14542293548584
3161 4.111163139343262
3162 4.218119144439697
3163 3.9921295642852783
3164 4.125949859619141
3165 4.051146507263184
3166 4.403010845184326
3167 4.311649799346924
3168 4.309523105621338
3169 4.179830551147461
3170 4.351081371307373
3171 4.440430641174316
3172 4.061917304992676
3173 4.310738563537598
3174 4.241774082183838
3175 4.472724437713623
3176 4.454543113708496
3177 4.195435523986816
3178 4.270281791687012
3179 4.2810773849487305
3180 4.180350303649902
3181 4.267152309417725
3182 4.231542110443115
3183 4.4635114669799805
3184 4.333245277404785
3185 4.418271541595459
3186 4.529580116271973
3187 4.191176891326904
3188 4.503378391265869
3189 4.397210121154785
3190 4.263031005859375
3191 4.339847087860107
3192 4.363282203674316
3193 4.266620635986328
3194 4.466914176940918
3195 4.355199337005615
3196 4.272837162017822
3197 4.393681049346924
3198 4.298110008239746
3199 4.521144866943359
3200 4.440464019775391
3201 4.461865425109863
3202 4.4350409507751465
3203 4.295476913452148
3204 4.190153121948242
3205 4.144622802734375
3206 4.24297571182251
3207 4.32125186920166
3208 4.2266082763671875
3209 4.2368855476379395
3210 4.3592071533203125
3211 4.117142677307129
3212 4.190980434417725
3213 4.476662635803223
3214 4.41935920715332
3215 4.385906219482422
3216 4.377551555633545
3217 4.378791332244873
3218 4.280409336090088
3219 4.33897066116333
3220 4.545962810516357
3221 4.444338798522949
3222 4.269783973693848
3223 4.357192039489746
3224 4.3642473220825195
3225 4.477581977844238
3226 4.486637115478516
3227 4.455470085144043
3228 4.527963638305664
3229 4.458865642547607
3230 4.370767593383789
3231 4.311607360839844
3232 4.353577613830566
3233 4.316258430480957
3234 4.174803733825684
3235 4.100815296173096
3236 4.3707780838012695
3237 4.359716415405273
3238 4.4131927490234375
3239 4.288262367248535
3240 4.328922271728516
3241 4.129205703735352
3242 4.284634113311768
3243 4.244116306304932
3244 4.202272415161133
3245 4.143913269042969
3246 4.123692512512207
3247 3.96856427192688
3248 4.197434425354004
3249 4.101795196533203
3250 4.267685890197754
3251 4.187419414520264
3252 4.088436126708984
3253 4.164710998535156
3254 4.183938980102539
3255 4.1691436767578125
3256 4.24734354019165
3257 4.2852983474731445
3258 4.216601848602295
3259 4.402921199798584
3260 4.423841953277588
3261 4.193888187408447
3262 4.317490100860596
3263 4.3943986892700195
3264 4.271491527557373
3265 4.269434928894043
3266 4.3890814781188965
3267 4.399746417999268
3268 4.4640960693359375
3269 4.414157390594482
3270 4.3524346351623535
3271 4.310169696807861
3272 4.36507511138916
3273 4.317718029022217
3274 4.392669200897217
3275 4.28562068939209
3276 4.29893159866333
3277 4.339541435241699
3278 4.242570877075195
3279 4.263361930847168
3280 4.315203666687012
3281 4.217556953430176
3282 4.210313320159912
3283 4.134057998657227
3284 4.037112236022949
3285 4.099310874938965
3286 3.966461420059204
3287 4.0159525871276855
3288 4.2854743003845215
3289 4.331235408782959
3290 4.039472579956055
3291 4.0261077880859375
3292 4.1467814445495605
3293 4.365715503692627
3294 4.479391098022461
3295 4.428240776062012
3296 4.286274433135986
3297 4.512199401855469
3298 4.370937824249268
3299 4.407159805297852
3300 4.4746809005737305
3301 4.408178806304932
3302 4.324868202209473
3303 4.242105007171631
3304 4.211304187774658
3305 4.150238037109375
3306 4.379083156585693
3307 4.456257343292236
3308 4.389280319213867
3309 4.4703569412231445
3310 4.451867580413818
3311 4.400208473205566
3312 4.399267673492432
3313 4.467808723449707
3314 4.323727130889893
3315 4.2297868728637695
3316 4.562439441680908
3317 4.404722690582275
3318 4.428622245788574
3319 4.473500728607178
3320 4.134567737579346
3321 4.2720770835876465
3322 4.299398899078369
3323 4.017370700836182
3324 4.340665340423584
3325 4.532355785369873
3326 4.457904815673828
3327 4.4900383949279785
3328 4.422367572784424
3329 4.528318881988525
3330 4.464326858520508
3331 4.637603759765625
3332 4.419539928436279
3333 4.45273494720459
3334 4.304906368255615
3335 4.374255180358887
3336 4.455455303192139
3337 4.5697832107543945
3338 4.311652183532715
3339 4.136067867279053
3340 4.231741428375244
3341 4.281024932861328
3342 4.222081184387207
3343 4.271161079406738
3344 4.190952301025391
3345 4.277729511260986
3346 4.25443696975708
3347 4.18387508392334
3348 4.2565436363220215
3349 4.285336971282959
3350 4.251290321350098
3351 4.2714338302612305
3352 4.304379463195801
3353 4.18497896194458
3354 4.342589378356934
3355 4.295313835144043
3356 4.177842140197754
3357 4.115755558013916
3358 4.064448833465576
3359 4.0269904136657715
3360 4.101189136505127
3361 4.068132400512695
3362 4.142886161804199
3363 4.101691722869873
3364 4.191931247711182
3365 4.4083943367004395
3366 4.350759983062744
3367 4.2521867752075195
3368 4.215743541717529
3369 4.342308044433594
3370 4.303079605102539
3371 4.181461811065674
3372 4.090588092803955
3373 4.036802768707275
3374 4.190999984741211
3375 4.079656600952148
3376 4.210027694702148
3377 4.185126304626465
3378 4.263059139251709
3379 4.339536666870117
3380 4.353800296783447
3381 4.179584503173828
3382 4.076724052429199
3383 4.062665939331055
3384 4.126034736633301
3385 4.174814701080322
3386 4.062024116516113
3387 4.004427909851074
3388 3.999016046524048
3389 3.994112968444824
3390 4.073307991027832
3391 4.000142574310303
3392 3.903517007827759
3393 3.781240940093994
3394 3.9276528358459473
3395 3.937001943588257
3396 3.984215021133423
3397 4.046721935272217
3398 4.133169651031494
3399 4.275166034698486
3400 4.195411205291748
3401 4.362031936645508
3402 4.478269100189209
3403 4.214273452758789
3404 4.381619930267334
3405 4.264598846435547
3406 4.203559398651123
3407 4.1432976722717285
3408 4.369758605957031
3409 4.169428825378418
3410 4.190451145172119
3411 4.207168102264404
3412 4.481534004211426
3413 4.550217628479004
3414 4.220653533935547
3415 4.450490474700928
3416 4.478187084197998
3417 4.483466148376465
3418 4.3538689613342285
3419 4.351343154907227
3420 4.441483020782471
3421 4.337952613830566
3422 4.409665584564209
3423 4.498913288116455
3424 4.540168762207031
3425 4.240370273590088
3426 4.308765888214111
3427 4.26994514465332
3428 4.48714017868042
3429 4.585566997528076
3430 4.512009620666504
3431 4.506901741027832
3432 4.433001518249512
3433 4.275968551635742
3434 4.213994979858398
3435 4.3938493728637695
3436 4.358580589294434
3437 4.473153591156006
3438 4.499880790710449
3439 4.378262996673584
3440 4.4181084632873535
3441 4.47236967086792
3442 4.443236351013184
3443 4.232579708099365
3444 4.301973819732666
3445 4.236843585968018
3446 4.287228584289551
3447 4.120513916015625
3448 4.217312812805176
3449 4.239427089691162
3450 4.186834812164307
3451 4.038637161254883
3452 4.074984073638916
3453 4.182687282562256
3454 4.251021862030029
3455 4.083367347717285
3456 4.184922695159912
3457 4.348593235015869
3458 4.2321295738220215
3459 4.467263221740723
3460 4.26186990737915
3461 4.423901081085205
3462 4.211124420166016
3463 4.382155418395996
3464 4.384180068969727
3465 4.184723377227783
3466 4.24967098236084
3467 4.337454319000244
3468 4.305922985076904
3469 4.308139801025391
3470 4.34059476852417
3471 4.407698154449463
3472 4.159884452819824
3473 4.319151401519775
3474 4.384781360626221
3475 4.365703105926514
3476 4.360876560211182
3477 4.383609771728516
3478 4.2880425453186035
3479 4.553711891174316
3480 4.402031421661377
3481 4.5824713706970215
3482 4.393476963043213
3483 4.602350234985352
3484 4.328152656555176
3485 4.586294174194336
3486 4.444366931915283
3487 4.3590288162231445
3488 4.40458345413208
3489 4.447898864746094
3490 4.27536153793335
3491 4.483917236328125
3492 4.21863317489624
3493 4.326297760009766
3494 4.45808219909668
3495 4.288268566131592
3496 4.256311416625977
3497 4.2275590896606445
3498 4.276339054107666
3499 4.329742908477783
3500 4.3411641120910645
3501 4.278486251831055
3502 4.453682899475098
3503 4.436779975891113
3504 4.440422058105469
3505 4.366706848144531
3506 4.270704746246338
3507 4.295722007751465
3508 4.336004734039307
3509 4.281287670135498
3510 4.2186503410339355
3511 4.202383518218994
3512 4.232229232788086
3513 4.253790855407715
3514 4.23797082901001
3515 4.007464408874512
3516 4.1844048500061035
3517 4.274028778076172
3518 4.504430294036865
3519 4.462840557098389
3520 4.346191883087158
3521 4.434377670288086
3522 4.485432147979736
3523 4.30860710144043
3524 4.419086456298828
3525 4.169107437133789
3526 4.233253002166748
3527 4.1208720207214355
3528 4.3413004875183105
3529 4.3877387046813965
3530 4.553345203399658
3531 4.218015670776367
3532 4.186026573181152
3533 4.3085126876831055
3534 4.272841930389404
3535 4.41326904296875
3536 4.346956253051758
3537 4.4807891845703125
3538 4.379333972930908
3539 4.188722133636475
3540 4.342465877532959
3541 4.17111349105835
3542 4.155595779418945
3543 4.20585823059082
3544 4.351664066314697
3545 4.133634090423584
3546 4.324504852294922
3547 4.306960582733154
3548 4.09281063079834
3549 4.215521335601807
3550 4.3424458503723145
3551 4.068210124969482
3552 4.4019012451171875
3553 4.120029449462891
3554 4.213770389556885
3555 4.262546062469482
3556 4.240169525146484
3557 4.2466349601745605
3558 4.284673690795898
3559 4.349432468414307
3560 4.170312881469727
3561 4.27937126159668
3562 4.294694423675537
3563 4.239518165588379
3564 4.299570083618164
3565 4.216670513153076
3566 4.262282371520996
3567 4.338111400604248
3568 4.321714878082275
3569 4.368342876434326
3570 4.301760673522949
3571 4.20537805557251
3572 4.168221950531006
3573 4.268714904785156
3574 4.248436450958252
3575 4.241690635681152
3576 4.3264570236206055
3577 4.289207935333252
3578 4.263574600219727
3579 4.185156345367432
3580 4.11205530166626
3581 4.337943077087402
3582 4.170705318450928
3583 4.145418643951416
3584 4.00383186340332
3585 4.228674411773682
3586 4.16637659072876
3587 4.0883402824401855
3588 4.062352657318115
3589 4.144443511962891
3590 4.376277923583984
3591 4.382649898529053
3592 4.365774631500244
3593 4.1157917976379395
3594 4.046290397644043
3595 4.3266472816467285
3596 4.285984516143799
3597 4.044741630554199
3598 4.189186096191406
3599 4.160526752471924
3600 4.122347831726074
3601 4.328891754150391
3602 4.2164788246154785
3603 4.197099685668945
3604 4.2300333976745605
3605 4.351643085479736
3606 4.303314208984375
3607 4.33265495300293
3608 4.422938346862793
3609 4.333239555358887
3610 4.342950344085693
3611 4.206734657287598
3612 4.212865829467773
3613 4.2300848960876465
3614 4.319321155548096
3615 4.245001792907715
3616 4.277268409729004
3617 4.203182697296143
3618 4.229194641113281
3619 4.312719345092773
3620 4.336749076843262
3621 4.34788179397583
3622 4.467067241668701
3623 4.431138515472412
3624 4.446730136871338
3625 4.3541083335876465
3626 4.559147357940674
3627 4.44649076461792
3628 4.360443592071533
3629 4.327129364013672
3630 4.446136474609375
3631 4.477781772613525
3632 4.541559219360352
3633 4.5050764083862305
3634 4.40516996383667
3635 4.406954765319824
3636 4.381563186645508
3637 4.46500825881958
3638 4.3682990074157715
3639 4.189551830291748
3640 4.2325239181518555
3641 4.233402729034424
3642 4.187318801879883
3643 4.246283054351807
3644 4.357449531555176
3645 4.3512187004089355
3646 4.346936225891113
3647 4.33378267288208
3648 4.288442134857178
3649 4.426488876342773
3650 4.378379821777344
3651 4.394647121429443
3652 4.137563228607178
3653 4.008688449859619
3654 4.2147016525268555
3655 4.219933032989502
3656 4.1543097496032715
3657 4.359135150909424
3658 4.279786586761475
3659 4.365504741668701
3660 4.347440242767334
3661 4.314873695373535
3662 4.2753005027771
3663 4.240480422973633
3664 4.194224834442139
3665 4.240513801574707
3666 4.266108989715576
3667 4.237314701080322
3668 4.373939037322998
3669 4.247175693511963
3670 4.301279544830322
3671 4.440176963806152
3672 4.084905624389648
3673 4.299753665924072
3674 4.393950939178467
3675 4.480021953582764
3676 4.310347080230713
3677 4.356598854064941
3678 4.374448299407959
3679 4.236013412475586
3680 4.214691162109375
3681 4.275609493255615
3682 4.173800468444824
3683 4.342825889587402
3684 4.347686290740967
3685 4.485956192016602
3686 4.294757843017578
3687 4.410648822784424
3688 4.322493553161621
3689 4.425487518310547
3690 4.239346504211426
3691 4.154635906219482
3692 4.09813928604126
3693 4.247654914855957
3694 4.277955532073975
3695 4.2915825843811035
3696 4.326731204986572
3697 4.232722282409668
3698 4.039768218994141
3699 4.226819038391113
3700 4.095666885375977
3701 4.3579583168029785
3702 4.312777996063232
3703 4.075559616088867
3704 4.229404926300049
3705 4.165343284606934
3706 4.053146839141846
3707 4.114767074584961
3708 4.159597873687744
3709 4.184607982635498
3710 4.256995677947998
3711 4.300502300262451
3712 4.255414009094238
3713 4.171787738800049
3714 4.102664470672607
3715 3.9984097480773926
3716 4.140847682952881
3717 4.143325328826904
3718 4.150801181793213
3719 4.159903526306152
3720 4.239889621734619
3721 4.204319953918457
3722 4.173738479614258
3723 4.259566783905029
3724 4.258922576904297
3725 4.283070087432861
3726 4.344342231750488
3727 4.379424571990967
3728 4.270570278167725
3729 4.358650207519531
3730 4.26481819152832
3731 4.24724817276001
3732 4.42202091217041
3733 4.374754428863525
3734 4.312140941619873
3735 4.31894063949585
3736 4.3722662925720215
3737 4.262623310089111
3738 4.325326919555664
3739 4.347677707672119
3740 4.295238494873047
3741 4.259237766265869
3742 4.352066993713379
3743 4.292229175567627
3744 4.354011058807373
3745 4.243197917938232
3746 4.238043308258057
3747 4.342114448547363
3748 4.327428340911865
3749 4.224583148956299
3750 4.232077121734619
3751 4.30212926864624
3752 4.373208045959473
3753 4.284662246704102
3754 4.332630157470703
3755 4.187941074371338
3756 4.329858779907227
3757 4.143388271331787
3758 4.35935115814209
3759 4.302940368652344
3760 4.123528957366943
3761 4.255128383636475
3762 4.253299236297607
3763 4.358383655548096
3764 4.211437225341797
3765 4.159253120422363
3766 4.315746307373047
3767 4.3446855545043945
3768 4.274683952331543
3769 4.2864508628845215
3770 4.389362335205078
3771 4.470063209533691
3772 4.177251815795898
3773 4.28993558883667
3774 4.178920745849609
3775 4.315066337585449
3776 4.160843849182129
3777 4.233994007110596
3778 4.175999164581299
3779 4.261996269226074
3780 4.182821273803711
3781 4.34331750869751
3782 4.325043678283691
3783 4.53213357925415
3784 4.248119354248047
3785 4.255168437957764
3786 4.285578727722168
3787 4.405518054962158
3788 4.500420570373535
3789 4.4626383781433105
3790 4.426660537719727
3791 4.391088008880615
3792 4.45570182800293
3793 4.368913173675537
3794 4.483368873596191
3795 4.425173759460449
3796 4.473788738250732
3797 4.490914821624756
3798 4.243903160095215
3799 4.313376426696777
3800 4.39060640335083
3801 4.541901111602783
3802 4.534078121185303
3803 4.564513683319092
3804 4.443713665008545
3805 4.413900852203369
3806 4.616939544677734
3807 4.489452362060547
3808 4.514459133148193
3809 4.27540397644043
3810 4.177889823913574
3811 4.2851691246032715
3812 4.1062703132629395
3813 4.3301472663879395
3814 4.5010175704956055
3815 4.327178955078125
3816 4.441769123077393
3817 4.55283784866333
3818 4.4623847007751465
3819 4.363635540008545
3820 4.53378438949585
3821 4.483833312988281
3822 4.46531343460083
3823 4.227626800537109
3824 4.320428371429443
3825 4.293637752532959
3826 4.399606227874756
3827 4.384212017059326
3828 4.249638080596924
3829 4.499665260314941
3830 4.481631755828857
3831 4.605415344238281
3832 4.390422344207764
3833 4.441829204559326
3834 4.404504776000977
3835 4.489926815032959
3836 4.432950973510742
3837 4.387054920196533
3838 4.373595237731934
3839 4.377285003662109
3840 4.416649341583252
3841 4.425906658172607
3842 4.377825736999512
3843 4.478971481323242
3844 4.437772274017334
3845 4.652876377105713
3846 4.582501411437988
3847 4.626397609710693
3848 4.529797554016113
3849 4.531852722167969
3850 4.592601776123047
3851 4.5473222732543945
3852 4.655468463897705
3853 4.546266078948975
3854 4.577489852905273
3855 4.561211109161377
3856 4.654932975769043
3857 4.570736408233643
3858 4.414641857147217
3859 4.450241565704346
3860 4.512651443481445
3861 4.461123466491699
3862 4.395987033843994
3863 4.314291000366211
3864 4.635916233062744
3865 4.4937028884887695
3866 4.513150215148926
3867 4.5512590408325195
3868 4.513148307800293
3869 4.389830589294434
3870 4.592379570007324
3871 4.34334135055542
3872 4.59227991104126
3873 4.711733341217041
3874 4.475046634674072
3875 4.640459060668945
3876 4.626133918762207
3877 4.474432945251465
3878 4.534841537475586
3879 4.580904483795166
3880 4.570136547088623
3881 4.5168938636779785
3882 4.633380889892578
3883 4.6478271484375
3884 4.659187316894531
3885 4.64097785949707
3886 4.617795944213867
3887 4.574991703033447
3888 4.5802459716796875
3889 4.588355541229248
3890 4.543300628662109
3891 4.468949794769287
3892 4.477714538574219
3893 4.496702671051025
3894 4.510595798492432
3895 4.471436023712158
3896 4.668632984161377
3897 4.406722545623779
3898 4.512206554412842
3899 4.427750110626221
3900 4.576445579528809
3901 4.59621524810791
3902 4.64168119430542
3903 4.462188720703125
3904 4.546755790710449
3905 4.518450736999512
3906 4.590351581573486
3907 4.824085712432861
3908 4.538634777069092
3909 4.501221179962158
3910 4.544673442840576
3911 4.351985931396484
3912 4.461040019989014
3913 4.421391010284424
3914 4.382571697235107
3915 4.446030139923096
3916 4.353007793426514
3917 4.442409515380859
3918 4.325690746307373
3919 4.312790870666504
3920 4.373110771179199
3921 4.388026714324951
3922 4.302194118499756
3923 4.204644203186035
3924 4.260431289672852
3925 4.24838924407959
3926 4.399735927581787
3927 4.220903396606445
3928 4.355965614318848
3929 4.522785186767578
3930 4.386664390563965
3931 4.347055912017822
3932 4.437351703643799
3933 4.265377044677734
3934 4.292891979217529
3935 4.33109712600708
3936 4.369071960449219
3937 4.375362873077393
3938 4.312704563140869
3939 4.312697410583496
3940 4.335075855255127
3941 4.326019763946533
3942 4.369071006774902
3943 4.378663063049316
3944 4.50202751159668
3945 4.331484794616699
3946 4.407790660858154
3947 4.410892009735107
3948 4.461799621582031
3949 4.481962203979492
3950 4.593190670013428
3951 4.491923809051514
3952 4.551244258880615
3953 4.50411319732666
3954 4.649319171905518
3955 4.338529586791992
3956 4.350547790527344
3957 4.643102645874023
3958 4.535929203033447
3959 4.5661396980285645
3960 4.40244197845459
3961 4.641876220703125
3962 4.563362121582031
3963 4.499422550201416
3964 4.507741928100586
3965 4.346269130706787
3966 4.407471179962158
3967 4.498539924621582
3968 4.435432434082031
3969 4.506165027618408
3970 4.569331169128418
3971 4.388404369354248
3972 4.361210823059082
3973 4.422575950622559
3974 4.552389144897461
3975 4.393128395080566
3976 4.431543350219727
3977 4.439067840576172
3978 4.580319881439209
3979 4.537951469421387
3980 4.471350193023682
3981 4.383803367614746
3982 4.450428485870361
3983 4.392658710479736
3984 4.330681324005127
3985 4.167418479919434
3986 4.350282669067383
3987 4.3109660148620605
3988 4.4909772872924805
3989 4.541871070861816
3990 4.26067590713501
3991 4.427985191345215
3992 4.5002617835998535
3993 4.336440563201904
3994 4.43157434463501
3995 4.37137508392334
3996 4.336009979248047
3997 4.418301105499268
3998 4.3705363273620605
3999 4.38468074798584
4000 4.333778381347656
4001 4.317739486694336
4002 4.258616924285889
4003 4.366481781005859
4004 4.250114440917969
4005 4.3217339515686035
4006 4.504103660583496
4007 4.475858688354492
4008 4.528435707092285
4009 4.4711384773254395
4010 4.512762546539307
4011 4.283954620361328
4012 4.330464839935303
4013 4.373045444488525
4014 4.3053765296936035
4015 4.392804145812988
4016 4.4503092765808105
4017 4.464888572692871
4018 4.482932090759277
4019 4.3606343269348145
4020 4.447848320007324
4021 4.377494812011719
4022 4.326698303222656
4023 4.326710224151611
4024 4.258608818054199
4025 4.439958095550537
4026 4.390446662902832
4027 4.276872158050537
4028 4.412034511566162
4029 4.584049224853516
4030 4.470911502838135
4031 4.66570520401001
4032 4.680680274963379
4033 4.5660810470581055
4034 4.712584972381592
4035 4.610661029815674
4036 4.623932361602783
4037 4.457146644592285
4038 4.452943801879883
4039 4.598738193511963
4040 4.373272895812988
4041 4.429607391357422
4042 4.3945207595825195
4043 4.325889587402344
4044 4.242084980010986
4045 4.300842761993408
4046 4.2528181076049805
4047 4.4158148765563965
4048 4.4248809814453125
4049 4.498655319213867
4050 4.294520854949951
4051 4.4460954666137695
4052 4.427522659301758
4053 4.20582914352417
4054 4.24876070022583
4055 4.178508281707764
4056 4.345048904418945
4057 4.428258895874023
4058 4.497068881988525
4059 4.368207931518555
4060 4.374002933502197
4061 4.235557556152344
4062 4.326575756072998
4063 4.444255828857422
4064 4.156553745269775
4065 4.514552116394043
4066 4.563913345336914
4067 4.3175835609436035
4068 4.238419532775879
4069 4.408086776733398
4070 4.4259724617004395
4071 4.273528099060059
4072 4.264225959777832
4073 4.27278995513916
4074 4.201888561248779
4075 4.1661152839660645
4076 4.1972880363464355
4077 4.185356616973877
4078 4.155708312988281
4079 4.235840320587158
4080 4.262163162231445
4081 4.228745460510254
4082 4.290930271148682
4083 4.185296058654785
4084 4.300816059112549
4085 4.325859069824219
4086 4.192578315734863
4087 4.097570419311523
4088 4.199456214904785
4089 4.167041778564453
4090 4.10189962387085
4091 4.162785530090332
4092 3.9833061695098877
4093 4.067858695983887
4094 4.1419854164123535
4095 4.113645076751709
4096 4.360021591186523
4097 4.320885181427002
4098 4.2548627853393555
4099 4.187784671783447
4100 4.3789286613464355
4101 4.2403693199157715
4102 4.210408687591553
4103 4.286681175231934
4104 4.296982288360596
4105 4.199080944061279
4106 4.526719570159912
4107 4.489477157592773
4108 4.4137959480285645
4109 4.535860538482666
4110 4.602974891662598
4111 4.5645318031311035
4112 4.531642913818359
4113 4.501046180725098
4114 4.5991363525390625
4115 4.600342273712158
4116 4.595736026763916
4117 4.467729568481445
4118 4.503024101257324
4119 4.4485015869140625
4120 4.466366291046143
4121 4.53413724899292
4122 4.343515872955322
4123 4.484788417816162
4124 4.254814624786377
4125 4.4458465576171875
4126 4.16981840133667
4127 4.365634441375732
4128 4.331514358520508
4129 4.499002456665039
4130 4.349325656890869
4131 4.204763889312744
4132 4.448307037353516
4133 4.350270748138428
4134 4.403469085693359
4135 4.356135368347168
4136 4.548888683319092
4137 4.443355560302734
4138 4.427127361297607
4139 4.526806354522705
4140 4.5458855628967285
4141 4.516524791717529
4142 4.412743091583252
4143 4.259472370147705
4144 4.254208564758301
4145 4.244548797607422
4146 4.404690742492676
4147 4.286240100860596
4148 4.334954261779785
4149 4.286553859710693
4150 4.450759410858154
4151 4.188246726989746
4152 4.415270805358887
4153 4.3912177085876465
4154 4.279689788818359
4155 4.335395336151123
4156 4.456125736236572
4157 4.16826057434082
4158 4.293059349060059
4159 4.114773750305176
4160 4.169678211212158
4161 4.1578192710876465
4162 4.464617729187012
4163 4.4500813484191895
4164 4.144308090209961
4165 4.01590633392334
4166 4.030152797698975
4167 4.250192642211914
4168 4.415862083435059
4169 4.201024055480957
4170 4.252529621124268
4171 4.412515163421631
4172 4.515985012054443
4173 4.337419033050537
4174 4.508116245269775
4175 4.415331840515137
4176 4.415470123291016
4177 4.462188243865967
4178 4.416118621826172
4179 4.5442423820495605
4180 4.271096706390381
4181 4.411979675292969
4182 4.459105968475342
4183 4.432145595550537
4184 4.589816570281982
4185 4.737024784088135
4186 4.548399448394775
4187 4.4713521003723145
4188 4.48286247253418
4189 4.54652738571167
4190 4.657562732696533
4191 4.515624046325684
4192 4.531084060668945
4193 4.713846683502197
4194 4.61311674118042
4195 4.858651638031006
4196 4.804636478424072
4197 4.55266809463501
4198 4.623867988586426
4199 4.727896213531494
4200 4.682610988616943
4201 4.609391212463379
4202 4.720494270324707
4203 5.066722869873047
4204 4.986502170562744
4205 5.324403762817383
4206 5.115303993225098
4207 5.120647430419922
4208 5.171228885650635
4209 5.338613986968994
4210 5.274276256561279
4211 5.111846923828125
4212 5.106849670410156
4213 5.269827365875244
4214 5.415600776672363
4215 5.241774559020996
4216 5.179949760437012
4217 5.378559589385986
4218 5.399531364440918
4219 5.271713733673096
4220 5.365410804748535
4221 5.50549840927124
4222 5.526102542877197
4223 5.443998336791992
4224 5.405134201049805
4225 5.267432689666748
4226 5.260974407196045
4227 5.256365776062012
4228 5.1593756675720215
4229 5.189184665679932
4230 5.1787800788879395
4231 5.236163139343262
4232 5.336694717407227
4233 5.189105987548828
4234 5.038300514221191
4235 5.031707763671875
4236 4.898407936096191
4237 4.850661277770996
4238 5.124492645263672
4239 4.770742416381836
4240 4.666048526763916
4241 4.965115070343018
4242 4.9853692054748535
4243 4.722887992858887
4244 4.721238136291504
4245 4.693631172180176
4246 4.701906681060791
4247 4.788708209991455
4248 4.763075351715088
4249 4.917043685913086
4250 4.7567877769470215
4251 4.811293125152588
4252 4.8751373291015625
4253 4.768712043762207
4254 4.782171726226807
4255 4.857574939727783
4256 4.781776428222656
4257 4.919012069702148
4258 4.9316816329956055
4259 4.840215682983398
4260 4.9199299812316895
4261 4.850306987762451
4262 4.84597110748291
4263 4.851827621459961
4264 5.048996925354004
4265 4.860789775848389
4266 4.93507194519043
4267 4.955102920532227
4268 4.941014289855957
4269 4.900214672088623
4270 4.946761608123779
4271 4.811950206756592
4272 4.775371551513672
4273 4.9895172119140625
4274 4.8453874588012695
4275 4.777346611022949
4276 4.7683868408203125
4277 4.902953147888184
4278 4.5987420082092285
4279 4.781913757324219
4280 4.7022294998168945
4281 4.879797458648682
4282 4.924274921417236
4283 4.919501781463623
4284 4.823531150817871
4285 4.872696876525879
4286 4.813396453857422
4287 4.776444435119629
4288 4.867196559906006
4289 4.795398235321045
4290 4.861323833465576
4291 4.927328109741211
4292 4.874631404876709
4293 4.936201095581055
4294 4.967568874359131
4295 4.919064521789551
4296 4.867674350738525
4297 4.914288520812988
4298 4.671777248382568
4299 4.640636444091797
4300 4.808193206787109
4301 4.729813098907471
4302 4.896921634674072
4303 4.774398326873779
4304 4.684689998626709
4305 4.664102554321289
4306 4.806959629058838
4307 4.884862422943115
4308 4.9736528396606445
4309 4.842608451843262
4310 4.697194576263428
4311 4.960629940032959
4312 4.9393792152404785
4313 4.951498985290527
4314 4.941279411315918
4315 5.019114971160889
4316 5.11203145980835
4317 4.960382461547852
4318 4.982285499572754
4319 5.059021472930908
4320 4.983633995056152
4321 4.9927496910095215
4322 5.021444320678711
4323 4.996951580047607
4324 5.1038737297058105
4325 5.078891754150391
4326 5.065488338470459
4327 5.01439094543457
4328 5.103000640869141
4329 5.077777862548828
4330 5.024819374084473
4331 5.021255970001221
4332 4.840228080749512
4333 4.9832000732421875
4334 5.047204494476318
4335 5.087077617645264
4336 4.932234287261963
4337 5.228652000427246
4338 5.2317214012146
4339 5.027927398681641
4340 5.162868976593018
4341 5.085703372955322
4342 5.098158359527588
4343 5.142953872680664
4344 4.931591510772705
4345 4.969808101654053
4346 5.129776954650879
4347 5.111992835998535
4348 5.25078821182251
4349 4.989438533782959
4350 5.294816493988037
4351 5.075941562652588
4352 5.171377658843994
4353 5.276673793792725
4354 5.082082271575928
4355 4.9700775146484375
4356 5.097976207733154
4357 5.091651916503906
4358 5.250268459320068
4359 5.102785110473633
4360 5.09612512588501
4361 5.069070339202881
4362 5.105413913726807
4363 5.044676303863525
4364 4.884694576263428
4365 4.759444713592529
4366 4.997442722320557
4367 4.902992248535156
4368 4.822976589202881
4369 4.879560470581055
4370 4.948275566101074
4371 4.932511806488037
4372 4.854778289794922
4373 4.837531566619873
4374 5.028869152069092
4375 4.908720970153809
4376 4.8749823570251465
4377 4.88966178894043
4378 4.851839542388916
4379 4.819081783294678
4380 4.919435977935791
4381 4.883841514587402
4382 4.828886985778809
4383 4.905706405639648
4384 4.726093292236328
4385 4.765906810760498
4386 4.838243007659912
4387 4.94254732131958
4388 5.067888259887695
4389 4.757625579833984
4390 4.865703582763672
4391 4.890766620635986
4392 4.903278350830078
4393 4.721332550048828
4394 4.793641090393066
4395 4.738882541656494
4396 4.9925642013549805
4397 4.831440448760986
4398 4.910113334655762
4399 5.019795894622803
4400 4.967631816864014
4401 4.996864318847656
4402 4.978096008300781
4403 5.0311431884765625
4404 5.104835510253906
4405 5.011422634124756
4406 5.055504322052002
4407 5.2659454345703125
4408 5.130672931671143
4409 5.274404525756836
4410 5.250953674316406
4411 5.189812183380127
4412 5.154186248779297
4413 5.207063674926758
4414 5.099839210510254
4415 5.178826808929443
4416 5.137394428253174
4417 5.012739181518555
4418 5.087623119354248
4419 4.99414587020874
4420 4.920530796051025
4421 5.227034091949463
4422 4.993619441986084
4423 5.172786235809326
4424 5.0779900550842285
4425 5.058416366577148
4426 5.074425220489502
4427 4.889817714691162
4428 4.745076656341553
4429 4.773065567016602
4430 4.619546890258789
4431 4.5132575035095215
4432 4.61295223236084
4433 4.723398685455322
4434 4.922647953033447
4435 5.129848480224609
4436 5.025879859924316
4437 4.742692947387695
4438 5.040424823760986
4439 4.8050761222839355
4440 4.832632541656494
4441 4.796308517456055
4442 4.805043697357178
4443 4.83231258392334
4444 4.766785144805908
4445 4.805543422698975
4446 4.866092681884766
4447 4.933731555938721
4448 4.877285480499268
4449 4.846592903137207
4450 5.002490520477295
4451 5.093259811401367
4452 4.945951461791992
4453 4.821158409118652
4454 4.768787860870361
4455 4.876694202423096
4456 4.852767467498779
4457 4.913374900817871
4458 4.6501312255859375
4459 4.8349151611328125
4460 4.895328044891357
4461 4.889810085296631
4462 4.90395450592041
4463 4.70276403427124
4464 4.60281229019165
4465 4.536794185638428
4466 4.539093971252441
4467 4.730029106140137
4468 4.7010579109191895
4469 4.610299587249756
4470 4.352942943572998
4471 4.76505184173584
4472 4.724298000335693
4473 4.6638922691345215
4474 4.679905891418457
4475 4.7579193115234375
4476 4.781501293182373
4477 4.710899353027344
4478 4.827626705169678
4479 4.857454776763916
4480 4.772493362426758
4481 4.739713668823242
4482 4.825557231903076
4483 4.622511863708496
4484 4.59127950668335
4485 4.767104148864746
4486 4.756462097167969
4487 4.684572696685791
4488 4.739770889282227
4489 4.769300937652588
4490 4.890549659729004
4491 4.576182842254639
4492 4.498189449310303
4493 4.631133556365967
4494 4.55255126953125
4495 4.848731517791748
4496 4.745579242706299
4497 4.7992262840271
4498 4.631427764892578
4499 4.8161115646362305
4500 4.656716346740723
4501 4.672220706939697
4502 4.518748760223389
4503 4.893658638000488
4504 4.70397424697876
4505 4.820443630218506
4506 4.692079067230225
4507 4.847135066986084
4508 4.82496452331543
4509 4.707497596740723
4510 4.673495769500732
4511 4.592523574829102
4512 4.42111349105835
4513 4.7000837326049805
4514 4.560882568359375
4515 4.601532936096191
4516 4.6780242919921875
4517 4.367390155792236
4518 4.4513068199157715
4519 4.470349311828613
4520 4.549214839935303
4521 4.5059685707092285
4522 4.537852764129639
4523 4.522882461547852
4524 4.506089210510254
4525 4.6341471672058105
4526 4.65313196182251
4527 4.394204139709473
4528 4.530509948730469
4529 4.5142083168029785
4530 4.537664890289307
4531 4.547684669494629
4532 4.6425042152404785
4533 4.643459320068359
4534 4.590668678283691
4535 4.54878044128418
4536 4.632648944854736
4537 4.827165126800537
4538 4.692120552062988
4539 4.52064847946167
4540 4.569460391998291
4541 4.675497055053711
4542 4.613010406494141
4543 4.77364444732666
4544 4.72832727432251
4545 4.772637844085693
4546 4.697587013244629
4547 4.534360885620117
4548 4.711848735809326
4549 4.752405166625977
4550 4.746697902679443
4551 4.637781620025635
4552 4.6430277824401855
4553 4.78306245803833
4554 4.64161491394043
4555 4.824087619781494
4556 4.735558032989502
4557 4.608022689819336
4558 4.498824119567871
4559 4.700442790985107
4560 4.4473185539245605
4561 4.445124626159668
4562 4.384079933166504
4563 4.451928615570068
4564 4.565174102783203
4565 4.681976318359375
4566 4.91558313369751
4567 4.6949944496154785
4568 4.752955913543701
4569 4.666145324707031
4570 4.580538272857666
4571 4.721059799194336
4572 4.686766147613525
4573 4.8082380294799805
4574 4.615663528442383
4575 4.650182247161865
4576 4.722230434417725
4577 4.64871883392334
4578 4.621773719787598
4579 4.8070244789123535
4580 4.58085298538208
4581 4.4868268966674805
4582 4.535772323608398
4583 4.587597370147705
4584 4.552957534790039
4585 4.546838283538818
4586 4.576487064361572
4587 4.710402011871338
4588 4.554983615875244
4589 4.562191963195801
4590 4.6381330490112305
4591 4.344008922576904
4592 4.331644535064697
4593 4.53591251373291
4594 4.582613468170166
4595 4.726624011993408
4596 4.707754611968994
4597 4.6896443367004395
4598 4.708359241485596
4599 4.6714277267456055
4600 4.629448890686035
4601 4.750109672546387
4602 4.475517272949219
4603 4.620323181152344
4604 4.582527160644531
4605 4.819796562194824
4606 4.649481296539307
4607 4.659309387207031
4608 4.646744728088379
4609 4.7631049156188965
4610 4.75615119934082
4611 4.705923557281494
4612 4.70005989074707
4613 4.506937026977539
4614 4.696174621582031
4615 4.672722339630127
4616 4.697792053222656
4617 4.780818939208984
4618 4.626974105834961
4619 4.497036933898926
4620 4.684725761413574
4621 4.7500433921813965
4622 4.895236968994141
4623 4.588961601257324
4624 4.575710773468018
4625 4.812280654907227
4626 4.601474761962891
4627 4.550767421722412
4628 4.5669732093811035
4629 4.725783824920654
4630 4.7365031242370605
4631 4.6663336753845215
4632 4.638675689697266
4633 4.531383991241455
4634 4.342043399810791
4635 4.560877799987793
4636 4.437081813812256
4637 4.397524356842041
4638 4.53849458694458
4639 4.587189674377441
4640 4.625465393066406
4641 4.674732685089111
4642 4.64431095123291
4643 4.590013027191162
4644 4.537934303283691
4645 4.494425296783447
4646 4.51249885559082
4647 4.398776531219482
4648 4.482964038848877
4649 4.481839656829834
4650 4.583289623260498
4651 4.58612585067749
4652 4.699570178985596
4653 4.668385982513428
4654 4.6031494140625
4655 4.520267486572266
4656 4.5584588050842285
4657 4.62847375869751
4658 4.526360988616943
4659 4.715853691101074
4660 4.658270835876465
4661 4.697128772735596
4662 4.597820281982422
4663 4.612729549407959
4664 4.514577865600586
4665 4.582695007324219
4666 4.597737789154053
4667 4.6969828605651855
4668 4.67338228225708
4669 4.766358375549316
4670 4.634200096130371
4671 4.818188667297363
4672 4.923660755157471
4673 5.09975004196167
4674 4.908064842224121
4675 4.914962291717529
4676 4.830888748168945
4677 4.8552727699279785
4678 4.767345905303955
4679 4.717520236968994
4680 4.744792938232422
4681 4.750188827514648
4682 4.640543460845947
4683 4.489861488342285
4684 4.3917436599731445
4685 4.7334442138671875
4686 4.657096862792969
4687 4.577053070068359
4688 4.650277614593506
4689 4.62356424331665
4690 4.652344703674316
4691 4.532263278961182
4692 4.272919178009033
4693 4.400964736938477
4694 4.564235210418701
4695 4.601047039031982
4696 4.630673408508301
4697 4.679764270782471
4698 4.473775863647461
4699 4.371531009674072
4700 4.484775066375732
4701 4.92228889465332
4702 4.800906181335449
4703 4.763346195220947
4704 4.649486541748047
4705 4.766420841217041
4706 4.889648914337158
4707 4.962412357330322
4708 4.9594268798828125
4709 5.0153021812438965
4710 5.0730414390563965
4711 5.055060386657715
4712 4.9447736740112305
4713 4.917425155639648
4714 4.860837459564209
4715 4.790815353393555
4716 4.54616641998291
4717 4.556875705718994
4718 4.637603282928467
4719 4.69804048538208
4720 4.838263988494873
4721 4.771517753601074
4722 4.978760242462158
4723 4.845029830932617
4724 4.7563347816467285
4725 4.889185905456543
4726 4.816723346710205
4727 4.842845916748047
4728 4.805394649505615
4729 4.91204309463501
4730 4.794160842895508
4731 4.871930122375488
4732 4.7392897605896
4733 4.963618755340576
4734 4.867940902709961
4735 4.736362457275391
4736 4.853827476501465
4737 4.738097190856934
4738 4.816372394561768
4739 4.925732135772705
4740 4.93170690536499
4741 4.793109893798828
4742 4.88493013381958
4743 4.770088195800781
4744 4.956918239593506
4745 4.77338981628418
4746 4.86708402633667
4747 4.930593967437744
4748 4.730972766876221
4749 4.807987689971924
4750 4.771735191345215
4751 4.860500812530518
4752 4.840015411376953
4753 4.78474235534668
4754 4.92625093460083
4755 4.789557456970215
4756 4.850452899932861
4757 4.737756252288818
4758 4.539969444274902
4759 4.699658393859863
4760 4.545842170715332
4761 4.656210899353027
4762 4.720236778259277
4763 4.708063125610352
4764 4.771302700042725
4765 4.616748332977295
4766 4.791782855987549
4767 4.487766742706299
4768 4.512380123138428
4769 4.606710910797119
4770 4.718746662139893
4771 4.6356120109558105
4772 4.638397216796875
4773 4.760537147521973
4774 4.666356086730957
4775 4.660216808319092
4776 4.6321120262146
4777 4.615551948547363
4778 4.6197614669799805
4779 4.826618194580078
4780 4.727689743041992
4781 4.7770867347717285
4782 4.790701866149902
4783 4.968804836273193
4784 4.923928260803223
4785 4.855151176452637
4786 4.745410919189453
4787 4.708159923553467
4788 4.870068073272705
4789 4.7597150802612305
4790 4.85675048828125
4791 4.814286231994629
4792 4.966576099395752
4793 4.660009860992432
4794 4.767091751098633
4795 4.716195106506348
4796 4.726641654968262
4797 4.966286659240723
4798 4.822516441345215
4799 4.779219627380371
4800 4.732958793640137
4801 4.762066841125488
4802 4.850310802459717
4803 4.756627559661865
4804 4.68044900894165
4805 4.758552074432373
4806 4.851393699645996
4807 4.708350658416748
4808 4.755182266235352
4809 4.6693902015686035
4810 4.769657611846924
4811 4.753644943237305
4812 4.785348892211914
4813 4.74122428894043
4814 4.666597366333008
4815 4.732043743133545
4816 4.7378339767456055
4817 4.832977294921875
4818 4.836575508117676
4819 4.754410743713379
4820 4.719199180603027
4821 4.7459259033203125
4822 4.850979328155518
4823 4.878692150115967
4824 4.621086120605469
4825 4.585635662078857
4826 4.569991588592529
4827 4.697231292724609
4828 4.755751609802246
4829 4.647546291351318
4830 4.763735294342041
4831 4.801933765411377
4832 4.748624801635742
4833 4.6855244636535645
4834 4.7152934074401855
4835 4.736506938934326
4836 4.689290523529053
4837 4.74088716506958
4838 4.722956657409668
4839 4.770268440246582
4840 4.759817600250244
4841 4.729338645935059
4842 4.809940338134766
4843 4.732778549194336
4844 4.6777167320251465
4845 4.711202144622803
4846 4.714627742767334
4847 4.670960426330566
4848 4.825920104980469
4849 4.755646228790283
4850 4.661824703216553
4851 4.846169948577881
4852 4.7301740646362305
4853 4.814910888671875
4854 4.794188976287842
4855 4.872918605804443
4856 4.844572067260742
4857 4.997690677642822
4858 4.874637126922607
4859 4.747905254364014
4860 4.761573314666748
4861 4.9009809494018555
4862 4.812225341796875
4863 4.895599842071533
4864 4.849926471710205
4865 4.746493816375732
4866 4.8210768699646
4867 4.6067070960998535
4868 4.76139497756958
4869 4.686476707458496
4870 4.779786109924316
4871 4.988652229309082
4872 4.91194486618042
4873 4.924604892730713
4874 4.960262775421143
4875 4.909543037414551
4876 4.902072429656982
4877 4.908537864685059
4878 4.816227912902832
4879 4.9724345207214355
4880 4.966696262359619
4881 4.8833842277526855
4882 4.824436187744141
4883 4.853698253631592
4884 4.911337852478027
4885 4.884443759918213
4886 4.982889652252197
4887 4.895407199859619
4888 4.796998977661133
4889 4.8601226806640625
4890 4.859552383422852
4891 4.895564556121826
4892 4.837182521820068
4893 4.901960849761963
4894 4.747325897216797
4895 4.8755974769592285
4896 4.89655876159668
4897 4.755525588989258
4898 4.834444999694824
4899 4.845747947692871
4900 4.829842567443848
4901 4.7371063232421875
4902 4.771944999694824
4903 4.857715606689453
4904 4.7785964012146
4905 4.814655303955078
4906 4.896759986877441
4907 4.723742961883545
4908 4.736571311950684
4909 4.7267374992370605
4910 4.796376705169678
4911 4.7412214279174805
4912 4.636623859405518
4913 4.8041672706604
4914 4.795650959014893
4915 4.827820301055908
4916 4.923983573913574
4917 4.710363388061523
4918 4.764815807342529
4919 4.7099151611328125
4920 4.789424419403076
4921 4.837474346160889
4922 4.693185806274414
4923 4.779962539672852
4924 4.8797688484191895
4925 4.791115760803223
4926 4.8007283210754395
4927 4.848051071166992
4928 4.892725467681885
4929 4.7584919929504395
4930 4.72977876663208
4931 4.8743720054626465
4932 4.823836803436279
4933 4.73274040222168
4934 4.769660949707031
4935 4.7636260986328125
4936 4.838602542877197
4937 4.923262596130371
4938 4.867349624633789
4939 4.848086833953857
4940 4.748500347137451
4941 4.912499904632568
4942 4.881346225738525
4943 4.901522636413574
4944 5.059847354888916
4945 4.819028854370117
4946 4.709270000457764
4947 4.8516645431518555
4948 4.7619147300720215
4949 4.8638434410095215
4950 5.039895057678223
4951 4.835726737976074
4952 4.864297866821289
4953 4.793603897094727
4954 4.678008556365967
4955 4.741617202758789
4956 4.751039028167725
4957 4.813534259796143
4958 4.699306488037109
4959 4.7147393226623535
4960 4.7379913330078125
4961 4.645890235900879
4962 4.6469550132751465
4963 4.714380741119385
4964 4.68223237991333
4965 4.76417875289917
4966 4.8292412757873535
4967 4.770105838775635
4968 4.924960136413574
4969 4.6955084800720215
4970 4.691314220428467
4971 4.77070951461792
4972 4.7275919914245605
4973 4.701797962188721
4974 4.663442611694336
4975 4.7110395431518555
4976 4.715930938720703
4977 4.7266340255737305
4978 4.771547317504883
4979 4.6597185134887695
4980 4.715071201324463
4981 4.806268215179443
4982 4.9333271980285645
4983 4.809706211090088
4984 4.872622966766357
4985 4.835215091705322
4986 4.751474857330322
4987 4.766913414001465
4988 4.849829196929932
4989 4.882462501525879
4990 4.898442268371582
4991 4.977654933929443
4992 4.875430583953857
4993 4.86737060546875
4994 4.9734110832214355
4995 4.85507869720459
4996 5.0135626792907715
4997 4.9135541915893555
4998 5.0369486808776855
4999 4.924145698547363
5000 4.881692886352539
5001 4.944226264953613
5002 4.966846466064453
5003 4.878355026245117
5004 4.865890979766846
5005 4.852365016937256
5006 4.748867034912109
5007 4.896616458892822
5008 4.782938480377197
5009 4.8631134033203125
5010 4.811716556549072
5011 4.83793830871582
5012 4.909611225128174
5013 4.8622212409973145
5014 4.819208145141602
5015 4.966228008270264
5016 4.879457473754883
5017 4.916237831115723
5018 4.918079853057861
5019 4.811983108520508
5020 4.8381547927856445
5021 4.760970115661621
5022 4.914389133453369
5023 4.954036235809326
5024 4.868338108062744
5025 4.940664768218994
5026 4.902291297912598
5027 4.897972106933594
5028 4.74436092376709
5029 4.845728874206543
5030 4.797410488128662
5031 4.753239154815674
5032 4.7787957191467285
5033 4.659152030944824
5034 4.663555145263672
5035 4.699808597564697
5036 4.762905597686768
5037 4.729137420654297
5038 4.615530490875244
5039 4.567973613739014
5040 4.749671936035156
5041 4.813805103302002
5042 4.663853168487549
5043 4.725418567657471
5044 4.551329612731934
5045 4.561826229095459
5046 4.613196849822998
5047 4.599021911621094
5048 4.560731887817383
5049 4.548954010009766
5050 4.707526206970215
5051 4.804825305938721
5052 4.760297775268555
5053 4.776459693908691
5054 4.732422828674316
5055 4.708736896514893
5056 4.89747953414917
5057 4.578013896942139
5058 4.874440670013428
5059 4.686166763305664
5060 4.842875957489014
5061 4.666977405548096
5062 4.6779961585998535
5063 4.609363555908203
5064 4.744240760803223
5065 4.858127117156982
5066 4.905628681182861
5067 4.794014930725098
5068 4.798766136169434
5069 4.772623538970947
5070 4.756137371063232
5071 4.791043758392334
5072 4.690264701843262
5073 4.83261775970459
5074 4.772212028503418
5075 4.679558753967285
5076 4.591352462768555
5077 4.535493850708008
5078 4.669194221496582
5079 4.7118916511535645
5080 4.642373085021973
5081 4.7664079666137695
5082 4.619327068328857
5083 4.612037181854248
5084 4.811525344848633
5085 4.6779937744140625
5086 4.842269420623779
5087 4.977296352386475
5088 4.945444583892822
5089 4.864322185516357
5090 4.926712989807129
5091 4.8632659912109375
5092 4.733220100402832
5093 4.854427337646484
5094 4.833322048187256
5095 4.731504917144775
5096 4.860086917877197
5097 4.856884479522705
5098 4.803049564361572
5099 4.787217617034912
5100 5.004548072814941
5101 4.795934677124023
5102 4.688955307006836
5103 4.649259090423584
5104 4.6295084953308105
5105 4.480825901031494
5106 4.528895378112793
5107 4.663886070251465
5108 4.747945308685303
5109 4.685910224914551
5110 4.636765003204346
5111 4.8017425537109375
5112 4.7571940422058105
5113 4.463656425476074
5114 4.690859794616699
5115 4.551446914672852
5116 4.4649882316589355
5117 4.490490436553955
5118 4.567182540893555
5119 4.531205177307129
5120 4.505161285400391
5121 4.463913917541504
5122 4.6083173751831055
5123 4.365161895751953
5124 4.793702602386475
5125 4.523102283477783
5126 4.529191970825195
5127 4.503148555755615
5128 4.607889652252197
5129 4.519455909729004
5130 4.730431079864502
5131 4.555717468261719
5132 4.681969165802002
5133 4.370462417602539
5134 4.461204528808594
5135 4.557806015014648
5136 4.476292610168457
5137 4.639468193054199
5138 4.532524108886719
5139 4.5699615478515625
5140 4.2740302085876465
5141 4.250088214874268
5142 4.266620635986328
5143 4.061968803405762
5144 4.1543378829956055
5145 4.227599620819092
5146 4.2116498947143555
5147 4.247470378875732
5148 4.1071391105651855
5149 4.236202239990234
5150 4.19856595993042
5151 4.311005115509033
5152 4.233240604400635
5153 4.171292304992676
5154 4.108548641204834
5155 4.160965919494629
5156 4.275254249572754
5157 4.299026966094971
5158 4.178600311279297
5159 4.202251434326172
5160 4.279729843139648
5161 4.253634452819824
5162 4.1714959144592285
5163 4.285752773284912
5164 4.183074951171875
5165 4.279718399047852
5166 4.251874923706055
5167 4.454838275909424
5168 4.243281841278076
5169 4.350395679473877
5170 4.2195024490356445
5171 4.497487545013428
5172 4.387187480926514
5173 4.338241100311279
5174 4.366626262664795
5175 4.3138861656188965
5176 4.408693313598633
5177 4.3719658851623535
5178 4.448709011077881
5179 4.296021938323975
5180 4.331852436065674
5181 4.332025527954102
5182 4.445043563842773
5183 4.304562568664551
5184 4.390608787536621
5185 4.2065043449401855
5186 4.292791843414307
5187 4.294612884521484
5188 4.310940265655518
5189 4.475192070007324
5190 4.256424903869629
5191 4.264547348022461
5192 4.041826248168945
5193 4.246358871459961
5194 4.24013090133667
5195 4.146320343017578
5196 4.448757171630859
5197 4.2358622550964355
5198 4.2521443367004395
5199 4.14555025100708
5200 4.140371799468994
5201 4.1336822509765625
5202 4.17720890045166
5203 4.19672155380249
5204 4.2072930335998535
5205 4.343062400817871
5206 4.111679553985596
5207 4.1897101402282715
5208 4.289705276489258
5209 4.255582332611084
5210 4.345085620880127
5211 4.251166343688965
5212 4.208158016204834
5213 4.140130519866943
5214 4.172735214233398
5215 4.160498142242432
5216 4.376036167144775
5217 4.3967790603637695
5218 4.300139904022217
5219 4.295506954193115
5220 4.441725254058838
5221 4.261558532714844
5222 4.321211814880371
5223 4.338959693908691
5224 4.584473609924316
5225 4.475538730621338
5226 4.248631000518799
5227 4.424992561340332
5228 4.300938606262207
5229 4.532007217407227
5230 4.290700912475586
5231 4.306039810180664
5232 4.283949375152588
5233 4.344761371612549
5234 4.1285400390625
5235 4.177013397216797
5236 4.233426570892334
5237 4.283980846405029
5238 4.313174724578857
5239 4.290482521057129
5240 4.074876308441162
5241 4.338526248931885
5242 4.37302303314209
5243 4.443178653717041
5244 4.4061150550842285
5245 4.401275634765625
5246 4.1779961585998535
5247 4.364562511444092
5248 4.38384485244751
5249 4.235354900360107
5250 4.250552177429199
5251 4.23145055770874
5252 4.457315921783447
5253 4.543887615203857
5254 4.494469165802002
5255 4.27479362487793
5256 4.649871349334717
5257 4.4990339279174805
5258 4.4557600021362305
5259 4.428928375244141
5260 4.474701404571533
5261 4.43353796005249
5262 4.505741596221924
5263 4.4977803230285645
5264 4.413647174835205
5265 4.333138465881348
5266 4.277552127838135
5267 4.3662848472595215
5268 3.986436128616333
5269 4.0725579261779785
5270 4.4792866706848145
5271 4.438794136047363
5272 4.2686991691589355
5273 4.264277458190918
5274 4.365329265594482
5275 4.381478309631348
5276 4.393758296966553
5277 4.421594619750977
5278 4.34972620010376
5279 4.282463550567627
5280 4.443599224090576
5281 4.469124794006348
5282 4.425626754760742
5283 4.475343704223633
5284 4.312900543212891
5285 4.299173831939697
5286 4.479966163635254
5287 4.588278293609619
5288 4.501115322113037
5289 4.553219795227051
5290 4.582580089569092
5291 4.584346294403076
5292 4.47573709487915
5293 4.541065216064453
5294 4.487911224365234
5295 4.626078128814697
5296 4.601303577423096
5297 4.582473278045654
5298 4.414545059204102
5299 4.539998531341553
5300 4.438302993774414
5301 4.421638011932373
5302 4.424044132232666
5303 4.3235392570495605
5304 4.308566570281982
5305 4.5246782302856445
5306 4.428528308868408
5307 4.389098167419434
5308 4.295774459838867
5309 4.470264911651611
5310 4.558645248413086
5311 4.584939956665039
5312 4.636402130126953
5313 4.540918350219727
5314 4.528329372406006
5315 4.518049240112305
5316 4.420397758483887
5317 4.477119445800781
5318 4.402521133422852
5319 4.464338779449463
5320 4.464161396026611
5321 4.447183132171631
5322 4.462761402130127
5323 4.370831489562988
5324 4.475414276123047
5325 4.551863193511963
5326 4.5060715675354
5327 4.5520148277282715
5328 4.453152656555176
5329 4.524909973144531
5330 4.586541652679443
5331 4.568197727203369
5332 4.464232444763184
5333 4.49571418762207
5334 4.455016136169434
5335 4.524876594543457
5336 4.436670303344727
5337 4.4204421043396
5338 4.426491737365723
5339 4.505561351776123
5340 4.544793605804443
5341 4.509728908538818
5342 4.501568794250488
5343 4.459033966064453
5344 4.517498016357422
5345 4.5353779792785645
5346 4.480849742889404
5347 4.693892955780029
5348 4.600564479827881
5349 4.6088690757751465
5350 4.640331745147705
5351 4.528371810913086
5352 4.497206211090088
5353 4.5437493324279785
5354 4.450749397277832
5355 4.44114875793457
5356 4.466397285461426
5357 4.420626163482666
5358 4.483275890350342
5359 4.352445125579834
5360 4.3027262687683105
5361 4.332058906555176
5362 4.459792137145996
5363 4.4085516929626465
5364 4.347487449645996
5365 4.474703311920166
5366 4.478465557098389
5367 4.412675857543945
5368 4.405307769775391
5369 4.451560974121094
5370 4.487483501434326
5371 4.64898157119751
5372 4.571663856506348
5373 4.545114994049072
5374 4.512001991271973
5375 4.379733562469482
5376 4.534413814544678
5377 4.418367862701416
5378 4.499344348907471
5379 4.414201259613037
5380 4.4926581382751465
5381 4.38502311706543
5382 4.429753303527832
5383 4.377046585083008
5384 4.3969926834106445
5385 4.398141384124756
5386 4.5164031982421875
5387 4.363627910614014
5388 4.412539958953857
5389 4.272088527679443
5390 4.364575386047363
5391 4.3171491622924805
5392 4.438809394836426
5393 4.364167213439941
5394 4.385411262512207
5395 4.451846122741699
5396 4.374303817749023
5397 4.5621867179870605
5398 4.413269996643066
5399 4.257857799530029
5400 4.297356128692627
5401 4.433557987213135
5402 4.450377464294434
5403 4.503654956817627
5404 4.400432109832764
5405 4.365816116333008
5406 4.340468883514404
5407 4.296168804168701
5408 4.368194580078125
5409 4.3670220375061035
5410 4.44229793548584
5411 4.378998756408691
5412 4.298544883728027
5413 4.376517295837402
5414 4.361955642700195
5415 4.3029985427856445
5416 4.362433433532715
5417 4.311454772949219
5418 4.438098907470703
5419 4.346375465393066
5420 4.354079246520996
5421 4.32563591003418
5422 4.478076934814453
5423 4.3896613121032715
5424 4.396937847137451
5425 4.368472576141357
5426 4.406479358673096
5427 4.444940567016602
5428 4.412571907043457
5429 4.287865161895752
5430 4.262635231018066
5431 4.301194667816162
5432 4.369932651519775
5433 4.458967208862305
5434 4.361026763916016
5435 4.180537223815918
5436 4.483456611633301
5437 4.347758769989014
5438 4.2844462394714355
5439 4.294119834899902
5440 4.393044471740723
5441 4.366196632385254
5442 4.334177494049072
5443 4.439489364624023
5444 4.3263678550720215
5445 4.5091447830200195
5446 4.510578632354736
5447 4.426345348358154
5448 4.320533752441406
5449 4.4575700759887695
5450 4.236688137054443
5451 4.301602840423584
5452 4.382395267486572
5453 4.335903167724609
5454 4.339104175567627
5455 4.376974582672119
5456 4.347630977630615
5457 4.3849406242370605
5458 4.27136754989624
5459 4.380810737609863
5460 4.3237433433532715
5461 4.329720497131348
5462 4.339000225067139
5463 4.359678745269775
5464 4.249626636505127
5465 4.29594087600708
5466 4.354541778564453
5467 4.3276753425598145
5468 4.2405571937561035
5469 4.146596431732178
5470 4.345759868621826
5471 4.317854881286621
5472 4.329881191253662
5473 4.309742450714111
5474 4.247896671295166
5475 4.2555670738220215
5476 4.317216873168945
5477 4.291411876678467
5478 4.220127582550049
5479 4.397363662719727
5480 4.363757610321045
5481 4.3523125648498535
5482 4.273105621337891
5483 4.242481708526611
5484 4.40662145614624
5485 4.390413761138916
5486 4.518169403076172
5487 4.473931312561035
5488 4.360085487365723
5489 4.505714416503906
5490 4.450700283050537
5491 4.4199018478393555
5492 4.310024261474609
5493 4.380160331726074
5494 4.423772811889648
5495 4.442409038543701
5496 4.324492931365967
5497 4.409225940704346
5498 4.331087112426758
5499 4.378325462341309
5500 4.419582366943359
5501 4.369152069091797
5502 4.343280792236328
5503 4.342782020568848
5504 4.422483444213867
5505 4.343186378479004
5506 4.414090633392334
5507 4.312024116516113
5508 4.319858551025391
5509 4.370205402374268
5510 4.312359809875488
5511 4.334771633148193
5512 4.43705940246582
5513 4.462059497833252
5514 4.515439987182617
5515 4.485106945037842
5516 4.487552165985107
5517 4.4153242111206055
5518 4.472595691680908
5519 4.411757946014404
5520 4.335461139678955
5521 4.333657264709473
5522 4.3403401374816895
5523 4.309104919433594
5524 4.452215671539307
5525 4.42003870010376
5526 4.348815441131592
5527 4.345853805541992
5528 4.394323825836182
5529 4.181698799133301
5530 4.256050109863281
5531 4.367016792297363
5532 4.4946980476379395
5533 4.503206729888916
5534 4.428883075714111
5535 4.478432655334473
5536 4.504639625549316
5537 4.456212520599365
5538 4.42454719543457
5539 4.308460712432861
5540 4.3704962730407715
5541 4.385972023010254
5542 4.341612339019775
5543 4.373307704925537
5544 4.215540885925293
5545 4.342020034790039
5546 4.297783374786377
5547 4.234212398529053
5548 4.423530578613281
5549 4.500094890594482
5550 4.377078056335449
5551 4.4000701904296875
5552 4.606874942779541
5553 4.547967433929443
5554 4.362697124481201
5555 4.3820109367370605
5556 4.2683305740356445
5557 4.3200788497924805
5558 4.486191272735596
5559 4.431906700134277
5560 4.45798921585083
5561 4.493496894836426
5562 4.348385334014893
5563 4.3366265296936035
5564 4.360170364379883
5565 4.572478771209717
5566 4.6038031578063965
5567 4.565716743469238
5568 4.403088092803955
5569 4.457311153411865
5570 4.454775810241699
5571 4.516796588897705
5572 4.357574462890625
5573 4.308089733123779
5574 4.462240219116211
5575 4.445727825164795
5576 4.378602027893066
5577 4.3918986320495605
5578 4.379997253417969
5579 4.311390399932861
5580 4.362739086151123
5581 4.328312873840332
5582 4.325692653656006
5583 4.435660362243652
5584 4.464606285095215
5585 4.391956329345703
5586 4.404740333557129
5587 4.308389663696289
5588 4.388558387756348
5589 4.397721290588379
5590 4.473539352416992
5591 4.42799186706543
5592 4.449657917022705
5593 4.496865749359131
5594 4.480643272399902
5595 4.4637370109558105
5596 4.498223781585693
5597 4.490236282348633
5598 4.436833381652832
5599 4.432205677032471
5600 4.421945095062256
5601 4.313981533050537
5602 4.465971946716309
5603 4.410778522491455
5604 4.394833564758301
5605 4.616657257080078
5606 4.451456546783447
5607 4.450445175170898
5608 4.3558549880981445
5609 4.354218482971191
5610 4.303232669830322
5611 4.576325416564941
5612 4.377370834350586
5613 4.295308589935303
5614 4.470307350158691
5615 4.3711161613464355
5616 4.579306602478027
5617 4.423822402954102
5618 4.476929187774658
5619 4.487855911254883
5620 4.518381118774414
5621 4.550730228424072
5622 4.562344074249268
5623 4.575851917266846
5624 4.512758731842041
5625 4.546574592590332
5626 4.549922466278076
5627 4.6109795570373535
5628 4.536276340484619
5629 4.525827884674072
5630 4.615167140960693
5631 4.6033782958984375
5632 4.563684940338135
5633 4.449458122253418
5634 4.542104721069336
5635 4.5148420333862305
5636 4.524751663208008
5637 4.477934837341309
5638 4.658567905426025
5639 4.415184497833252
5640 4.5679802894592285
5641 4.451132774353027
5642 4.520279884338379
5643 4.491312026977539
5644 4.56944465637207
5645 4.46090841293335
5646 4.66402530670166
5647 4.561635971069336
5648 4.588469982147217
5649 4.634235858917236
5650 4.6180830001831055
5651 4.477286338806152
5652 4.488402843475342
5653 4.406129360198975
5654 4.543592929840088
5655 4.425675868988037
5656 4.49024772644043
5657 4.493082046508789
5658 4.4897284507751465
5659 4.528532028198242
5660 4.574450969696045
5661 4.408392906188965
5662 4.620183944702148
5663 4.709636688232422
5664 4.680359840393066
5665 4.5123772621154785
5666 4.527961730957031
5667 4.492859840393066
5668 4.51444673538208
5669 4.347580432891846
5670 4.543586254119873
5671 4.525514125823975
5672 4.428321838378906
5673 4.417342185974121
5674 4.366720199584961
5675 4.476315021514893
5676 4.476865768432617
5677 4.360516548156738
5678 4.319137096405029
5679 4.325592517852783
5680 4.439067363739014
5681 4.38429069519043
5682 4.4259538650512695
5683 4.326513290405273
5684 4.398055553436279
5685 4.326877593994141
5686 4.380819320678711
5687 4.48980712890625
5688 4.540261745452881
5689 4.331652641296387
5690 4.498879432678223
5691 4.408919811248779
5692 4.429367542266846
5693 4.550961494445801
5694 4.512976169586182
5695 4.481411933898926
5696 4.4675092697143555
5697 4.42793607711792
5698 4.487584114074707
5699 4.500372886657715
5700 4.505290985107422
5701 4.53452205657959
5702 4.524234294891357
5703 4.50336217880249
5704 4.40511417388916
5705 4.507521152496338
5706 4.579252243041992
5707 4.468668460845947
5708 4.397265434265137
5709 4.496316432952881
5710 4.381744384765625
5711 4.421708583831787
5712 4.4752197265625
5713 4.477315902709961
5714 4.5926737785339355
5715 4.601211071014404
5716 4.5319318771362305
5717 4.619528770446777
5718 4.546907901763916
5719 4.4854302406311035
5720 4.346757411956787
5721 4.366755962371826
5722 4.380218982696533
5723 4.511813640594482
5724 4.51848030090332
5725 4.435198783874512
5726 4.468409538269043
5727 4.527249336242676
5728 4.489291191101074
5729 4.528052806854248
5730 4.559014797210693
5731 4.52797794342041
5732 4.603480339050293
5733 4.529384613037109
5734 4.584866046905518
5735 4.4682393074035645
5736 4.421513080596924
5737 4.215293884277344
5738 4.50665807723999
5739 4.516897201538086
5740 4.490717887878418
5741 4.427699565887451
5742 4.4483747482299805
5743 4.445806503295898
5744 4.4534454345703125
5745 4.353261947631836
5746 4.460024356842041
5747 4.292602062225342
5748 4.464918613433838
5749 4.444504737854004
5750 4.388293743133545
5751 4.366824150085449
5752 4.405343532562256
5753 4.471147537231445
5754 4.412503719329834
5755 4.407044887542725
5756 4.498886585235596
5757 4.40458345413208
5758 4.396161079406738
5759 4.481704235076904
5760 4.333107948303223
5761 4.436638832092285
5762 4.5367021560668945
5763 4.552591800689697
5764 4.616018295288086
5765 4.610986709594727
5766 4.6805009841918945
5767 4.601434707641602
5768 4.420215606689453
5769 4.501250267028809
5770 4.466693878173828
5771 4.402364253997803
5772 4.434669494628906
5773 4.488596439361572
5774 4.374290943145752
5775 4.4463934898376465
5776 4.314950942993164
5777 4.307631015777588
5778 4.42633581161499
5779 4.5981669425964355
5780 4.451653480529785
5781 4.655324935913086
5782 4.575310707092285
5783 4.459706783294678
5784 4.505312442779541
5785 4.374063014984131
5786 4.50577974319458
5787 4.544561386108398
5788 4.490660190582275
5789 4.593254089355469
5790 4.652247428894043
5791 4.604806900024414
5792 4.5982985496521
5793 4.642104148864746
5794 4.5874738693237305
5795 4.5696845054626465
5796 4.585817337036133
5797 4.690396308898926
5798 4.59628963470459
5799 4.600193977355957
5800 4.61003303527832
5801 4.55327844619751
5802 4.68182373046875
5803 4.639320373535156
5804 4.826630115509033
5805 4.576385498046875
5806 4.792875289916992
5807 4.650308132171631
5808 4.631609916687012
5809 4.557091236114502
5810 4.640047550201416
5811 4.568244457244873
5812 4.491910457611084
5813 4.6242780685424805
5814 4.507876396179199
5815 4.574681758880615
5816 4.5012664794921875
5817 4.560645580291748
5818 4.615954399108887
5819 4.474699020385742
5820 4.39973258972168
5821 4.554469585418701
5822 4.544816017150879
5823 4.5201873779296875
5824 4.591189861297607
5825 4.531274795532227
5826 4.5293869972229
5827 4.39802885055542
5828 4.45386266708374
5829 4.520857334136963
5830 4.539424896240234
5831 4.467050552368164
5832 4.450606346130371
5833 4.428621292114258
5834 4.496272087097168
5835 4.45755672454834
5836 4.586646556854248
5837 4.538326740264893
5838 4.571452617645264
5839 4.612203121185303
5840 4.5407891273498535
5841 4.588321685791016
5842 4.549829959869385
5843 4.486623287200928
5844 4.542734146118164
5845 4.593616008758545
5846 4.611783981323242
5847 4.597026824951172
5848 4.5631537437438965
5849 4.578576564788818
5850 4.5630645751953125
5851 4.643406391143799
5852 4.574154853820801
5853 4.512939929962158
5854 4.601736068725586
5855 4.623142719268799
5856 4.515117168426514
5857 4.507166862487793
5858 4.517648696899414
5859 4.492028713226318
5860 4.473677635192871
5861 4.465632915496826
5862 4.567986965179443
5863 4.509336948394775
5864 4.439187049865723
5865 4.577239513397217
5866 4.44771146774292
5867 4.43263053894043
5868 4.613231182098389
5869 4.6290178298950195
5870 4.570619106292725
5871 4.529219627380371
5872 4.497495174407959
5873 4.4512224197387695
5874 4.38949728012085
5875 4.514080047607422
5876 4.4554619789123535
5877 4.45807409286499
5878 4.57532262802124
5879 4.584089756011963
5880 4.466524124145508
5881 4.339264869689941
5882 4.361947059631348
5883 4.4178314208984375
5884 4.487969875335693
5885 4.4258809089660645
5886 4.351007461547852
5887 4.335073471069336
5888 4.356126308441162
5889 4.427892684936523
5890 4.4138689041137695
5891 4.246923923492432
5892 4.344459533691406
5893 4.4148173332214355
5894 4.263172626495361
5895 4.392307758331299
5896 4.149789333343506
5897 4.300078392028809
5898 4.488481044769287
5899 4.489643573760986
5900 4.3522210121154785
5901 4.249966621398926
5902 4.258698463439941
5903 4.4400105476379395
5904 4.36008882522583
5905 4.194418907165527
5906 4.4626288414001465
5907 4.299288749694824
5908 4.464323043823242
5909 4.3697404861450195
5910 4.232934951782227
5911 4.21616792678833
5912 4.103785037994385
5913 4.147110939025879
5914 4.210144996643066
5915 4.120886325836182
5916 4.065672874450684
5917 4.244060516357422
5918 4.25031852722168
5919 4.246103286743164
5920 4.142393589019775
5921 4.054527759552002
5922 4.185188293457031
5923 4.185126304626465
5924 4.165773391723633
5925 4.1681389808654785
5926 4.137314319610596
5927 4.076043128967285
5928 4.1946001052856445
5929 4.006718635559082
5930 4.023036003112793
5931 4.097172737121582
5932 4.040480613708496
5933 4.111067771911621
5934 4.040986061096191
5935 4.0131330490112305
5936 3.9430477619171143
5937 4.077428817749023
5938 3.913395404815674
5939 4.040692329406738
5940 4.116463661193848
5941 4.028713226318359
5942 4.178433418273926
5943 4.215540409088135
5944 4.198245525360107
5945 4.220768451690674
5946 4.204106330871582
5947 4.218108177185059
5948 4.148772716522217
5949 4.111781120300293
5950 4.093570232391357
5951 3.7696523666381836
5952 3.9330620765686035
5953 3.9215469360351563
5954 4.049681663513184
5955 4.079268455505371
5956 4.0546040534973145
5957 4.018627166748047
5958 4.027385234832764
5959 3.9664101600646973
5960 4.0358476638793945
5961 3.889787197113037
5962 4.0451507568359375
5963 4.072982311248779
5964 4.073675155639648
5965 4.09996223449707
5966 4.157220840454102
5967 4.198822021484375
5968 4.077744007110596
5969 4.25233793258667
5970 4.324076175689697
5971 4.323394298553467
5972 4.1510419845581055
5973 4.156205654144287
5974 4.166087627410889
5975 4.138925075531006
5976 4.3240556716918945
5977 4.176044464111328
5978 4.222202777862549
5979 4.200366020202637
5980 3.9413390159606934
5981 3.9782943725585938
5982 4.135322093963623
5983 4.118866443634033
5984 4.227127552032471
5985 4.034201145172119
5986 4.12872838973999
5987 3.9856455326080322
5988 4.111413955688477
5989 4.058826446533203
5990 4.173573970794678
5991 4.179866313934326
5992 4.04749870300293
5993 4.106590747833252
5994 4.1638946533203125
5995 4.1223320960998535
5996 4.2607316970825195
5997 4.240019798278809
5998 4.336798667907715
5999 4.37370491027832
6000 4.262010097503662
6001 4.269643783569336
6002 4.084969997406006
6003 4.287519454956055
6004 4.133133411407471
6005 4.247120380401611
6006 4.267828464508057
6007 4.188623428344727
6008 4.360359191894531
6009 4.314329147338867
6010 4.310889720916748
6011 4.302674770355225
6012 4.27634859085083
6013 4.440089225769043
6014 4.2975873947143555
6015 4.194820404052734
6016 4.316980838775635
6017 4.411259174346924
6018 4.407429218292236
6019 4.2257304191589355
6020 4.177676200866699
6021 3.969306468963623
6022 4.1024274826049805
6023 4.176286697387695
6024 4.149386882781982
6025 4.036991119384766
6026 4.141911506652832
6027 4.131903171539307
6028 4.0199360847473145
6029 4.105859279632568
6030 4.111881732940674
6031 4.184261798858643
6032 4.109343528747559
6033 4.090479850769043
6034 4.186366081237793
6035 4.140859603881836
6036 4.218628883361816
6037 3.9094552993774414
6038 4.05672550201416
6039 3.94730806350708
6040 3.920353889465332
6041 4.106241703033447
6042 4.195751667022705
6043 4.149728298187256
6044 4.187228202819824
6045 4.288554668426514
6046 4.185739040374756
6047 4.3574724197387695
6048 4.359844207763672
6049 4.384109973907471
6050 4.254910945892334
6051 4.333129405975342
6052 4.312819004058838
6053 4.052511692047119
6054 4.0643134117126465
6055 4.0818681716918945
6056 4.143186092376709
6057 4.063859939575195
6058 4.100041389465332
6059 4.073910713195801
6060 4.034519672393799
6061 4.133005619049072
6062 4.055713176727295
6063 4.120175838470459
6064 4.2317705154418945
6065 4.207061767578125
6066 4.224061489105225
6067 4.271644115447998
6068 4.212622165679932
6069 4.157907962799072
6070 4.094358921051025
6071 4.165538787841797
6072 4.170943260192871
6073 4.211544990539551
6074 4.106192111968994
6075 4.202953815460205
6076 4.184300899505615
6077 4.1996636390686035
6078 4.1798787117004395
6079 4.239792346954346
6080 4.344421863555908
6081 4.463376998901367
6082 4.440673351287842
6083 4.450220108032227
6084 4.484375953674316
6085 4.44496488571167
6086 4.389553070068359
6087 4.425045967102051
6088 4.377443313598633
6089 4.550913333892822
6090 4.586849689483643
6091 4.470689296722412
6092 4.4497809410095215
6093 4.397606372833252
6094 4.392689228057861
6095 4.553127765655518
6096 4.463165283203125
6097 4.398442268371582
6098 4.491592884063721
6099 4.383607864379883
6100 4.336305618286133
6101 4.274592876434326
6102 4.425288677215576
6103 4.5590291023254395
6104 4.479023456573486
6105 4.47924280166626
6106 4.529988765716553
6107 4.626826763153076
6108 4.389871597290039
6109 4.203647136688232
6110 4.276572227478027
6111 4.28948450088501
6112 4.3961381912231445
6113 4.298369407653809
6114 4.396189212799072
6115 4.323132514953613
6116 4.376771450042725
6117 4.393552303314209
6118 4.313169956207275
6119 4.326165199279785
6120 4.349307060241699
6121 4.480893135070801
6122 4.532529830932617
6123 4.544323921203613
6124 4.460927963256836
6125 4.441943645477295
6126 4.424589157104492
6127 4.405168056488037
6128 4.374759674072266
6129 4.394269943237305
6130 4.294610023498535
6131 4.150751113891602
6132 4.3832879066467285
6133 4.230664253234863
6134 4.346555709838867
6135 4.405265808105469
6136 4.4541168212890625
6137 4.357357025146484
6138 4.354740619659424
6139 4.311548709869385
6140 4.392542839050293
6141 4.3253045082092285
6142 4.302201747894287
6143 4.344385623931885
6144 4.432507514953613
6145 4.372677803039551
6146 4.2727274894714355
6147 4.304026126861572
6148 4.46512508392334
6149 4.457447052001953
6150 4.348753452301025
6151 4.360926628112793
6152 4.339854717254639
6153 4.322867393493652
6154 4.43939208984375
6155 4.473708152770996
6156 4.407424449920654
6157 4.269935131072998
6158 4.363115310668945
6159 4.355991840362549
6160 4.270186424255371
6161 4.2981719970703125
6162 4.295290470123291
6163 4.242799758911133
6164 4.212399959564209
6165 4.276752471923828
6166 4.350959777832031
6167 4.343966007232666
6168 4.3542890548706055
6169 4.242631912231445
6170 4.318799018859863
6171 4.381776332855225
6172 4.300183296203613
6173 4.363126754760742
6174 4.372308731079102
6175 4.358427047729492
6176 4.2869343757629395
6177 4.510020732879639
6178 4.3814826011657715
6179 4.285788536071777
6180 4.323937892913818
6181 4.355442047119141
6182 4.327792644500732
6183 4.343735218048096
6184 4.342702865600586
6185 4.3324785232543945
6186 4.338594436645508
6187 4.3914031982421875
6188 4.384667873382568
6189 4.368602752685547
6190 4.385793685913086
6191 4.413758277893066
6192 4.294402122497559
6193 4.507442951202393
6194 4.337896823883057
6195 4.342904090881348
6196 4.323544025421143
6197 4.314187049865723
6198 4.276727199554443
6199 4.480281829833984
6200 4.409337997436523
6201 4.352376461029053
6202 4.478397846221924
6203 4.219263076782227
6204 4.278345108032227
6205 4.324733734130859
6206 4.13926362991333
6207 4.2003912925720215
6208 4.1645402908325195
6209 4.284495830535889
6210 4.157206058502197
6211 4.135103702545166
6212 4.107181549072266
6213 4.158282279968262
6214 4.0163445472717285
6215 4.059521675109863
6216 4.138853549957275
6217 4.131696701049805
6218 4.087966442108154
6219 4.134101867675781
6220 4.339093208312988
6221 4.104580879211426
6222 4.175390720367432
6223 4.3180012702941895
6224 4.3364386558532715
6225 4.449593544006348
6226 4.3713603019714355
6227 4.359414100646973
6228 4.512971878051758
6229 4.273913383483887
6230 4.327221870422363
6231 4.3476972579956055
6232 4.378176212310791
6233 4.364080429077148
6234 4.105172634124756
6235 4.1483259201049805
6236 4.2483811378479
6237 4.144417762756348
6238 4.238977909088135
6239 4.212469100952148
6240 4.167993545532227
6241 4.089420795440674
6242 4.114340782165527
6243 4.218079566955566
6244 4.425243377685547
6245 4.086041450500488
6246 4.0625786781311035
6247 4.171192646026611
6248 4.369691848754883
6249 4.291452884674072
6250 4.219802379608154
6251 4.22666597366333
6252 4.204008102416992
6253 4.128218650817871
6254 4.2737650871276855
6255 4.235406875610352
6256 4.273435115814209
6257 4.146615505218506
6258 4.34962797164917
6259 4.159979820251465
6260 4.116609573364258
6261 4.108792304992676
6262 4.280239582061768
6263 4.430479049682617
6264 4.407505512237549
6265 4.302957057952881
6266 4.373046398162842
6267 4.25113582611084
6268 4.218739986419678
6269 4.2502827644348145
6270 4.256206035614014
6271 4.295839309692383
6272 4.298043251037598
6273 4.347538471221924
6274 4.1687164306640625
6275 4.362026691436768
6276 4.458264350891113
6277 4.375026702880859
6278 4.377743721008301
6279 4.4472856521606445
6280 4.445167541503906
6281 4.5319013595581055
6282 4.442842483520508
6283 4.321380615234375
6284 4.277629852294922
6285 4.352085590362549
6286 4.369975566864014
6287 4.361114978790283
6288 4.409890174865723
6289 4.317042350769043
6290 4.306636333465576
6291 4.281503200531006
6292 4.311260223388672
6293 4.395797252655029
6294 4.422240734100342
6295 4.450007915496826
6296 4.572271347045898
6297 4.536535739898682
6298 4.615873336791992
6299 4.43113899230957
6300 4.554823398590088
6301 4.611548900604248
6302 4.562830924987793
6303 4.341414451599121
6304 4.195239067077637
6305 4.309769153594971
6306 4.235825061798096
6307 4.296276092529297
6308 4.3297905921936035
6309 4.421063423156738
6310 4.584498405456543
6311 4.536863327026367
6312 4.4427056312561035
6313 4.3986358642578125
6314 4.3405561447143555
6315 4.3453826904296875
6316 4.325514793395996
6317 4.52888822555542
6318 4.45725154876709
6319 4.496760845184326
6320 4.3770599365234375
6321 4.383851051330566
6322 4.423023700714111
6323 4.283627033233643
6324 4.3921895027160645
6325 4.495504856109619
6326 4.445426940917969
6327 4.435706615447998
6328 4.224948883056641
6329 4.3203959465026855
6330 4.334930896759033
6331 4.315090179443359
6332 4.379219055175781
6333 4.324597358703613
6334 4.348887920379639
6335 4.31411075592041
6336 4.317789077758789
6337 4.1627068519592285
6338 4.127938747406006
6339 4.325782775878906
6340 4.266436576843262
6341 4.215725421905518
6342 4.170873641967773
6343 4.173792839050293
6344 4.172938346862793
6345 4.432678699493408
6346 4.4195966720581055
6347 4.401103973388672
6348 4.462264537811279
6349 4.488533020019531
6350 4.446213722229004
6351 4.417423725128174
6352 4.531393527984619
6353 4.547843933105469
6354 4.370613098144531
6355 4.4349589347839355
6356 4.548155307769775
6357 4.398031711578369
6358 4.569136619567871
6359 4.721102714538574
6360 4.701035022735596
6361 4.585702896118164
6362 4.533689022064209
6363 4.550726890563965
6364 4.70701265335083
6365 4.763838768005371
6366 4.7224225997924805
6367 4.779612064361572
6368 4.621739864349365
6369 4.873157501220703
6370 4.631710052490234
6371 4.644262313842773
6372 4.725289821624756
6373 4.726378917694092
6374 4.624843120574951
6375 4.65710973739624
6376 4.989908218383789
6377 4.844492435455322
6378 4.838187217712402
6379 4.803378582000732
6380 4.739347457885742
6381 4.644469261169434
6382 4.751584053039551
6383 4.61348819732666
6384 4.616158962249756
6385 4.570570945739746
6386 4.51618766784668
6387 4.547880172729492
6388 4.61251974105835
6389 4.794411659240723
6390 4.5604071617126465
6391 4.536734104156494
6392 4.596966743469238
6393 4.566204071044922
6394 4.583512306213379
6395 4.541538238525391
6396 4.53739070892334
6397 4.649270057678223
6398 4.6220879554748535
6399 4.623275279998779
6400 4.45399808883667
6401 4.482116222381592
6402 4.423001766204834
6403 4.412318706512451
6404 4.552168846130371
6405 4.455814361572266
6406 4.44363260269165
6407 4.582533359527588
6408 4.440821647644043
6409 4.386846542358398
6410 4.350920677185059
6411 4.240355491638184
6412 4.247437953948975
6413 4.399020195007324
6414 4.274576663970947
6415 4.308048248291016
6416 4.352492332458496
6417 4.424446105957031
6418 4.523324489593506
6419 4.389245986938477
6420 4.4709038734436035
6421 4.544905662536621
6422 4.58116340637207
6423 4.4099602699279785
6424 4.410674095153809
6425 4.36226749420166
6426 4.404372215270996
6427 4.507351875305176
6428 4.430016040802002
6429 4.545974254608154
6430 4.404901504516602
6431 4.377694129943848
6432 4.307552337646484
6433 4.410539150238037
6434 4.3222455978393555
6435 4.364282131195068
6436 4.345785140991211
6437 4.313174247741699
6438 4.246845722198486
6439 4.194084167480469
6440 4.201422214508057
6441 4.326125144958496
6442 4.2222208976745605
6443 4.303351402282715
6444 4.230000019073486
6445 4.606296539306641
6446 4.466048240661621
6447 4.442099571228027
6448 4.695371627807617
6449 4.48282527923584
6450 4.532237529754639
6451 4.556240081787109
6452 4.488379955291748
6453 4.50825309753418
6454 4.327367305755615
6455 4.493119239807129
6456 4.634833335876465
6457 4.465309143066406
6458 4.48285436630249
6459 4.4627556800842285
6460 4.450194835662842
6461 4.494582176208496
6462 4.5937347412109375
6463 4.681088924407959
6464 4.648986339569092
6465 4.420449256896973
6466 4.531397819519043
6467 4.474672317504883
6468 4.5343241691589355
6469 4.53070592880249
6470 4.504758834838867
6471 4.501025676727295
6472 4.391190528869629
6473 4.6184797286987305
6474 4.496792793273926
6475 4.402125358581543
6476 4.583755970001221
6477 4.627320289611816
6478 4.526694297790527
6479 4.404679775238037
6480 4.581027030944824
6481 4.554109573364258
6482 4.43602180480957
6483 4.55019998550415
6484 4.477472305297852
6485 4.547574520111084
6486 4.35707950592041
6487 4.459841728210449
6488 4.441549777984619
6489 4.517005920410156
6490 4.408644199371338
6491 4.2970123291015625
6492 4.480302810668945
6493 4.565503120422363
6494 4.334644794464111
6495 4.477659225463867
6496 4.5074968338012695
6497 4.4779229164123535
6498 4.463490009307861
6499 4.5686421394348145
6500 4.3919677734375
6501 4.449723243713379
6502 4.585906028747559
6503 4.469699859619141
6504 4.3376874923706055
6505 4.5327043533325195
6506 4.471311092376709
6507 4.457850933074951
6508 4.322339057922363
6509 4.408371925354004
6510 4.340757846832275
6511 4.321017742156982
6512 4.345758438110352
6513 4.315788269042969
6514 4.339409828186035
6515 4.430934906005859
6516 4.3299946784973145
6517 4.359682559967041
6518 4.428479194641113
6519 4.474038124084473
6520 4.375972747802734
6521 4.456920146942139
6522 4.407468318939209
6523 4.295409679412842
6524 4.342784404754639
6525 4.33577299118042
6526 4.497097492218018
6527 4.366685390472412
6528 4.4587225914001465
6529 4.4277424812316895
6530 4.334593772888184
6531 4.484458923339844
6532 4.4850006103515625
6533 4.36008358001709
6534 4.366885185241699
6535 4.460271835327148
6536 4.449743747711182
6537 4.443785190582275
6538 4.4041032791137695
6539 4.431909084320068
6540 4.491223335266113
6541 4.38926362991333
6542 4.465888977050781
6543 4.28469705581665
6544 4.326850414276123
6545 4.393470287322998
6546 4.379825592041016
6547 4.404204845428467
6548 4.516391754150391
6549 4.390212059020996
6550 4.356307506561279
6551 4.18666410446167
6552 4.3351874351501465
6553 4.333657264709473
6554 4.2433013916015625
6555 4.3905863761901855
6556 4.251054286956787
6557 4.320393085479736
6558 4.369595050811768
6559 4.395496845245361
6560 4.386999130249023
6561 4.470605373382568
6562 4.289145469665527
6563 4.409048080444336
6564 4.4429707527160645
6565 4.441090106964111
6566 4.319056034088135
6567 4.485620975494385
6568 4.436863899230957
6569 4.4676032066345215
6570 4.390907287597656
6571 4.253186225891113
6572 4.286202907562256
6573 4.343564987182617
6574 4.374584674835205
6575 4.380497455596924
6576 4.417649269104004
6577 4.456989288330078
6578 4.613709926605225
6579 4.349635124206543
6580 4.370857238769531
6581 4.285495758056641
6582 4.3607940673828125
6583 4.3949480056762695
6584 4.430762767791748
6585 4.451737403869629
6586 4.334639072418213
6587 4.304777145385742
6588 4.468358993530273
6589 4.363065719604492
6590 4.4535064697265625
6591 4.5961761474609375
6592 4.470930576324463
6593 4.522000789642334
6594 4.403956413269043
6595 4.34048318862915
6596 4.3524932861328125
6597 4.365401268005371
6598 4.669491291046143
6599 4.477551460266113
6600 4.426283359527588
6601 4.5280442237854
6602 4.586474418640137
6603 4.795835018157959
6604 4.38763427734375
6605 4.405700206756592
6606 4.541236877441406
6607 4.494863033294678
6608 4.445955753326416
6609 4.53485631942749
6610 4.5521440505981445
6611 4.457922458648682
6612 4.527876377105713
6613 4.484044075012207
6614 4.514331340789795
6615 4.528439521789551
6616 4.518919467926025
6617 4.416513919830322
6618 4.55459451675415
6619 4.357259750366211
6620 4.577981472015381
6621 4.53993558883667
6622 4.462975025177002
6623 4.43809700012207
6624 4.2852463722229
6625 4.509183883666992
6626 4.637649059295654
6627 4.481541633605957
6628 4.442108631134033
6629 4.394920349121094
6630 4.447409629821777
6631 4.4644575119018555
6632 4.545030117034912
6633 4.423180103302002
6634 4.25622034072876
6635 4.4995598793029785
6636 4.61909294128418
6637 4.57149600982666
6638 4.5850019454956055
6639 4.462655544281006
6640 4.508543014526367
6641 4.608340263366699
6642 4.600765705108643
6643 4.3996477127075195
6644 4.512429237365723
6645 4.595730781555176
6646 4.511075496673584
6647 4.496274471282959
6648 4.583677291870117
6649 4.686713218688965
6650 4.762886047363281
6651 4.689697742462158
6652 4.739794731140137
6653 4.59956169128418
6654 4.621858596801758
6655 4.665907859802246
6656 4.544548034667969
6657 4.478521823883057
6658 4.3504509925842285
6659 4.1956329345703125
6660 4.31665563583374
6661 4.682403087615967
6662 4.598627090454102
6663 4.357536315917969
6664 4.477824687957764
6665 4.444580554962158
6666 4.432185649871826
6667 4.437310695648193
6668 4.439153671264648
6669 4.545417308807373
6670 4.528422832489014
6671 4.4483137130737305
6672 4.4787068367004395
6673 4.397829055786133
6674 4.210631370544434
6675 4.365821361541748
6676 4.399118900299072
6677 4.410441875457764
6678 4.442433834075928
6679 4.292763710021973
6680 4.396827220916748
6681 4.441298007965088
6682 4.463940143585205
6683 4.356084823608398
6684 4.423069000244141
6685 4.4131879806518555
6686 4.453854560852051
6687 4.573382377624512
6688 4.274631023406982
6689 4.389829158782959
6690 4.340338230133057
6691 4.307973861694336
6692 4.373356819152832
6693 4.4537434577941895
6694 4.575864315032959
6695 4.3526716232299805
6696 4.407393932342529
6697 4.420577526092529
6698 4.464241981506348
6699 4.421456813812256
6700 4.417558670043945
6701 4.391589641571045
6702 4.297408103942871
6703 4.315070629119873
6704 4.418716907501221
6705 4.488175392150879
6706 4.448076248168945
6707 4.418467998504639
6708 4.464789867401123
6709 4.333655834197998
6710 4.559720516204834
6711 4.420384407043457
6712 4.539313316345215
6713 4.464963912963867
6714 4.569891452789307
6715 4.47686767578125
6716 4.484101295471191
6717 4.450082302093506
6718 4.5844502449035645
6719 4.427128791809082
6720 4.379822254180908
6721 4.553626537322998
6722 4.460418701171875
6723 4.5153326988220215
6724 4.618808269500732
6725 4.602382659912109
6726 4.608199596405029
6727 4.55514669418335
6728 4.5040812492370605
6729 4.71360445022583
6730 4.543496608734131
6731 4.621240139007568
6732 4.359760284423828
6733 4.385272026062012
6734 4.478501319885254
6735 4.454656600952148
6736 4.487658500671387
6737 4.505137920379639
6738 4.532737731933594
6739 4.4605841636657715
6740 4.224320888519287
6741 4.235637187957764
6742 4.244509696960449
6743 4.435031890869141
6744 4.487246036529541
6745 4.354902267456055
6746 4.502518653869629
6747 4.440038204193115
6748 4.600860118865967
6749 4.459991931915283
6750 4.310023307800293
6751 4.316277027130127
6752 4.396778106689453
6753 4.367687225341797
6754 4.4321489334106445
6755 4.466367721557617
6756 4.398018836975098
6757 4.395761013031006
6758 4.5091705322265625
6759 4.557431697845459
6760 4.512638568878174
6761 4.409245491027832
6762 4.3643412590026855
6763 4.554326057434082
6764 4.548361778259277
6765 4.561058044433594
6766 4.65009880065918
6767 4.667441368103027
6768 4.617105960845947
6769 4.407952308654785
6770 4.5361247062683105
6771 4.6673264503479
6772 4.68909215927124
6773 4.6955766677856445
6774 4.576859474182129
6775 4.444530010223389
6776 4.419223785400391
6777 4.447447299957275
6778 4.619497776031494
6779 4.471367835998535
6780 4.435914993286133
6781 4.393094062805176
6782 4.335485458374023
6783 4.3694562911987305
6784 4.352355003356934
6785 4.456340789794922
6786 4.513209819793701
6787 4.479877948760986
6788 4.322941303253174
6789 4.270863056182861
6790 4.2792792320251465
6791 4.307523727416992
6792 4.424100399017334
6793 4.357036590576172
6794 4.436493873596191
6795 4.589302062988281
6796 4.200313568115234
6797 4.358819961547852
6798 4.386993408203125
6799 4.45682954788208
6800 4.297580242156982
6801 4.559903144836426
6802 4.602379322052002
6803 4.502945899963379
6804 4.4089131355285645
6805 4.660290718078613
6806 4.756964206695557
6807 4.5529351234436035
6808 4.740350723266602
6809 4.710061550140381
6810 4.685872554779053
6811 4.608711242675781
6812 4.770193576812744
6813 4.750669002532959
6814 4.593128204345703
6815 4.639065742492676
6816 4.672637939453125
6817 4.647863388061523
6818 4.733723163604736
6819 4.552582263946533
6820 4.535512924194336
6821 4.709376335144043
6822 4.483961582183838
6823 4.450360298156738
6824 4.490536689758301
6825 4.451070785522461
6826 4.5587053298950195
6827 4.441360950469971
6828 4.4990692138671875
6829 4.25120210647583
6830 4.326352596282959
6831 4.293422698974609
6832 4.647324562072754
6833 4.473457336425781
6834 4.508492469787598
6835 4.53353214263916
6836 4.432865142822266
6837 4.492227554321289
6838 4.425853252410889
6839 4.469986438751221
6840 4.525911331176758
6841 4.631154537200928
6842 4.37913179397583
6843 4.343328475952148
6844 4.533946514129639
6845 4.416291236877441
6846 4.350900173187256
6847 4.544426441192627
6848 4.516308784484863
6849 4.632735252380371
6850 4.672308921813965
6851 4.65968132019043
6852 4.652124881744385
6853 4.765220642089844
6854 4.5462727546691895
6855 4.667571544647217
6856 4.616918563842773
6857 4.678684234619141
6858 4.690478801727295
6859 4.98498010635376
6860 4.859631538391113
6861 4.800260066986084
6862 4.913396835327148
6863 4.769997596740723
6864 4.803857326507568
6865 4.841126918792725
6866 4.553109169006348
6867 4.489180088043213
6868 4.604176044464111
6869 4.73074197769165
6870 4.6785054206848145
6871 4.527679920196533
6872 4.549534797668457
6873 4.529406547546387
6874 4.52335262298584
6875 4.55684757232666
6876 4.549606800079346
6877 4.5197248458862305
6878 4.640448570251465
6879 4.5236921310424805
6880 4.601370811462402
6881 4.687952041625977
6882 4.666800498962402
6883 4.602617263793945
6884 4.8681135177612305
6885 4.6543869972229
6886 4.736420154571533
6887 4.595527648925781
6888 4.603904724121094
6889 4.617918968200684
6890 4.667945861816406
6891 4.55293083190918
6892 4.57447624206543
6893 4.412189960479736
6894 4.55555534362793
6895 4.465400218963623
6896 4.5001444816589355
6897 4.478089332580566
6898 4.393476963043213
6899 4.149489879608154
6900 4.14805269241333
6901 4.2634077072143555
6902 4.388615608215332
6903 4.668963432312012
6904 4.544012069702148
6905 4.610292911529541
6906 4.340044021606445
6907 4.525041580200195
6908 4.4327898025512695
6909 4.487683296203613
6910 4.418997287750244
6911 4.51495361328125
6912 4.332373142242432
6913 4.471163272857666
6914 4.616331100463867
6915 4.333789825439453
6916 4.5516862869262695
6917 4.564616680145264
6918 4.7440104484558105
6919 4.727625846862793
6920 4.705530166625977
6921 4.675436019897461
6922 4.605989933013916
6923 4.6455278396606445
6924 4.47445821762085
6925 4.6125922203063965
6926 4.6210246086120605
6927 4.512648105621338
6928 4.596842288970947
6929 4.726194858551025
6930 4.624598503112793
6931 4.628354072570801
6932 4.557833671569824
6933 4.473271369934082
6934 4.494734287261963
6935 4.454100131988525
6936 4.588537693023682
6937 4.509507179260254
6938 4.503821849822998
6939 4.5182013511657715
6940 4.475675106048584
6941 4.4959211349487305
6942 4.523332118988037
6943 4.476987361907959
6944 4.39188814163208
6945 4.477644443511963
6946 4.394216537475586
6947 4.399713039398193
6948 4.314291954040527
6949 4.336129188537598
6950 4.251797676086426
6951 4.248620986938477
6952 4.3709001541137695
6953 4.366116523742676
6954 4.449036121368408
6955 4.2838873863220215
6956 4.304587364196777
6957 4.484111785888672
6958 4.336026191711426
6959 4.56308126449585
6960 4.542088031768799
6961 4.421121597290039
6962 4.367486476898193
6963 4.6655988693237305
6964 4.579525947570801
6965 4.575115203857422
6966 4.6511759757995605
6967 4.664794445037842
6968 4.576231479644775
6969 4.534347057342529
6970 4.566750526428223
6971 4.43943452835083
6972 4.673306941986084
6973 4.441058158874512
6974 4.52867317199707
6975 4.651501655578613
6976 4.622772693634033
6977 4.541406154632568
6978 4.430957794189453
6979 4.764647960662842
6980 4.542277812957764
6981 4.61827278137207
6982 4.533234596252441
6983 4.507819652557373
6984 4.5989766120910645
6985 4.527586936950684
6986 4.500897407531738
6987 4.546587944030762
6988 4.594185829162598
6989 4.464940071105957
6990 4.5483269691467285
6991 4.612586498260498
6992 4.544824600219727
6993 4.6106438636779785
6994 4.473651885986328
6995 4.631422519683838
6996 4.666250705718994
6997 4.520180702209473
6998 4.470955848693848
6999 4.793004512786865
7000 4.580374717712402
7001 4.665690898895264
7002 4.4673237800598145
7003 4.649539947509766
7004 4.547908306121826
7005 4.482328414916992
7006 4.607381343841553
7007 4.5665602684021
7008 4.55676794052124
7009 4.571556568145752
7010 4.602256774902344
7011 4.529824733734131
7012 4.6449761390686035
7013 4.625747203826904
7014 4.51531982421875
7015 4.510300636291504
7016 4.4628825187683105
7017 4.66253662109375
7018 4.578242301940918
7019 4.545634746551514
7020 4.331638336181641
7021 4.415316104888916
7022 4.464692115783691
7023 4.385671615600586
7024 4.478124618530273
7025 4.53363037109375
7026 4.587267875671387
7027 4.54514217376709
7028 4.539757251739502
7029 4.534290313720703
7030 4.410783290863037
7031 4.455768585205078
7032 4.401407718658447
7033 4.532904624938965
7034 4.454676628112793
7035 4.365952491760254
7036 4.2023115158081055
7037 4.3196845054626465
7038 4.321109294891357
7039 4.192608833312988
7040 4.26702880859375
7041 4.429203510284424
7042 4.294610977172852
7043 4.173229217529297
7044 4.276773929595947
7045 4.278992652893066
7046 4.402627944946289
7047 4.304634094238281
7048 4.3402204513549805
7049 4.3284077644348145
7050 4.313910484313965
7051 4.446309566497803
7052 4.247707843780518
7053 4.254225254058838
7054 4.333791732788086
7055 4.289163112640381
7056 4.151820659637451
7057 4.180368900299072
7058 4.3378095626831055
7059 4.259363651275635
7060 4.201918601989746
7061 4.271724224090576
7062 4.339462757110596
7063 4.337873935699463
7064 4.4420905113220215
7065 4.259821891784668
7066 4.391635894775391
7067 4.2599196434021
7068 4.314138889312744
7069 4.342833042144775
7070 4.36027193069458
7071 4.331984043121338
7072 4.357824802398682
7073 4.3759846687316895
7074 4.441476345062256
7075 4.373656272888184
7076 4.327688694000244
7077 4.448837757110596
7078 4.36203145980835
7079 4.404834747314453
7080 4.40220308303833
7081 4.34343957901001
7082 4.382472515106201
7083 4.502761363983154
7084 4.34374475479126
7085 4.247470855712891
7086 4.3017449378967285
7087 4.233516693115234
7088 4.345305442810059
7089 4.391448020935059
7090 4.288716793060303
7091 4.366885662078857
7092 4.293858528137207
7093 4.305418014526367
7094 4.352331161499023
7095 4.174063205718994
7096 4.367092132568359
7097 4.329146862030029
7098 4.30731201171875
7099 4.296441078186035
7100 4.231738090515137
7101 4.389829635620117
7102 4.4173502922058105
7103 4.5305070877075195
7104 4.342520713806152
7105 4.352031707763672
7106 4.545224189758301
7107 4.25624942779541
7108 4.319004535675049
7109 4.373692035675049
7110 4.2382426261901855
7111 4.172159194946289
7112 4.360553741455078
7113 4.574073314666748
7114 4.378705024719238
7115 4.488263130187988
7116 4.535987854003906
7117 4.496731758117676
7118 4.506396770477295
7119 4.432578086853027
7120 4.525110721588135
7121 4.478438377380371
7122 4.541173934936523
7123 4.473546028137207
7124 4.315567493438721
7125 4.459163665771484
7126 4.429209232330322
7127 4.425736427307129
7128 4.371881484985352
7129 4.270867824554443
7130 4.562585353851318
7131 4.449356555938721
7132 4.398258686065674
7133 4.487514972686768
7134 4.51368522644043
7135 4.536401748657227
7136 4.534270286560059
7137 4.596099853515625
7138 4.569023132324219
7139 4.439938545227051
7140 4.3951287269592285
7141 4.410007476806641
7142 4.538145542144775
7143 4.5434160232543945
7144 4.446532249450684
7145 4.486349582672119
7146 4.428685188293457
7147 4.5824785232543945
7148 4.506194591522217
7149 4.4823689460754395
7150 4.373126029968262
7151 4.504037380218506
7152 4.410461902618408
7153 4.405001163482666
7154 4.367741584777832
7155 4.514153480529785
7156 4.469244480133057
7157 4.50594425201416
7158 4.403642177581787
7159 4.333522796630859
7160 4.330968856811523
7161 4.3578410148620605
7162 4.279636383056641
7163 4.28945779800415
7164 4.346586227416992
7165 4.1580915451049805
7166 4.3701701164245605
7167 4.334571361541748
7168 4.440000057220459
7169 4.2646284103393555
7170 4.283679485321045
7171 4.307672500610352
7172 4.252730369567871
7173 4.374263286590576
7174 4.610422611236572
7175 4.4860734939575195
7176 4.372849941253662
7177 4.471552848815918
7178 4.419815540313721
7179 4.267782211303711
7180 4.417271137237549
7181 4.5127787590026855
7182 4.357824325561523
7183 4.4139275550842285
7184 4.423037528991699
7185 4.349287986755371
7186 4.36086893081665
7187 4.431666374206543
7188 4.3313798904418945
7189 4.322598457336426
7190 4.462347030639648
7191 4.393991947174072
7192 4.262757301330566
7193 4.419306755065918
7194 4.436552047729492
7195 4.469398021697998
7196 4.379694938659668
7197 4.403485298156738
7198 4.440291881561279
7199 4.442608833312988
7200 4.438917636871338
7201 4.446635723114014
7202 4.384654998779297
7203 4.25210428237915
7204 4.358644008636475
7205 4.4418535232543945
7206 4.3422346115112305
7207 4.2826433181762695
7208 4.378152370452881
7209 4.286492347717285
7210 4.1771087646484375
7211 4.43628454208374
7212 4.388186454772949
7213 4.377034664154053
7214 4.374238014221191
7215 4.16549015045166
7216 4.315155029296875
7217 4.386687755584717
7218 4.488990306854248
7219 4.486123085021973
7220 4.325631618499756
7221 4.5936126708984375
7222 4.400177478790283
7223 4.537182331085205
7224 4.452732563018799
7225 4.919971466064453
7226 4.646432399749756
7227 4.552413463592529
7228 4.401029586791992
7229 4.440271854400635
7230 4.336560249328613
7231 4.485438823699951
7232 4.307741641998291
7233 4.314814567565918
7234 4.314878940582275
7235 4.361229419708252
7236 4.354599952697754
7237 4.35910701751709
7238 4.373505592346191
7239 4.361429214477539
7240 4.46545934677124
7241 4.290045261383057
7242 4.501156806945801
7243 4.442403316497803
7244 4.450642108917236
7245 4.515026569366455
7246 4.386551856994629
7247 4.4291815757751465
7248 4.436444282531738
7249 4.411930084228516
7250 4.371115207672119
7251 4.558865547180176
7252 4.503383159637451
7253 4.3190155029296875
7254 4.367832660675049
7255 4.317898750305176
7256 4.302951335906982
7257 4.1797709465026855
7258 4.388993740081787
7259 4.35856819152832
7260 4.264164447784424
7261 4.303980827331543
7262 4.357138156890869
7263 4.394134521484375
7264 4.298747539520264
7265 4.349405288696289
7266 4.26443338394165
7267 4.473402976989746
7268 4.374032020568848
7269 4.330443382263184
7270 4.157328128814697
7271 4.198343753814697
7272 4.359579563140869
7273 4.415929317474365
7274 4.346745491027832
7275 4.29990816116333
7276 4.369858741760254
7277 4.14988899230957
7278 4.4299516677856445
7279 4.18148946762085
7280 4.380204200744629
7281 4.477496147155762
7282 4.371781349182129
7283 4.481337547302246
7284 4.44128942489624
7285 4.358153820037842
7286 4.42332649230957
7287 4.338491439819336
7288 4.452840328216553
7289 4.348593711853027
7290 4.244680404663086
7291 4.329957962036133
7292 4.329787731170654
7293 4.339517593383789
7294 4.344207286834717
7295 4.349337100982666
7296 4.33411169052124
7297 4.266733169555664
7298 4.334476470947266
7299 4.2405805587768555
7300 4.3887715339660645
7301 4.453845977783203
7302 4.3622612953186035
7303 4.2395148277282715
7304 4.151796340942383
7305 4.14823579788208
7306 4.209794521331787
7307 4.215892791748047
7308 4.113248348236084
7309 4.114874362945557
7310 4.138302803039551
7311 4.124293327331543
7312 4.141499996185303
7313 4.181401252746582
7314 4.216155529022217
7315 4.126291275024414
7316 4.139916896820068
7317 4.191951751708984
7318 4.369898796081543
7319 4.404533863067627
7320 4.1724653244018555
7321 4.215478420257568
7322 3.9983320236206055
7323 4.171089172363281
7324 4.319736003875732
7325 4.454906463623047
7326 4.269137859344482
7327 4.30027437210083
7328 4.228443145751953
7329 4.415256023406982
7330 4.393194675445557
7331 4.104602813720703
7332 4.027729511260986
7333 4.264254570007324
7334 4.176979064941406
7335 4.283524036407471
7336 4.272707939147949
7337 4.100671291351318
7338 4.217917442321777
7339 4.172783374786377
7340 4.363173961639404
7341 4.259570121765137
7342 4.100764274597168
7343 4.310546398162842
7344 4.173995494842529
7345 4.139656066894531
7346 4.313943862915039
7347 4.388503074645996
7348 4.313448905944824
7349 4.217090606689453
7350 4.374694347381592
7351 4.267818450927734
7352 4.341248035430908
7353 4.355185508728027
7354 4.459935188293457
7355 4.279745101928711
7356 4.275617599487305
7357 4.391762733459473
7358 4.353226661682129
7359 4.514608860015869
7360 4.540369033813477
7361 4.290136337280273
7362 4.409747123718262
7363 4.500402450561523
7364 4.381767272949219
7365 4.387402534484863
7366 4.530024528503418
7367 4.526073455810547
7368 4.382887363433838
7369 4.442630767822266
7370 4.463718414306641
7371 4.43479061126709
7372 4.416418552398682
7373 4.4077067375183105
7374 4.577274799346924
7375 4.300235271453857
7376 4.134531021118164
7377 4.120503902435303
7378 4.09664249420166
7379 4.21808385848999
7380 3.9694113731384277
7381 4.136765003204346
7382 4.217998504638672
7383 4.130125999450684
7384 4.306179523468018
7385 4.270676612854004
7386 4.151336669921875
7387 4.309053897857666
7388 4.150243282318115
7389 4.200728893280029
7390 4.134361267089844
7391 4.1472272872924805
7392 4.190222263336182
7393 3.9998624324798584
7394 4.174732208251953
7395 4.062382221221924
7396 4.119178295135498
7397 4.142436981201172
7398 4.12186336517334
7399 4.132726192474365
7400 4.0058369636535645
7401 3.9524612426757813
7402 4.087074279785156
7403 4.189887046813965
7404 4.012669563293457
7405 4.130692481994629
7406 4.174562454223633
7407 4.254064083099365
7408 4.199443340301514
7409 4.252975940704346
7410 4.209527015686035
7411 4.29752779006958
7412 4.132431507110596
7413 4.22302770614624
7414 4.085432529449463
7415 4.092761993408203
7416 4.088061809539795
7417 4.200846195220947
7418 4.194151878356934
7419 4.239558696746826
7420 4.322232246398926
7421 4.309835433959961
7422 4.226305961608887
7423 4.265287399291992
7424 4.132724285125732
7425 4.338569164276123
7426 4.193297863006592
7427 4.205028057098389
7428 4.171344757080078
7429 4.103966236114502
7430 4.175973892211914
7431 4.074033737182617
7432 4.351022243499756
7433 4.1716532707214355
7434 4.168899059295654
7435 4.1479172706604
7436 4.160188674926758
7437 4.071798801422119
7438 4.128297328948975
7439 4.131004333496094
7440 4.036212921142578
7441 4.093107223510742
7442 4.263306140899658
7443 4.198733806610107
7444 4.171260833740234
7445 4.344910144805908
7446 4.19444465637207
7447 4.221063137054443
7448 4.295987129211426
7449 4.224905967712402
7450 4.199771404266357
7451 4.151646137237549
7452 4.1971306800842285
7453 4.10165548324585
7454 4.124239444732666
7455 4.086910724639893
7456 4.1389055252075195
7457 4.286548614501953
7458 4.093460559844971
7459 4.110863208770752
7460 4.126214027404785
7461 4.166510581970215
7462 4.259275436401367
7463 4.150778293609619
7464 4.093496322631836
7465 4.36631441116333
7466 4.372403621673584
7467 4.121659755706787
7468 4.167989730834961
7469 4.098741054534912
7470 4.02430534362793
7471 4.3283867835998535
7472 4.196473598480225
7473 4.167518615722656
7474 4.052565574645996
7475 4.152083873748779
7476 4.087924003601074
7477 4.063231468200684
7478 4.14125919342041
7479 3.9897401332855225
7480 4.016077995300293
7481 4.113585472106934
7482 4.060957431793213
7483 3.9720330238342285
7484 4.047540664672852
7485 3.9219353199005127
7486 3.9296422004699707
7487 4.0506591796875
7488 4.210801601409912
7489 4.158660411834717
7490 4.063271999359131
7491 4.109284400939941
7492 4.051438331604004
7493 4.072437763214111
7494 3.9771652221679688
7495 4.025839805603027
7496 4.064918518066406
7497 3.96785044670105
7498 4.041692733764648
7499 4.070318222045898
7500 4.032042026519775
7501 4.152929306030273
7502 4.071237087249756
7503 4.012692451477051
7504 4.018680095672607
7505 4.065418720245361
7506 3.9881539344787598
7507 4.066175937652588
7508 3.9792778491973877
7509 3.9063196182250977
7510 4.0615668296813965
7511 3.8535826206207275
7512 4.07396125793457
7513 4.1502909660339355
7514 4.008031368255615
7515 4.061473846435547
7516 4.130250453948975
7517 4.0478997230529785
7518 4.078178882598877
7519 4.172346591949463
7520 4.198911190032959
7521 4.121891021728516
7522 4.102771282196045
7523 4.062917232513428
7524 4.007310390472412
7525 4.2018046379089355
7526 4.009461879730225
7527 4.160838603973389
7528 4.084759712219238
7529 4.055179119110107
7530 4.067077159881592
7531 4.071161270141602
7532 4.021350383758545
7533 3.991950273513794
7534 3.8627400398254395
7535 3.9496817588806152
7536 4.027646541595459
7537 3.99759840965271
7538 3.9546074867248535
7539 4.009897232055664
7540 3.9447429180145264
7541 4.0445404052734375
7542 4.027871131896973
7543 4.056260108947754
7544 4.1073808670043945
7545 4.105628967285156
7546 3.959381341934204
7547 4.054904937744141
7548 3.9310405254364014
7549 3.9936630725860596
7550 3.981393814086914
7551 3.932955741882324
7552 3.9809675216674805
7553 3.9386491775512695
7554 4.04215145111084
7555 4.236888408660889
7556 4.17437744140625
7557 4.00861120223999
7558 4.100447177886963
7559 3.9953296184539795
7560 4.046653747558594
7561 4.143887042999268
7562 4.1140522956848145
7563 4.184441089630127
7564 4.061253547668457
7565 4.083500862121582
7566 4.0473127365112305
7567 4.170958042144775
7568 4.132691860198975
7569 4.051413536071777
7570 4.004717826843262
7571 4.220053672790527
7572 4.139124393463135
7573 4.196230888366699
7574 4.102537631988525
7575 4.19132137298584
7576 4.051405429840088
7577 3.9923624992370605
7578 4.05440092086792
7579 4.10040807723999
7580 4.1012372970581055
7581 3.912722587585449
7582 4.163254261016846
7583 3.883742570877075
7584 4.010374546051025
7585 3.998779773712158
7586 4.0793585777282715
7587 4.206938743591309
7588 3.986297130584717
7589 4.015944957733154
7590 4.054426670074463
7591 4.103810787200928
7592 4.23415470123291
7593 4.193545818328857
7594 4.069530963897705
7595 4.099266052246094
7596 4.124701023101807
7597 3.967648983001709
7598 3.8813979625701904
7599 4.087754726409912
7600 4.069399356842041
7601 4.021801471710205
7602 4.017419338226318
7603 4.194014072418213
7604 4.098354339599609
7605 4.095831871032715
7606 4.107666492462158
7607 4.028938293457031
7608 4.0469512939453125
7609 3.9346721172332764
7610 3.9087023735046387
7611 4.082203388214111
7612 4.209041118621826
7613 4.1723480224609375
7614 4.190682411193848
7615 4.135686874389648
7616 4.080897331237793
7617 4.019451141357422
7618 4.048046588897705
7619 3.9929678440093994
7620 4.18446683883667
7621 4.114578723907471
7622 4.141817569732666
7623 4.128457546234131
7624 4.028609275817871
7625 4.119965553283691
7626 4.114065647125244
7627 4.1077680587768555
7628 4.245393753051758
7629 4.246237277984619
7630 4.217135429382324
7631 4.045038223266602
7632 4.243489742279053
7633 4.09187126159668
7634 4.011592864990234
7635 4.08868932723999
7636 4.0345139503479
7637 4.133739471435547
7638 4.014123916625977
7639 4.16339635848999
7640 4.150871753692627
7641 4.0852508544921875
7642 4.113409042358398
7643 4.284936428070068
7644 4.321695327758789
7645 4.207256317138672
7646 4.084549427032471
7647 4.119205474853516
7648 4.1259355545043945
7649 4.118575572967529
7650 4.20479154586792
7651 4.174285888671875
7652 4.2283124923706055
7653 4.153780460357666
7654 4.068354606628418
7655 3.9464991092681885
7656 4.076184272766113
7657 4.020217418670654
7658 4.180909156799316
7659 4.099820613861084
7660 4.043190956115723
7661 4.029714107513428
7662 4.093485355377197
7663 4.1268391609191895
7664 4.093438148498535
7665 4.164610385894775
7666 4.178856372833252
7667 4.072882175445557
7668 4.194468021392822
7669 4.109610080718994
7670 4.207745552062988
7671 4.196138858795166
7672 4.277449131011963
7673 4.169702529907227
7674 4.219785690307617
7675 4.280289649963379
7676 4.188990592956543
7677 4.284999847412109
7678 4.101446151733398
7679 4.201304912567139
7680 4.113293170928955
7681 4.206543922424316
7682 4.284149646759033
7683 4.303225994110107
7684 4.23895788192749
7685 4.392980098724365
7686 4.34395170211792
7687 4.353187084197998
7688 4.339831829071045
7689 4.423084735870361
7690 4.301470756530762
7691 4.38262939453125
7692 4.391743183135986
7693 4.449423313140869
7694 4.414950370788574
7695 4.3224334716796875
7696 4.471983909606934
7697 4.494918346405029
7698 4.44406795501709
7699 4.411519527435303
7700 4.345606803894043
7701 4.418262958526611
7702 4.355523109436035
7703 4.311633110046387
7704 4.2588677406311035
7705 4.389497756958008
7706 4.381344795227051
7707 4.3464436531066895
7708 4.313309192657471
7709 4.351985454559326
7710 4.3685994148254395
7711 4.394146919250488
7712 4.4104533195495605
7713 4.47707462310791
7714 4.5067949295043945
7715 4.4236931800842285
7716 4.496787071228027
7717 4.355712413787842
7718 4.319904804229736
7719 4.451227188110352
7720 4.43471622467041
7721 4.380641937255859
7722 4.423433780670166
7723 4.394847869873047
7724 4.429015159606934
7725 4.25169038772583
7726 4.177126884460449
7727 4.26213264465332
7728 4.197044849395752
7729 4.294891357421875
7730 4.245735168457031
7731 4.213120460510254
7732 4.181057929992676
7733 4.074328422546387
7734 4.203816890716553
7735 4.357311725616455
7736 4.271517276763916
7737 4.364651679992676
7738 4.342701435089111
7739 4.284544467926025
7740 4.30755090713501
7741 4.342307090759277
7742 4.441564559936523
7743 4.336578845977783
7744 4.258887767791748
7745 4.411086559295654
7746 4.3236212730407715
7747 4.32607889175415
7748 4.34079647064209
7749 4.308565616607666
7750 4.300530433654785
7751 4.172399520874023
7752 4.276235580444336
7753 4.22485876083374
7754 4.2662835121154785
7755 4.399603843688965
7756 4.386318206787109
7757 4.385072231292725
7758 4.287335395812988
7759 4.3458662033081055
7760 4.324242115020752
7761 4.285614490509033
7762 4.350451469421387
7763 4.2823052406311035
7764 4.332902431488037
7765 4.363980293273926
7766 4.244696140289307
7767 4.311855792999268
7768 4.2994279861450195
7769 4.243860244750977
7770 4.305769920349121
7771 4.29205846786499
7772 4.403120994567871
7773 4.293859481811523
7774 4.287349700927734
7775 4.382096767425537
7776 4.418278694152832
7777 4.263849258422852
7778 4.391416549682617
7779 4.399986743927002
7780 4.236317157745361
7781 4.187406063079834
7782 4.347787857055664
7783 4.241438865661621
7784 4.280871391296387
7785 4.348837375640869
7786 4.395876884460449
7787 4.413931846618652
7788 4.474776268005371
7789 4.312939167022705
7790 4.368447780609131
7791 4.337766647338867
7792 4.2447333335876465
7793 4.377039909362793
7794 4.524230003356934
7795 4.390479564666748
7796 4.362697601318359
7797 4.393107891082764
7798 4.405428409576416
7799 4.248093605041504
7800 4.380040168762207
7801 4.309115409851074
7802 4.385552406311035
7803 4.5185065269470215
7804 4.454370498657227
7805 4.454474449157715
7806 4.4673614501953125
7807 4.3322014808654785
7808 4.3726701736450195
7809 4.413803577423096
7810 4.426324367523193
7811 4.4125590324401855
7812 4.478456497192383
7813 4.426090240478516
7814 4.388241767883301
7815 4.298242092132568
7816 4.589909553527832
7817 4.500813961029053
7818 4.540032863616943
7819 4.443228721618652
7820 4.435115337371826
7821 4.470722675323486
7822 4.361080169677734
7823 4.4262847900390625
7824 4.277923583984375
7825 4.467548847198486
7826 4.437863349914551
7827 4.346357345581055
7828 4.5206451416015625
7829 4.546462535858154
7830 4.4760894775390625
7831 4.402997970581055
7832 4.533207893371582
7833 4.439699649810791
7834 4.563120365142822
7835 4.48921537399292
7836 4.40561580657959
7837 4.461548328399658
7838 4.5543012619018555
7839 4.502407073974609
7840 4.606359004974365
7841 4.529357433319092
7842 4.485114097595215
7843 4.409333229064941
7844 4.457480430603027
7845 4.506509304046631
7846 4.483365058898926
7847 4.332579612731934
7848 4.488685607910156
7849 4.496317386627197
7850 4.514573574066162
7851 4.452523231506348
7852 4.417033672332764
7853 4.358787536621094
7854 4.396498203277588
7855 4.3660407066345215
7856 4.385042667388916
7857 4.3880391120910645
7858 4.415961742401123
7859 4.459447860717773
7860 4.326610088348389
7861 4.350504398345947
7862 4.327641487121582
7863 4.391746997833252
7864 4.327059745788574
7865 4.288601875305176
7866 4.282747268676758
7867 4.319986820220947
7868 4.2749714851379395
7869 4.394529819488525
7870 4.4320454597473145
7871 4.379925727844238
7872 4.313906192779541
7873 4.391122341156006
7874 4.377132415771484
7875 4.342326641082764
7876 4.358705997467041
7877 4.4157185554504395
7878 4.454300880432129
7879 4.390701770782471
7880 4.317441940307617
7881 4.343477725982666
7882 4.346192836761475
7883 4.36800479888916
7884 4.424531936645508
7885 4.318269729614258
7886 4.499015808105469
7887 4.328487873077393
7888 4.373382091522217
7889 4.363865375518799
7890 4.304955005645752
7891 4.268571853637695
7892 4.4183244705200195
7893 4.42424201965332
7894 4.299099922180176
7895 4.292349338531494
7896 4.299864292144775
7897 4.284697532653809
7898 4.2885613441467285
7899 4.225582122802734
7900 4.2764153480529785
7901 4.388280391693115
7902 4.367276191711426
7903 4.355175495147705
7904 4.315629482269287
7905 4.3390631675720215
7906 4.315700054168701
7907 4.306327819824219
7908 4.307356834411621
7909 4.391202926635742
7910 4.327413558959961
7911 4.462891578674316
7912 4.350638389587402
7913 4.318540573120117
7914 4.250919342041016
7915 4.239853858947754
7916 4.397411346435547
7917 4.27637243270874
7918 4.317846298217773
7919 4.222985744476318
7920 4.310695648193359
7921 4.361539363861084
7922 4.331483364105225
7923 4.4895477294921875
7924 4.278891563415527
7925 4.319028377532959
7926 4.295619964599609
7927 4.295487880706787
7928 4.389735221862793
7929 4.333042621612549
7930 4.318552017211914
7931 4.384531021118164
7932 4.347555637359619
7933 4.404077053070068
7934 4.5114240646362305
7935 4.389703273773193
7936 4.34837007522583
7937 4.385994911193848
7938 4.390453338623047
7939 4.492237091064453
7940 4.357603549957275
7941 4.3250579833984375
7942 4.341015815734863
7943 4.442532539367676
7944 4.611813545227051
7945 4.566342353820801
7946 4.428507328033447
7947 4.388617515563965
7948 4.348792552947998
7949 4.260494232177734
7950 4.356626033782959
7951 4.359622478485107
7952 4.404534816741943
7953 4.389128684997559
7954 4.442330837249756
7955 4.443231105804443
7956 4.4538187980651855
7957 4.374721527099609
7958 4.348042011260986
7959 4.468569755554199
7960 4.540510654449463
7961 4.312171459197998
7962 4.341281890869141
7963 4.378100872039795
7964 4.424797534942627
7965 4.361950874328613
7966 4.479890823364258
7967 4.432919979095459
7968 4.454540729522705
7969 4.292709827423096
7970 4.349448204040527
7971 4.457475185394287
7972 4.372424125671387
7973 4.30718994140625
7974 4.436359882354736
7975 4.25288200378418
7976 4.391265869140625
7977 4.482832908630371
7978 4.412481784820557
7979 4.3808064460754395
7980 4.445328712463379
7981 4.3919196128845215
7982 4.374125957489014
7983 4.475759029388428
7984 4.429037094116211
7985 4.459681034088135
7986 4.338051795959473
7987 4.489556789398193
7988 4.532287120819092
7989 4.547735691070557
7990 4.399209499359131
7991 4.356671333312988
7992 4.328895092010498
7993 4.345696926116943
7994 4.473875045776367
7995 4.711393356323242
7996 4.4457831382751465
7997 4.455020427703857
7998 4.464794635772705
7999 4.363620281219482
8000 4.40931510925293
8001 4.387778282165527
8002 4.36021614074707
8003 4.369686126708984
8004 4.346444129943848
8005 4.3613409996032715
8006 4.398325443267822
8007 4.446837902069092
8008 4.336660861968994
8009 4.389220714569092
8010 4.357094764709473
8011 4.431881427764893
8012 4.384015083312988
8013 4.38912296295166
8014 4.324856758117676
8015 4.363366603851318
8016 4.621687889099121
8017 4.444477081298828
8018 4.464905261993408
8019 4.503549575805664
8020 4.53112268447876
8021 4.434844493865967
8022 4.402543544769287
8023 4.468428611755371
8024 4.48989725112915
8025 4.414358139038086
8026 4.536362171173096
8027 4.58803129196167
8028 4.569006443023682
8029 4.636102676391602
8030 4.41563081741333
8031 4.611375331878662
8032 4.675688743591309
8033 4.498285293579102
8034 4.505344390869141
8035 4.497997283935547
8036 4.46346378326416
8037 4.473091125488281
8038 4.4630632400512695
8039 4.396181106567383
8040 4.439723014831543
8041 4.407789707183838
8042 4.2695231437683105
8043 4.515681266784668
8044 4.3799920082092285
8045 4.519779205322266
8046 4.487886428833008
8047 4.5203857421875
8048 4.350118160247803
8049 4.465821266174316
8050 4.485433578491211
8051 4.444572448730469
8052 4.420754432678223
8053 4.387566566467285
8054 4.323934555053711
8055 4.373943328857422
8056 4.319308280944824
8057 4.401902675628662
8058 4.470205783843994
8059 4.367325305938721
8060 4.478991508483887
8061 4.415598392486572
8062 4.354396820068359
8063 4.456764221191406
8064 4.437394618988037
8065 4.487115383148193
8066 4.4057936668396
8067 4.408857345581055
8068 4.342499732971191
8069 4.495150089263916
8070 4.499217510223389
8071 4.478397846221924
8072 4.472702980041504
8073 4.430180072784424
8074 4.37899923324585
8075 4.391672611236572
8076 4.522241115570068
8077 4.533201694488525
8078 4.47571325302124
8079 4.437019348144531
8080 4.443329334259033
8081 4.449611186981201
8082 4.4339985847473145
8083 4.393839359283447
8084 4.421688079833984
8085 4.293823719024658
8086 4.344681739807129
8087 4.338986396789551
8088 4.4227986335754395
8089 4.304656028747559
8090 4.356765270233154
8091 4.172623634338379
8092 4.279810428619385
8093 4.385618209838867
8094 4.401247024536133
8095 4.374208450317383
8096 4.45229959487915
8097 4.347395896911621
8098 4.435705661773682
8099 4.264342784881592
8100 4.35711669921875
8101 4.327607154846191
8102 4.323641300201416
8103 4.322793483734131
8104 4.290804386138916
8105 4.319940567016602
8106 4.35156774520874
8107 4.294280529022217
8108 4.304897308349609
8109 4.145171165466309
8110 4.257451057434082
8111 4.182805061340332
8112 4.412933826446533
8113 4.322277545928955
8114 4.25441312789917
8115 4.3374481201171875
8116 4.326622486114502
8117 4.357522010803223
8118 4.265540599822998
8119 4.240910530090332
8120 4.274539947509766
8121 4.2944536209106445
8122 4.2894744873046875
8123 4.472947120666504
8124 4.408166885375977
8125 4.360407829284668
8126 4.395185947418213
8127 4.305268287658691
8128 4.358778476715088
8129 4.2059783935546875
8130 4.390121936798096
8131 4.303668022155762
8132 4.387856960296631
8133 4.391716480255127
8134 4.428126335144043
8135 4.360833644866943
8136 4.551131248474121
8137 4.354066371917725
8138 4.379438400268555
8139 4.511463165283203
8140 4.456089496612549
8141 4.341839790344238
8142 4.414129257202148
8143 4.324462413787842
8144 4.316022872924805
8145 4.368018627166748
8146 4.30420446395874
8147 4.449102401733398
8148 4.361596584320068
8149 4.369089603424072
8150 4.4283857345581055
8151 4.336368560791016
8152 4.5224127769470215
8153 4.2788848876953125
8154 4.360668182373047
8155 4.413331508636475
8156 4.434215545654297
8157 4.362780570983887
8158 4.504144191741943
8159 4.368536949157715
8160 4.335240840911865
8161 4.34930944442749
8162 4.4201788902282715
8163 4.287839412689209
8164 4.384516716003418
8165 4.327365398406982
8166 4.4039506912231445
8167 4.36801815032959
8168 4.497841835021973
8169 4.373689651489258
8170 4.4160237312316895
8171 4.304807662963867
8172 4.241855621337891
8173 4.341779708862305
8174 4.365110874176025
8175 4.316415309906006
8176 4.522197723388672
8177 4.3863630294799805
8178 4.554081916809082
8179 4.414714336395264
8180 4.362503528594971
8181 4.3712477684021
8182 4.2177205085754395
8183 4.446077823638916
8184 4.3871002197265625
8185 4.349710464477539
8186 4.378036975860596
8187 4.419137001037598
8188 4.463561058044434
8189 4.606937885284424
8190 4.508394241333008
8191 4.52154016494751
8192 4.465991973876953
8193 4.484166145324707
8194 4.4894514083862305
8195 4.421022891998291
8196 4.432317733764648
8197 4.501455783843994
8198 4.423291206359863
8199 4.429168701171875
8200 4.440628528594971
8201 4.525890350341797
8202 4.5008416175842285
8203 4.49528169631958
8204 4.513193130493164
8205 4.442276477813721
8206 4.336065292358398
8207 4.425164699554443
8208 4.377917766571045
8209 4.489850997924805
8210 4.45878267288208
8211 4.5441975593566895
8212 4.389387130737305
8213 4.3987531661987305
8214 4.472219944000244
8215 4.390534400939941
8216 4.542273044586182
8217 4.457304000854492
8218 4.442039489746094
8219 4.402353286743164
8220 4.522017478942871
8221 4.49684476852417
8222 4.4383697509765625
8223 4.4786553382873535
8224 4.523858070373535
8225 4.558210849761963
8226 4.494948387145996
8227 4.485843181610107
8228 4.509097576141357
8229 4.500661373138428
8230 4.3685479164123535
8231 4.537497520446777
8232 4.417823791503906
8233 4.629030227661133
8234 4.482793807983398
8235 4.557278156280518
8236 4.531844615936279
8237 4.47590970993042
8238 4.4831414222717285
8239 4.359414577484131
8240 4.452085971832275
8241 4.424433708190918
8242 4.600385665893555
8243 4.378412246704102
8244 4.384795665740967
8245 4.2823567390441895
8246 4.475350856781006
8247 4.501944541931152
8248 4.635424613952637
8249 4.616816520690918
8250 4.717052936553955
8251 4.593294143676758
8252 4.578353404998779
8253 4.530477523803711
8254 4.557845592498779
8255 4.338849067687988
8256 4.374993324279785
8257 4.336230754852295
8258 4.453415870666504
8259 4.3226118087768555
8260 4.373035430908203
8261 4.3061203956604
8262 4.253714084625244
8263 4.291096210479736
8264 4.398672103881836
8265 4.264357089996338
8266 4.286956787109375
8267 4.485084533691406
8268 4.406580924987793
8269 4.46899938583374
8270 4.386046409606934
8271 4.116285800933838
8272 4.1752800941467285
8273 4.254746913909912
8274 4.100607395172119
8275 4.32679557800293
8276 4.34187650680542
8277 4.227290153503418
8278 4.228390216827393
8279 4.3621087074279785
8280 4.252342224121094
8281 4.391591548919678
8282 4.474140167236328
8283 4.419250011444092
8284 4.198487758636475
8285 4.276061534881592
8286 4.283515930175781
8287 4.352962970733643
8288 4.413757801055908
8289 4.631467819213867
8290 4.46370792388916
8291 4.35627555847168
8292 4.460904598236084
8293 4.456099510192871
8294 4.412067890167236
8295 4.312112808227539
8296 4.529349327087402
8297 4.4854817390441895
8298 4.409078121185303
8299 4.4480299949646
8300 4.398665904998779
8301 4.509740829467773
8302 4.475439548492432
8303 4.678287029266357
8304 4.639052391052246
8305 4.7187886238098145
8306 4.553536891937256
8307 4.651013374328613
8308 4.655612468719482
8309 4.591598033905029
8310 4.6400065422058105
8311 4.656435966491699
8312 4.673762798309326
8313 4.737024784088135
8314 4.6526875495910645
8315 4.650009632110596
8316 4.665675640106201
8317 4.766940593719482
8318 4.6736321449279785
8319 4.688877105712891
8320 4.499607086181641
8321 4.597350120544434
8322 4.553109645843506
8323 4.529941082000732
8324 4.452977657318115
8325 4.566308975219727
8326 4.504138469696045
8327 4.613999366760254
8328 4.710360050201416
8329 4.506975173950195
8330 4.616457939147949
8331 4.657588005065918
8332 4.55720853805542
8333 4.710812091827393
8334 4.550373554229736
8335 4.530989170074463
8336 4.593749046325684
8337 4.445897579193115
8338 4.737778186798096
8339 4.650177001953125
8340 4.627231121063232
8341 4.498250484466553
8342 4.432382106781006
8343 4.556145191192627
8344 4.6334686279296875
8345 4.7257914543151855
8346 4.699103832244873
8347 4.553869247436523
8348 4.501554012298584
8349 4.504711627960205
8350 4.471355438232422
8351 4.449743747711182
8352 4.5768866539001465
8353 4.457455158233643
8354 4.520785331726074
8355 4.583737373352051
8356 4.5178985595703125
8357 4.506442546844482
8358 4.540583610534668
8359 4.390702724456787
8360 4.448696136474609
8361 4.495351791381836
8362 4.581993579864502
8363 4.463179588317871
8364 4.587903022766113
8365 4.4660964012146
8366 4.550800323486328
8367 4.483132362365723
8368 4.400952339172363
8369 4.52570104598999
8370 4.411713600158691
8371 4.476853370666504
8372 4.600917816162109
8373 4.357949733734131
8374 4.420251369476318
8375 4.489181041717529
8376 4.438918590545654
8377 4.500201225280762
8378 4.555539131164551
8379 4.465516090393066
8380 4.580428123474121
8381 4.446732521057129
8382 4.509487152099609
8383 4.496979236602783
8384 4.424406051635742
8385 4.43951416015625
8386 4.450736045837402
8387 4.533317565917969
8388 4.448338985443115
8389 4.40825891494751
8390 4.437038421630859
8391 4.499353408813477
8392 4.578095436096191
8393 4.5655293464660645
8394 4.520179271697998
8395 4.459962844848633
8396 4.57313871383667
8397 4.672918796539307
8398 4.416589736938477
8399 4.434751033782959
8400 4.4318976402282715
8401 4.564465522766113
8402 4.410484790802002
8403 4.266195297241211
8404 4.439380645751953
8405 4.433406829833984
8406 4.317313194274902
8407 4.370134353637695
8408 4.3686442375183105
8409 4.301323890686035
8410 4.389756679534912
8411 4.382393836975098
8412 4.504026889801025
8413 4.437562465667725
8414 4.271219730377197
8415 4.411617279052734
8416 4.465780258178711
8417 4.305423736572266
8418 4.529941082000732
8419 4.500679016113281
8420 4.539989948272705
8421 4.614128112792969
8422 4.557916164398193
8423 4.500254154205322
8424 4.314718723297119
8425 4.333655834197998
8426 4.453098773956299
8427 4.5072340965271
8428 4.362221717834473
8429 4.338074207305908
8430 4.367589950561523
8431 4.546083927154541
8432 4.49040412902832
8433 4.405625820159912
8434 4.472774028778076
8435 4.436247825622559
8436 4.33782958984375
8437 4.375311851501465
8438 4.28181791305542
8439 4.239658355712891
8440 4.357223033905029
8441 4.165346145629883
8442 4.337400436401367
8443 4.1906938552856445
8444 4.364162921905518
8445 4.271427154541016
8446 4.341648101806641
8447 4.297472953796387
8448 4.318615436553955
8449 4.383785724639893
8450 4.375283241271973
8451 4.250652313232422
8452 4.14878511428833
8453 4.283018112182617
8454 4.319944381713867
8455 4.368157386779785
8456 4.299549579620361
8457 4.161372184753418
8458 4.167132377624512
8459 4.169632911682129
8460 4.3725080490112305
8461 4.336933135986328
8462 4.37636661529541
8463 4.257587432861328
8464 4.440945625305176
8465 4.29349946975708
8466 4.519489765167236
8467 4.500161170959473
8468 4.474498748779297
8469 4.450290679931641
8470 4.301545143127441
8471 4.148453235626221
8472 4.3114237785339355
8473 4.220211029052734
8474 4.362023830413818
8475 4.271905899047852
8476 4.2087907791137695
8477 4.2602362632751465
8478 4.071786880493164
8479 4.245375633239746
8480 4.176668167114258
8481 4.150156021118164
8482 4.231383323669434
8483 4.308965682983398
8484 4.220150470733643
8485 4.377072334289551
8486 4.249423027038574
8487 4.378487586975098
8488 4.235133171081543
8489 4.365531921386719
8490 4.347996234893799
8491 4.301239013671875
8492 4.476734638214111
8493 4.171383380889893
8494 4.358102321624756
8495 4.411802768707275
8496 4.3840436935424805
8497 4.123855113983154
8498 4.243655681610107
8499 4.324681758880615
8500 4.124866485595703
8501 4.358105182647705
8502 4.548262119293213
8503 4.440863132476807
8504 4.412117004394531
8505 4.454226493835449
8506 4.421673774719238
8507 4.45168924331665
8508 4.417294025421143
8509 4.520936012268066
8510 4.547224998474121
8511 4.3084869384765625
8512 4.171250820159912
8513 4.185447692871094
8514 4.2904052734375
8515 4.406754493713379
8516 4.561945915222168
8517 4.569632530212402
8518 4.4411301612854
8519 4.307511329650879
8520 4.373435020446777
8521 4.398067951202393
8522 4.482362747192383
8523 4.239518642425537
8524 4.190366268157959
8525 4.216996192932129
8526 4.2696943283081055
8527 4.214634895324707
8528 4.2232489585876465
8529 4.277935028076172
8530 4.312674045562744
8531 4.283149242401123
8532 4.43803596496582
8533 4.303901672363281
8534 4.20802640914917
8535 4.302659034729004
8536 4.305836200714111
8537 4.371814250946045
8538 4.455541610717773
8539 4.5161213874816895
8540 4.518649578094482
8541 4.449920177459717
8542 4.4748382568359375
8543 4.4754791259765625
8544 4.361008644104004
8545 4.357039451599121
8546 4.296997547149658
8547 4.365533828735352
8548 4.431563854217529
8549 4.318389415740967
8550 4.376235008239746
8551 4.420499801635742
8552 4.395583152770996
8553 4.4378132820129395
8554 4.48617696762085
8555 4.33838415145874
8556 4.4685821533203125
8557 4.337554931640625
8558 4.566749572753906
8559 4.48365592956543
8560 4.509554386138916
8561 4.487786293029785
8562 4.494200706481934
8563 4.464109897613525
8564 4.38877010345459
8565 4.3645920753479
8566 4.446267127990723
8567 4.453942775726318
8568 4.46135950088501
8569 4.388505935668945
8570 4.299459457397461
8571 4.371087551116943
8572 4.335749626159668
8573 4.370932579040527
8574 4.472171306610107
8575 4.484593391418457
8576 4.3871378898620605
8577 4.184968948364258
8578 4.215433120727539
8579 4.299591541290283
8580 4.300108432769775
8581 4.387501239776611
8582 4.382976531982422
8583 4.292089462280273
8584 4.388628005981445
8585 4.295661926269531
8586 4.35427188873291
8587 4.356512546539307
8588 4.414895534515381
8589 4.326846122741699
8590 4.235916614532471
8591 4.3167619705200195
8592 4.3010029792785645
8593 4.171539783477783
8594 4.233656883239746
8595 4.139713764190674
8596 4.171340465545654
8597 4.183059215545654
8598 4.183069705963135
8599 4.309445381164551
8600 4.217343807220459
8601 4.194146156311035
8602 4.256840705871582
8603 4.237844944000244
8604 4.264952182769775
8605 4.346634864807129
8606 4.321399688720703
8607 4.3023905754089355
8608 4.363447189331055
8609 4.320898532867432
8610 4.263014316558838
8611 4.263450622558594
8612 4.2655930519104
8613 4.1373419761657715
8614 4.295650959014893
8615 4.202060699462891
8616 4.185236930847168
8617 4.1623759269714355
8618 4.222244739532471
8619 4.186389446258545
8620 4.2277631759643555
8621 4.325206756591797
8622 4.2585601806640625
8623 4.212759971618652
8624 4.2021965980529785
8625 4.268909454345703
8626 4.3100810050964355
8627 4.231128215789795
8628 4.296629905700684
8629 4.292393684387207
8630 4.289885997772217
8631 4.268535137176514
8632 4.381453037261963
8633 4.432558536529541
8634 4.546726226806641
8635 4.37834358215332
8636 4.300955772399902
8637 4.220496654510498
8638 4.308805465698242
8639 4.309046268463135
8640 4.424507141113281
8641 4.451339244842529
8642 4.305264472961426
8643 4.215528964996338
8644 4.347318649291992
8645 4.314416408538818
8646 4.185987949371338
8647 4.338113307952881
8648 4.3379225730896
8649 4.264548301696777
8650 4.346489429473877
8651 4.232714653015137
8652 4.262714385986328
8653 4.4028754234313965
8654 4.316977500915527
8655 4.246837615966797
8656 4.3041582107543945
8657 4.3724799156188965
8658 4.323233127593994
8659 4.303531169891357
8660 4.360885143280029
8661 4.2521796226501465
8662 4.3001508712768555
8663 4.337602138519287
8664 4.350059986114502
8665 4.442619323730469
8666 4.409310817718506
8667 4.436783790588379
8668 4.484823703765869
8669 4.3701677322387695
8670 4.115604877471924
8671 4.153478145599365
8672 4.372292995452881
8673 4.182738304138184
8674 4.196427345275879
8675 4.251636505126953
8676 4.187328338623047
8677 4.186044692993164
8678 4.262442588806152
8679 4.2448859214782715
8680 4.262639999389648
8681 4.3179426193237305
8682 4.2750468254089355
8683 4.350650310516357
8684 4.157704830169678
8685 4.21441650390625
8686 4.2195587158203125
8687 4.21668004989624
8688 4.341202735900879
8689 4.289822578430176
8690 4.301828861236572
8691 4.220643043518066
8692 4.213960647583008
8693 4.30765438079834
8694 4.135725498199463
8695 4.081838130950928
8696 4.141268730163574
8697 4.238785743713379
8698 4.2255778312683105
8699 4.210178852081299
8700 4.489229679107666
8701 4.342721939086914
8702 4.205596923828125
8703 4.249975681304932
8704 4.22690486907959
8705 4.224485397338867
8706 4.11193323135376
8707 4.13561487197876
8708 4.111043453216553
8709 4.161838054656982
8710 4.122833728790283
8711 4.357788562774658
8712 4.266245365142822
8713 4.150415897369385
8714 3.9339590072631836
8715 3.899460554122925
8716 4.064974784851074
8717 3.9693572521209717
8718 3.9254109859466553
8719 4.0364813804626465
8720 4.1195783615112305
8721 4.019473552703857
8722 4.129306793212891
8723 3.985136032104492
8724 4.215369701385498
8725 4.172311782836914
8726 4.205875873565674
8727 4.11793851852417
8728 4.269018650054932
8729 4.295077800750732
8730 4.097341537475586
8731 4.330539703369141
8732 4.272024631500244
8733 4.284831523895264
8734 4.323982238769531
8735 4.307518482208252
8736 4.256117343902588
8737 4.137950897216797
8738 4.272302627563477
8739 4.204384803771973
8740 3.979322671890259
8741 4.154231548309326
8742 4.111328125
8743 4.102175235748291
8744 4.235269546508789
8745 4.12244987487793
8746 4.1690216064453125
8747 3.99416446685791
8748 4.149207592010498
8749 4.126552104949951
8750 4.1884918212890625
8751 4.091230869293213
8752 4.044424057006836
8753 3.961885690689087
8754 3.8480210304260254
8755 3.88210129737854
8756 4.129009246826172
8757 3.957338571548462
8758 3.902000665664673
8759 3.8989486694335938
8760 3.959994077682495
8761 3.878965139389038
8762 3.8929216861724854
8763 4.008786201477051
8764 3.8416616916656494
8765 3.884660243988037
8766 4.002044677734375
8767 4.112755298614502
8768 3.921689987182617
8769 3.931955099105835
8770 3.8225018978118896
8771 3.988814353942871
8772 4.021491527557373
8773 3.8190035820007324
8774 3.9432363510131836
8775 3.912836790084839
8776 3.9652657508850098
8777 3.989901304244995
8778 3.8970258235931396
8779 3.9502172470092773
8780 3.742767572402954
8781 3.887006998062134
8782 3.9623115062713623
8783 3.8715646266937256
8784 3.814177989959717
8785 3.7957866191864014
8786 3.792783260345459
8787 3.760056495666504
8788 3.880788803100586
8789 3.9267024993896484
8790 3.891815662384033
8791 4.017573356628418
8792 4.005436897277832
8793 4.062231063842773
8794 4.042015552520752
8795 4.0545525550842285
8796 3.922189712524414
8797 3.809412717819214
8798 3.8963608741760254
8799 3.8583011627197266
8800 3.88313627243042
8801 3.9108407497406006
8802 3.9469966888427734
8803 3.8679380416870117
8804 4.0846686363220215
8805 4.175541400909424
8806 3.9537179470062256
8807 3.9832029342651367
8808 4.065003395080566
8809 4.085391998291016
8810 4.037411689758301
8811 4.0691046714782715
8812 3.980415105819702
8813 3.9433493614196777
8814 3.8726389408111572
8815 3.916856527328491
8816 3.963822603225708
8817 4.026251316070557
8818 4.055454254150391
8819 3.8870553970336914
8820 3.9462878704071045
8821 4.062084674835205
8822 3.945159673690796
8823 4.090261936187744
8824 4.167325973510742
8825 4.20653772354126
8826 4.238050937652588
8827 4.317184925079346
8828 4.270967960357666
8829 4.416868686676025
8830 4.252706527709961
8831 4.283083438873291
8832 4.272362232208252
8833 4.373696804046631
8834 4.381926536560059
8835 4.477613925933838
8836 4.443817615509033
8837 4.544116020202637
8838 4.482344627380371
8839 4.463311672210693
8840 4.361892223358154
8841 4.383437633514404
8842 4.420347690582275
8843 4.371399402618408
8844 4.249941825866699
8845 4.355930805206299
8846 4.456964015960693
8847 4.363551616668701
8848 4.380913734436035
8849 4.416347980499268
8850 4.569594860076904
8851 4.643370151519775
8852 4.447649002075195
8853 4.448480129241943
8854 4.386509895324707
8855 4.278675079345703
8856 4.397346496582031
8857 4.378859996795654
8858 4.338194847106934
8859 4.405662536621094
8860 4.43810510635376
8861 4.454373359680176
8862 4.457256317138672
8863 4.544454574584961
8864 4.465506553649902
8865 4.353909969329834
8866 4.282232284545898
8867 4.295731067657471
8868 4.414576053619385
8869 4.3437089920043945
8870 4.3545637130737305
8871 4.269647121429443
8872 4.3052144050598145
8873 4.284787178039551
8874 4.355062484741211
8875 4.324878215789795
8876 4.306242942810059
8877 4.335778713226318
8878 4.352200031280518
8879 4.399110794067383
8880 4.56242036819458
8881 4.6007771492004395
8882 4.430886745452881
8883 4.309021472930908
8884 4.361084938049316
8885 4.598732948303223
8886 4.605432033538818
8887 4.604053020477295
8888 4.471161365509033
8889 4.393381118774414
8890 4.444368839263916
8891 4.423027992248535
8892 4.541028022766113
8893 4.361981391906738
8894 4.58995246887207
8895 4.473083972930908
8896 4.496081352233887
8897 4.596884250640869
8898 4.535959720611572
8899 4.527000427246094
8900 4.472774982452393
8901 4.537800312042236
8902 4.454166889190674
8903 4.532191753387451
8904 4.468502044677734
8905 4.545856952667236
8906 4.618890285491943
8907 4.550352573394775
8908 4.546575546264648
8909 4.680263519287109
8910 4.606496334075928
8911 4.627396106719971
8912 4.703372955322266
8913 4.609736442565918
8914 4.82462739944458
8915 4.707082271575928
8916 4.6247735023498535
8917 4.809532642364502
8918 4.928247451782227
8919 4.785791873931885
8920 4.554104328155518
8921 4.560746192932129
8922 4.543074607849121
8923 4.6527886390686035
8924 4.575172424316406
8925 4.6128339767456055
8926 4.573861598968506
8927 4.577977180480957
8928 4.631306171417236
8929 4.4271650314331055
8930 4.432565689086914
8931 4.304793834686279
8932 4.277336597442627
8933 4.426980972290039
8934 4.468902587890625
8935 4.343808650970459
8936 4.312044143676758
8937 4.33685302734375
8938 4.470046043395996
8939 4.3884124755859375
8940 4.457808971405029
8941 4.337937831878662
8942 4.479641914367676
8943 4.40382719039917
8944 4.386003494262695
8945 4.272693157196045
8946 4.3059401512146
8947 4.144652843475342
8948 4.397069931030273
8949 4.424136161804199
8950 4.353344440460205
8951 4.286431789398193
8952 4.4034881591796875
8953 4.29828405380249
8954 4.347170352935791
8955 4.352489471435547
8956 4.287742614746094
8957 4.381675720214844
8958 4.330920219421387
8959 4.301390647888184
8960 4.27506160736084
8961 4.260711669921875
8962 4.286271572113037
8963 4.181174278259277
8964 4.206177711486816
8965 4.143762111663818
8966 4.3587727546691895
8967 4.185715675354004
8968 4.378906726837158
8969 4.359357833862305
8970 4.322923183441162
8971 4.211947441101074
8972 4.1868977546691895
8973 4.1517534255981445
8974 4.161744117736816
8975 4.145360469818115
8976 4.115442752838135
8977 4.220090866088867
8978 4.290489673614502
8979 4.1954803466796875
8980 4.397238731384277
8981 4.169693470001221
8982 4.248392581939697
8983 4.396312236785889
8984 4.26118278503418
8985 4.306667327880859
8986 4.315460205078125
8987 4.367551803588867
8988 4.391744613647461
8989 4.431634902954102
8990 4.419121265411377
8991 4.282458782196045
8992 4.374831676483154
8993 4.3270463943481445
8994 4.468169689178467
8995 4.567209243774414
8996 4.267546653747559
8997 4.353270053863525
8998 4.205099582672119
8999 4.564594268798828
9000 4.304000377655029
9001 4.379642009735107
9002 4.328697204589844
9003 4.236699104309082
9004 4.371120452880859
9005 4.23971700668335
9006 4.211874961853027
9007 4.383672714233398
9008 4.320909023284912
9009 4.38859224319458
9010 4.149186611175537
9011 4.195362567901611
9012 4.175313472747803
9013 4.093881130218506
9014 4.26397705078125
9015 4.288610935211182
9016 4.312003135681152
9017 4.33380651473999
9018 4.27959680557251
9019 4.293972969055176
9020 4.164393901824951
9021 4.399065017700195
9022 4.290965557098389
9023 4.380751609802246
9024 4.245708465576172
9025 4.3536601066589355
9026 4.348203659057617
9027 4.305286407470703
9028 4.249780178070068
9029 4.282256126403809
9030 4.268226146697998
9031 4.27391242980957
9032 4.300807476043701
9033 4.474449157714844
9034 4.54244327545166
9035 4.42968225479126
9036 4.362830638885498
9037 4.145585060119629
9038 4.3444342613220215
9039 4.159425258636475
9040 4.2177252769470215
9041 4.2213544845581055
9042 4.321106433868408
9043 4.318191051483154
9044 4.262392520904541
9045 4.4390106201171875
9046 4.48573112487793
9047 4.397403240203857
9048 4.653052806854248
9049 4.517991065979004
9050 4.53509521484375
9051 4.445732593536377
9052 4.443820476531982
9053 4.622954368591309
9054 4.376205921173096
9055 4.649281024932861
9056 4.4873552322387695
9057 4.546454429626465
9058 4.435624599456787
9059 4.2430033683776855
9060 4.2363409996032715
9061 4.186459541320801
9062 4.372845649719238
9063 4.356186389923096
9064 4.456860542297363
9065 4.391617774963379
9066 4.360511779785156
9067 4.3294148445129395
9068 4.282069206237793
9069 4.423603057861328
9070 4.251791477203369
9071 4.428149700164795
9072 4.456455230712891
9073 4.327546119689941
9074 4.297743320465088
9075 4.2435712814331055
9076 4.174520492553711
9077 4.176199436187744
9078 4.269332408905029
9079 4.283022403717041
9080 4.2967209815979
9081 4.306937217712402
9082 4.187987804412842
9083 4.218325614929199
9084 4.100021839141846
9085 4.351748466491699
9086 4.254293441772461
9087 4.099815845489502
9088 4.121740341186523
9089 4.178174018859863
9090 4.121324062347412
9091 4.205841064453125
9092 4.253769397735596
9093 4.118307590484619
9094 4.258920669555664
9095 4.262188911437988
9096 4.143642425537109
9097 4.30369234085083
9098 4.179412841796875
9099 4.124293804168701
9100 4.210461139678955
9101 4.097517013549805
9102 4.143950462341309
9103 4.2322282791137695
9104 4.249716281890869
9105 4.268861770629883
9106 4.394166469573975
9107 4.28023099899292
9108 4.415532112121582
9109 4.378046035766602
9110 4.3985595703125
9111 4.293177604675293
9112 4.205358028411865
9113 4.343382835388184
9114 4.268255710601807
9115 4.265433311462402
9116 4.239251613616943
9117 4.209842205047607
9118 4.483242034912109
9119 4.382604598999023
9120 4.3685760498046875
9121 4.2795023918151855
9122 4.420076847076416
9123 4.384054660797119
9124 4.350313186645508
9125 4.399683475494385
9126 4.4583330154418945
9127 4.326318740844727
9128 4.439060688018799
9129 4.440711975097656
9130 4.3112006187438965
9131 4.4441609382629395
9132 4.306000709533691
9133 4.352169990539551
9134 4.304101943969727
9135 4.346895217895508
9136 4.383752822875977
9137 4.35250186920166
9138 4.448627948760986
9139 4.577108383178711
9140 4.5834245681762695
9141 4.449448108673096
9142 4.514652252197266
9143 4.502991676330566
9144 4.599076271057129
9145 4.605017185211182
9146 4.391641139984131
9147 4.303281784057617
9148 4.303674221038818
9149 4.429060935974121
9150 4.38121223449707
9151 4.431083679199219
9152 4.42421817779541
9153 4.3708815574646
9154 4.466136455535889
9155 4.364134311676025
9156 4.297539234161377
9157 4.241170406341553
9158 4.422213077545166
9159 4.227181911468506
9160 4.213639736175537
9161 4.321035861968994
9162 4.186068534851074
9163 4.288373947143555
9164 4.1944580078125
9165 4.325019836425781
9166 4.306385040283203
9167 4.3343586921691895
9168 4.337810516357422
9169 4.327422142028809
9170 4.332936763763428
9171 4.4664998054504395
9172 4.337133884429932
9173 4.2790751457214355
9174 4.487356185913086
9175 4.547348499298096
9176 4.386753082275391
9177 4.33237886428833
9178 4.433529853820801
9179 4.4712700843811035
9180 4.380576133728027
9181 4.506138324737549
9182 4.558967113494873
9183 4.44944953918457
9184 4.496867656707764
9185 4.7134623527526855
9186 4.5387678146362305
9187 4.470022201538086
9188 4.566783428192139
9189 4.538320541381836
9190 4.5079026222229
9191 4.543573379516602
9192 4.453495979309082
9193 4.522806167602539
9194 4.5270161628723145
9195 4.41471004486084
9196 4.557475566864014
9197 4.372645378112793
9198 4.493673324584961
9199 4.427088737487793
9200 4.446076393127441
9201 4.3460516929626465
9202 4.353320598602295
9203 4.445096015930176
9204 4.4585137367248535
9205 4.388094425201416
9206 4.3981547355651855
9207 4.412635326385498
9208 4.329138278961182
9209 4.403213024139404
9210 4.363282680511475
9211 4.331795692443848
9212 4.48100471496582
9213 4.3884806632995605
9214 4.547165393829346
9215 4.3249030113220215
9216 4.35159158706665
9217 4.414976596832275
9218 4.351963520050049
9219 4.346611022949219
9220 4.339071750640869
9221 4.510551929473877
9222 4.462144374847412
9223 4.237222194671631
9224 4.403774261474609
9225 4.362192153930664
9226 4.5534868240356445
9227 4.422460556030273
9228 4.450124263763428
9229 4.391282081604004
9230 4.363009452819824
9231 4.4845685958862305
9232 4.412261962890625
9233 4.2189836502075195
9234 4.308647155761719
9235 4.395459175109863
9236 4.447745323181152
9237 4.353457450866699
9238 4.287317752838135
9239 4.59120512008667
9240 4.447404861450195
9241 4.513781547546387
9242 4.5660200119018555
9243 4.515501976013184
9244 4.493435382843018
9245 4.584193706512451
9246 4.489833354949951
9247 4.438259601593018
9248 4.5199971199035645
9249 4.541591644287109
9250 4.54868745803833
9251 4.626928806304932
9252 4.595963954925537
9253 4.574578762054443
9254 4.573484897613525
9255 4.5759663581848145
9256 4.512178421020508
9257 4.74345064163208
9258 4.6462578773498535
9259 4.6464738845825195
9260 4.617885112762451
9261 4.620032787322998
9262 4.542940139770508
9263 4.4337873458862305
9264 4.525404453277588
9265 4.642698287963867
9266 4.433191299438477
9267 4.324704170227051
9268 4.2635931968688965
9269 4.345472812652588
9270 4.261533737182617
9271 4.350474834442139
9272 4.373057842254639
9273 4.34145975112915
9274 4.393585205078125
9275 4.29768705368042
9276 4.267572402954102
9277 4.274228572845459
9278 4.348757266998291
9279 4.241926193237305
9280 4.32521915435791
9281 4.270292282104492
9282 4.3105692863464355
9283 4.393566608428955
9284 4.40584659576416
9285 4.389424800872803
9286 4.480090141296387
9287 4.5028076171875
9288 4.421183109283447
9289 4.421328544616699
9290 4.370729446411133
9291 4.363125801086426
9292 4.419798851013184
9293 4.360336780548096
9294 4.309076309204102
9295 4.15872049331665
9296 4.261210918426514
9297 4.171146392822266
9298 4.327289581298828
9299 4.263005256652832
9300 4.271034240722656
9301 4.382998466491699
9302 4.416625022888184
9303 4.294719219207764
9304 4.2939982414245605
9305 4.21343469619751
9306 4.384700298309326
9307 4.389408111572266
9308 4.4940690994262695
9309 4.355255126953125
9310 4.348541259765625
9311 4.321195602416992
9312 4.382259368896484
9313 4.430922508239746
9314 4.4880194664001465
9315 4.486015796661377
9316 4.462390899658203
9317 4.6387786865234375
9318 4.550947666168213
9319 4.661285400390625
9320 4.629288673400879
9321 4.60776424407959
9322 4.590629577636719
9323 4.589987754821777
9324 4.473901271820068
9325 4.405858039855957
9326 4.563880920410156
9327 4.563952922821045
9328 4.558129787445068
9329 4.57206392288208
9330 4.407336235046387
9331 4.509907245635986
9332 4.46428108215332
9333 4.530940055847168
9334 4.421024322509766
9335 4.487985610961914
9336 4.51660680770874
9337 4.48267126083374
9338 4.52351188659668
9339 4.432680130004883
9340 4.470654487609863
9341 4.545462608337402
9342 4.539449214935303
9343 4.625826358795166
9344 4.652702331542969
9345 4.612019062042236
9346 4.69571590423584
9347 4.564901351928711
9348 4.667562007904053
9349 4.589324474334717
9350 4.57855224609375
9351 4.700901031494141
9352 4.689291954040527
9353 4.686917781829834
9354 4.691412925720215
9355 4.6606292724609375
9356 4.672609329223633
9357 4.445927619934082
9358 4.587571620941162
9359 4.46256685256958
9360 4.601578712463379
9361 4.547184944152832
9362 4.516013145446777
9363 4.494569301605225
9364 4.4105329513549805
9365 4.530430793762207
9366 4.632645130157471
9367 4.6372175216674805
9368 4.5358662605285645
9369 4.576947212219238
9370 4.480836868286133
9371 4.350868225097656
9372 4.327786922454834
9373 4.4681396484375
9374 4.292232036590576
9375 4.607436656951904
9376 4.429000377655029
9377 4.54098653793335
9378 4.6804518699646
9379 4.523351669311523
9380 4.530747890472412
9381 4.459947109222412
9382 4.478893756866455
9383 4.496959209442139
9384 4.420363903045654
9385 4.445943355560303
9386 4.285882949829102
9387 4.404630184173584
9388 4.395068645477295
9389 4.382033824920654
9390 4.513567924499512
9391 4.520557403564453
9392 4.654586315155029
9393 4.4942216873168945
9394 4.529778957366943
9395 4.5939812660217285
9396 4.504063606262207
9397 4.6371259689331055
9398 4.597385406494141
9399 4.534775733947754
9400 4.459217548370361
9401 4.44968843460083
9402 4.448270797729492
9403 4.293576240539551
9404 4.46468448638916
9405 4.413006782531738
9406 4.482945919036865
9407 4.610756874084473
9408 4.42769718170166
9409 4.582054138183594
9410 4.564582347869873
9411 4.558341979980469
9412 4.455875396728516
9413 4.283163547515869
9414 4.303316593170166
9415 4.224517822265625
9416 4.3241868019104
9417 4.450356960296631
9418 4.383856773376465
9419 4.367687225341797
9420 4.386846542358398
9421 4.287592887878418
9422 4.357309341430664
9423 4.2543158531188965
9424 4.379261493682861
9425 4.15394926071167
9426 4.333390712738037
9427 4.414402008056641
9428 4.297623157501221
9429 4.363217353820801
9430 4.338092803955078
9431 4.391103267669678
9432 4.30830717086792
9433 4.251551628112793
9434 4.372797966003418
9435 4.328122138977051
9436 4.374150276184082
9437 4.3268232345581055
9438 4.266991138458252
9439 4.378471374511719
9440 4.383559226989746
9441 4.351625919342041
9442 4.275216102600098
9443 4.33518123626709
9444 4.217180252075195
9445 4.268059253692627
9446 4.486456394195557
9447 4.370795249938965
9448 4.29002571105957
9449 4.483412265777588
9450 4.371832847595215
9451 4.35118293762207
9452 4.2865681648254395
9453 4.452329158782959
9454 4.287076473236084
9455 4.3032026290893555
9456 4.227357387542725
9457 4.207643032073975
9458 4.334766387939453
9459 4.326081275939941
9460 4.32374382019043
9461 4.373217582702637
9462 4.2757463455200195
9463 4.31074333190918
9464 4.411620616912842
9465 4.349508762359619
9466 4.269649982452393
9467 4.314607620239258
9468 4.333556175231934
9469 4.502321720123291
9470 4.412166118621826
9471 4.471763610839844
9472 4.270406723022461
9473 4.292060852050781
9474 4.331643104553223
9475 4.383120059967041
9476 4.446474552154541
9477 4.404471397399902
9478 4.436575889587402
9479 4.465246677398682
9480 4.345592975616455
9481 4.438720703125
9482 4.5292744636535645
9483 4.386918544769287
9484 4.425355434417725
9485 4.409531116485596
9486 4.423254013061523
9487 4.265931129455566
9488 4.358226776123047
9489 4.377556324005127
9490 4.332218170166016
9491 4.278590679168701
9492 4.345717906951904
9493 4.368007659912109
9494 4.393429279327393
9495 4.411543369293213
9496 4.304725170135498
9497 4.350881099700928
9498 4.267579555511475
9499 4.268316268920898
9500 4.285391807556152
9501 4.311880111694336
9502 4.2972307205200195
9503 4.263577938079834
9504 4.345917224884033
9505 4.268834590911865
9506 4.263731956481934
9507 4.314293384552002
9508 4.388849258422852
9509 4.409564018249512
9510 4.400954246520996
9511 4.442643642425537
9512 4.459007740020752
9513 4.391274929046631
9514 4.3539228439331055
9515 4.349101543426514
9516 4.356744289398193
9517 4.359997749328613
9518 4.49344539642334
9519 4.360970973968506
9520 4.291736125946045
9521 4.297277927398682
9522 4.243879795074463
9523 4.302916049957275
9524 4.3357439041137695
9525 4.331352710723877
9526 4.426750183105469
9527 4.40141487121582
9528 4.488916873931885
9529 4.43674373626709
9530 4.462502479553223
9531 4.396071434020996
9532 4.440271854400635
9533 4.543332099914551
9534 4.499246597290039
9535 4.548327922821045
9536 4.400348663330078
9537 4.47944450378418
9538 4.57774543762207
9539 4.567548751831055
9540 4.60150671005249
9541 4.565958023071289
9542 4.671923637390137
9543 4.675544738769531
9544 4.613484859466553
9545 4.750618934631348
9546 4.71678352355957
9547 4.687729835510254
9548 4.620615482330322
9549 4.649707794189453
9550 4.637818813323975
9551 4.559980869293213
9552 4.6015472412109375
9553 4.686935901641846
9554 4.626592636108398
9555 4.543491840362549
9556 4.710374355316162
9557 4.5393524169921875
9558 4.625613212585449
9559 4.6476826667785645
9560 4.591701030731201
9561 4.647186279296875
9562 4.607684135437012
9563 4.639556884765625
9564 4.759898662567139
9565 4.763224124908447
9566 4.706517696380615
9567 4.51850700378418
9568 4.699726104736328
9569 4.656940460205078
9570 4.481919765472412
9571 4.495774745941162
9572 4.426191329956055
9573 4.60000467300415
9574 4.490853309631348
9575 4.559403896331787
9576 4.676072120666504
9577 4.587370872497559
9578 4.552175045013428
9579 4.536290168762207
9580 4.556324005126953
9581 4.603315830230713
9582 4.584327697753906
9583 4.6857171058654785
9584 4.7222208976745605
9585 4.702758312225342
9586 4.71893835067749
9587 4.76106595993042
9588 4.724905967712402
9589 4.534517765045166
9590 4.560247898101807
9591 4.63805627822876
9592 4.575953483581543
9593 4.525970935821533
9594 4.576098918914795
9595 4.551839828491211
9596 4.550436019897461
9597 4.619320392608643
9598 4.642462253570557
9599 4.529722690582275
9600 4.562228202819824
9601 4.487362861633301
9602 4.565524101257324
9603 4.598455905914307
9604 4.349162578582764
9605 4.4002556800842285
9606 4.572267532348633
9607 4.407433986663818
9608 4.511696815490723
9609 4.448244094848633
9610 4.476954936981201
9611 4.445085048675537
9612 4.484927177429199
9613 4.39705753326416
9614 4.464572906494141
9615 4.403407096862793
9616 4.486207008361816
9617 4.385486602783203
9618 4.428198337554932
9619 4.481891632080078
9620 4.543428897857666
9621 4.464171886444092
9622 4.457266807556152
9623 4.433279514312744
9624 4.4029927253723145
9625 4.373258590698242
9626 4.495492935180664
9627 4.47902774810791
9628 4.436082363128662
9629 4.381719589233398
9630 4.305236339569092
9631 4.330847263336182
9632 4.3464226722717285
9633 4.467928886413574
9634 4.355876445770264
9635 4.37792444229126
9636 4.431872844696045
9637 4.4603471755981445
9638 4.338603973388672
9639 4.360559463500977
9640 4.324239253997803
9641 4.467407703399658
9642 4.521879196166992
9643 4.376127243041992
9644 4.451179027557373
9645 4.484097480773926
9646 4.483651638031006
9647 4.443971633911133
9648 4.3259477615356445
9649 4.466208457946777
9650 4.39992094039917
9651 4.487389087677002
9652 4.387772560119629
9653 4.4259467124938965
9654 4.369688510894775
9655 4.488523006439209
9656 4.593371391296387
9657 4.483095645904541
9658 4.445189476013184
9659 4.4596357345581055
9660 4.585019588470459
9661 4.497964382171631
9662 4.558403491973877
9663 4.525379657745361
9664 4.377640247344971
9665 4.483489513397217
9666 4.563277721405029
9667 4.413852214813232
9668 4.589764595031738
9669 4.410035133361816
9670 4.4341936111450195
9671 4.429541110992432
9672 4.5360188484191895
9673 4.626351833343506
9674 4.4978413581848145
9675 4.438982963562012
9676 4.554887294769287
9677 4.6684136390686035
9678 4.566065788269043
9679 4.474921226501465
9680 4.580641269683838
9681 4.5045294761657715
9682 4.561964988708496
9683 4.643967628479004
9684 4.558951377868652
9685 4.603785991668701
9686 4.554681301116943
9687 4.451186180114746
9688 4.4629740715026855
9689 4.5394110679626465
9690 4.510412693023682
9691 4.486052989959717
9692 4.450937271118164
9693 4.452065467834473
9694 4.457598686218262
9695 4.565199375152588
9696 4.499761581420898
9697 4.422536849975586
9698 4.647933006286621
9699 4.475049018859863
9700 4.433655261993408
9701 4.583053112030029
9702 4.505920886993408
9703 4.445140838623047
9704 4.359352111816406
9705 4.427946090698242
9706 4.3954925537109375
9707 4.392796039581299
9708 4.484563827514648
9709 4.438961505889893
9710 4.38591194152832
9711 4.5517401695251465
9712 4.447911262512207
9713 4.384358882904053
9714 4.360668659210205
9715 4.459742546081543
9716 4.445670127868652
9717 4.396118640899658
9718 4.325992107391357
9719 4.525012493133545
9720 4.5617451667785645
9721 4.425564289093018
9722 4.291169166564941
9723 4.318624973297119
9724 4.269372940063477
9725 4.426766872406006
9726 4.230344295501709
9727 4.303947448730469
9728 4.418949604034424
9729 4.271219253540039
9730 4.251551151275635
9731 4.352287292480469
9732 4.369349956512451
9733 4.184823513031006
9734 4.191421031951904
9735 4.172745704650879
9736 4.328693866729736
9737 4.395616054534912
9738 4.411888122558594
9739 4.29697322845459
9740 4.222089767456055
9741 4.316326141357422
9742 4.307971000671387
9743 4.469788074493408
9744 4.463091850280762
9745 4.351020812988281
9746 4.402482986450195
9747 4.271738529205322
9748 4.213585376739502
9749 4.207948684692383
9750 4.231300354003906
9751 4.086834907531738
9752 4.282536029815674
9753 4.310225486755371
9754 4.28212833404541
9755 4.186004638671875
9756 4.253368854522705
9757 4.218776702880859
9758 4.17731237411499
9759 4.2613348960876465
9760 4.213460445404053
9761 4.1965789794921875
9762 4.259098052978516
9763 4.352031707763672
9764 4.219225883483887
9765 4.265113353729248
9766 4.323469161987305
9767 4.410106658935547
9768 4.377808570861816
9769 4.291163444519043
9770 4.241430759429932
9771 4.2912726402282715
9772 4.285518169403076
9773 4.370664596557617
9774 4.413026809692383
9775 4.330218315124512
9776 4.3190178871154785
9777 4.355104923248291
9778 4.358126163482666
9779 4.3229265213012695
9780 4.399993896484375
9781 4.183804512023926
9782 4.272039890289307
9783 4.229377269744873
9784 4.329052448272705
9785 4.360089302062988
9786 4.401370525360107
9787 4.351413726806641
9788 4.253856658935547
9789 4.263822078704834
9790 4.291115760803223
9791 4.317365646362305
9792 4.292536735534668
9793 4.252880573272705
9794 4.370223522186279
9795 4.258698463439941
9796 4.269393444061279
9797 4.283031463623047
9798 4.316493034362793
9799 4.411897659301758
9800 4.268661022186279
9801 4.2886552810668945
9802 4.337793827056885
9803 4.288557529449463
9804 4.288487911224365
9805 4.231154918670654
9806 4.24997615814209
9807 4.3058857917785645
9808 4.388765335083008
9809 4.363001346588135
9810 4.43524694442749
9811 4.412356376647949
9812 4.37296199798584
9813 4.48627233505249
9814 4.3602166175842285
9815 4.3451690673828125
9816 4.4480061531066895
9817 4.33254337310791
9818 4.272409915924072
9819 4.34320592880249
9820 4.4686079025268555
9821 4.264157772064209
9822 4.34740686416626
9823 4.353749752044678
9824 4.346939563751221
9825 4.446713447570801
9826 4.323696613311768
9827 4.374220371246338
9828 4.289766788482666
9829 4.351993083953857
9830 4.29014778137207
9831 4.285711288452148
9832 4.295436382293701
9833 4.322744846343994
9834 4.141120433807373
9835 4.254325866699219
9836 4.102160930633545
9837 4.10886812210083
9838 4.3161139488220215
9839 4.240410804748535
9840 4.277157306671143
9841 4.3666181564331055
9842 4.464696884155273
9843 4.23853063583374
9844 4.163531303405762
9845 3.9916470050811768
9846 4.139637470245361
9847 4.3466081619262695
9848 4.330225467681885
9849 4.392480373382568
9850 4.416756629943848
9851 4.396286487579346
9852 4.364704608917236
9853 4.543187618255615
9854 4.556571960449219
9855 4.458086013793945
9856 4.3784894943237305
9857 4.392237186431885
9858 4.299340724945068
9859 4.381697654724121
9860 4.48795223236084
9861 4.434289932250977
9862 4.436501979827881
9863 4.394670009613037
9864 4.355471611022949
9865 4.324017524719238
9866 4.39263391494751
9867 4.3197550773620605
9868 4.286506175994873
9869 4.438322067260742
9870 4.380487442016602
9871 4.290097713470459
9872 4.30438232421875
9873 4.348860740661621
9874 4.233739376068115
9875 4.260055065155029
9876 4.254994869232178
9877 4.220877647399902
9878 4.227261066436768
9879 4.284329891204834
9880 4.261160850524902
9881 4.299391746520996
9882 4.382102966308594
9883 4.324557304382324
9884 4.30304479598999
9885 4.200066089630127
9886 4.315855979919434
9887 4.259368896484375
9888 4.199443340301514
9889 4.126396179199219
9890 4.229485511779785
9891 4.1440534591674805
9892 4.134410858154297
9893 4.197196006774902
9894 4.248270034790039
9895 4.186842918395996
9896 4.250748157501221
9897 4.394479274749756
9898 4.487999439239502
9899 4.342798709869385
9900 4.3732733726501465
9901 4.259006500244141
9902 4.326121807098389
9903 4.414856433868408
9904 4.455000877380371
9905 4.275440692901611
9906 4.4350786209106445
9907 4.477095127105713
9908 4.398417949676514
9909 4.504202365875244
9910 4.43770170211792
9911 4.445115566253662
9912 4.480605125427246
9913 4.458481311798096
9914 4.408831596374512
9915 4.47974967956543
9916 4.355250835418701
9917 4.536080837249756
9918 4.4728593826293945
9919 4.5373005867004395
9920 4.3906474113464355
9921 4.436607837677002
9922 4.37717866897583
9923 4.300939083099365
9924 4.376883029937744
9925 4.391730785369873
9926 4.24907922744751
9927 4.39776611328125
9928 4.2375640869140625
9929 4.308671951293945
9930 4.232990741729736
9931 4.297934055328369
9932 4.401002407073975
9933 4.430304527282715
9934 4.348454475402832
9935 4.324768543243408
9936 4.324609756469727
9937 4.460120677947998
9938 4.382981777191162
9939 4.454087734222412
9940 4.331331729888916
9941 4.332085609436035
9942 4.293035507202148
9943 4.154914855957031
9944 4.212800979614258
9945 4.260601997375488
9946 4.102100849151611
9947 4.131986141204834
9948 4.241827011108398
9949 4.279009819030762
9950 4.37636137008667
9951 4.074326038360596
9952 4.083817481994629
9953 4.198850631713867
9954 4.033413887023926
9955 4.134253978729248
9956 4.294384956359863
9957 4.153290271759033
9958 4.1696648597717285
9959 4.327420711517334
9960 4.13889217376709
9961 4.078667640686035
9962 4.300187110900879
9963 4.241127014160156
9964 4.043360710144043
9965 4.310606956481934
9966 4.250931739807129
9967 4.250634670257568
9968 4.098463535308838
9969 4.003082752227783
9970 4.2439727783203125
9971 4.09370756149292
9972 4.301598072052002
9973 4.380044937133789
9974 4.275252342224121
9975 4.207066059112549
9976 4.288734436035156
9977 4.189814567565918
9978 4.276889801025391
9979 4.3073201179504395
9980 4.288104057312012
9981 4.382874011993408
9982 4.360085487365723
9983 4.284361362457275
9984 4.419710636138916
9985 4.577868461608887
9986 4.35974645614624
9987 4.301583290100098
9988 4.289182662963867
9989 4.291676044464111
9990 4.479879379272461
9991 4.458804607391357
9992 4.35757303237915
9993 4.393796920776367
9994 4.441075801849365
9995 4.332091808319092
9996 4.459378719329834
9997 4.28115177154541
9998 4.313414096832275
9999 4.299200057983398
