# Supplementary material for: Design of buried charged networks in artificial proteins
Source: Nat Commun. 2021 Mar 25;12:1895. doi: 10.1038/s41467-021-21909-7 (PMC7994573; doi:10.1038/s41467-021-21909-7)
Supplement: Supplementary file 4 — Source Data [file 41467_2021_21909_MOESM4_ESM.zip › source_data_final_revised/SI1/d/1us_rmsf.txt]

4 1 P1 3.0515496730804443
11 2 P1 1.746882438659668
26 3 P1 1.2419346570968628
45 4 P1 1.2121367454528809
69 5 P1 1.0381433963775635
91 6 P1 0.7559446692466736
108 7 P1 0.7688590288162231
128 8 P1 0.7922709584236145
143 9 P1 0.7456870675086975
155 10 P1 0.6910558342933655
165 11 P1 0.7491582036018372
184 12 P1 0.824597179889679
201 13 P1 0.7945794463157654
223 14 P1 0.7488934397697449
243 15 P1 0.8269444704055786
258 16 P1 0.7663415670394897
273 17 P1 0.6856226921081543
283 18 P1 0.7901684641838074
302 19 P1 0.8660660982131958
316 20 P1 0.7417625784873962
333 21 P1 0.7339267730712891
353 22 P1 0.886716902256012
368 23 P1 0.8416417837142944
380 24 P1 0.7522950172424316
399 25 P1 0.9246008992195129
421 26 P1 1.1532407999038696
438 27 P1 1.283354640007019
457 28 P1 2.514814615249634
464 29 P1 3.6195974349975586
471 30 P1 4.809558868408203
482 31 P1 5.401515483856201
489 32 P1 5.667747974395752
500 33 P1 5.065547466278076
507 34 P1 4.011655330657959
518 35 P1 3.185877561569214
525 36 P1 2.2979397773742676
532 37 P1 1.7154606580734253
547 38 P1 1.2772531509399414
566 39 P1 1.1916098594665527
590 40 P1 1.1783572435379028
612 41 P1 1.0354766845703125
629 42 P1 0.9374207854270935
649 43 P1 0.8993050456047058
664 44 P1 0.9007061123847961
676 45 P1 0.8640459775924683
686 46 P1 0.8020479083061218
705 47 P1 0.8156918287277222
722 48 P1 0.8452640771865845
744 49 P1 0.7692864537239075
759 50 P1 0.7950513362884521
774 51 P1 0.9476465582847595
789 52 P1 1.0517677068710327
799 53 P1 1.0054126977920532
818 54 P1 1.27931547164917
832 55 P1 1.560181975364685
849 56 P1 1.7093807458877563
869 57 P1 2.1849756240844727
884 58 P1 3.6915721893310547
896 59 P1 3.222736120223999
915 60 P1 3.266272783279419
937 61 P1 3.1293649673461914
954 62 P1 2.501980781555176
973 63 P1 4.623885154724121
980 64 P1 5.850311756134033
987 65 P1 6.1026411056518555
998 66 P1 6.2792439460754395
1005 67 P1 6.089718341827393
1016 68 P1 5.550419330596924
1023 69 P1 4.79097843170166
1034 70 P1 4.169175624847412
1041 71 P1 2.9833409786224365
1048 72 P1 2.1661229133605957
1063 73 P1 1.307476282119751
1082 74 P1 1.1974648237228394
1106 75 P1 1.1132299900054932
1128 76 P1 0.8987496495246887
1145 77 P1 0.7475970387458801
1165 78 P1 0.8031753301620483
1180 79 P1 0.7663605213165283
1192 80 P1 0.6405303478240967
1202 81 P1 0.6183486580848694
1221 82 P1 0.6589788794517517
1238 83 P1 0.6130585670471191
1260 84 P1 0.5895029306411743
1282 85 P1 0.6329460740089417
1297 86 P1 0.6289541125297546
1312 87 P1 0.5951820015907288
1322 88 P1 0.6386014819145203
1341 89 P1 0.6679379343986511
1355 90 P1 0.6312776207923889
1372 91 P1 0.7115550637245178
1392 92 P1 0.8054869771003723
1407 93 P1 0.8501091599464417
1419 94 P1 0.8347848057746887
1438 95 P1 1.0439224243164063
1460 96 P1 1.2871136665344238
1477 97 P1 1.3415253162384033
1496 98 P1 2.136152505874634
1503 99 P1 2.9886527061462402
1510 100 P1 4.012379169464111
1521 101 P1 5.044161796569824
1528 102 P1 5.677750587463379
1539 103 P1 5.013601779937744
1546 104 P1 4.515547752380371
1557 105 P1 3.128509998321533
1564 106 P1 3.008267402648926
1571 107 P1 2.2202908992767334
1586 108 P1 1.2390326261520386
1605 109 P1 1.0776546001434326
1629 110 P1 0.9310156106948853
1651 111 P1 0.7689578533172607
1668 112 P1 0.7980437874794006
1688 113 P1 0.7800379991531372
1703 114 P1 0.7725445032119751
1715 115 P1 0.7448140382766724
1725 116 P1 0.7632891535758972
1744 117 P1 0.7835941910743713
1761 118 P1 0.6856417059898376
1783 119 P1 0.6383536458015442
1803 120 P1 0.6973389983177185
1818 121 P1 0.7149985432624817
1833 122 P1 0.640830934047699
1843 123 P1 0.7391476035118103
1862 124 P1 0.7754436135292053
1876 125 P1 0.7033582925796509
1893 126 P1 0.7774646282196045
1913 127 P1 0.9146384596824646
1928 128 P1 0.9571123719215393
1940 129 P1 0.9953491687774658
1959 130 P1 1.1375967264175415
1981 131 P1 2.7406435012817383
1998 132 P1 4.7432074546813965
