# Supplementary material for: Design of buried charged networks in artificial proteins
Source: Nat Commun. 2021 Mar 25;12:1895. doi: 10.1038/s41467-021-21909-7 (PMC7994573; doi:10.1038/s41467-021-21909-7)
Supplement: Supplementary file 4 — Source Data [file 41467_2021_21909_MOESM4_ESM.zip › source_data_final_revised/SI1/d/distance_GLUCD49_LYSNZ84.txt]

Frame	Distance
0	3.1666233523711496
1	3.2602342862165288
2	3.343411995778243
3	3.10952000847722
4	3.279550246809921
5	3.1052589205168055
6	3.020447311101797
7	3.143201403829039
8	3.160975441928327
9	3.3067712011297448
10	3.2110567725046995
11	3.077518198586322
12	3.062947959968477
13	3.3462546922420175
14	3.0734917208816466
15	3.070803590204912
16	3.2470188600528895
17	3.222653066346049
18	3.090201975733148
19	3.1034981586651815
20	3.0721619044570323
21	3.291521451190008
22	3.132883439428334
23	3.1799230652225683
24	3.2606023728060376
25	3.199031932421648
26	3.108213172861873
27	3.033279445841323
28	3.0642898967204415
29	3.087363102064507
30	3.074487578654166
31	3.124258868661459
32	3.136331722971407
33	3.1855264359199023
34	3.044649939061089
35	3.140560075138129
36	3.207639089487259
37	3.1019515471137806
38	3.127684859171993
39	3.5001857381332298
40	3.266706976486986
41	3.1787196374656412
42	3.0688062091293666
43	3.089384727594765
44	2.9836792636378338
45	2.9576080529705595
46	3.25470444864462
47	3.1204628215650225
48	3.0684370877440172
49	3.1445091508076635
50	3.2914128573885115
51	3.18313403568979
52	3.387803884847864
53	3.1980306642051883
54	3.145900495730567
55	3.06747898211067
56	3.080534470182139
57	3.149140240724707
58	3.197436048920618
59	3.095645543205143
60	3.1583045922382613
61	3.076989859867016
62	3.183596399759319
63	3.102490789170209
64	3.181219393791267
65	3.176612348814088
66	3.1316948688872546
67	3.2267249992278795
68	3.2910364003684984
69	3.5640029224907024
70	3.1086958867131838
71	3.329230011360592
72	3.065167617363407
73	3.2040460098427426
74	3.8989567123517297
75	3.515869096513484
76	3.4048750085999857
77	3.0806065818260775
78	3.2109150240759976
79	3.23395881988637
80	3.1450452640522566
81	3.06198857464088
82	3.193782315597042
83	3.2285411181116026
84	3.2810059000024396
85	3.155725844609564
86	3.2273407091057345
87	3.220750565716094
88	3.2600022439410816
89	3.0580595335944403
90	3.3552970153597137
91	3.083255031267957
92	3.2683450347014067
93	3.1777213185097195
94	3.205715408380622
95	3.089707012875787
96	3.0697087901573576
97	3.4709170757257186
98	3.2232512862673457
99	3.1976394154801273
100	3.2783332868965016
101	3.0904721063994587
102	3.2858148437154515
103	3.164644865440783
104	3.2201398953136393
105	3.176872933587543
106	3.071442314201142
107	3.0844946937292157
108	3.091457226933283
109	3.1611553213127204
110	3.5067415794420578
111	3.1754778988581482
112	3.4045127724120703
113	3.175481871560717
114	3.169110197782932
115	3.299957281701644
116	3.386827827063583
117	3.1628349763463603
118	3.378309926132429
119	3.327712767233716
120	3.5062582098571284
121	3.3058149083027013
122	3.3335314790484225
123	3.246275491722418
124	3.292533693864514
125	3.4832117206770676
126	3.516735563850517
127	3.435077993374864
128	3.308168433768482
129	3.1486912886180507
130	3.379546685509125
131	3.272407672131481
132	3.0909269379498556
133	3.1488503779781953
134	3.358520036348811
135	3.404220100047942
136	3.436918378764758
137	3.2733093404786406
138	3.2216251351711223
139	3.287728092004737
140	3.2970186220664814
141	3.221831909111202
142	3.5965422975538255
143	3.257707896814893
144	3.0900121014634654
145	3.2621626853335832
146	3.2846313296483927
147	3.1519000099446965
148	3.093380396383051
149	3.592455656422987
150	3.1121765866477498
151	3.3040799146247988
152	3.283040683148922
153	3.2100961338966125
154	3.4124604532953176
155	3.5451031211970028
156	3.153706576853713
157	3.2513052664451076
158	3.3940917060067712
159	3.7377499437007007
160	3.335958844417232
161	3.155330929675585
162	3.391290980956571
163	3.791112169226447
164	3.53492437767635
165	3.190061702224728
166	3.3479050373383017
167	3.1797897630380763
168	3.113116889961116
169	3.342106480345546
170	3.2606175501649703
171	3.1299644868204948
172	3.2378881828579047
173	3.4369303150700037
174	3.3517894835137145
175	3.0555086784889993
176	3.1368690926597798
177	3.267924569964141
178	3.153764887027724
179	3.191396229990632
180	3.1000470263166164
181	3.33488669747242
182	3.334415137879303
183	3.4181045189461323
184	3.263787675069941
185	3.1894610708889948
186	3.117814450310723
187	3.1677285340012222
188	3.1261124406543797
189	3.279091345824437
190	3.1883501542016246
191	3.216574540966887
192	3.2988804886833134
193	3.3994808749773235
194	3.144328873554546
195	3.1444209167568964
196	3.343765891251044
197	3.1327739750261236
198	3.4627551960854093
199	3.1601220799189926
200	3.112161428101556
201	3.114382591770171
202	3.199480591440893
203	3.0776874115237463
204	3.12198798108762
205	3.4605941720405906
206	3.202668042687085
207	3.3902695771908204
208	3.120094976576454
209	3.4795313304853734
210	3.5914222476997115
211	3.17856469809551
212	3.3464986248155992
213	3.18155120515646
214	3.170982418992042
215	3.182763981438489
216	3.212681504695823
217	3.4355327574477252
218	3.3170450543084233
219	3.051695267857782
220	3.172023147085616
221	3.4455368726435935
222	3.236553800885744
223	3.2377156898374104
224	3.255346353459892
225	3.210713773118759
226	3.2931403996024953
227	3.0510827805323246
228	3.0926104292656658
229	3.08743788911374
230	3.2934250163114673
231	3.292436819387305
232	3.3713501464319107
233	3.2311761354707453
234	3.26275248301591
235	3.2165334482722923
236	3.1987590461685773
237	3.135866083385955
238	3.1577243759954094
239	3.25134622414347
240	3.2781292633037395
241	3.623138073422171
242	3.19683534409035
243	3.398055261953166
244	3.4093636710566204
245	3.3344349005033527
246	3.033727783803637
247	3.362450700694237
248	3.151900647011884
249	3.313343887345373
250	3.3757341871042357
251	3.1904509319611467
252	3.4060522973830794
253	3.1903946228364872
254	3.2707832681556095
255	3.234933298748234
256	3.153475243615919
257	3.214083520892896
258	3.0283503032832306
259	2.9753758669320427
260	3.352692431915085
261	3.151069201901383
262	3.133475380034716
263	3.3590894263603603
264	3.2160894411794065
265	3.096271921837244
266	3.232766471439187
267	3.5090656789980916
268	3.126104506568197
269	3.2155682469557076
270	3.154774129236705
271	3.1490641357661926
272	3.2594203043964107
273	3.1557682517889916
274	3.0603446973295125
275	3.1828479148582645
276	3.1067629087408344
277	3.2812534806954607
278	3.270632299885011
279	3.0795243712675155
280	3.279201020520433
281	3.2841899331840994
282	3.179479250286429
283	3.218514540690027
284	3.0957470727287384
285	3.2891062071750685
286	3.1395473620981966
287	3.1036982234057913
288	3.1619044751282295
289	3.265344688113388
290	3.1525249671345366
291	3.2778212277707417
292	3.2008216708095105
293	3.1817535288812877
294	3.2509596105948977
295	3.1596443669774033
296	3.050663278843426
297	3.4033144218728033
298	3.1536547529206276
299	3.2688185086952433
300	3.2608399925919507
301	3.2053524716155772
302	3.764509157756108
303	3.18672837369561
304	3.132577875071107
305	3.1572284945432494
306	3.2042316807271654
307	3.0205448549178446
308	3.309576866990371
309	3.1529385714931246
310	3.1098704557250247
311	3.224817224649159
312	3.110987579243063
313	3.223339690126883
314	3.1218388206478185
315	3.225774823467437
316	3.0527568076001197
317	3.3951109394755155
318	3.2504618622985153
319	3.1210158766763234
320	3.1391981294766786
321	3.1632429382258804
322	3.103705828514711
323	3.30398567127671
324	3.3011169882441447
325	3.0768940159667513
326	3.1796203899401956
327	3.2930382727432472
328	3.261998434852377
329	3.164130010324889
330	3.419686956603574
331	3.122023899612392
332	3.069889562303038
333	3.127864672296404
334	3.1901889488569233
335	3.1883508563315126
336	3.2601558135037054
337	3.2901086001794235
338	3.2659419399660288
339	3.0678140927445603
340	3.207966763664633
341	3.357229861942007
342	3.167301471318539
343	3.1384639842909063
344	3.1695526384789225
345	3.2281279435262458
346	3.17996924448734
347	3.045430351999582
348	3.1981943111681375
349	3.277524810251627
350	3.1058652508641615
351	3.1377743615256706
352	3.211451833980939
353	3.0681638515076632
354	3.4912637593957014
355	3.2777690045823844
356	3.1708646163731746
357	3.2215912449896025
358	3.1694510703088263
359	3.3478011751261763
360	3.5301228631950483
361	3.21450225815086
362	3.4389345568521885
363	3.340493478390287
364	3.3698975323784968
365	3.1482681290452637
366	3.2020337317415444
367	3.3939489658546775
368	3.1286026189381726
369	3.3220195125933536
370	3.2559047601588005
371	3.310691834210291
372	3.388382398281775
373	3.2524413101096084
374	3.078101448101473
375	3.258450196439441
376	3.0095651675351975
377	3.1841596310760316
378	3.091166040421718
379	3.3605118160836325
380	3.3529566905571753
381	3.0875983233348956
382	3.4463207214415474
383	3.1595523352550616
384	3.3191187105053315
385	3.2268008093615865
386	3.2334497154350155
387	3.1297320044869434
388	3.2585348555995783
389	3.0318944362470948
390	3.2060372663191514
391	3.101386728783188
392	3.2030351165909607
393	3.1759765570511154
394	3.346166554626621
395	3.185392871998481
396	3.303409165233298
397	3.2453364520324937
398	3.093204449061474
399	3.1323550544186434
400	3.2872714090778987
401	3.4652017995019184
402	3.2273308616026024
403	3.258073428979724
404	3.3037092184475583
405	3.1675234655881024
406	3.2676928684617517
407	3.2169768763958215
408	3.2844841813957393
409	3.389888627740462
410	3.26073443020958
411	3.308386389228521
412	3.341733432028559
413	3.2628008683735557
414	3.035526682792695
415	3.2004704998156908
416	3.2227287972140157
417	3.1401260205689385
418	3.2934298781310316
419	3.4069216092214503
420	3.1128432696647526
421	3.032605766005368
422	3.0729045693177777
423	3.276317366257296
424	3.404536974749676
425	3.392669443126786
426	3.128417074100687
427	3.1351407632648978
428	3.8321007242510614
429	3.246738778671186
430	3.08690865634645
431	3.212473815147565
432	3.1879874225115588
433	3.214602920484924
434	3.237769052598096
435	3.087055506329852
436	3.249291011227608
437	3.201296014646891
438	3.151110455779927
439	3.4439703597967704
440	3.344772371560275
441	3.2300024993365493
442	4.643023622503081
443	3.99258751951874
444	3.8844812680895413
445	3.4786082788687938
446	3.0666810274781033
447	3.2084869006722823
448	3.0996020449425257
449	3.030739055066658
450	3.111949557460713
451	3.1962354949469445
452	3.1995743202880447
453	3.2222020499876143
454	3.146929646148872
455	3.2361897718747237
456	3.2912093213196454
457	3.1534270876001615
458	3.380435956002721
459	3.3914777816631356
460	3.3537253028384373
461	3.244753315788333
462	3.625680478079859
463	3.24048748061969
464	3.2122821755867816
465	3.6649433443783312
466	3.2229373250969506
467	3.2327428019471007
468	3.236116068334094
469	3.152950580845494
470	3.1357871299097693
471	3.4561973694020414
472	3.484884883933944
473	3.3034292070793616
474	3.165673148496455
475	3.2993071618452343
476	3.278990355035062
477	3.0683160301369874
478	3.102859093001614
479	3.500268817218651
480	3.513433634153691
481	3.13114039440995
482	3.0817617922156098
483	3.345339008091004
484	3.2163542326051378
485	3.335143876918446
486	3.2335424980002077
487	3.311909006277477
488	3.2179493048755585
489	3.311580754773258
490	3.1818477305427093
491	3.189992031650675
492	3.222384941124695
493	3.254325876081913
494	3.3415766256115043
495	3.348062013086084
496	3.317473027432487
497	3.214583705134942
498	3.198838603347833
499	3.3242134527738108
500	3.2264835425182983
501	3.380810127423422
502	3.2864902478280116
503	3.312075863448856
504	3.3467726648501737
505	3.191238444617313
506	3.22914885061508
507	3.2263102062759605
508	3.1629150412849003
509	3.2795208366560447
510	3.032254475000504
511	3.0737268859625453
512	3.306744135558226
513	3.3899649972925907
514	3.3141622006540157
515	3.3196170817985475
516	3.179614598696971
517	3.2470909066535727
518	3.1614493646538127
519	3.21269095672832
520	3.2076740283928395
521	3.296745650386805
522	3.0903675102719514
523	3.129958048818728
524	3.1430949531313987
525	3.126972009562687
526	3.0766577762895677
527	3.430451682141573
528	3.2013440414973546
529	3.2946201582840806
530	3.3097177486154017
531	3.3894890558062936
532	3.397481427864142
533	3.3291161686730923
534	3.0998383522694772
535	3.1046958981507498
536	3.3115145922202123
537	3.1705625401205113
538	3.2706918151063626
539	3.1661093467487618
540	3.2800374108234616
541	3.167641672899529
542	3.1124666080621277
543	3.1772897389004475
544	3.1845117816036503
545	3.3216328797559282
546	3.222525644394271
547	3.133334900702084
548	3.161874284871203
549	3.240172614271052
550	3.1408355189084607
551	3.2579102031108014
552	3.2848323709486333
553	3.5571059550501887
554	3.2099226689816516
555	3.18422890180368
556	3.1466501877902444
557	3.2748479892917186
558	3.2080399101099033
559	3.4031511479268413
560	3.2510125713236353
561	4.634799118387722
562	5.17108966789361
563	5.490440796729488
564	5.123609403940888
565	5.227341977618517
566	5.070866414348999
567	5.210424954600647
568	5.388258022122158
569	5.395281139514774
570	5.0123915028311625
571	4.919595339368847
572	5.112290693897292
573	5.480062178489659
574	4.875979189748156
575	5.185022257322917
576	5.7091623355050745
577	5.349961367499415
578	4.882092350763169
579	4.828229044453753
580	5.149336573687624
581	5.830036979371932
582	5.116299051063774
583	5.40149537602229
584	3.627783992450541
585	3.453679647843034
586	3.1806181720331796
587	3.360586747718031
588	3.1901451076754004
589	3.314506150079713
590	3.1525569228107306
591	3.105988674619529
592	3.2664481117392743
593	3.2092023119617052
594	3.058126046962592
595	3.1822934761624126
596	3.409571339732467
597	3.134716047350558
598	3.7669914525109522
599	3.2022157619742533
600	3.2690455715732862
601	3.242099439255647
602	3.30350881828189
603	3.2914774461874203
604	3.437269538758463
605	3.2077964845766056
606	3.146188112559723
607	3.1881818917026132
608	3.0623448154252215
609	3.0657560629687506
610	3.3785250772024247
611	3.248548811540242
612	3.193739818064505
613	3.238535578719938
614	3.056038909560299
615	3.5678835991945808
616	3.2737010528756985
617	3.235099291231336
618	3.1921816000593606
619	3.243983241233687
620	3.281856117049463
621	3.2546779447699423
622	3.129160374800672
623	3.3275984291184524
624	3.1487636305486397
625	3.112788795270901
626	3.165486845947225
627	3.170298966664791
628	3.006843923149949
629	3.301221161164898
630	3.450055296224332
631	3.2936872568867894
632	3.1866137131466385
633	3.153090195918875
634	3.0998574862726205
635	2.968756624185651
636	3.254932785706487
637	3.152832186922352
638	2.9849811823000914
639	3.1183299809269647
640	3.331047281674266
641	3.235884651837808
642	3.285562365156142
643	3.2085596653432344
644	3.2465393311995663
645	3.1768241369356014
646	3.0952464548413325
647	3.3113284622769568
648	3.202064883517115
649	3.1277190470828855
650	3.0568558435731994
651	3.257906956334584
652	3.2136358454588394
653	3.2715804862076823
654	3.1390199181196032
655	3.078747712896959
656	3.278853407328155
657	3.2060665931047616
658	3.1693563800170765
659	3.2475317632585523
660	3.1385768956325397
661	3.4660087948319416
662	3.0420085881680126
663	3.115061059721688
664	3.132249078160667
665	3.232552374801099
666	3.371095566627634
667	3.125854863613638
668	3.332351099263459
669	3.155215628057515
670	3.2951375328262262
671	3.3663720632412257
672	3.3821923567683823
673	3.3434754040913077
674	3.0477246423337463
675	3.077274279772887
676	3.07624982687509
677	3.193733727110056
678	3.340734737120549
679	3.3005343412089676
680	3.192784270466018
681	3.4380206328766345
682	3.358520375765153
683	3.164938011246269
684	3.525557810440807
685	3.134771574477068
686	3.354664553643379
687	3.5482723208826643
688	3.5950424163660806
689	3.131689431065336
690	3.2334279252807674
691	3.284920649978729
692	3.113905254040575
693	3.1724843409811996
694	3.4100092390116505
695	3.1678785913159606
696	3.0916797999034493
697	3.2233806937313094
698	3.1404512630823676
699	3.217140684161226
700	3.364788524627217
701	3.423035456841043
702	3.354890468083987
703	3.2633529732392974
704	3.4644191403747575
705	3.2402033938205426
706	3.496176958285544
707	3.296066352410423
708	3.5532014860989585
709	3.4347349201909734
710	3.164622880549102
711	3.2204380994415414
712	3.1384891563524286
713	3.217817232732384
714	3.2343494448757877
715	3.314490847023865
716	3.473679312965748
717	3.0902828528273436
718	3.248319583218003
719	3.367950124035814
720	3.279440034959109
721	3.415227866607441
722	3.1061985229235316
723	3.2196981152928084
724	3.211205756261663
725	3.2877039621541484
726	3.2782222395669263
727	3.451131450120402
728	3.3663576501487085
729	3.3093536215316663
730	3.213889591493361
731	3.136939352255582
732	3.2994322292724925
733	3.2284832573076523
734	3.360176990460543
735	3.31691156484214
736	3.423901874069964
737	3.254112463680555
738	3.213986756058048
739	3.191599269216327
740	3.1299885293245167
741	3.210732992370965
742	3.1328096555688623
743	3.084532316146627
744	3.1579671781903493
745	3.171230879592111
746	3.1375256189933842
747	3.171439383065165
748	3.1001702539705374
749	3.293166000879151
750	3.276366453264154
751	3.314779872773335
752	3.206600170134159
753	3.1474319881831394
754	3.1319219087167034
755	3.2011583532884935
756	3.1666958055001797
757	3.11006975567585
758	3.2238820014280947
759	3.2626508201130187
760	3.1944517187972856
761	3.185853737217218
762	3.4748418507929957
763	3.097660554287428
764	3.2644824877259375
765	3.223408117942482
766	3.205281263695456
767	3.178581392549901
768	3.0423023576679973
769	3.1330897228296672
770	3.386813618851719
771	3.1214517256871246
772	3.1031868901113184
773	3.3724318073156088
774	3.2908897910602923
775	3.1848597908488334
776	3.191542134194709
777	3.137583263734612
778	3.050202352249229
779	3.497250060519993
780	3.396717321010509
781	3.27523153838608
782	3.28525515550383
783	3.1456784781741125
784	3.1782782360401676
785	3.2922496608213203
786	3.410318674165319
787	3.403549763714233
788	3.2130284275743755
789	3.256741288684333
790	3.2169125143134423
791	3.268842034135235
792	3.4324509097099765
793	3.374571781252348
794	3.290983457907902
795	3.1598729179739684
796	3.266115181489392
797	3.247174319691998
798	3.0052126296190727
799	3.102644504726096
800	3.10802598051659
801	3.3842161095351715
802	3.137189092543077
803	3.191655267197572
804	3.295512911386121
805	3.4199904219319213
806	3.3056464101193317
807	3.208268633702681
808	3.3730851607001293
809	3.1907262365620417
810	3.0452656936496254
811	3.1873863363878505
812	3.3999459803092
813	3.3576863998915965
814	3.2269643988506993
815	3.1540179639403747
816	3.0950818162627054
817	3.165539995518086
818	3.161714661558025
819	3.228688666805058
820	3.154087684583938
821	3.24500830344877
822	3.276670266742524
823	3.1510868728641976
824	3.0799268063929155
825	3.0836677385941287
826	3.059603132386338
827	3.1024644498171217
828	3.2920988699783282
829	3.136080963730668
830	3.261478760024063
831	3.4728505345387166
832	3.3016155958969526
833	3.2972255361308926
834	3.457573555968514
835	3.315635151215313
836	3.316938418411944
837	3.1816624318743107
838	3.179892418517598
839	3.236398141824811
840	3.3766908763159926
841	3.2700857878382052
842	3.48242401434053
843	3.2240992778017925
844	3.303731565911462
845	3.26805156072034
846	3.1649027228807594
847	3.2124032142229653
848	3.26656745745147
849	3.4212755635557497
850	3.5016608226606607
851	3.6050951294512155
852	3.2286504017994555
853	3.6394567572628747
854	3.6049633748673107
855	3.3340005031180646
856	3.391469284128646
857	3.471941762439195
858	3.4032297837493513
859	3.2781301858043217
860	3.1981366813091463
861	3.324250244568489
862	3.716627027138008
863	3.4423837619772852
864	3.273070709325266
865	3.251971520447381
866	3.4356536736460552
867	3.2981430451778126
868	3.2252938097387993
869	3.301229769781829
870	3.146424360849762
871	3.1027699022144506
872	3.243150203257601
873	3.5343400256482527
874	3.581399275547337
875	3.1903090331567365
876	3.424647506619172
877	3.5696664556171545
878	3.48723193697488
879	3.1953000114079853
880	3.381934540034037
881	4.021671103864018
882	3.1290769939995005
883	3.54216416739093
884	3.383025405911631
885	3.2487291677241887
886	3.5863442714135263
887	3.4739378061294266
888	3.578860076629027
889	3.415552557129664
890	3.5452054263360795
891	3.282133033869804
892	3.1904823433424396
893	3.4397487077506472
894	3.34385433024766
895	3.540384030984946
896	3.4058236185139354
897	3.34877428936752
898	3.249000774399722
899	3.143363244970536
900	3.5148629539157517
901	3.0842013439698626
902	3.565906474749331
903	3.1845575790576413
904	3.375835091385045
905	3.0504574305762557
906	3.400759867038898
907	3.299051248279214
908	3.418024038108878
909	3.2872146597167853
910	3.240748824911997
911	3.396265247075283
912	3.2937783733870276
913	3.641528010309278
914	3.2378896778053785
915	3.2393039871948606
916	3.3236780140292215
917	3.208741025128248
918	3.3629543371111823
919	3.286446506952626
920	3.2469771445817353
921	3.2883679145716833
922	3.8167407793048254
923	3.376746853176708
924	3.303923930649304
925	3.6605194186254635
926	3.609475767871008
927	3.4165317442408663
928	3.1002908853833717
929	3.33309741955997
930	3.2155557185206156
931	3.1554169217251133
932	3.2080777784459618
933	3.1540175246294413
934	3.1620769157292172
935	3.2155412692696195
936	3.537930802183488
937	3.0751943994330597
938	3.1201367819658956
939	3.4440678032230347
940	3.132512240050771
941	3.0592472136210938
942	3.7309814239302557
943	3.1092378596336188
944	3.426067479261695
945	3.0563502213234397
946	3.361510547813345
947	3.2985452481935704
948	3.1814306983436116
949	3.1806284672915996
950	3.2825472311378023
951	3.217928838556417
952	3.2952729863701955
953	3.589473693667006
954	3.4014567557405466
955	3.1980255162446967
956	3.3333857069548034
957	3.1356690840557904
958	3.742779097505695
959	3.435158759357729
960	3.6795476651976777
961	3.3600551016286397
962	3.2588922113446817
963	3.5594086524367983
964	3.441272154164732
965	3.294197846808004
966	3.171464723097899
967	3.179439337231969
968	3.3113567021511026
969	3.840589865741329
970	3.2474734373754695
971	3.1344506285254945
972	3.703073000734781
973	3.417596235052101
974	3.118832591672476
975	3.3602181492349326
976	3.131423245284033
977	3.5315190486457917
978	3.3773368721382893
979	3.1968569261488637
980	3.3644267089184225
981	3.2261625742195252
982	3.2064406806080212
983	3.1434903360353803
984	3.2903794962756776
985	3.1232198312528006
986	3.1720172965528164
987	3.1184851927365997
988	3.1771738256129973
989	3.5502611775242596
990	3.350697877954838
991	3.2320002292123484
992	3.231522179733104
993	3.523594237460012
994	3.2361762650692407
995	3.2590991834701164
996	3.142862578210686
997	3.5489812251305213
998	3.2162428117776294
999	3.4589668788670913
1000	3.6716474482075108
1001	3.3222186852249878
1002	3.1710752927871875
1003	3.209618901140376
1004	3.1124515834271245
1005	3.1869439068418295
1006	3.179375187669341
1007	3.155704965357685
1008	3.14878053203284
1009	3.3232851644760326
1010	3.296908789121456
1011	3.90497377157171
1012	3.215145900691209
1013	3.1813729181487442
1014	3.1724167786539215
1015	3.584408149326561
1016	3.343757617453284
1017	3.1545453273856596
1018	3.294306294881125
1019	3.203321488506903
1020	3.2112211812016533
1021	3.0456932894271174
1022	3.333629435587861
1023	3.130728881198106
1024	3.1233073817791706
1025	3.210430053060807
1026	3.241877214294022
1027	3.1557300571708518
1028	3.312890867576865
1029	3.3901925783311695
1030	3.421451099287473
1031	3.3123632133699155
1032	3.386013205777106
1033	3.38328476748915
1034	3.3669432261869634
1035	2.969437158647579
1036	3.234971107424085
1037	3.1898741018283867
1038	3.2351464565243573
1039	3.237422223517758
1040	3.1744688507791703
1041	3.2250117733793147
1042	3.3527103957206856
1043	3.1940679730880364
1044	3.2616572147461973
1045	3.1584284445023365
1046	3.428638501830307
1047	3.4876480183593443
1048	3.229373567835802
1049	3.1780539234487377
1050	3.15692137418116
1051	3.322744940970294
1052	3.2263187612594524
1053	3.1966143797939557
1054	3.2333428984032873
1055	3.3066315958970556
1056	3.172411673742921
1057	3.255012472567796
1058	3.211357342133958
1059	3.181373745084026
1060	3.1032793559377074
1061	3.091417291845231
1062	2.9753122372343728
1063	3.0666169134624783
1064	3.181214217867698
1065	3.239643279371226
1066	3.2087710223113315
1067	3.0130708696136783
1068	3.3110300068227234
1069	3.432472604988725
1070	3.1453836158026425
1071	3.063886228638326
1072	3.1059973646051895
1073	3.10622798404991
1074	3.213177789414078
1075	3.2361200077033185
1076	3.0933354553644894
1077	3.160808160825323
1078	3.4080153864472194
1079	3.0271973020695517
1080	3.1464919302925387
1081	3.1310451167402524
1082	3.3526136750319346
1083	3.0955144128350702
1084	3.2616864326951864
1085	3.163639899369407
1086	3.320710480615568
1087	3.0844333311823298
1088	3.2729868301216802
1089	3.288596614449858
1090	3.1289110533331863
1091	3.272887926137236
1092	3.0976207049491427
1093	3.1734249044799143
1094	3.208600625793236
1095	3.102509779172901
1096	3.3250246816529616
1097	3.1900887302565932
1098	3.384281871851383
1099	3.2202986775883886
1100	3.070527518691887
1101	3.2391062935994377
1102	3.302185080134152
1103	3.1146492809928255
1104	3.3416551231207983
1105	3.055070681998581
1106	3.142557030757813
1107	3.3005182242493842
1108	3.142323513930226
1109	3.2131770156453765
1110	3.3217535078679368
1111	3.0592550688830378
1112	3.4293817071824733
1113	3.1162936669733217
1114	3.390059934243524
1115	3.2085879921397353
1116	3.1452844278326544
1117	3.2609241057576255
1118	3.0402505820371584
1119	3.223634921975588
1120	3.07818372777356
1121	3.226932327285516
1122	3.1010205306400116
1123	3.344765420561513
1124	3.3692302521025104
1125	3.177311494186429
1126	3.5057602876532594
1127	3.0761570206877895
1128	3.250478641345069
1129	3.4131437488638823
1130	3.453370268315521
1131	3.3541423865331272
1132	3.3918200296591263
1133	2.9401244937921
1134	3.1081530260966455
1135	3.0789493313299285
1136	3.138644796134708
1137	3.4879725024034722
1138	3.1522139173181523
1139	3.1620440618461405
1140	3.13547611184723
1141	3.2669539708766755
1142	3.213953176414601
1143	3.2067232327777533
1144	3.2305058456195823
1145	3.197176847295338
1146	3.2661996928455355
1147	3.202527502215297
1148	3.27309495623963
1149	3.1982565790923156
1150	3.2352266674303602
1151	3.180580021108829
1152	3.187390578617495
1153	3.089455603099725
1154	3.1779107954421586
1155	3.180118535041621
1156	3.390754336978691
1157	3.313076182882726
1158	3.1190875741036788
1159	3.0699872400035555
1160	3.0876894646094715
1161	3.2685305297368292
1162	3.0732912881910392
1163	3.253427830689302
1164	3.2174625135813213
1165	3.271597357631418
1166	3.0776293526738634
1167	3.2630700257056593
1168	3.4367931607874413
1169	3.33426025570289
1170	3.1340787645608765
1171	3.1836757764126493
1172	3.1478784182428865
1173	3.189801330316553
1174	3.3427319864490883
1175	3.10154024318349
1176	3.1327136032319345
1177	3.077224404413247
1178	3.0316880503421926
1179	3.2554130667364167
1180	3.1987805548064663
1181	3.2367900057158216
1182	3.2313279496678287
1183	3.1281491288351875
1184	3.0938470587548
1185	3.2270962753760535
1186	3.221746189933467
1187	3.407207663191418
1188	3.296172974327693
1189	3.3242843732790406
1190	3.455925894720664
1191	3.202618658085905
1192	3.344457522371833
1193	3.106625545221663
1194	3.333975836473605
1195	3.2190031892851056
1196	3.0563130806970626
1197	3.203742759870336
1198	3.3625622587452155
1199	3.5279587763931164
1200	3.064610331912353
1201	3.2045990683361216
1202	3.1508654063197783
1203	3.5178085720554537
1204	3.2919870388497197
1205	3.254682292879909
1206	3.3141520506852946
1207	3.0231906273009743
1208	3.1569430032275774
1209	3.029208897688013
1210	3.1854270736626162
1211	3.154388148670247
1212	3.1732495503126152
1213	3.1668056951812527
1214	3.1320995830335656
1215	3.225372742323657
1216	3.2741038751981217
1217	3.172415067360101
1218	3.341215783630575
1219	3.2709339385140326
1220	3.193533797064633
1221	3.20944331298894
1222	3.1448855629904457
1223	3.427386424365893
1224	3.1426025464954233
1225	3.335639494606829
1226	3.2628317118891785
1227	3.2969642095302656
1228	3.2392451714362336
1229	3.2525065347776168
1230	3.3710707705809138
1231	3.1170290719202267
1232	3.174387103876939
1233	3.2429845264427635
1234	3.4281161933790494
1235	3.402165138460564
1236	3.0538141425122167
1237	3.4044236402684143
1238	3.2603832188686575
1239	3.131516876138849
1240	3.1270181781696427
1241	3.377783528008583
1242	3.1117402399494063
1243	3.2010879463308997
1244	3.056856198160236
1245	3.167038189594988
1246	3.267354224640503
1247	3.382678568904463
1248	3.4510061713706803
1249	3.3761430941357107
1250	3.3059488150308263
1251	3.359502306053649
1252	3.1610896796197943
1253	3.2434885377208253
1254	3.0666998344706844
1255	3.123407491244216
1256	3.281837926038907
1257	3.129902707968586
1258	3.2668438645998035
1259	3.1584620252747952
1260	3.0868766504887675
1261	3.379556631588828
1262	3.153118684557237
1263	3.1475062620230965
1264	3.0943382069723353
1265	3.186397832539109
1266	3.3408252102913734
1267	3.4357889445192824
1268	3.1643393723366455
1269	3.13546789948577
1270	3.2752055433237843
1271	3.1538079729276647
1272	3.1973949486427453
1273	3.1679686941420333
1274	3.30269658800294
1275	3.102876823159395
1276	3.08948200285419
1277	3.3796797595965815
1278	3.3672768115297864
1279	3.3509403882199833
1280	3.254293966672345
1281	3.245468126005042
1282	3.2706334216534274
1283	3.342085844589604
1284	3.2418694071074783
1285	3.247080146813144
1286	3.0741961638503157
1287	3.2978516834198377
1288	3.1202451127820146
1289	3.3301378171948777
1290	3.334876058192118
1291	3.058675167914033
1292	3.426348322106346
1293	3.507286141384706
1294	3.355517327015674
1295	3.264848545591669
1296	3.4260524082881654
1297	3.1306249036475453
1298	3.1803601256870713
1299	3.262248389919779
1300	3.213405881605888
1301	3.107747809033275
1302	3.140720498557073
1303	3.267108322394407
1304	3.40578423618012
1305	3.1587571215522594
1306	3.428017791693041
1307	3.260322712766282
1308	3.4395217752830827
1309	3.4496322845337453
1310	3.234398281862569
1311	3.5666436504126953
1312	3.165036743785394
1313	3.3902341777169602
1314	3.310743935752086
1315	3.224116992742272
1316	3.3023788890703396
1317	3.419332129299423
1318	3.10036841880593
1319	3.212725191723643
1320	3.2301283971609385
1321	3.202365305748935
1322	3.3284841885862817
1323	3.2970847588739356
1324	3.33466705129311
1325	3.0621997962297565
1326	3.0925678614708407
1327	3.0088072300083777
1328	3.242486962299362
1329	3.2377115410067216
1330	3.1866947057277106
1331	3.153626086393714
1332	3.2578807339596882
1333	3.342586455514025
1334	3.1998892988227468
1335	3.0912031330589156
1336	3.3545630355082676
1337	3.350025874475501
1338	3.0650034606333993
1339	3.378754782186367
1340	3.3963816009885583
1341	3.191942827129035
1342	3.1229778311363305
1343	3.190704523094002
1344	3.032215269512783
1345	3.1885224881348346
1346	3.1185366414029283
1347	3.2810502816452196
1348	3.2943313081627155
1349	3.2934457184573627
1350	3.0807233015772844
1351	3.2013112638347003
1352	3.325438347795548
1353	3.3894408629394084
1354	4.299956978758747
1355	3.1298160553045715
1356	3.284899676567803
1357	3.1852994070676086
1358	3.1701211324918095
1359	3.1699128172758373
1360	3.2870474351811736
1361	3.217725627414268
1362	3.088451215978931
1363	3.296189652365627
1364	2.997597093377951
1365	3.1768272038910306
1366	3.3039714284908825
1367	3.1172283516371837
1368	3.326518428155481
1369	3.3777458332509136
1370	3.1231872845421016
1371	3.2314504626742706
1372	3.059123658503724
1373	3.1968089979157606
1374	3.4213138471193565
1375	3.1935457020991436
1376	3.1512616440598507
1377	3.213018214423207
1378	3.0507471683725886
1379	3.1905427240975883
1380	3.182767552266417
1381	3.0712621886466653
1382	3.1555482145067413
1383	3.2351973291348326
1384	3.5364643976514807
1385	3.039313648449205
1386	3.1987643782377426
1387	2.9287411906495397
1388	3.142898434751083
1389	3.2785265481966577
1390	3.312740407980442
1391	3.2966634621346804
1392	3.0968432174330043
1393	3.178626051927172
1394	3.1587956424290606
1395	3.3754146812403087
1396	3.1193816738170788
1397	3.0680400889377295
1398	3.24322429276097
1399	3.267248115518205
1400	3.2081298813476717
1401	3.2504162364537965
1402	3.2402099303288168
1403	3.1356109870319697
1404	3.3987601768096294
1405	3.2008810275000483
1406	3.216827465238832
1407	3.136667425145287
1408	3.0792450077944937
1409	3.15726349568387
1410	3.1232204880132204
1411	3.22035888417721
1412	3.2578678238616963
1413	3.2010486737755466
1414	3.1722264206258015
1415	3.139076068728796
1416	3.2950056411927156
1417	3.2745349290523156
1418	3.195949211284236
1419	3.0698006076931836
1420	3.2975652756065843
1421	3.132400846148128
1422	3.2427795350676933
1423	3.0810352668906433
1424	3.1102479886746006
1425	3.3235838997712572
1426	3.225744998496146
1427	3.097514204935422
1428	3.308166348688807
1429	3.0489895334404675
1430	3.127547954317166
1431	3.132071088047227
1432	3.1851908756521325
1433	3.1854361648689857
1434	3.477322158367959
1435	3.053247567523663
1436	3.1589093725270967
1437	3.088967424647153
1438	3.1552744372741235
1439	3.111861222534513
1440	3.19304127756502
1441	2.998834668266584
1442	3.153275188825362
1443	3.173011048622839
1444	2.9851209389484277
1445	3.1138529516069466
1446	3.2039524337026135
1447	3.1914110437810046
1448	3.0897780693830557
1449	3.187607817793873
1450	3.1142986135448094
1451	3.2329135114992433
1452	3.173569265720798
1453	3.2147755673544407
1454	3.1777436881600445
1455	3.043897874453442
1456	3.2711795314308008
1457	3.361778896009395
1458	3.2723580381939916
1459	3.104229611750686
1460	3.2245653339948537
1461	3.0964911949911618
1462	3.14325252344387
1463	3.1652278366113356
1464	3.1953993379155525
1465	3.1955798865478675
1466	3.16700731741914
1467	3.124638638373046
1468	3.1752192839409354
1469	3.19833004741307
1470	3.288828840567535
1471	3.268971790186706
1472	3.3659533475980923
1473	3.2343541885505673
1474	3.213058629781265
1475	3.223554465897161
1476	3.2474946926009887
1477	3.0666547283932855
1478	3.0932590680470726
1479	3.184044476399024
1480	3.147543532483187
1481	3.115562872110611
1482	3.264829992893969
1483	3.14537057457748
1484	3.2185325046530853
1485	3.0790197067135314
1486	3.176959438877222
1487	3.1983580537168916
1488	3.3026474792754166
1489	3.341161766416331
1490	3.0085264382188996
1491	3.303299075141084
1492	3.205868133261668
1493	3.404563667181446
1494	3.3345429588292705
1495	3.035442238178208
1496	3.0969157789662796
1497	3.2962075796754964
1498	3.1992710137427185
1499	3.338191022580304
1500	3.180850354113197
1501	3.234403290245111
1502	3.457011688346279
1503	3.1403328562908213
1504	3.043676318870618
1505	3.1796786136194943
1506	3.200798108355752
1507	3.166750796326774
1508	3.1889468798288076
1509	3.2466315948962885
1510	3.3182045871564148
1511	3.1987724736844125
1512	3.159992570377972
1513	3.3048029451962306
1514	3.203129536843884
1515	3.273349251419393
1516	3.194253701825507
1517	3.3500854217895792
1518	3.2317478460418125
1519	3.027533309941012
1520	3.095310544711032
1521	3.130467463971651
1522	3.1763899474989605
1523	3.1607025183776534
1524	3.2231698587879274
1525	3.3559459260320295
1526	3.247983787733426
1527	3.2105033881581164
1528	3.2109483620201837
1529	3.1662282669662036
1530	3.2777389300684225
1531	3.27044766232655
1532	3.4496828968734663
1533	3.2971121671956847
1534	3.2484789866181103
1535	3.424982092540392
1536	3.1297410180573677
1537	3.4275815889709578
1538	3.1814501661537573
1539	3.1298988064032907
1540	3.0647613953807795
1541	3.514120826569008
1542	3.318233415030175
1543	3.086667140071189
1544	3.1989309173485383
1545	3.0891705212417144
1546	3.575681699192911
1547	3.2893843220724355
1548	3.1652109808192805
1549	3.347882640763354
1550	3.1429480625539727
1551	3.187710043004653
1552	3.2286054622243032
1553	3.2311810886283334
1554	3.170342608147465
1555	3.2112763235520427
1556	3.1292570907620756
1557	3.68028582143405
1558	3.1121065699314108
1559	3.2825643459983183
1560	3.132813625325748
1561	3.4135415391589086
1562	3.144722367647458
1563	3.192196818649213
1564	3.257969780343681
1565	3.1749321066220295
1566	3.3085292246456257
1567	3.168590727129825
1568	3.3456517468333535
1569	3.022575606012092
1570	2.995233777480352
1571	3.1845975951812235
1572	3.0570636453244733
1573	3.17631376399845
1574	3.229691003922602
1575	3.1601212332617767
1576	3.1301933777680193
1577	3.2173756058527507
1578	3.1454560639768694
1579	3.391614969367178
1580	3.1738485639149294
1581	3.222082892013464
1582	3.208208424007174
1583	3.1401050625374403
1584	3.2207649105215026
1585	3.4388451243671536
1586	3.342347250432759
1587	3.3024516096179135
1588	3.2196600552286765
1589	3.300416004621725
1590	3.3061305646343864
1591	3.0704660222225995
1592	3.2434643347899677
1593	3.2433312279260496
1594	3.851099217864577
1595	3.1493830666339693
1596	3.2702355871355633
1597	3.06757620081787
1598	3.1832278984773508
1599	3.1602419858380344
1600	3.5627111541630767
1601	3.135494306720758
1602	3.286636765944442
1603	3.199082815709651
1604	3.1834353201914416
1605	3.3660842945497644
1606	3.0948475057524796
1607	3.3235086760803205
1608	3.131408244715847
1609	3.20755338183797
1610	3.2088653731763466
1611	3.2225573777571777
1612	3.172081952832803
1613	3.1346061828649865
1614	3.079895166191971
1615	3.15066369581215
1616	3.197629737440611
1617	3.1480667151615007
1618	3.1631263462835006
1619	3.3479919842777703
1620	3.413581650391854
1621	3.1852011829434863
1622	3.3273937732115253
1623	3.357037184240893
1624	3.431123946211229
1625	3.17018673642669
1626	3.5624330039567402
1627	3.198673600653834
1628	3.244498974799652
1629	3.2176778218130733
1630	3.1328385405385584
1631	3.3865574071818454
1632	3.2541626833100414
1633	3.153001475585619
1634	3.000513131503985
1635	3.4834562703182765
1636	3.2438613985433253
1637	3.2093559983368825
1638	3.2959871766760034
1639	3.1396157753830565
1640	3.2176782803613664
1641	3.0797271350848545
1642	3.170403107409052
1643	3.3072171138718556
1644	3.249825803106825
1645	3.320366703109404
1646	3.2467116583085165
1647	3.3979570268560777
1648	3.2566027631299312
1649	3.211422135730741
1650	3.160645046290372
1651	3.304389737212143
1652	3.1725596342261824
1653	3.421207782998614
1654	3.158324858570034
1655	3.209695600354212
1656	3.0578679242030717
1657	3.218182817281809
1658	3.2741572374532923
1659	3.107300870777921
1660	3.307016078028512
1661	3.2675892332501304
1662	3.0746506964042166
1663	3.3343168166902952
1664	3.174842209048766
1665	3.167936568785012
1666	3.296141474743362
1667	3.16199261599734
1668	3.17904517311076
1669	3.1253279625930572
1670	3.2159600235869603
1671	3.281972368251706
1672	3.392944967449591
1673	3.156189843221669
1674	3.177787104402722
1675	3.5170831474891977
1676	3.2901058365635065
1677	3.2004812689171813
1678	3.3010456654681692
1679	3.4062848694375387
1680	3.167398419559196
1681	3.2109928208726557
1682	3.469963792936521
1683	3.059231219702622
1684	3.311661866842319
1685	3.393655729544482
1686	3.2646765989708895
1687	3.161224992604395
1688	3.225451260187538
1689	3.1130346374711313
1690	3.1720707181000543
1691	3.1990017387507086
1692	3.087142008962358
1693	3.2034888547822273
1694	3.2690251578251117
1695	3.2716408307692966
1696	3.227442596569109
1697	3.3053696437898368
1698	3.2069239643277547
1699	3.251576772810989
1700	3.2559776666994455
1701	3.1386567231023834
1702	3.275581287957573
1703	3.262705685484402
1704	3.167862640761114
1705	3.2334009989293806
1706	3.2410748451315126
1707	3.22333371823271
1708	3.027971318123504
1709	3.1179676227686133
1710	3.092878587558966
1711	3.3059667050420574
1712	3.257483383337827
1713	3.2147854828338955
1714	3.3152105078249305
1715	3.214622965485867
1716	3.2561661873622323
1717	3.175492737318647
1718	3.143740239127278
1719	3.114844677032484
1720	3.3374368620792656
1721	3.17637509397894
1722	3.5459452044486635
1723	3.208341251617068
1724	3.2190005237083814
1725	3.120322971902873
1726	3.1981005554776982
1727	3.5460190259053856
1728	3.218823071783483
1729	3.498035989017044
1730	3.1844727489682882
1731	3.2095501342670048
1732	3.253724957979667
1733	3.177748176745888
1734	3.1722830236709
1735	3.2706033086672335
1736	3.1997522060230366
1737	3.330596093418261
1738	3.1949463975955545
1739	3.171631286497072
1740	3.1891991142235883
1741	3.325740864365007
1742	3.360587957068108
1743	3.2408811276642955
1744	2.97555427659578
1745	3.215817606516843
1746	3.2305281486590114
1747	3.278908369158285
1748	3.1372452251540848
1749	3.381089813048765
1750	3.1685877155908515
1751	3.38548583890957
1752	3.1852143072454266
1753	3.2268540104989505
1754	3.227845135727795
1755	3.5332375724872844
1756	3.3651667236133074
1757	3.130135863311253
1758	3.1633071926430665
1759	3.1361447332118564
1760	3.1544925872425487
1761	3.4288309447444476
1762	3.201566598929076
1763	3.1063078773670574
1764	3.1884445233971297
1765	3.113457212746236
1766	3.212933796420688
1767	3.1442620091993114
1768	3.1519427911279623
1769	3.095278570111413
1770	3.741208682266365
1771	3.2482555248372535
1772	3.8895262954253873
1773	3.240045898359105
1774	3.2635234414685104
1775	3.1403317039400367
1776	3.169161876932592
1777	3.089630835538649
1778	3.386775892078019
1779	3.21445952074071
1780	3.1837122327193708
1781	3.117071648161117
1782	3.050107433582779
1783	3.434569608518702
1784	3.1910253549279206
1785	3.31440499380342
1786	3.2561350814154393
1787	3.4439515025598553
1788	3.1608843079563846
1789	3.0993665502729955
1790	3.2401623082400763
1791	3.1285681723082814
1792	3.458722380126791
1793	3.2459266582270256
1794	3.202088618715028
1795	3.4157029595622888
1796	3.2611458347635236
1797	3.1086255152042774
1798	3.3163365104209666
1799	3.221862134349468
1800	3.20134869583698
1801	3.2196754791247058
1802	3.1200980074680036
1803	3.198983229033823
1804	3.2552187668313395
1805	3.3194353076559473
1806	3.3234400416782424
1807	3.1785645522738326
1808	3.3150958976014517
1809	3.2220603526450518
1810	3.2664828950030698
1811	3.163273268998294
1812	3.143418371958901
1813	3.239493851257286
1814	3.3416001094060404
1815	3.1637418244849185
1816	3.322434302974113
1817	3.17296760194089
1818	3.1327228176117066
1819	3.3365934581333
1820	3.158983974260917
1821	3.218139703170991
1822	3.1973910060759594
1823	3.2358536409420013
1824	3.3327548686926964
1825	3.2640951857611333
1826	3.1206574554963344
1827	3.1667767349075286
1828	3.2114296899092034
1829	3.197736607036556
1830	3.2260299369748333
1831	3.1227608239914897
1832	3.4360194847254224
1833	3.3167303314853465
1834	3.143949112633665
1835	3.202215051212726
1836	3.261807917516036
1837	3.3128143487522883
1838	3.281945662310864
1839	3.1712930451780434
1840	3.193874863167894
1841	3.124268544929236
1842	3.24394116940071
1843	3.2659355800730774
1844	3.3088508802489085
1845	3.016103848289999
1846	3.087254879227505
1847	3.255207853746441
1848	3.063787525748814
1849	3.202696361916046
1850	3.075342055434351
1851	3.130731983619472
1852	3.217183162073922
1853	3.2024192665917446
1854	3.210968192517387
1855	3.0765919480157495
1856	3.265545295408685
1857	3.2845693583672273
1858	3.305413645487344
1859	3.322625957201805
1860	3.121072218315602
1861	3.2287243480963173
1862	3.1897456879894626
1863	3.035311859665757
1864	3.284919922875686
1865	3.3036339594464614
1866	3.2410403416685916
1867	3.391231062356469
1868	3.218551129407852
1869	3.167923578036106
1870	3.197733031186899
1871	3.188534965320869
1872	3.3517174037221746
1873	3.17278403640471
1874	3.1519204066062767
1875	3.3268899819513558
1876	3.201739553023072
1877	3.140026657919786
1878	3.0020711636528805
1879	3.2050156612884244
1880	3.1031171130393895
1881	3.2883344822659515
1882	3.2025440190852215
1883	3.2156512093016274
1884	3.2164767137884898
1885	3.043552649454153
1886	3.2229186598065946
1887	3.0230423775843502
1888	3.140246831314757
1889	3.3968820147701924
1890	3.3838775557085086
1891	3.1831009470461122
1892	3.0259877749452504
1893	3.0966463337544337
1894	3.2698853405536457
1895	3.2369037162932295
1896	3.1586659229375607
1897	3.221375629968418
1898	3.413339335298167
1899	3.4039564677131775
1900	3.5755574587259353
1901	3.232462472344229
1902	3.2145256026987976
1903	3.2308049832716943
1904	3.2280019486843834
1905	3.2809893767306786
1906	3.2436546664675294
1907	3.3164640383410404
1908	3.2734246143883174
1909	3.467132373331105
1910	3.365825252502152
1911	3.206173276732132
1912	3.2074148291520013
1913	3.118266883697306
1914	3.1065401001350623
1915	3.1722831581955684
1916	3.1566747961084083
1917	3.178181630481056
1918	3.2482920265098745
1919	3.359705151653955
1920	3.194829618249974
1921	3.3239741719184956
1922	3.1789991894578757
1923	3.2087410286012377
1924	3.134243164395414
1925	3.1424359713056247
1926	3.135293505198916
1927	3.093199358539043
1928	3.3707166195221343
1929	3.2377462761814626
1930	3.220998830975481
1931	3.4956589874245605
1932	3.2246277486571815
1933	3.2451719496590137
1934	3.1108286177185818
1935	3.3240030647542733
1936	3.3292865649889913
1937	3.235263042985361
1938	3.3066656579705227
1939	3.1676993226123495
1940	3.1871346428815435
1941	3.133754482444951
1942	3.250894802132501
1943	3.29514430148258
1944	3.174421931546807
1945	3.272312601506146
1946	3.362900007682143
1947	3.2028372466733495
1948	3.111275796377766
1949	3.411616753345372
1950	3.144951040069253
1951	3.2244637913666443
1952	3.2217085825795393
1953	3.2043432718672213
1954	3.556386147665769
1955	3.423474907713983
1956	3.1958885653714413
1957	3.321988123140491
1958	3.2595809109338307
1959	3.193813800451216
1960	3.1868431534344728
1961	3.3095470332796624
1962	3.324590184416725
1963	3.309593224585634
1964	3.0554909915616757
1965	3.141179740479254
1966	3.2560137810813625
1967	3.3096863684512248
1968	3.5479258179996878
1969	3.1301035904131767
1970	3.2403101484914973
1971	3.3187217094609363
1972	3.4176786440304188
1973	3.247094639530518
1974	3.381504720487905
1975	3.240365325858554
1976	3.2401843523855254
1977	3.14731581835564
1978	3.250376137457319
1979	3.12877458243271
1980	3.321892006367939
1981	3.1664439819765726
1982	3.1547749483542793
1983	3.3582068566633163
1984	3.100785878779727
1985	3.2737155480094704
1986	3.4559231333910794
1987	3.025056214922342
1988	3.0768249960829785
1989	3.1728811615086667
1990	3.377544837730671
1991	3.1451246594755187
1992	3.1897464472173866
1993	3.1047518697189354
1994	3.075206849783596
1995	3.1412125715085124
1996	3.2613787242459846
1997	3.2474944507109815
1998	3.328583644836032
[truncated: 8,001 more rows]
