# Supplementary material for: Design of buried charged networks in artificial proteins
Source: Nat Commun. 2021 Mar 25;12:1895. doi: 10.1038/s41467-021-21909-7 (PMC7994573; doi:10.1038/s41467-021-21909-7)
Supplement: Supplementary file 4 — Source Data [file 41467_2021_21909_MOESM4_ESM.zip › source_data_final_revised/SI1/d/E49_K84_tm.txt]

λ_nm CD raw		θ
20	-21.8161	-27615.31646
20.5	-21.2068	-26844.05063
21	-21.254	-26903.79747
21.5	-21.6213	-27368.73418
22	-21.5839	-27321.39241
22.5	-21.5956	-27336.20253
23	-20.9557	-26526.20253
23.5	-21.0313	-26621.89873
24	-21.1855	-26817.08861
24.5	-21.5348	-27259.24051
25	-21.2606	-26912.1519
25.5	-21.375	-27056.96203
26	-21.1014	-26710.63291
26.5	-21.5486	-27276.70886
27	-21.0052	-26588.86076
27.5	-21.1458	-26766.83544
28	-21.2609	-26912.53165
28.5	-21.1373	-26756.07595
29	-20.966	-26539.24051
29.5	-20.9673	-26540.88608
30	-21.1512	-26773.67089
30.5	-20.9157	-26475.56962
31	-21.0927	-26699.62025
31.5	-21.02	-26607.59494
32	-20.5995	-26075.31646
32.5	-20.9891	-26568.48101
33	-20.8633	-26409.24051
33.5	-20.7129	-26218.86076
34	-20.4537	-25890.75949
34.5	-20.5338	-25992.1519
35	-20.08	-25417.72152
35.5	-20.5525	-26015.82278
36	-20.6141	-26093.79747
36.5	-20.1847	-25550.25316
37	-20.1479	-25503.67089
37.5	-19.8836	-25169.11392
38	-20.1013	-25444.68354
38.5	-19.8406	-25114.68354
39	-19.8915	-25179.11392
39.5	-19.8881	-25174.81013
40	-19.7828	-25041.51899
40.5	-19.7528	-25003.5443
41	-19.2326	-24345.06329
41.5	-19.9995	-25315.82278
42	-19.5906	-24798.22785
42.5	-19.3066	-24438.73418
43	-19.246	-24362.02532
43.5	-19.4034	-24561.26582
44	-19.375	-24525.31646
44.5	-19.0153	-24070
45	-18.8523	-23863.67089
45.5	-19.0872	-24161.01266
46	-18.9195	-23948.73418
46.5	-18.4516	-23356.4557
47	-18.5858	-23526.32911
47.5	-18.3526	-23231.13924
48	-18.5014	-23419.49367
48.5	-17.9563	-22729.49367
49	-17.9895	-22771.51899
49.5	-18.1662	-22995.18987
50	-17.7593	-22480.12658
50.5	-17.7308	-22444.05063
51	-16.8312	-21305.31646
51.5	-17.1304	-21684.05063
52	-17.1887	-21757.8481
52.5	-16.3286	-20669.11392
53	-16.5487	-20947.72152
53.5	-15.9805	-20228.48101
54	-16.0699	-20341.64557
54.5	-15.3868	-19476.96203
55	-15.3449	-19423.92405
55.5	-14.9714	-18951.13924
56	-14.9964	-18982.78481
56.5	-14.8254	-18766.32911
57	-14.2882	-18086.32911
57.5	-13.8657	-17551.51899
58	-13.9893	-17707.97468
58.5	-13.4205	-16987.97468
59	-12.9706	-16418.48101
59.5	-12.5901	-15936.83544
60	-12.3956	-15690.63291
60.5	-12.1662	-15400.25316
61	-11.8272	-14971.13924
61.5	-11.4774	-14528.35443
62	-11.1076	-14060.25316
62.5	-10.7335	-13586.70886
63	-10.2386	-12960.25316
63.5	-9.95771	-12604.6962
64	-10.015	-12677.21519
64.5	-9.56252	-12104.4557
65	-9.25437	-11714.39241
65.5	-8.98317	-11371.10127
66	-8.80821	-11149.63291
66.5	-8.5003	-10759.87342
67	-8.16073	-10330.03797
67.5	-7.82734	-9908.025316
68	-7.40777	-9376.924051
68.5	-7.4688	-9454.177215
69	-6.85745	-8680.316456
69.5	-6.97483	-8828.898734
70	-7.06336	-8940.962025
70.5	-6.79924	-8606.632911
71	-6.41689	-8122.64557
71.5	-6.38226	-8078.810127
72	-6.26112	-7925.468354
72.5	-6.19324	-7839.544304
73	-6.28975	-7961.708861
73.5	-5.89368	-7460.35443
74	-6.26203	-7926.620253
74.5	-5.93595	-7513.860759
75	-5.53446	-7005.64557
75.5	-5.13623	-6501.556962
76	-5.66464	-7170.43038
76.5	-5.54604	-7020.303797
77	-5.55924	-7037.012658
77.5	-5.49844	-6960.050633
78	-5.38974	-6822.455696
78.5	-5.9035	-7472.78481
79	-5.63627	-7134.518987
79.5	-5.51105	-6976.012658
80	-5.19333	-6573.835443
80.5	-5.49673	-6957.886076
81	-5.29302	-6700.025316
81.5	-5.2586	-6656.455696
82	-5.13124	-6495.240506
82.5	-5.18689	-6565.683544
83	-5.3484	-6770.126582
83.5	-5.38113	-6811.556962
84	-5.43571	-6880.64557
84.5	-5.24105	-6634.240506
85	-5.00495	-6335.379747
85.5	-5.34804	-6769.670886
86	-4.8391	-6125.443038
86.5	-5.61411	-7106.468354
87	-5.04824	-6390.177215
87.5	-5.26243	-6661.303797
88	-5.49287	-6953
88.5	-4.67077	-5912.367089
89	-5.02529	-6361.126582
89.5	-5.2311	-6621.64557
90	-4.68058	-5924.78481
90.5	-4.82863	-6112.189873
91	-5.00465	-6335
91.5	-4.84241	-6129.632911
92	-5.16643	-6539.78481
92.5	-5.02034	-6354.860759
93	-4.9792	-6302.78481
93.5	-5.10554	-6462.708861
94	-5.14272	-6509.772152
94.5	-5.56024	-7038.278481
95	-5.05459	-6398.21519
95.5	-4.89479	-6195.936709
96	-4.98988	-6316.303797
96.5	-4.70412	-5954.582278
97	-4.98451	-6309.506329
97.5	-4.98294	-6307.518987
98	-4.78363	-6055.227848
98.5	-5.09607	-6450.721519
99	-5.04812	-6390.025316
99.5	-5.10857	-6466.544304
100	-5.18316	-6560.962025
