# Supplementary material for: Design of buried charged networks in artificial proteins
Source: Nat Commun. 2021 Mar 25;12:1895. doi: 10.1038/s41467-021-21909-7 (PMC7994573; doi:10.1038/s41467-021-21909-7)
Supplement: Supplementary file 4 — Source Data [file 41467_2021_21909_MOESM4_ESM.zip › source_data_final_revised/SI1/d/pKa_E49K84.txt]

#FRAME	#GLU-49	#LYS-84
1	-3.6	21.4
2	-4.2	19.3
3	-9.2	20.0
4	-4.8	21.9
5	-9.0	20.9
6	-3.3	21.5
7	-9.3	20.4
8	-8.2	21.3
9	-4.0	20.6
10	-3.0	18.2
11	-6.2	19.3
12	-5.7	20.2
13	-2.9	18.9
14	-5.8	19.9
15	-5.0	18.7
16	-2.8	19.9
17	-11.8	19.8
18	-2.1	19.0
19	-3.5	18.7
20	-1.6	19.7
21	-2.3	18.4
22	-10.5	21.8
23	-10.2	20.6
24	-7.5	20.2
25	-2.7	21.9
26	-3.2	21.3
27	-1.5	18.7
28	-2.9	20.9
29	-9.2	21.6
30	-2.1	19.8
31	-4.4	21.3
32	-9.4	18.6
33	-5.2	21.9
34	-3.5	20.9
35	-7.4	20.1
36	-3.4	22.3
37	-7.2	19.9
38	-8.6	20.4
39	-6.0	18.7
40	-2.8	18.9
41	-4.6	20.5
42	-2.3	20.3
43	-2.5	18.3
44	-3.7	20.3
45	-5.7	16.7
46	-4.4	21.0
47	-5.2	20.4
48	-2.1	20.9
49	-2.8	21.8
50	-1.4	20.9
51	-8.0	20.4
52	-6.1	20.7
53	-0.8	19.2
54	-3.1	21.8
55	-5.2	20.4
56	-4.6	18.9
57	-3.2	20.7
58	-1.9	17.6
59	-4.9	21.0
60	-3.9	20.9
61	-1.2	20.2
62	-9.6	20.2
63	-2.8	21.1
64	-2.1	20.2
65	-7.5	21.5
66	-6.7	22.1
67	-7.5	20.8
68	-3.7	21.6
69	-3.8	21.1
70	-7.4	20.8
71	-3.0	17.4
72	-4.1	20.9
73	0.0	18.5
74	-2.6	19.9
75	0.0		18.8
76	-6.1	19.8
77	-5.2	19.1
78	-1.6	18.6
79	-7.8	19.2
80	-6.2	19.2
81	-8.8	19.8
82	-0.5	18.3
83	-7.2	19.6
84	-8.0	19.1
85	-2.3	18.5
86	-1.8	19.2
87	-5.7	20.0
88	-9.1	18.9
89	-7.0	19.3
90	-7.1	18.7
91	-8.3	21.6
92	-3.0	20.3
93	-5.2	20.6
94	-8.4	19.7
95	-6.2	19.4
96	-2.1	21.4
97	-2.5	20.2
98	-5.0	19.7
99	-5.2	20.3
100	-3.7	19.7
