# Supplementary material for: Design of buried charged networks in artificial proteins
Source: Nat Commun. 2021 Mar 25;12:1895. doi: 10.1038/s41467-021-21909-7 (PMC7994573; doi:10.1038/s41467-021-21909-7)
Supplement: Supplementary file 4 — Source Data [file 41467_2021_21909_MOESM4_ESM.zip › source_data_final_revised/SI1/d/unfolding_GdnHCl.txt]

# GdnHCl(M)			measurement1 measurement2 t			measurement3			used for fit (1=used, 0=not used)
0.000000000000000000e+00	-1.984176029407404940e+01	-2.249253846381881417e+01	-2.110910384489964997e+01	1.000000000000000000e+00
5.000000000000000000e-01	-2.242270180535381030e+01	-2.096151246553819547e+01	-2.283062876115376483e+01	1.000000000000000000e+00
1.000000000000000000e+00	-1.957990246939198542e+01	-2.111049713929979887e+01	-2.310033794800343898e+01	1.000000000000000000e+00
1.500000000000000000e+00	-1.610012895384341647e+01	-1.679771292206444855e+01	-1.686116710639434046e+01	1.000000000000000000e+00
2.000000000000000000e+00	-1.216406041561675799e+01	-1.512890937657486568e+01	-1.286463403788575022e+01	1.000000000000000000e+00
2.500000000000000000e+00	-5.224916105890375917e+00	-5.481025108943764046e+00	-8.401319182995877100e+00	1.000000000000000000e+00
3.000000000000000000e+00	-2.241300803367622052e+00	-2.032373343610114791e+00	-2.328601962469985853e+00	1.000000000000000000e+00
3.500000000000000000e+00	-1.632456941274123219e+00	-1.511030889633296681e+00	-1.499783001808318250e+00	1.000000000000000000e+00
4.000000000000000000e+00	-1.195026857972904866e+00	-1.051835798772714936e+00	-1.069240654551922409e+00	1.000000000000000000e+00
4.500000000000000000e+00	-8.410346544926334822e-01	-7.359424895502920672e-01	-9.967277739898614541e-01	1.000000000000000000e+00
5.000000000000000000e+00	-6.724912400320161021e-01	-7.002910206622593448e-01	-8.020969673613375095e-01	1.000000000000000000e+00
5.500000000000000000e+00	-3.897485355586517985e-01	-3.088937953932350822e-01	-5.589563632051700592e-01	1.000000000000000000e+00
6.000000000000000000e+00	-1.437462646370023522e-01	-3.531780407909169139e-01	-1.131304701627486309e-01	1.000000000000000000e+00
6.500000000000000000e+00	-1.485780659887943889e-01	6.493758485755793744e-03	-1.791383348649690510e-01	1.000000000000000000e+00
7.000000000000000000e+00	6.398771974031362830e-02	2.273304845403611302e-02	-3.165896896214397474e-04	1.000000000000000000e+00
7.500000000000000000e+00	1.604992793407049589e-01	1.947633176711232594e-01	4.817613316337118201e-01	1.000000000000000000e+00
8.000000000000000000e+00	3.447415646399667466e-01	4.231625085228115091e-01	2.516141835887706346e-01	1.000000000000000000e+00
