# Supplementary material for: Design of buried charged networks in artificial proteins
Source: Nat Commun. 2021 Mar 25;12:1895. doi: 10.1038/s41467-021-21909-7 (PMC7994573; doi:10.1038/s41467-021-21909-7)
Supplement: Supplementary file 4 — Source Data [file 41467_2021_21909_MOESM4_ESM.zip › source_data_final_revised/SI1/d/unfolding_Urea.txt]

# Urea(M)			measurement1			used for fit (1=used, 0=not used)
0.000000000000000000e+00	-1.984176029407404940e+01	1.000000000000000000e+00
5.000000000000000000e-01	-1.918154181365429167e+01	1.000000000000000000e+00
1.000000000000000000e+00	-1.818642723742329181e+01	1.000000000000000000e+00
1.500000000000000000e+00	-1.525254350339430331e+01	1.000000000000000000e+00
2.000000000000000000e+00	-9.439376871312957107e+00	1.000000000000000000e+00
2.500000000000000000e+00	-5.486106631488453012e+00	1.000000000000000000e+00
3.000000000000000000e+00	-3.001977588711350897e+00	1.000000000000000000e+00
3.500000000000000000e+00	-2.339701034595203399e+00	1.000000000000000000e+00
4.000000000000000000e+00	-1.860616903329084471e+00	1.000000000000000000e+00
4.500000000000000000e+00	-1.736938161444283368e+00	1.000000000000000000e+00
5.000000000000000000e+00	-1.576093306257967175e+00	1.000000000000000000e+00
5.500000000000000000e+00	-1.298923813476417832e+00	1.000000000000000000e+00
6.000000000000000000e+00	-1.141866881095662700e+00	1.000000000000000000e+00
6.500000000000000000e+00	-1.079296490083893945e+00	1.000000000000000000e+00
7.000000000000000000e+00	-1.030152713959624045e+00	1.000000000000000000e+00
7.500000000000000000e+00	-9.900934455874068618e-01	1.000000000000000000e+00
8.000000000000000000e+00	-8.710439777072894740e-01	1.000000000000000000e+00
