# Supplementary material for: Design of buried charged networks in artificial proteins
Source: Nat Commun. 2021 Mar 25;12:1895. doi: 10.1038/s41467-021-21909-7 (PMC7994573; doi:10.1038/s41467-021-21909-7)
Supplement: Supplementary file 4 — Source Data [file 41467_2021_21909_MOESM4_ESM.zip › source_data_final_revised/SI1/e/2_rmsd.txt]

Frame	RMSD (A)
1 1.226348876953125
2 1.4939042329788208
3 1.5156364440917969
4 1.7858810424804688
5 1.6939849853515625
6 1.5281509160995483
7 1.5023610591888428
8 1.3961539268493652
9 1.4434492588043213
10 1.4352775812149048
11 1.5996999740600586
12 1.5602614879608154
13 1.5474222898483276
14 1.4679887294769287
15 1.4874550104141235
16 1.600215196609497
17 1.7621041536331177
18 1.6483291387557983
19 1.7721046209335327
20 1.8173770904541016
21 1.9386494159698486
22 2.022146701812744
23 1.9965622425079346
24 2.0962886810302734
25 2.146085739135742
26 2.005795478820801
27 2.0110652446746826
28 2.0208382606506348
29 2.1357297897338867
30 2.134889841079712
31 2.0926601886749268
32 2.1093337535858154
33 1.9302202463150024
34 1.9401118755340576
35 2.004565954208374
36 1.985130786895752
37 2.0486927032470703
38 2.129694700241089
39 2.127321481704712
40 2.093628406524658
41 2.1730504035949707
42 2.3351221084594727
43 2.284212589263916
44 2.4192779064178467
45 2.4105958938598633
46 2.2618961334228516
47 2.442964553833008
48 2.4086508750915527
49 2.4557247161865234
50 2.275062084197998
51 2.3161604404449463
52 2.2371933460235596
53 2.437607526779175
54 2.417485475540161
55 2.257145404815674
56 2.1294875144958496
57 2.290402889251709
58 2.454853057861328
59 2.2900707721710205
60 2.19222354888916
61 2.2529022693634033
62 2.1839687824249268
63 2.3151962757110596
64 2.3502824306488037
65 2.257206678390503
66 2.3142316341400146
67 2.303616762161255
68 1.9332540035247803
69 2.059049129486084
70 2.2168633937835693
71 2.0526108741760254
72 2.048743486404419
73 2.1894214153289795
74 1.9868191480636597
75 2.216125726699829
76 2.33459210395813
77 2.27370285987854
78 2.35341477394104
79 2.3085365295410156
80 2.2536115646362305
81 2.2368087768554688
82 2.168639659881592
83 2.182926893234253
84 2.0201776027679443
85 2.0175981521606445
86 1.9681084156036377
87 2.0483241081237793
88 2.101111888885498
89 2.132829427719116
90 2.2383203506469727
91 2.295194149017334
92 2.1366820335388184
93 2.231858015060425
94 2.2344655990600586
95 2.4295198917388916
96 2.4323670864105225
97 2.4218571186065674
98 2.474729061126709
99 2.5886831283569336
100 2.622771978378296
101 2.4756345748901367
102 2.5290286540985107
103 2.5646684169769287
104 2.7081735134124756
105 2.8673391342163086
106 2.6356184482574463
107 2.4749317169189453
108 2.4790496826171875
109 2.5456314086914063
110 2.6233954429626465
111 2.478273868560791
112 2.547954559326172
113 2.421804189682007
114 2.51754093170166
115 2.5532302856445313
116 2.4756672382354736
117 2.369453191757202
118 2.5420963764190674
119 2.434039354324341
120 2.5541605949401855
121 2.342712879180908
122 2.533895254135132
123 2.414228916168213
124 2.3611087799072266
125 2.060417652130127
126 2.121061086654663
127 2.094651222229004
128 2.064723014831543
129 2.0872342586517334
130 1.8911185264587402
131 2.0217440128326416
132 2.1331889629364014
133 2.116602897644043
134 2.2609121799468994
135 2.2210559844970703
136 2.2268128395080566
137 2.2535483837127686
138 2.6317527294158936
139 2.5267255306243896
140 2.206869602203369
141 2.2871057987213135
142 2.263762950897217
143 2.2337653636932373
144 2.1594974994659424
145 2.1592161655426025
146 2.2110493183135986
147 2.275251865386963
148 2.2196199893951416
149 2.2375547885894775
150 2.279613733291626
151 2.1435935497283936
152 2.3184854984283447
153 2.2791004180908203
154 2.234591484069824
155 2.466282606124878
156 2.440528392791748
157 2.439016580581665
158 2.280179738998413
159 2.310420513153076
160 2.3700714111328125
161 2.4020371437072754
162 2.4429941177368164
163 2.476588249206543
164 2.5025076866149902
165 2.564974784851074
166 2.4432995319366455
167 2.4738874435424805
168 2.5607290267944336
169 2.532014846801758
170 2.518500804901123
171 2.6603939533233643
172 2.7124316692352295
173 2.8291690349578857
174 2.809091329574585
175 2.582766056060791
176 2.4352550506591797
177 2.4633305072784424
178 2.5071332454681396
179 2.5439226627349854
180 2.6493473052978516
181 2.7661030292510986
182 2.6765286922454834
183 2.826439142227173
184 2.8485655784606934
185 2.8583290576934814
186 2.7908449172973633
187 2.7184531688690186
188 2.956787347793579
189 3.0002646446228027
190 2.9812066555023193
191 2.649362325668335
192 2.695523738861084
193 2.5459468364715576
194 2.5287654399871826
195 2.611520767211914
196 2.544811248779297
197 2.4042723178863525
198 2.283790349960327
199 2.2675673961639404
200 2.2404792308807373
201 2.2489521503448486
202 2.142451524734497
203 2.248225212097168
204 2.25533127784729
205 2.4295787811279297
206 2.335164785385132
207 2.3038456439971924
208 2.4117655754089355
209 2.4244871139526367
210 2.386000394821167
211 2.2874979972839355
212 2.267421007156372
213 2.325762987136841
214 2.371046304702759
215 2.4454758167266846
216 2.3256845474243164
217 2.4431049823760986
218 2.4419357776641846
219 2.3729076385498047
220 2.4568376541137695
221 2.65100359916687
222 2.5037760734558105
223 2.4199557304382324
224 2.43143892288208
225 2.5502965450286865
226 2.4650051593780518
227 2.667850971221924
228 2.7942466735839844
229 2.7072386741638184
230 2.7762539386749268
231 2.604726791381836
232 2.490715742111206
233 2.6620397567749023
234 2.4344382286071777
235 2.70320463180542
236 2.6836841106414795
237 2.7490170001983643
238 2.6368963718414307
239 2.675722360610962
240 2.515233039855957
241 2.466353416442871
242 2.4735841751098633
243 2.593383550643921
244 2.4471168518066406
245 2.603626012802124
246 2.5529022216796875
247 2.463658332824707
248 2.465172052383423
249 2.7058393955230713
250 2.583827257156372
251 2.6090810298919678
252 2.5279476642608643
253 2.681523561477661
254 2.5908591747283936
255 2.4713540077209473
256 2.397986888885498
257 2.3775744438171387
258 2.559659719467163
259 2.6939384937286377
260 2.6176517009735107
261 2.627328634262085
262 2.654811382293701
263 2.701262950897217
264 2.6836154460906982
265 2.4621684551239014
266 2.5301706790924072
267 2.3601067066192627
268 2.3112728595733643
269 2.308519124984741
270 2.2875139713287354
271 2.5190796852111816
272 2.6059329509735107
273 2.6675825119018555
274 2.7212486267089844
275 2.6017448902130127
276 2.7485666275024414
277 2.870347023010254
278 2.7575387954711914
279 2.9942972660064697
280 2.736464262008667
281 2.6305365562438965
282 2.561774492263794
283 2.4092600345611572
284 2.501763105392456
285 2.3435215950012207
286 2.4409866333007813
287 2.531578779220581
288 2.49295711517334
289 2.5576136112213135
290 2.5945634841918945
291 2.3420445919036865
292 2.448991537094116
293 2.412952184677124
294 2.3827013969421387
295 2.537355422973633
296 2.563486337661743
297 2.5538887977600098
298 2.548337936401367
299 2.3466193675994873
300 2.3542494773864746
301 2.444066286087036
302 2.398449420928955
303 2.708852767944336
304 2.608736753463745
305 2.5094358921051025
306 2.4617791175842285
307 2.395881414413452
308 2.458409547805786
309 2.3960583209991455
310 2.3820581436157227
311 2.381380558013916
312 2.290117025375366
313 2.315864324569702
314 2.433485507965088
315 2.572991132736206
316 2.335972547531128
317 2.578758478164673
318 2.5660901069641113
319 2.4690186977386475
320 2.7039456367492676
321 2.5366172790527344
322 2.39438533782959
323 2.490103006362915
324 2.530181884765625
325 2.4945342540740967
326 2.511955738067627
327 2.4807515144348145
328 2.51279616355896
329 2.4322926998138428
330 2.516465425491333
331 2.4325191974639893
332 2.359912633895874
333 2.454728126525879
334 2.360135078430176
335 2.3143091201782227
336 2.4704201221466064
337 2.387031316757202
338 2.562645435333252
339 2.429478883743286
340 2.441446542739868
341 2.4209861755371094
342 2.50292706489563
343 2.749269723892212
344 2.5707457065582275
345 2.610542058944702
346 2.533139228820801
347 2.4725143909454346
348 2.5024254322052
349 2.504538059234619
350 2.4729225635528564
351 2.605926036834717
352 2.570294141769409
353 2.6826064586639404
354 2.6479592323303223
355 2.5575475692749023
356 2.6286845207214355
357 2.6991028785705566
358 2.5653748512268066
359 2.5339629650115967
360 2.6968212127685547
361 2.5787651538848877
362 2.630014419555664
363 2.7581217288970947
364 2.5767922401428223
365 2.6164345741271973
366 2.651667833328247
367 2.650266647338867
368 2.482532501220703
369 2.6608033180236816
370 2.7667245864868164
371 2.45211124420166
372 2.4099366664886475
373 2.5633766651153564
374 2.5536797046661377
375 2.6197242736816406
376 2.5318195819854736
377 2.5123231410980225
378 2.5298550128936768
379 2.5967001914978027
380 2.6384167671203613
381 2.6166927814483643
382 2.4753425121307373
383 2.622039318084717
384 2.5179402828216553
385 2.4978857040405273
386 2.6596033573150635
387 2.568803310394287
388 2.520277738571167
389 2.675360679626465
390 2.6730360984802246
391 2.5707693099975586
392 2.5722930431365967
393 2.5181028842926025
394 2.5070674419403076
395 2.402757167816162
396 2.4466824531555176
397 2.491783380508423
398 2.627464771270752
399 2.493312358856201
400 2.499997138977051
401 2.5665297508239746
402 2.572280168533325
403 2.5039596557617188
404 2.567603349685669
405 2.5418953895568848
406 2.721548080444336
407 2.703134536743164
408 2.6357665061950684
409 2.646517276763916
410 2.4849371910095215
411 2.587350606918335
412 2.4793777465820313
413 2.5256967544555664
414 2.6271398067474365
415 2.6032185554504395
416 2.4943811893463135
417 2.427692174911499
418 2.5566158294677734
419 2.50119686126709
420 2.573241710662842
421 2.505872964859009
422 2.5557408332824707
423 2.4211063385009766
424 2.581611156463623
425 2.7986767292022705
426 2.8763198852539063
427 2.7888619899749756
428 2.904179096221924
429 2.864959239959717
430 2.7286930084228516
431 2.663592576980591
432 2.7306785583496094
433 2.8275318145751953
434 2.6914994716644287
435 2.677615165710449
436 2.6653740406036377
437 2.853696584701538
438 2.865234136581421
439 2.7928383350372314
440 2.745612621307373
441 2.8757357597351074
442 2.8214988708496094
443 2.9597198963165283
444 2.9472999572753906
445 3.0722827911376953
446 3.164074420928955
447 2.966224193572998
448 3.0723743438720703
449 3.0308609008789063
450 3.0118446350097656
451 2.8798561096191406
452 2.8681182861328125
453 2.8974692821502686
454 2.9997875690460205
455 2.9351189136505127
456 2.8289027214050293
457 2.814643621444702
458 2.7458643913269043
459 2.706942558288574
460 2.73785400390625
461 2.79888653755188
462 2.7556827068328857
463 2.8325347900390625
464 2.746438980102539
465 2.842194080352783
466 2.7547333240509033
467 2.6679527759552
468 2.708834171295166
469 2.618560791015625
470 2.6941990852355957
471 2.575530767440796
472 2.7150485515594482
473 2.732151508331299
474 2.646482467651367
475 2.698953628540039
476 2.8090219497680664
477 2.709130048751831
478 2.7039458751678467
479 2.557877540588379
480 2.709995746612549
481 2.7236459255218506
482 2.8199141025543213
483 2.8569531440734863
484 2.939146041870117
485 2.722959518432617
486 2.7355620861053467
487 2.6024153232574463
488 2.804798126220703
489 2.6141014099121094
490 2.883471965789795
491 2.67185640335083
492 2.6512138843536377
493 2.685842752456665
494 2.750464677810669
495 2.8579273223876953
496 2.921424388885498
497 2.8438878059387207
498 2.7527308464050293
499 2.8605449199676514
500 2.837242841720581
501 2.8280210494995117
502 2.9153201580047607
503 2.8772850036621094
504 2.8968498706817627
505 2.9419374465942383
506 2.7888922691345215
507 2.725187301635742
508 2.8530101776123047
509 2.7582273483276367
510 2.935002088546753
511 2.7478816509246826
512 2.7986111640930176
513 2.8001608848571777
514 2.8034191131591797
515 2.605659008026123
516 2.6159393787384033
517 2.636937141418457
518 2.7499771118164063
519 2.7085494995117188
520 2.8167715072631836
521 2.6927123069763184
522 2.7029120922088623
523 2.82448673248291
524 2.9041852951049805
525 2.7420310974121094
526 2.7342917919158936
527 2.6758968830108643
528 2.8383498191833496
529 2.6739652156829834
530 2.7246663570404053
531 2.5650007724761963
532 2.628222703933716
533 2.5969300270080566
534 2.586493968963623
535 2.5862464904785156
536 2.600135564804077
537 2.655069589614868
538 2.607029676437378
539 2.4968008995056152
540 2.5186445713043213
541 2.6409618854522705
542 2.7176318168640137
543 2.8387880325317383
544 2.8135459423065186
545 2.572594165802002
546 2.732030153274536
547 2.666069984436035
548 2.647754430770874
549 2.6866443157196045
550 2.8548688888549805
551 2.7920641899108887
552 2.864748477935791
553 2.7769887447357178
554 2.807614326477051
555 2.749728202819824
556 2.884197235107422
557 2.7453622817993164
558 2.751146078109741
559 2.7964627742767334
560 2.875947952270508
561 2.8688466548919678
562 2.7561073303222656
563 2.754584789276123
564 2.8784096240997314
565 2.7971444129943848
566 2.795095682144165
567 2.667778253555298
568 2.707547903060913
569 2.858870506286621
570 2.8695456981658936
571 2.9000115394592285
572 3.0262317657470703
573 2.8533096313476563
574 2.846101999282837
575 2.840087413787842
576 2.9008142948150635
577 2.8542685508728027
578 2.707742929458618
579 2.7834632396698
580 2.832048177719116
581 2.731358289718628
582 2.6587777137756348
583 2.821272850036621
584 2.9207921028137207
585 2.828418254852295
586 2.8162083625793457
587 2.7997803688049316
588 2.7725045680999756
589 2.906158685684204
590 2.8900671005249023
591 2.94685435295105
592 2.864077091217041
593 2.8768649101257324
594 2.9666733741760254
595 2.956092357635498
596 2.8932933807373047
597 2.9622929096221924
598 2.8946354389190674
599 3.0090699195861816
600 2.824939489364624
601 2.661001443862915
602 2.882556676864624
603 2.8071885108947754
604 2.774848461151123
605 2.9337522983551025
606 2.982306480407715
607 2.8986992835998535
608 2.970349073410034
609 2.891852855682373
610 2.8899853229522705
611 2.7168073654174805
612 2.867765426635742
613 2.8944895267486572
614 2.9460129737854004
615 2.8571865558624268
616 2.9192099571228027
617 2.885007619857788
618 2.880566120147705
619 2.96368145942688
620 2.95892071723938
621 2.7852694988250732
622 2.802476406097412
623 2.8812103271484375
624 2.821018934249878
625 3.000835657119751
626 2.889777898788452
627 2.8174257278442383
628 2.8129162788391113
629 2.8253860473632813
630 2.8190431594848633
631 2.8641605377197266
632 2.9332308769226074
633 2.9347147941589355
634 2.8399417400360107
635 2.9754889011383057
636 3.055156707763672
637 2.963933229446411
638 3.0007240772247314
639 2.7643754482269287
640 2.8319685459136963
641 2.886488676071167
642 2.8611576557159424
643 2.800340414047241
644 2.9015331268310547
645 2.9649341106414795
646 3.0746877193450928
647 2.967195510864258
648 2.9903979301452637
649 2.946063756942749
650 2.994990825653076
651 2.8575429916381836
652 3.090709686279297
653 3.0369625091552734
654 3.0030202865600586
655 2.933462619781494
656 3.1770482063293457
657 3.1648268699645996
658 3.2632689476013184
659 3.191541910171509
660 3.3038899898529053
661 3.174797534942627
662 3.1002824306488037
663 3.1749918460845947
664 3.1564724445343018
665 3.1087286472320557
666 3.180912971496582
667 3.0790789127349854
668 3.1936023235321045
669 3.1214401721954346
670 3.169239044189453
671 3.291478157043457
672 3.4101979732513428
673 3.3230340480804443
674 3.3669257164001465
675 3.476315975189209
676 3.474759817123413
677 3.5027308464050293
678 3.547670364379883
679 3.6299140453338623
680 3.669339418411255
681 3.836764097213745
682 3.6898040771484375
683 3.660559892654419
684 3.8580706119537354
685 3.806812286376953
686 3.719250202178955
687 3.6866343021392822
688 3.625638723373413
689 3.7685370445251465
690 3.5945017337799072
691 3.5349953174591064
692 3.622392177581787
693 3.6783828735351563
694 3.665151357650757
695 3.761262893676758
696 3.734636068344116
697 3.7874250411987305
698 3.7767417430877686
699 3.8602614402770996
700 3.7651190757751465
701 3.8077011108398438
702 3.6641857624053955
703 3.6527228355407715
704 3.6470909118652344
705 3.7476813793182373
706 3.7845618724823
707 3.7437186241149902
708 3.922633409500122
709 3.8015551567077637
710 3.959524631500244
711 3.856696844100952
712 3.8521008491516113
713 3.9132518768310547
714 3.933544635772705
715 3.95884108543396
716 3.9433271884918213
717 3.8931734561920166
718 3.8647422790527344
719 3.8881685733795166
720 3.866426706314087
721 3.8705830574035645
722 4.019327163696289
723 3.7936315536499023
724 3.763479709625244
725 3.9080984592437744
726 3.765321731567383
727 4.058435440063477
728 3.926952362060547
729 4.210581302642822
730 4.091460227966309
731 4.112634658813477
732 4.2733259201049805
733 4.225152969360352
734 4.220623970031738
735 4.257052421569824
736 4.149815082550049
737 3.9662411212921143
738 4.098127365112305
739 4.000606536865234
740 4.023057460784912
741 4.117712497711182
742 4.118566513061523
743 4.155789852142334
744 4.06790018081665
745 4.109689235687256
746 4.182439804077148
747 4.090074062347412
748 4.152821063995361
749 4.107141971588135
750 4.139284610748291
751 3.9398019313812256
752 3.8764333724975586
753 3.905043840408325
754 4.020141124725342
755 3.9031105041503906
756 3.983527421951294
757 4.0686798095703125
758 4.058581829071045
759 4.148532390594482
760 4.059686660766602
761 4.238450050354004
762 4.0464630126953125
763 4.076030731201172
764 4.014280319213867
765 4.0085859298706055
766 4.124870300292969
767 4.15744686126709
768 4.109109878540039
769 4.54656982421875
770 4.371047019958496
771 4.303224086761475
772 4.202460765838623
773 4.304469585418701
774 4.144028663635254
775 4.153634071350098
776 4.0941643714904785
777 4.083143711090088
778 4.110745906829834
779 4.009790897369385
780 4.090953826904297
781 4.024971961975098
782 3.94205641746521
783 3.9088308811187744
784 3.828385591506958
785 3.8232314586639404
786 4.032299041748047
787 3.787295341491699
788 3.8874294757843018
789 3.756967067718506
790 3.7314255237579346
791 3.6916182041168213
792 3.7854254245758057
793 3.8963849544525146
794 4.06907320022583
795 4.1081109046936035
796 4.25145149230957
797 4.239395618438721
798 4.120910167694092
799 3.95866060256958
800 3.9813191890716553
801 3.9582719802856445
802 4.071586608886719
803 4.318755149841309
804 4.2503228187561035
805 4.351734638214111
806 4.263911724090576
807 4.325782775878906
808 4.502325534820557
809 4.503662109375
810 4.612010955810547
811 4.605074882507324
812 4.667455673217773
813 4.477663516998291
814 4.582263469696045
815 4.429166316986084
816 4.230617046356201
817 4.160085678100586
818 4.206252098083496
819 4.298093795776367
820 4.364527702331543
821 4.2229108810424805
822 4.162222862243652
823 4.148007392883301
824 4.230610370635986
825 4.466666221618652
826 4.285892486572266
827 4.17674446105957
828 4.153619289398193
829 4.135464191436768
830 4.340682029724121
831 4.150704860687256
832 4.25206184387207
833 4.256547927856445
834 4.347875595092773
835 4.3403706550598145
836 4.189967155456543
837 4.240051746368408
838 4.295280456542969
839 4.442037105560303
840 4.438519477844238
841 4.368796348571777
842 4.375155925750732
843 4.282626628875732
844 4.3402485847473145
845 4.323095798492432
846 4.383365631103516
847 4.500936985015869
848 4.340594291687012
849 4.239529609680176
850 4.326906204223633
851 4.263629913330078
852 4.263920783996582
853 4.3057990074157715
854 4.189676284790039
855 4.166964530944824
856 4.146261215209961
857 4.1929216384887695
858 4.163508892059326
859 4.21293306350708
860 4.219317436218262
861 4.07360315322876
862 3.8313660621643066
863 3.982605457305908
864 4.228139877319336
865 4.137282848358154
866 4.288084506988525
867 4.099032402038574
868 3.9996895790100098
869 4.096718788146973
870 4.039924144744873
871 3.962925672531128
872 4.009097576141357
873 4.27240514755249
874 4.271885395050049
875 4.027196407318115
876 3.8087010383605957
877 3.8063251972198486
878 3.574877977371216
879 3.678927183151245
880 3.786484718322754
881 3.7499709129333496
882 3.764352560043335
883 3.972991943359375
884 3.905317544937134
885 3.7915403842926025
886 3.7376902103424072
887 3.9542200565338135
888 3.6915018558502197
889 3.864772081375122
890 3.841646432876587
891 3.6064064502716064
892 3.843482494354248
893 3.897284507751465
894 3.8635451793670654
895 3.8546226024627686
896 3.7856414318084717
897 3.6681272983551025
898 3.7470011711120605
899 3.6177120208740234
900 3.6628458499908447
901 3.760622978210449
902 3.521211624145508
903 3.735414505004883
904 3.715940475463867
905 3.8154895305633545
906 3.678771734237671
907 3.7213854789733887
908 3.7257282733917236
909 3.896897554397583
910 3.767678737640381
911 3.696608304977417
912 3.764578104019165
913 3.6505565643310547
914 3.871877431869507
915 3.9649102687835693
916 3.755089282989502
917 3.62430739402771
918 3.49239182472229
919 3.523430824279785
920 3.480175256729126
921 3.5153801441192627
922 3.595932722091675
923 3.4872968196868896
924 3.422189950942993
925 3.4622418880462646
926 3.378919839859009
927 3.324059009552002
928 3.3315041065216064
929 3.3380396366119385
930 3.260964870452881
931 3.2804110050201416
932 3.1274847984313965
933 3.2149267196655273
934 3.0506649017333984
935 3.2306947708129883
936 3.3375415802001953
937 3.3232173919677734
938 3.3958232402801514
939 3.2736496925354004
940 3.1390442848205566
941 3.0168135166168213
942 3.1214053630828857
943 3.2271084785461426
944 3.300987720489502
945 3.485200881958008
946 3.7012276649475098
947 3.642561197280884
948 3.5931363105773926
949 3.533099889755249
950 3.435004949569702
951 3.3256044387817383
952 3.351229190826416
953 3.161820888519287
954 3.3539187908172607
955 3.218726396560669
956 3.2415292263031006
957 3.3288707733154297
958 3.503998279571533
959 3.762991428375244
960 3.6513521671295166
961 3.3933820724487305
962 3.4237987995147705
963 3.1670429706573486
964 3.2912325859069824
965 3.288409948348999
966 3.3300223350524902
967 3.4024109840393066
968 3.3870270252227783
969 3.165071964263916
970 3.249070882797241
971 3.028634786605835
972 2.9852123260498047
973 2.969320774078369
974 3.067408561706543
975 3.0927133560180664
976 3.0375146865844727
977 3.1686313152313232
978 3.185098171234131
979 3.055997848510742
980 3.1200294494628906
981 3.006225347518921
982 3.293870687484741
983 3.359956979751587
984 3.2205491065979004
985 3.303272008895874
986 3.339240789413452
987 3.234905481338501
988 3.213754653930664
989 3.359877347946167
990 3.5173065662384033
991 3.3622264862060547
992 3.336162805557251
993 3.2881875038146973
994 3.3356966972351074
995 3.4822025299072266
996 3.2770464420318604
997 3.1883187294006348
998 3.2912979125976563
999 3.2860002517700195
1000 3.1651437282562256
1001 3.0613510608673096
1002 3.0861282348632813
1003 3.249192476272583
1004 3.378995180130005
1005 3.2474989891052246
1006 3.3306045532226563
1007 3.358963966369629
1008 3.3208534717559814
1009 3.2574033737182617
1010 3.1712610721588135
1011 3.3036036491394043
1012 3.2842304706573486
1013 3.3442769050598145
1014 3.426422595977783
1015 3.308530807495117
1016 3.24786639213562
1017 3.2565739154815674
1018 3.1731510162353516
1019 3.157227039337158
1020 3.1186025142669678
1021 3.096798896789551
1022 3.1592519283294678
1023 3.18939208984375
1024 3.1536176204681396
1025 3.2790067195892334
1026 3.1199564933776855
1027 3.2209465503692627
1028 3.1651647090911865
1029 3.185399055480957
1030 3.0383734703063965
1031 3.22434663772583
1032 3.022660732269287
1033 3.053403854370117
1034 3.0314536094665527
1035 3.0424187183380127
1036 2.954674005508423
1037 3.123262643814087
1038 3.037224531173706
1039 3.061555862426758
1040 2.9328150749206543
1041 3.1497371196746826
1042 3.223430871963501
1043 3.286160945892334
1044 3.0815253257751465
1045 3.149977922439575
1046 3.126676559448242
1047 3.0585620403289795
1048 3.08284330368042
1049 2.9939327239990234
1050 2.979196786880493
1051 3.108748435974121
1052 3.2267065048217773
1053 3.09376859664917
1054 3.2828283309936523
1055 3.0246710777282715
1056 3.282646894454956
1057 3.103738307952881
1058 3.1192359924316406
1059 3.1585726737976074
1060 3.3517825603485107
1061 3.3760721683502197
1062 3.49045729637146
1063 3.2125940322875977
1064 3.3277082443237305
1065 3.334477663040161
1066 3.30549693107605
1067 3.4863486289978027
1068 3.3707268238067627
1069 3.32909893989563
1070 3.282771348953247
1071 3.275278091430664
1072 3.3045597076416016
1073 3.2539806365966797
1074 3.20742130279541
1075 3.3372135162353516
1076 3.2815980911254883
1077 3.3939898014068604
1078 3.161628007888794
1079 3.135810375213623
1080 3.089784622192383
1081 3.005620002746582
1082 3.087351083755493
1083 2.9048686027526855
1084 2.919416666030884
1085 3.0860931873321533
1086 3.062879800796509
1087 3.121875047683716
1088 3.1256446838378906
1089 3.2930054664611816
1090 3.388803720474243
1091 3.1586172580718994
1092 3.1800425052642822
1093 3.1488046646118164
1094 3.166781187057495
1095 3.093677520751953
1096 3.1385059356689453
1097 3.1394522190093994
1098 3.239316940307617
1099 3.202160120010376
1100 3.1014766693115234
1101 3.1826701164245605
1102 3.3830111026763916
1103 3.254850149154663
1104 3.2281198501586914
1105 3.119478702545166
1106 3.1451103687286377
1107 3.096588611602783
1108 3.119737386703491
1109 3.223057985305786
1110 3.406137704849243
1111 3.558009147644043
1112 3.5464086532592773
1113 3.4436097145080566
1114 3.5432770252227783
1115 3.5955371856689453
1116 3.5707316398620605
1117 3.417757749557495
1118 3.5025227069854736
1119 3.554474115371704
1120 3.446805000305176
1121 3.294727087020874
1122 3.4734091758728027
1123 3.3104865550994873
1124 3.38226056098938
1125 3.320237636566162
1126 3.471752166748047
1127 3.4450371265411377
1128 3.248260021209717
1129 3.4549882411956787
1130 3.421539068222046
1131 3.513644218444824
1132 3.652648687362671
1133 3.717977285385132
1134 3.642352342605591
1135 3.6180388927459717
1136 3.536128282546997
1137 3.623765468597412
1138 3.6435108184814453
1139 3.783888578414917
1140 3.5908138751983643
1141 3.843177080154419
1142 3.69032883644104
1143 3.7023136615753174
1144 3.6559159755706787
1145 3.5142948627471924
1146 3.665254831314087
1147 3.5567047595977783
1148 3.4813899993896484
1149 3.5136404037475586
1150 3.526839256286621
1151 3.4185822010040283
1152 3.480489492416382
1153 3.6515138149261475
1154 3.786386728286743
1155 3.6875460147857666
1156 3.6298038959503174
1157 3.4369406700134277
1158 3.6576173305511475
1159 3.7636568546295166
1160 3.711888074874878
1161 3.7845425605773926
1162 3.8593826293945313
1163 3.964463233947754
1164 3.88364839553833
1165 3.954153060913086
1166 3.9717140197753906
1167 4.023220062255859
1168 4.054543972015381
1169 3.9060404300689697
1170 3.92494535446167
1171 3.8122169971466064
1172 3.8092384338378906
1173 3.7961344718933105
1174 3.7883243560791016
1175 3.739772319793701
1176 3.7845618724823
1177 3.831359386444092
1178 3.834165573120117
1179 3.860416889190674
1180 3.730574131011963
1181 3.5891475677490234
1182 3.6550815105438232
1183 3.727937698364258
1184 3.704866409301758
1185 3.6082184314727783
1186 3.717027425765991
1187 3.435342788696289
1188 3.4274892807006836
1189 3.2316672801971436
1190 3.3749427795410156
1191 3.4165124893188477
1192 3.393751382827759
1193 3.361966133117676
1194 3.393162965774536
1195 3.2253024578094482
1196 3.1539194583892822
1197 3.250178813934326
1198 3.3061795234680176
1199 3.398653745651245
1200 3.483583450317383
1201 3.6152358055114746
1202 3.4828906059265137
1203 3.299687385559082
1204 3.468686819076538
1205 3.3940505981445313
1206 3.417941093444824
1207 3.30741286277771
1208 3.395012855529785
1209 3.247547149658203
1210 3.221511125564575
1211 3.2420308589935303
1212 3.391561985015869
1213 3.2328944206237793
1214 3.3322830200195313
1215 3.378067970275879
1216 3.348207950592041
1217 3.311774492263794
1218 3.2899863719940186
1219 3.363889694213867
1220 3.4351232051849365
1221 3.276623487472534
1222 3.2863407135009766
1223 3.3277511596679688
1224 3.4414150714874268
1225 3.3948378562927246
1226 3.5296313762664795
1227 3.480334758758545
1228 3.4145090579986572
1229 3.3758113384246826
1230 3.417085647583008
1231 3.470212697982788
1232 3.400078773498535
1233 3.3934741020202637
1234 3.4776570796966553
1235 3.548961639404297
1236 3.5200459957122803
1237 3.695455551147461
1238 3.6408562660217285
1239 3.6518893241882324
1240 3.4484360218048096
1241 3.433974027633667
1242 3.519793748855591
1243 3.5834832191467285
1244 3.4021365642547607
1245 3.3870346546173096
1246 3.6661181449890137
1247 3.41011643409729
1248 3.313458204269409
1249 3.4128382205963135
1250 3.4077961444854736
1251 3.485909938812256
1252 3.4679062366485596
1253 3.4355602264404297
1254 3.450322151184082
1255 3.405517578125
1256 3.478795051574707
1257 3.428718328475952
1258 3.6177878379821777
1259 3.4938366413116455
1260 3.618745803833008
1261 3.516392230987549
1262 3.4989070892333984
1263 3.5195698738098145
1264 3.659762382507324
1265 3.635873794555664
1266 3.7339751720428467
1267 3.494520902633667
1268 3.4832499027252197
1269 3.6140778064727783
1270 3.648895263671875
1271 3.708524465560913
1272 3.673851728439331
1273 3.5265963077545166
1274 3.644951820373535
1275 3.6114213466644287
1276 3.632474660873413
1277 3.7116646766662598
1278 3.8717041015625
1279 3.7617812156677246
1280 3.755077838897705
1281 3.7142927646636963
1282 3.677065134048462
1283 3.8770341873168945
1284 3.729267120361328
1285 3.748406410217285
1286 3.756983757019043
1287 3.555312156677246
1288 3.553546905517578
1289 3.5063018798828125
1290 3.4936208724975586
1291 3.4654886722564697
1292 3.438570499420166
1293 3.44057297706604
1294 3.436491012573242
1295 3.4248037338256836
1296 3.547349691390991
1297 3.565523147583008
1298 3.59781813621521
1299 3.5425002574920654
1300 3.472806453704834
1301 3.4942431449890137
1302 3.3020451068878174
1303 3.3598012924194336
1304 3.393496513366699
1305 3.530662775039673
1306 3.571258306503296
1307 3.650264263153076
1308 3.6923184394836426
1309 3.682485342025757
1310 3.731525182723999
1311 3.6384053230285645
1312 3.6638436317443848
1313 3.8199477195739746
1314 3.6414198875427246
1315 3.796109676361084
1316 3.6665635108947754
1317 3.7322845458984375
1318 3.7598087787628174
1319 3.7294297218322754
1320 3.599533796310425
1321 3.5646963119506836
1322 3.508972406387329
1323 3.6240508556365967
1324 3.4629015922546387
1325 3.5934858322143555
1326 3.4837710857391357
1327 3.4547245502471924
1328 3.547590732574463
1329 3.6693594455718994
1330 3.6931073665618896
1331 3.6966371536254883
1332 3.566094160079956
1333 3.674055814743042
1334 3.4662156105041504
1335 3.4879939556121826
1336 3.579794406890869
1337 3.5164570808410645
1338 3.7546606063842773
1339 3.583723783493042
1340 3.523996353149414
1341 3.5935795307159424
1342 3.606739044189453
1343 3.628323554992676
1344 3.6536924839019775
1345 3.532322883605957
1346 3.4304096698760986
1347 3.543224573135376
1348 3.4704952239990234
1349 3.554546594619751
1350 3.7415876388549805
1351 3.504486560821533
1352 3.550663471221924
1353 3.5087547302246094
1354 3.643251657485962
1355 3.5192549228668213
1356 3.527142286300659
1357 3.487699031829834
1358 3.4448068141937256
1359 3.4746618270874023
1360 3.46689772605896
1361 3.488919734954834
1362 3.5368776321411133
1363 3.434575080871582
1364 3.5929055213928223
1365 3.4905190467834473
1366 3.4302895069122314
1367 3.5497028827667236
1368 3.474701166152954
1369 3.57018780708313
1370 3.572129249572754
1371 3.4836785793304443
1372 3.447795867919922
1373 3.3736839294433594
1374 3.4000518321990967
1375 3.4476771354675293
1376 3.3791744709014893
1377 3.521817684173584
1378 3.5899226665496826
1379 3.4518933296203613
1380 3.6365890502929688
1381 3.4451687335968018
1382 3.409623861312866
1383 3.4708786010742188
1384 3.5606703758239746
1385 3.571448564529419
1386 3.4804821014404297
1387 3.4799818992614746
1388 3.5603015422821045
1389 3.6752545833587646
1390 3.5642096996307373
1391 3.5546224117279053
1392 3.4867935180664063
1393 3.7399730682373047
1394 3.663607120513916
1395 3.6953446865081787
1396 3.6335718631744385
1397 3.8129169940948486
1398 3.5401570796966553
1399 3.4919252395629883
1400 3.6011528968811035
1401 3.6524927616119385
1402 3.765810489654541
1403 3.9491801261901855
1404 3.748631715774536
1405 3.664046049118042
1406 3.6565027236938477
1407 3.6235129833221436
1408 3.5793561935424805
1409 3.7990572452545166
1410 3.699118137359619
1411 3.500154972076416
1412 3.4405598640441895
1413 3.5157110691070557
1414 3.5998706817626953
1415 3.485156536102295
1416 3.528920888900757
1417 3.4459261894226074
1418 3.2967114448547363
1419 3.5386648178100586
1420 3.3829867839813232
1421 3.3998990058898926
1422 3.4628515243530273
1423 3.43342924118042
1424 3.4851009845733643
1425 3.4814071655273438
1426 3.6211140155792236
1427 3.476731300354004
1428 3.5849132537841797
1429 3.424588680267334
1430 3.6219875812530518
1431 3.593308687210083
1432 3.613530158996582
1433 3.6065354347229004
1434 3.9890084266662598
1435 4.092165946960449
1436 3.957148551940918
1437 3.937814712524414
1438 3.8391201496124268
1439 3.838829755783081
1440 3.779669761657715
1441 3.72548770904541
1442 3.792482852935791
1443 3.7300989627838135
1444 3.8544723987579346
1445 3.7626802921295166
1446 3.605440855026245
1447 3.5720183849334717
1448 3.7126214504241943
1449 3.44994854927063
1450 3.5648016929626465
1451 3.5972743034362793
1452 3.6775496006011963
1453 3.595501184463501
1454 3.5996437072753906
1455 3.874354839324951
1456 3.5391652584075928
1457 3.3697025775909424
1458 3.467158317565918
1459 3.4093635082244873
1460 3.857851028442383
1461 3.5711252689361572
1462 3.422607660293579
1463 3.2281088829040527
1464 3.3410415649414063
1465 3.309252977371216
1466 3.4383368492126465
1467 3.3020429611206055
1468 3.469785451889038
1469 3.5431761741638184
1470 3.654400110244751
1471 3.572594404220581
1472 3.436167001724243
1473 3.5446372032165527
1474 3.6409924030303955
1475 3.8553028106689453
1476 3.84963321685791
1477 3.802910804748535
1478 4.0262932777404785
1479 3.9495718479156494
1480 3.9239230155944824
1481 4.009281635284424
1482 3.872450828552246
1483 3.7358689308166504
1484 3.6742188930511475
1485 3.8623385429382324
1486 3.6938304901123047
1487 3.5406129360198975
1488 3.5534756183624268
1489 3.733264684677124
1490 3.540022611618042
1491 3.724071741104126
1492 3.57912015914917
1493 3.7182657718658447
1494 3.5923686027526855
1495 3.44663143157959
1496 3.490076780319214
1497 3.441709518432617
1498 3.4954793453216553
1499 3.559643507003784
1500 3.7507402896881104
1501 3.612063407897949
1502 3.642378807067871
1503 3.593170404434204
1504 3.6233537197113037
1505 3.6240952014923096
1506 3.722649574279785
1507 3.66855525970459
1508 3.6164746284484863
1509 3.595677614212036
1510 3.5070271492004395
1511 3.5648131370544434
1512 3.633901834487915
1513 3.7830522060394287
1514 3.663999319076538
1515 3.7648720741271973
1516 3.641221284866333
1517 3.540147304534912
1518 3.599217653274536
1519 3.4311563968658447
1520 3.4508304595947266
1521 3.444357395172119
1522 3.5477638244628906
1523 3.4833743572235107
1524 3.5195813179016113
1525 3.212677478790283
1526 3.2944252490997314
1527 3.3175597190856934
1528 3.4434690475463867
1529 3.5945632457733154
1530 3.5780463218688965
1531 3.356140375137329
1532 3.411151170730591
1533 3.3005928993225098
1534 3.4930806159973145
1535 3.629399538040161
1536 3.398847818374634
1537 3.3017282485961914
1538 3.37581729888916
1539 3.483750581741333
1540 3.557114601135254
1541 3.6065471172332764
1542 3.508876085281372
1543 3.4954378604888916
1544 3.498436689376831
1545 3.4311604499816895
1546 3.665825366973877
1547 3.480584144592285
1548 3.536980390548706
1549 3.374648332595825
1550 3.454543113708496
1551 3.5673694610595703
1552 3.66235089302063
1553 3.522914171218872
1554 3.4894256591796875
1555 3.3680427074432373
1556 3.576090097427368
1557 3.4563941955566406
1558 3.526740550994873
1559 3.6857705116271973
1560 3.6373839378356934
1561 3.5752205848693848
1562 3.336909294128418
1563 3.424802303314209
1564 3.633193254470825
1565 3.696124315261841
1566 3.611112594604492
1567 3.6311416625976563
1568 3.7108314037323
1569 3.627106189727783
1570 3.8349978923797607
1571 3.532426118850708
1572 3.677924394607544
1573 3.6558773517608643
1574 3.7505834102630615
1575 3.61083984375
1576 3.685610055923462
1577 3.5470829010009766
1578 3.627146005630493
1579 3.642101764678955
1580 3.607375144958496
1581 3.723461627960205
1582 3.8581743240356445
1583 3.89176344871521
1584 3.777902603149414
1585 3.611876964569092
1586 3.688678026199341
1587 3.641873836517334
1588 3.9002676010131836
1589 3.7764172554016113
1590 3.9742484092712402
1591 3.7152347564697266
1592 3.6839280128479004
1593 3.677809238433838
1594 3.622941493988037
1595 3.6388182640075684
1596 3.5718579292297363
1597 3.6267449855804443
1598 3.668454170227051
1599 3.671031951904297
1600 3.7053816318511963
1601 3.4926724433898926
1602 3.7079341411590576
1603 3.620051145553589
1604 3.5362846851348877
1605 3.609990358352661
1606 3.7850193977355957
1607 3.8727684020996094
1608 3.816188335418701
1609 3.8112692832946777
1610 3.942293167114258
1611 3.831450939178467
1612 3.9169561862945557
1613 3.979128360748291
1614 4.041648864746094
1615 3.9670932292938232
1616 4.069950580596924
1617 4.042590618133545
1618 4.103081703186035
1619 4.138095378875732
1620 3.957632064819336
1621 3.9342877864837646
1622 4.183348178863525
1623 4.070515155792236
1624 4.151729106903076
1625 3.9031107425689697
1626 3.9613664150238037
1627 4.02598762512207
1628 3.820909261703491
1629 3.773613691329956
1630 3.8866159915924072
1631 3.9796950817108154
1632 3.870166778564453
1633 3.862133502960205
1634 3.944502830505371
1635 3.9375927448272705
1636 3.920217990875244
1637 3.994993209838867
1638 3.963027000427246
1639 3.9062585830688477
1640 4.050171375274658
1641 3.928102493286133
1642 4.079761505126953
1643 3.8179993629455566
1644 3.817509651184082
1645 3.873875617980957
1646 3.968721866607666
1647 4.036159515380859
1648 3.9711923599243164
1649 3.865856647491455
1650 3.833195447921753
1651 3.9335901737213135
1652 3.973844289779663
1653 3.9211044311523438
1654 4.020759105682373
1655 3.8625237941741943
1656 3.9218907356262207
1657 3.8403983116149902
1658 3.832345485687256
1659 3.9666953086853027
1660 3.75990629196167
1661 3.9037768840789795
1662 3.930035352706909
1663 3.8292078971862793
1664 3.752511739730835
1665 3.66373610496521
1666 3.7273385524749756
1667 3.700312852859497
1668 3.724756956100464
1669 3.7143211364746094
1670 3.6962478160858154
1671 3.654057025909424
1672 3.688955783843994
1673 3.6011385917663574
1674 3.5697004795074463
1675 3.689434051513672
1676 3.7573723793029785
1677 3.9259541034698486
1678 3.841264486312866
1679 3.711531162261963
1680 3.701268434524536
1681 3.7331655025482178
1682 3.502291440963745
1683 3.531492233276367
1684 3.669985294342041
1685 3.646080493927002
1686 3.6041817665100098
1687 3.589174509048462
1688 3.71720027923584
1689 3.7347404956817627
1690 3.663857936859131
1691 3.6937549114227295
1692 3.722893476486206
1693 3.6749427318573
1694 3.6419789791107178
1695 3.6291916370391846
1696 3.709768772125244
1697 3.5028820037841797
1698 3.565431833267212
1699 3.6513030529022217
1700 3.5416316986083984
1701 3.7328619956970215
1702 3.6514320373535156
1703 3.7368202209472656
1704 3.7707619667053223
1705 3.581441879272461
1706 3.6731574535369873
1707 3.627532482147217
1708 3.6521224975585938
1709 3.7035138607025146
1710 3.727334976196289
1711 3.7750723361968994
1712 3.635582208633423
1713 3.6837825775146484
1714 3.6223628520965576
1715 3.8060524463653564
1716 3.6278128623962402
1717 3.7785260677337646
1718 3.7808477878570557
1719 3.6116085052490234
1720 3.6744632720947266
1721 3.6554996967315674
1722 3.517158269882202
1723 3.464900493621826
1724 3.410327911376953
1725 3.2909090518951416
1726 3.37062406539917
1727 3.322789192199707
1728 3.415010690689087
1729 3.5887880325317383
1730 3.4346985816955566
1731 3.5134055614471436
1732 3.445204257965088
1733 3.5557408332824707
1734 3.4406397342681885
1735 3.3673739433288574
1736 3.499936819076538
1737 3.346658706665039
1738 3.4507834911346436
1739 3.499199151992798
1740 3.594329357147217
1741 3.3690102100372314
1742 3.6434566974639893
1743 3.5720670223236084
1744 3.716034173965454
1745 3.807218313217163
1746 3.7105817794799805
1747 3.646674156188965
1748 3.751176118850708
1749 3.6535539627075195
1750 3.594499111175537
1751 3.686251401901245
1752 3.556647777557373
1753 3.60959792137146
1754 3.5884194374084473
1755 3.620896816253662
1756 3.480437994003296
1757 3.5641748905181885
1758 3.644099235534668
1759 3.468381881713867
1760 3.5712509155273438
1761 3.649221658706665
1762 3.6324732303619385
1763 3.57271146774292
1764 3.4263734817504883
1765 3.4248287677764893
1766 3.4403789043426514
1767 3.3040528297424316
1768 3.385981559753418
1769 3.485625982284546
1770 3.393479108810425
1771 3.3133738040924072
1772 3.27984356880188
1773 3.2842204570770264
1774 3.3520288467407227
1775 3.396900177001953
1776 3.3809635639190674
1777 3.4478814601898193
1778 3.3843603134155273
1779 3.467846393585205
1780 3.545477867126465
1781 3.5425784587860107
1782 3.471151113510132
1783 3.4593567848205566
1784 3.60261607170105
1785 3.4331910610198975
1786 3.4696826934814453
1787 3.4485013484954834
1788 3.447368621826172
1789 3.475616693496704
1790 3.4691569805145264
1791 3.5400233268737793
1792 3.4258737564086914
1793 3.4839751720428467
1794 3.4732329845428467
1795 3.527878761291504
1796 3.533355474472046
1797 3.4673614501953125
1798 3.4960222244262695
1799 3.471275568008423
1800 3.575087308883667
1801 3.6771433353424072
1802 3.711237668991089
1803 3.8266241550445557
1804 3.697742462158203
1805 3.666454792022705
1806 3.6084649562835693
1807 3.6192831993103027
1808 3.6308653354644775
1809 3.5751075744628906
1810 3.5311272144317627
1811 3.5306150913238525
1812 3.60714054107666
1813 3.613035202026367
1814 3.680464267730713
1815 3.4922876358032227
1816 3.533299684524536
1817 3.540229082107544
1818 3.531912326812744
1819 3.6125645637512207
1820 3.6325387954711914
1821 3.5348684787750244
1822 3.537889242172241
1823 3.535748243331909
1824 3.4988420009613037
1825 3.564054250717163
1826 3.4817793369293213
1827 3.44647479057312
1828 3.386354446411133
1829 3.3834047317504883
1830 3.329457998275757
1831 3.295372247695923
1832 3.4055657386779785
1833 3.347560167312622
1834 3.402527093887329
1835 3.5209033489227295
1836 3.5085034370422363
1837 3.6418511867523193
1838 3.6047956943511963
1839 3.6414432525634766
1840 3.694927453994751
1841 3.49157452583313
1842 3.538621425628662
1843 3.546597480773926
1844 3.5896570682525635
1845 3.5140891075134277
1846 3.5601236820220947
1847 3.4569413661956787
1848 3.6352598667144775
1849 3.547307252883911
1850 3.670753240585327
1851 3.622668981552124
1852 3.5900256633758545
1853 3.561187505722046
1854 3.550657033920288
1855 3.622818946838379
1856 3.559907913208008
1857 3.537869930267334
1858 3.6738932132720947
1859 3.545224189758301
1860 3.6978414058685303
1861 3.7576048374176025
1862 3.7307963371276855
1863 3.719791889190674
1864 3.510608196258545
1865 3.5255401134490967
1866 3.5066347122192383
1867 3.5293970108032227
1868 3.4582300186157227
1869 3.4571335315704346
1870 3.385256290435791
1871 3.484995126724243
1872 3.4657928943634033
1873 3.406320333480835
1874 3.5436882972717285
1875 3.4905436038970947
1876 3.5342795848846436
1877 3.545511245727539
1878 3.5277843475341797
1879 3.5688693523406982
1880 3.542475700378418
1881 3.5472240447998047
1882 3.6291162967681885
1883 3.640139102935791
1884 3.7542309761047363
1885 3.8596553802490234
1886 3.853226661682129
1887 3.803762435913086
1888 3.9531095027923584
1889 4.068230628967285
1890 3.9103007316589355
1891 4.004454135894775
1892 3.790654420852661
1893 3.881894826889038
1894 3.9668407440185547
1895 4.007845401763916
1896 3.9658188819885254
1897 3.8960938453674316
1898 3.8094635009765625
1899 3.956693649291992
1900 3.879976749420166
1901 3.82842755317688
1902 3.7298433780670166
1903 3.9329636096954346
1904 3.869431734085083
1905 3.954331874847412
1906 3.6870970726013184
1907 3.6946375370025635
1908 3.829322338104248
1909 3.7766265869140625
1910 3.8747622966766357
1911 3.818242311477661
1912 3.8070151805877686
1913 3.902682304382324
1914 3.827052354812622
1915 3.753253936767578
1916 3.87841534614563
1917 3.706634044647217
1918 3.772789716720581
1919 3.7887794971466064
1920 3.7488551139831543
1921 3.7255265712738037
1922 3.7208144664764404
1923 3.715712547302246
1924 3.805158853530884
1925 3.8265185356140137
1926 3.963832378387451
1927 3.857257843017578
1928 3.816869020462036
1929 3.7557196617126465
1930 3.839787721633911
1931 3.824692964553833
1932 3.7764456272125244
1933 3.8920795917510986
1934 3.81807541847229
1935 3.8201487064361572
1936 3.7437984943389893
1937 3.7425031661987305
1938 3.847121000289917
1939 3.777599573135376
1940 3.725602149963379
1941 3.8142595291137695
1942 3.8008906841278076
1943 3.8119561672210693
1944 3.7717278003692627
1945 3.797710657119751
1946 3.9048733711242676
1947 3.806964635848999
1948 3.7066404819488525
1949 3.7504618167877197
1950 3.775054693222046
1951 3.675257682800293
1952 3.6530985832214355
1953 3.651630163192749
1954 3.7293455600738525
1955 3.7087063789367676
1956 3.6513242721557617
1957 3.655081033706665
1958 3.6794681549072266
1959 3.6716408729553223
1960 3.6831917762756348
1961 3.549827814102173
1962 3.7258059978485107
1963 3.6767189502716064
1964 3.69381046295166
1965 3.6147706508636475
1966 3.740264415740967
1967 3.6742820739746094
1968 3.6941301822662354
1969 3.6250531673431396
1970 3.6519436836242676
1971 3.7759923934936523
1972 3.6983842849731445
1973 3.685086965560913
1974 3.5675463676452637
1975 3.587001323699951
1976 3.693333625793457
1977 3.544725179672241
1978 3.668766498565674
1979 3.651848316192627
1980 3.660433292388916
1981 3.765536308288574
1982 3.716243028640747
1983 3.720689296722412
1984 3.6650543212890625
1985 3.702641487121582
1986 3.6798274517059326
1987 3.859661340713501
1988 3.8204293251037598
1989 3.683128833770752
1990 3.8053061962127686
1991 3.9118270874023438
1992 3.9154818058013916
1993 3.8300859928131104
1994 3.780609369277954
1995 3.8261148929595947
1996 3.908388137817383
1997 3.8511126041412354
1998 3.8553552627563477
1999 3.896453619003296
2000 3.789335012435913
2001 3.9000115394592285
2002 3.9570508003234863
2003 3.944455862045288
2004 3.8157033920288086
2005 3.8974132537841797
2006 3.7939517498016357
2007 4.01486349105835
2008 3.8298981189727783
2009 3.8392605781555176
2010 3.78265643119812
2011 3.8671679496765137
2012 3.909306049346924
2013 3.7849998474121094
2014 3.7323405742645264
2015 3.77551007270813
2016 3.5252439975738525
2017 3.517812967300415
2018 3.5845398902893066
2019 3.5898256301879883
2020 3.591646432876587
2021 3.6580119132995605
2022 3.560213565826416
2023 3.631495952606201
2024 3.7013094425201416
2025 3.6753909587860107
2026 3.6591360569000244
2027 3.658139228820801
2028 3.630070686340332
2029 3.7020151615142822
2030 3.6492350101470947
2031 3.7418911457061768
2032 3.668915271759033
2033 3.901609420776367
2034 3.8530876636505127
2035 3.7724132537841797
2036 3.541222333908081
2037 3.495270013809204
2038 3.6271257400512695
2039 3.6490190029144287
2040 3.650874614715576
2041 3.769758462905884
2042 3.703209638595581
2043 3.699281930923462
2044 3.6340675354003906
2045 3.7334625720977783
2046 3.6966099739074707
2047 3.557467222213745
2048 3.6949973106384277
2049 3.7845890522003174
2050 3.673076629638672
2051 3.681387424468994
2052 3.679680824279785
2053 3.7619128227233887
2054 3.777914524078369
2055 3.710278034210205
2056 3.811630964279175
2057 3.844130039215088
2058 3.947169303894043
2059 3.941965341567993
2060 3.741032600402832
2061 3.7336111068725586
2062 3.854065418243408
2063 4.048542499542236
2064 4.1273980140686035
2065 4.176800727844238
2066 4.079756736755371
2067 3.96158766746521
2068 3.874192953109741
2069 3.8358757495880127
2070 3.725306272506714
2071 3.775085926055908
2072 3.804504156112671
2073 3.783398151397705
2074 3.924302101135254
2075 3.7624549865722656
2076 3.8232195377349854
2077 3.552140951156616
2078 3.6471540927886963
2079 3.8580496311187744
2080 3.8778395652770996
2081 3.8117501735687256
2082 3.7613186836242676
2083 3.8391385078430176
2084 3.8642420768737793
2085 3.9295990467071533
2086 3.801903009414673
2087 3.7494592666625977
2088 3.7752814292907715
2089 3.7425146102905273
2090 3.8253068923950195
2091 3.785247564315796
2092 3.8007867336273193
2093 3.873255491256714
2094 3.782081127166748
2095 3.7437188625335693
2096 3.709697723388672
2097 3.638072967529297
2098 3.7896244525909424
2099 3.6982903480529785
2100 3.813173770904541
2101 4.047733783721924
2102 4.100715160369873
2103 3.794893980026245
2104 3.945952892303467
2105 3.9087507724761963
2106 3.9130685329437256
2107 3.892592430114746
2108 3.9665145874023438
2109 3.942063331604004
2110 3.9223783016204834
2111 4.0125956535339355
2112 3.8848798274993896
2113 3.9086248874664307
2114 3.9526755809783936
2115 3.740612506866455
2116 3.831604242324829
2117 3.9703574180603027
2118 3.852609395980835
2119 4.007835388183594
2120 3.9279844760894775
2121 3.822768211364746
2122 3.947246789932251
2123 3.9167542457580566
2124 3.8971660137176514
2125 3.8025317192077637
2126 3.987731456756592
2127 3.9738786220550537
2128 3.9298295974731445
2129 3.9129631519317627
2130 3.9904606342315674
2131 3.9438254833221436
2132 3.9464356899261475
2133 3.823197841644287
2134 3.883706569671631
2135 3.978034019470215
2136 3.9505584239959717
2137 4.005033493041992
2138 3.893991470336914
2139 3.884157657623291
2140 3.9847562313079834
2141 3.968759536743164
2142 3.956031560897827
2143 4.087299346923828
2144 4.120843887329102
2145 4.032643795013428
2146 4.053908348083496
2147 4.12207555770874
2148 4.04203987121582
2149 4.001519680023193
2150 4.078026294708252
2151 4.121256351470947
2152 4.034914016723633
2153 4.033660888671875
2154 3.9479153156280518
2155 4.047649383544922
2156 4.129754543304443
2157 3.9704349040985107
2158 4.0245890617370605
2159 3.942453622817993
2160 3.9847092628479004
2161 3.892972946166992
2162 4.020458698272705
2163 3.952209949493408
2164 3.9190003871917725
2165 3.9478847980499268
2166 3.7829582691192627
2167 3.796238422393799
2168 3.818080425262451
2169 3.94390869140625
2170 3.9288933277130127
2171 3.8840227127075195
2172 3.7988853454589844
2173 3.802227258682251
2174 3.8604483604431152
2175 3.916536569595337
2176 3.8504881858825684
2177 4.001552581787109
2178 3.9073333740234375
2179 4.069748401641846
2180 4.33497953414917
2181 4.152106761932373
2182 4.241212368011475
2183 4.164461612701416
2184 4.08405876159668
2185 4.154337406158447
2186 4.001824378967285
2187 4.012925624847412
2188 3.8874642848968506
2189 3.796142339706421
2190 3.7819693088531494
2191 3.8941147327423096
2192 3.903005838394165
2193 3.9306416511535645
2194 3.7653772830963135
2195 3.873650074005127
2196 3.8283143043518066
2197 3.718454122543335
2198 3.849944829940796
2199 3.8975319862365723
2200 3.8535027503967285
2201 3.8544669151306152
2202 3.78603196144104
2203 3.823221206665039
2204 3.775235176086426
2205 3.697122573852539
2206 3.6817259788513184
2207 3.833444595336914
2208 3.7849512100219727
2209 3.7946255207061768
2210 3.769768238067627
2211 3.7048003673553467
2212 3.783144235610962
2213 3.7928833961486816
2214 3.77651047706604
2215 3.7827587127685547
2216 3.786754608154297
2217 3.7914907932281494
2218 3.8810207843780518
2219 3.741351366043091
2220 3.830350399017334
2221 3.7984883785247803
2222 3.8880691528320313
2223 3.874683141708374
2224 3.812892198562622
2225 3.8237078189849854
2226 3.8505728244781494
2227 3.7499196529388428
2228 3.814436197280884
2229 3.7710494995117188
2230 3.7688565254211426
2231 3.7485761642456055
2232 3.776987075805664
2233 3.761951446533203
2234 3.7933413982391357
2235 3.813617467880249
2236 3.7187576293945313
2237 3.7178990840911865
2238 3.7178757190704346
2239 3.747852087020874
2240 3.724412441253662
2241 3.7558557987213135
2242 3.835523843765259
2243 3.7543365955352783
2244 3.765979290008545
2245 3.712841272354126
2246 3.8590030670166016
2247 3.8209965229034424
2248 3.869574546813965
2249 3.731397867202759
2250 3.811232805252075
2251 3.8264501094818115
2252 3.8177716732025146
2253 3.6826858520507813
2254 3.7772059440612793
2255 3.7229132652282715
2256 3.744987964630127
2257 3.834378719329834
2258 3.8177809715270996
2259 3.809725046157837
2260 3.7567429542541504
2261 3.9525716304779053
2262 3.8934433460235596
2263 3.8050806522369385
2264 3.8202905654907227
2265 3.816617965698242
2266 3.790656566619873
2267 3.7458128929138184
2268 3.7273142337799072
2269 3.725320339202881
2270 3.8724870681762695
2271 3.836239814758301
2272 3.8704464435577393
2273 3.8249270915985107
2274 3.8072664737701416
2275 3.7119929790496826
2276 3.784832715988159
2277 3.776261329650879
2278 3.7318637371063232
2279 3.7909820079803467
2280 3.740823268890381
2281 3.7351291179656982
2282 3.752460241317749
2283 3.8122498989105225
2284 3.868705987930298
2285 3.819411516189575
2286 3.8202884197235107
2287 3.8357012271881104
2288 3.7793757915496826
2289 3.8007235527038574
2290 3.711507558822632
2291 3.769989490509033
2292 3.674233913421631
2293 3.8230466842651367
2294 3.8078575134277344
2295 3.708113670349121
2296 3.777238607406616
2297 3.898714065551758
2298 3.8367271423339844
2299 3.76540207862854
2300 3.872861385345459
2301 3.86269474029541
2302 3.7812180519104004
2303 3.8363070487976074
2304 3.929145574569702
2305 3.796757698059082
2306 3.9045581817626953
2307 3.8767619132995605
2308 3.9141225814819336
2309 4.054653167724609
2310 3.9537601470947266
2311 3.974386692047119
2312 3.9200236797332764
2313 3.8859498500823975
2314 3.8807199001312256
2315 3.9405016899108887
2316 3.9256720542907715
2317 3.8741021156311035
2318 3.8198845386505127
2319 3.8519582748413086
2320 3.7627899646759033
2321 3.7322912216186523
2322 3.9269979000091553
2323 3.9801950454711914
2324 3.8792080879211426
2325 3.886214256286621
2326 3.823902130126953
2327 3.8390088081359863
2328 3.897900104522705
2329 3.863574981689453
2330 3.820225238800049
2331 3.8041794300079346
2332 3.9661405086517334
2333 3.8612473011016846
2334 3.9490153789520264
2335 4.067099571228027
2336 3.954515218734741
2337 3.9209892749786377
2338 3.7488033771514893
2339 3.851768970489502
2340 3.81852126121521
2341 3.9027061462402344
2342 3.823779821395874
2343 3.9078972339630127
2344 3.8340673446655273
2345 3.7059738636016846
2346 3.766752004623413
2347 3.7829198837280273
2348 3.792843818664551
2349 3.7576534748077393
2350 3.754581928253174
2351 3.806265354156494
2352 3.8079371452331543
2353 3.7877471446990967
2354 3.7555954456329346
2355 3.9221763610839844
2356 3.8686439990997314
2357 3.960979461669922
2358 3.8191685676574707
2359 3.742781639099121
2360 3.754450559616089
2361 3.7845041751861572
2362 3.950129747390747
2363 3.743229866027832
2364 3.758857250213623
2365 3.8236167430877686
2366 3.7656545639038086
2367 3.6230225563049316
2368 3.8310978412628174
2369 3.7981793880462646
2370 3.7636213302612305
2371 3.8086154460906982
2372 3.7135634422302246
2373 3.752195358276367
2374 3.6782610416412354
2375 3.7905819416046143
2376 3.672992706298828
2377 3.695714235305786
2378 3.728888750076294
2379 3.68864369392395
2380 3.8203978538513184
2381 3.879605531692505
2382 3.872297525405884
2383 3.8005480766296387
2384 3.7383108139038086
2385 3.8049755096435547
2386 3.729891300201416
2387 3.8403546810150146
2388 3.8087801933288574
2389 3.760416030883789
2390 3.8124921321868896
2391 3.7782533168792725
2392 3.871175765991211
2393 3.8032188415527344
2394 3.7478909492492676
2395 3.793926954269409
2396 3.8484246730804443
2397 3.9706356525421143
2398 3.959259510040283
2399 3.8750462532043457
2400 3.9961488246917725
2401 3.8732335567474365
2402 4.0197014808654785
2403 4.065552234649658
2404 3.9317378997802734
2405 3.951693296432495
2406 4.101311206817627
2407 3.9309513568878174
2408 3.8978846073150635
2409 3.9360029697418213
2410 3.9142022132873535
2411 3.93635630607605
2412 3.965484380722046
2413 3.879345178604126
2414 4.024960517883301
2415 4.169795513153076
2416 4.048415660858154
2417 3.895442247390747
2418 4.061710834503174
2419 3.9020211696624756
2420 4.026631832122803
2421 3.9944021701812744
2422 4.058990955352783
2423 3.9091148376464844
2424 4.027907848358154
2425 3.8936896324157715
2426 3.9491453170776367
2427 4.077914714813232
2428 4.140371799468994
2429 4.173931121826172
2430 3.9751811027526855
2431 3.899507999420166
2432 3.962735652923584
2433 4.014906406402588
2434 3.976231336593628
2435 3.931342840194702
2436 4.0452470779418945
2437 4.023847579956055
2438 4.007485866546631
2439 4.229864597320557
2440 4.171533584594727
2441 3.972010612487793
2442 4.058667182922363
2443 4.006545543670654
2444 4.059934139251709
2445 4.147981643676758
2446 4.0041584968566895
2447 4.094806671142578
2448 3.9704036712646484
2449 3.938652276992798
2450 4.055209636688232
2451 4.029775142669678
2452 3.988555908203125
2453 3.917628765106201
2454 3.9859073162078857
2455 3.961881160736084
2456 4.1087260246276855
2457 3.8860158920288086
2458 3.9016897678375244
2459 3.88380765914917
2460 3.958869218826294
2461 3.944892644882202
2462 3.931145668029785
2463 3.9164700508117676
2464 4.016976833343506
2465 3.9292073249816895
2466 3.838256597518921
2467 4.0349812507629395
2468 4.003745079040527
2469 3.9449644088745117
2470 4.016149997711182
2471 4.0297746658325195
2472 3.926948308944702
2473 3.926203966140747
2474 3.982837677001953
2475 3.968529224395752
2476 4.057413578033447
2477 4.165613651275635
2478 4.0402750968933105
2479 4.03925895690918
2480 3.946367025375366
2481 3.824859619140625
2482 3.99471116065979
2483 3.962275743484497
2484 4.039748668670654
2485 4.073132514953613
2486 4.272250175476074
2487 4.244241237640381
2488 4.1277995109558105
2489 4.095266819000244
2490 4.094363212585449
2491 4.229752063751221
2492 4.057978630065918
2493 3.9783689975738525
2494 4.015941619873047
2495 4.067440032958984
2496 4.075994968414307
2497 4.015203475952148
2498 4.127075672149658
2499 3.9884743690490723
2500 3.967477798461914
2501 3.815185785293579
2502 3.732174873352051
2503 3.9982690811157227
2504 4.028452396392822
2505 3.921485662460327
2506 3.748300075531006
2507 3.796708106994629
2508 3.8616225719451904
2509 3.7976136207580566
2510 3.9185173511505127
2511 3.8022050857543945
2512 3.90112042427063
2513 3.9289004802703857
2514 3.9293572902679443
2515 4.074563503265381
2516 4.018734455108643
2517 3.8639588356018066
2518 3.831271171569824
2519 3.8658008575439453
2520 3.728187084197998
2521 3.8088951110839844
2522 3.8290772438049316
2523 3.867353677749634
2524 3.9885809421539307
2525 3.9405767917633057
2526 3.885762929916382
2527 3.8468265533447266
2528 4.0528740882873535
2529 4.052050590515137
2530 3.97792387008667
2531 3.9511630535125732
2532 3.920036554336548
2533 3.8818819522857666
2534 3.8589909076690674
2535 3.909428596496582
2536 3.8445959091186523
2537 3.701869487762451
2538 3.7708892822265625
2539 3.8090758323669434
2540 3.8153533935546875
2541 3.8733620643615723
2542 3.80509090423584
2543 3.7530980110168457
2544 3.7250003814697266
2545 3.791912794113159
2546 3.690457820892334
2547 3.8146941661834717
2548 3.7219340801239014
2549 3.6973557472229004
2550 3.7678463459014893
2551 3.7554025650024414
2552 3.826627016067505
2553 3.895202875137329
2554 3.847402572631836
2555 3.97214412689209
2556 3.90160870552063
2557 3.835911989212036
2558 3.840419292449951
2559 3.67800235748291
2560 3.76458477973938
2561 3.789067268371582
2562 3.9096755981445313
2563 3.8130135536193848
2564 3.8586513996124268
2565 3.90171480178833
2566 3.7708828449249268
2567 3.7609188556671143
2568 3.846510410308838
2569 3.84394907951355
2570 3.853163480758667
2571 3.8790194988250732
2572 3.6225991249084473
2573 3.76361083984375
2574 3.7825512886047363
2575 3.8626742362976074
2576 3.8281867504119873
2577 3.8723857402801514
2578 3.9451968669891357
2579 3.8231139183044434
2580 3.775696277618408
2581 3.890831232070923
2582 3.8392910957336426
2583 4.076530933380127
2584 3.939134359359741
2585 3.8398759365081787
2586 3.9541471004486084
2587 3.925154447555542
2588 4.045609951019287
2589 4.103178024291992
2590 4.058242321014404
2591 4.001467704772949
2592 4.086097240447998
2593 4.042335033416748
2594 4.059629440307617
2595 4.058976650238037
2596 4.1426920890808105
2597 4.187668323516846
2598 4.208735466003418
2599 4.127953052520752
2600 4.0586466789245605
2601 4.2600812911987305
2602 4.107343673706055
2603 4.159103870391846
2604 4.118002414703369
2605 4.118339538574219
2606 4.020034313201904
2607 4.179224491119385
2608 4.2517805099487305
2609 4.123654365539551
2610 3.901148557662964
2611 3.9494948387145996
2612 3.805495023727417
2613 3.80489444732666
2614 3.866581916809082
2615 3.855926036834717
2616 3.7070729732513428
2617 3.80741286277771
2618 3.870480537414551
2619 3.931488275527954
2620 3.6508026123046875
2621 3.7750072479248047
2622 3.880872964859009
2623 4.126632213592529
2624 4.070067882537842
2625 3.9417195320129395
2626 3.9038259983062744
2627 3.882086992263794
2628 3.724092960357666
2629 3.7678353786468506
2630 3.797436475753784
2631 3.972938299179077
2632 3.8292717933654785
2633 3.8805227279663086
2634 3.8281662464141846
2635 3.75557279586792
2636 3.769017219543457
2637 3.910905599594116
2638 4.000982761383057
2639 3.9915974140167236
2640 3.942234754562378
2641 3.8785815238952637
2642 3.807532787322998
2643 3.8127174377441406
2644 3.715196132659912
2645 3.7686052322387695
2646 3.726170778274536
2647 3.8559985160827637
2648 3.808504819869995
2649 3.7578961849212646
2650 3.679603099822998
2651 3.7571840286254883
2652 3.663512706756592
2653 3.867131471633911
2654 3.8736748695373535
2655 3.775968551635742
2656 3.740133762359619
2657 3.8163352012634277
2658 3.7025132179260254
2659 3.781144857406616
2660 3.704643487930298
2661 3.630589723587036
2662 3.7039623260498047
2663 3.69232439994812
2664 3.794264316558838
2665 3.7472193241119385
2666 3.750763416290283
2667 3.7371082305908203
2668 3.715827465057373
2669 3.864152193069458
2670 3.6792032718658447
2671 3.6887083053588867
2672 3.6617908477783203
2673 3.601919412612915
2674 3.705197334289551
2675 3.6129958629608154
2676 3.752629518508911
2677 3.675898790359497
2678 3.6391162872314453
2679 3.549044370651245
2680 3.660399913787842
2681 3.6942036151885986
2682 3.632683515548706
2683 3.5803520679473877
2684 3.678431749343872
2685 3.7081072330474854
2686 3.6913864612579346
2687 3.594757556915283
2688 3.7032251358032227
2689 3.6589198112487793
2690 3.6517221927642822
2691 3.5803704261779785
2692 3.638009786605835
2693 3.626253604888916
2694 3.594919204711914
2695 3.6665232181549072
2696 3.6341660022735596
2697 3.6956722736358643
2698 3.775641679763794
2699 3.6086838245391846
2700 3.6889798641204834
2701 3.663722276687622
2702 3.5459401607513428
2703 3.6891422271728516
2704 3.8000380992889404
2705 3.748087167739868
2706 3.7941360473632813
2707 3.772268295288086
2708 3.8276286125183105
2709 3.7730515003204346
2710 3.6798524856567383
2711 3.6804211139678955
2712 3.6865251064300537
2713 3.7456798553466797
2714 3.622708559036255
2715 3.4473280906677246
2716 3.6159162521362305
2717 3.511829376220703
2718 3.4886271953582764
2719 3.655247688293457
2720 3.5311410427093506
2721 3.493471622467041
2722 3.434109687805176
2723 3.6448516845703125
2724 3.6562340259552
2725 3.569916248321533
2726 3.5711042881011963
2727 3.649836778640747
2728 3.645080804824829
2729 3.67379093170166
2730 3.703852415084839
2731 3.7937638759613037
2732 3.678346872329712
2733 3.681980609893799
2734 3.6387276649475098
2735 3.582343101501465
2736 3.496365547180176
2737 3.5011942386627197
2738 3.627155303955078
2739 3.6647822856903076
2740 3.723996877670288
2741 3.728743553161621
2742 3.8122332096099854
2743 3.791677951812744
2744 3.811659097671509
2745 3.732491970062256
2746 3.841979742050171
2747 3.7930614948272705
2748 3.659055471420288
2749 3.8761003017425537
2750 3.7787368297576904
2751 3.7886011600494385
2752 3.640068769454956
2753 3.6873533725738525
2754 3.7330946922302246
2755 3.598010778427124
2756 3.7368357181549072
2757 3.755915403366089
2758 3.7706081867218018
2759 3.5879430770874023
2760 3.7431447505950928
2761 3.6718826293945313
2762 3.6750011444091797
2763 3.679595470428467
2764 3.6478796005249023
2765 3.7183997631073
2766 3.756737470626831
2767 3.6768388748168945
2768 3.5558102130889893
2769 3.693924903869629
2770 3.706885814666748
2771 3.74766206741333
2772 3.7069151401519775
2773 3.7644543647766113
2774 3.602203607559204
2775 3.672635078430176
2776 3.7196784019470215
2777 3.6233997344970703
2778 3.6819849014282227
2779 3.7145626544952393
2780 3.6444082260131836
2781 3.777315616607666
2782 3.813570022583008
2783 3.7611474990844727
2784 3.8325228691101074
2785 3.746269464492798
2786 3.8021650314331055
2787 3.646360158920288
2788 3.819674491882324
2789 3.641047716140747
2790 3.7052712440490723
2791 3.6900558471679688
2792 3.7881715297698975
2793 3.672018051147461
2794 3.6927261352539063
2795 3.7529897689819336
2796 3.781339645385742
2797 3.797633647918701
2798 3.8427839279174805
2799 3.7004246711730957
2800 3.7237186431884766
2801 3.738766670227051
2802 3.7915287017822266
2803 3.8337574005126953
2804 3.6640641689300537
2805 3.7774388790130615
2806 3.9071459770202637
2807 3.8925442695617676
2808 3.952890157699585
2809 3.7717125415802
2810 3.8319644927978516
2811 3.795530080795288
2812 3.917532444000244
2813 3.8762571811676025
2814 3.829263687133789
2815 3.8664934635162354
2816 3.9778761863708496
2817 3.952894687652588
2818 3.876970052719116
2819 3.9027321338653564
2820 3.898038625717163
2821 4.053777694702148
2822 3.934779644012451
2823 4.032353401184082
2824 3.953800678253174
2825 3.938600540161133
2826 3.8784372806549072
2827 3.7853147983551025
2828 3.8466713428497314
2829 3.91509747505188
2830 3.8660404682159424
2831 3.8211379051208496
2832 3.742053270339966
2833 3.8938746452331543
2834 3.84767484664917
2835 3.9659605026245117
2836 3.9643442630767822
2837 4.039942741394043
2838 3.8863422870635986
2839 4.038792610168457
2840 4.084653854370117
2841 3.9380176067352295
2842 3.8557918071746826
2843 3.909656524658203
2844 3.9493894577026367
2845 4.011058807373047
2846 3.8959801197052
2847 3.855073928833008
2848 3.7448832988739014
2849 3.8223674297332764
2850 3.8091306686401367
2851 3.8503613471984863
2852 3.8097286224365234
2853 3.8520867824554443
2854 3.970916271209717
2855 3.8769166469573975
2856 3.8118691444396973
2857 3.795663833618164
2858 3.7365918159484863
2859 3.705484628677368
2860 3.7305214405059814
2861 3.7526156902313232
2862 3.662454128265381
2863 3.778850555419922
2864 3.813668727874756
2865 3.7112011909484863
2866 3.681835889816284
2867 3.778494358062744
2868 3.709547281265259
2869 3.7456231117248535
2870 3.7463955879211426
2871 3.6840832233428955
2872 3.806607484817505
2873 3.7951815128326416
2874 3.7026116847991943
2875 3.7090671062469482
2876 3.804083824157715
2877 3.740234613418579
2878 3.682584762573242
2879 3.719761848449707
2880 3.766388416290283
2881 3.660780906677246
2882 3.7396042346954346
2883 3.7299885749816895
2884 3.7638518810272217
2885 3.7977609634399414
2886 3.7542688846588135
2887 3.8131802082061768
2888 3.7937381267547607
2889 3.742542028427124
2890 3.666449785232544
2891 3.6922109127044678
2892 3.666661262512207
2893 3.662534475326538
2894 3.6149301528930664
2895 3.6265640258789063
2896 3.6754837036132813
2897 3.678495407104492
2898 3.6789326667785645
2899 3.6735424995422363
2900 3.6579067707061768
2901 3.6508712768554688
2902 3.628925323486328
2903 3.620004653930664
2904 3.674107074737549
2905 3.705397367477417
2906 3.5933456420898438
2907 3.629197359085083
2908 3.5671863555908203
2909 3.595630645751953
2910 3.6741559505462646
2911 3.62888240814209
2912 3.5851378440856934
2913 3.6447207927703857
2914 3.6722755432128906
2915 3.651782274246216
2916 3.792555332183838
2917 3.8056066036224365
2918 3.719083309173584
2919 3.711672306060791
2920 3.805443048477173
2921 3.746694326400757
2922 3.6013879776000977
2923 3.7101378440856934
2924 3.553494691848755
2925 3.6117045879364014
2926 3.5960183143615723
2927 3.617905616760254
2928 3.6749653816223145
2929 3.731834888458252
2930 3.659517765045166
2931 3.56811261177063
2932 3.538356065750122
2933 3.611135482788086
2934 3.609961748123169
2935 3.6379663944244385
2936 3.620112657546997
2937 3.5775909423828125
2938 3.593815326690674
2939 3.6327614784240723
2940 3.5827646255493164
2941 3.538583278656006
2942 3.5276191234588623
2943 3.5438997745513916
2944 3.5059642791748047
2945 3.6385929584503174
2946 3.69631028175354
2947 3.5519747734069824
2948 3.518130302429199
2949 3.555396318435669
2950 3.621616840362549
2951 3.6548285484313965
2952 3.662313938140869
2953 3.604179859161377
2954 3.6639201641082764
2955 3.5980260372161865
2956 3.5846521854400635
2957 3.4977872371673584
2958 3.435765266418457
2959 3.5336923599243164
2960 3.539537191390991
2961 3.587076425552368
2962 3.562177896499634
2963 3.4193830490112305
2964 3.531477689743042
2965 3.6355671882629395
2966 3.5699706077575684
2967 3.54683518409729
2968 3.805225133895874
2969 3.572791814804077
2970 3.5841665267944336
2971 3.6609132289886475
2972 3.5779194831848145
2973 3.6132874488830566
2974 3.6194121837615967
2975 3.481837034225464
2976 3.4487311840057373
2977 3.644580841064453
2978 3.5472488403320313
2979 3.4633407592773438
2980 3.3767507076263428
2981 3.3880374431610107
2982 3.3644278049468994
2983 3.383749008178711
2984 3.3628580570220947
2985 3.419041633605957
2986 3.3908190727233887
2987 3.4573771953582764
2988 3.461475133895874
2989 3.432035446166992
2990 3.3475191593170166
2991 3.400111436843872
2992 3.342061758041382
2993 3.3125712871551514
2994 3.4191181659698486
2995 3.4086334705352783
2996 3.3979403972625732
2997 3.3776261806488037
2998 3.403001546859741
2999 3.5334935188293457
3000 3.462768316268921
3001 3.435112714767456
3002 3.3565616607666016
3003 3.473926544189453
3004 3.4688453674316406
3005 3.580439805984497
3006 3.4293289184570313
3007 3.489809513092041
3008 3.477790594100952
3009 3.486640453338623
3010 3.496063470840454
3011 3.4892587661743164
3012 3.4008824825286865
3013 3.488426446914673
3014 3.482447624206543
3015 3.469917058944702
3016 3.5113182067871094
3017 3.5015039443969727
3018 3.462522029876709
3019 3.5509684085845947
3020 3.628617763519287
3021 3.5186753273010254
3022 3.5344271659851074
3023 3.4871537685394287
3024 3.537893056869507
3025 3.5797250270843506
3026 3.6173720359802246
3027 3.488633394241333
3028 3.4695544242858887
3029 3.5807158946990967
3030 3.5890443325042725
3031 3.6662116050720215
3032 3.5612478256225586
3033 3.5296406745910645
3034 3.41682767868042
3035 3.471792697906494
3036 3.4321680068969727
3037 3.578068256378174
3038 3.5298476219177246
3039 3.46797251701355
3040 3.553723096847534
3041 3.525644063949585
3042 3.5924954414367676
3043 3.488431930541992
3044 3.5681183338165283
3045 3.6012744903564453
3046 3.669797658920288
3047 3.535883665084839
3048 3.6277167797088623
3049 3.4957971572875977
3050 3.5635881423950195
3051 3.728350877761841
3052 3.707653522491455
3053 3.69158673286438
3054 3.571607828140259
3055 3.6204140186309814
3056 3.6070902347564697
3057 3.534766912460327
3058 3.581569194793701
3059 3.5596325397491455
3060 3.7442917823791504
3061 3.6818599700927734
3062 3.5802416801452637
3063 3.731593608856201
3064 3.537231683731079
3065 3.548542022705078
3066 3.5210678577423096
3067 3.56616473197937
3068 3.624422073364258
3069 3.6621346473693848
3070 3.8110337257385254
3071 3.6412835121154785
3072 3.449631690979004
3073 3.5860657691955566
3074 3.7063815593719482
3075 3.6918652057647705
3076 3.668660879135132
3077 3.7567570209503174
3078 3.6599678993225098
3079 3.756258010864258
3080 3.7337646484375
3081 3.644718647003174
3082 3.8247976303100586
3083 3.804354429244995
3084 3.7870733737945557
3085 3.8040990829467773
3086 3.903210401535034
3087 3.8769490718841553
3088 3.8192598819732666
3089 3.722651243209839
3090 3.9346165657043457
3091 3.8746776580810547
3092 3.801989793777466
3093 3.830510139465332
3094 3.8478000164031982
3095 3.904067277908325
3096 3.8798599243164063
3097 3.9178388118743896
3098 3.8333687782287598
3099 3.855825662612915
3100 3.776583671569824
3101 3.8082222938537598
3102 3.6944522857666016
3103 3.6574907302856445
3104 3.726457118988037
3105 3.6483118534088135
3106 3.7940871715545654
3107 3.7933847904205322
3108 3.789332151412964
3109 3.7622411251068115
3110 3.760528087615967
3111 3.845078945159912
3112 3.81646990776062
3113 3.804676055908203
3114 3.7680118083953857
3115 3.833806276321411
3116 3.806171178817749
3117 3.9160685539245605
3118 3.8532209396362305
3119 3.6975772380828857
3120 3.8081672191619873
3121 3.7354509830474854
3122 3.7482922077178955
3123 3.8704068660736084
3124 3.8824079036712646
3125 3.8417351245880127
3126 3.9026682376861572
3127 3.8911631107330322
3128 3.8193066120147705
3129 3.9322056770324707
3130 3.8648107051849365
3131 3.8842954635620117
3132 3.861922025680542
3133 3.936748743057251
3134 4.021845817565918
3135 3.8949098587036133
3136 4.041363716125488
3137 4.045833587646484
3138 3.9937973022460938
3139 3.9788763523101807
3140 4.026623725891113
3141 4.068077564239502
3142 4.080485820770264
3143 3.9558587074279785
3144 3.980725049972534
3145 4.021629810333252
3146 3.9862303733825684
3147 3.990042209625244
3148 4.00439453125
3149 3.8809425830841064
3150 3.90902042388916
3151 3.8032705783843994
3152 3.789741277694702
3153 3.8701086044311523
3154 3.941678047180176
3155 4.06155252456665
3156 3.9980099201202393
3157 3.959451913833618
3158 3.8211781978607178
3159 4.034675121307373
3160 3.8441059589385986
3161 3.8922643661499023
3162 3.815725803375244
3163 3.7361249923706055
3164 3.8419480323791504
3165 3.7442479133605957
3166 3.7921104431152344
3167 3.8594720363616943
3168 3.83357834815979
3169 3.906919240951538
3170 3.9063427448272705
3171 3.8114311695098877
3172 3.987633228302002
3173 3.860935926437378
3174 3.8389196395874023
3175 3.7708914279937744
3176 3.855607748031616
3177 3.8128464221954346
3178 3.9647092819213867
3179 3.832719326019287
3180 3.782607316970825
3181 3.698810338973999
3182 3.7119665145874023
3183 3.7342607975006104
3184 3.594414710998535
3185 3.6538567543029785
3186 3.5975072383880615
3187 3.6593101024627686
3188 3.6130218505859375
3189 3.6938953399658203
3190 3.6495039463043213
3191 3.5680856704711914
3192 3.680213689804077
3193 3.6766185760498047
3194 3.662841320037842
3195 3.793166399002075
3196 3.698671340942383
3197 3.698781967163086
3198 3.793867349624634
3199 3.8544492721557617
3200 3.859434127807617
3201 3.799692392349243
3202 3.7933411598205566
3203 3.7289984226226807
3204 3.619575023651123
3205 3.661442279815674
3206 3.6687371730804443
3207 3.761934518814087
3208 3.7272956371307373
3209 3.7815327644348145
3210 3.5601601600646973
3211 3.71179461479187
3212 3.721658706665039
3213 3.8746137619018555
3214 3.7294883728027344
3215 3.8002281188964844
3216 3.8628385066986084
3217 3.8674376010894775
3218 3.821176052093506
3219 3.8055763244628906
3220 3.7934916019439697
3221 3.7840447425842285
3222 3.7646751403808594
3223 3.887835741043091
3224 3.8699166774749756
3225 4.064861297607422
3226 3.7756240367889404
3227 3.8689017295837402
3228 3.818789482116699
3229 3.885067939758301
3230 3.737232208251953
3231 3.9740467071533203
3232 3.7898833751678467
3233 3.9306795597076416
3234 3.87789249420166
3235 3.886488199234009
3236 3.904197931289673
3237 3.7885987758636475
3238 3.6962883472442627
3239 3.571509838104248
3240 3.5525364875793457
3241 3.6173088550567627
3242 3.6446163654327393
3243 3.5701003074645996
3244 3.7603254318237305
3245 3.874492883682251
3246 3.7952330112457275
3247 3.822957992553711
3248 3.7215826511383057
3249 3.670647382736206
3250 3.875962018966675
3251 3.7603182792663574
3252 3.7270350456237793
3253 3.7783665657043457
3254 3.8298070430755615
3255 3.688892364501953
3256 3.717423677444458
3257 3.6608028411865234
3258 3.724292039871216
3259 3.7864558696746826
3260 3.9090301990509033
3261 3.896451234817505
3262 3.9489822387695313
3263 3.9412624835968018
3264 3.882436513900757
3265 3.942692995071411
3266 3.854792594909668
3267 3.8651766777038574
3268 3.9945826530456543
3269 3.9304707050323486
3270 3.9373373985290527
3271 3.8943612575531006
3272 4.041080474853516
3273 3.9778618812561035
3274 3.854771137237549
3275 3.9834747314453125
3276 3.967769145965576
3277 3.8744704723358154
3278 3.847525119781494
3279 3.9491426944732666
3280 3.8086085319519043
3281 3.8395895957946777
3282 3.948920249938965
3283 3.860717296600342
3284 3.946197271347046
3285 3.9799182415008545
3286 3.908200740814209
3287 3.879201650619507
3288 3.9065968990325928
3289 3.7277042865753174
3290 3.7349162101745605
3291 3.8741466999053955
3292 3.910292148590088
3293 3.9138317108154297
3294 3.815971851348877
3295 3.93315052986145
3296 3.9794294834136963
3297 3.986565113067627
3298 3.9834887981414795
3299 3.9746041297912598
3300 3.970172166824341
3301 4.17868709564209
3302 4.169823169708252
3303 3.9584808349609375
3304 4.021492958068848
3305 4.175879955291748
3306 4.043600082397461
3307 4.059941291809082
3308 4.150951385498047
3309 4.257494926452637
3310 4.26546573638916
3311 4.049263000488281
3312 3.9894638061523438
3313 3.855846405029297
3314 3.949544906616211
3315 3.860485076904297
3316 3.8241865634918213
3317 3.8282206058502197
3318 3.8335483074188232
3319 3.7796692848205566
3320 3.8131237030029297
3321 3.754473924636841
3322 3.690861463546753
3323 3.901862621307373
3324 3.8385009765625
3325 3.9936044216156006
3326 3.998479127883911
3327 4.007426738739014
3328 4.035046100616455
3329 4.1407246589660645
3330 3.981215238571167
3331 4.092331886291504
3332 4.114619731903076
3333 3.8924875259399414
3334 3.84910249710083
3335 3.838247537612915
3336 3.8890631198883057
3337 3.9872968196868896
3338 4.043915748596191
3339 4.079532623291016
3340 4.0058512687683105
3341 3.916487455368042
3342 3.920908212661743
3343 4.019740581512451
3344 3.9131786823272705
3345 3.9054465293884277
3346 3.8666038513183594
3347 3.7237319946289063
3348 3.8235535621643066
3349 3.86150860786438
3350 3.9266042709350586
3351 3.9049956798553467
3352 3.971097469329834
3353 3.974977731704712
3354 3.9583511352539063
3355 4.0645270347595215
3356 4.046065807342529
3357 4.167435646057129
3358 4.048434257507324
3359 4.073706150054932
3360 4.057937145233154
3361 4.0518317222595215
3362 3.887834072113037
3363 3.8310890197753906
3364 3.828256845474243
3365 3.7752199172973633
3366 3.9959983825683594
3367 3.959178924560547
3368 4.0422234535217285
3369 4.115278720855713
3370 3.936964988708496
3371 3.824843406677246
3372 3.808279514312744
3373 3.867975950241089
3374 3.8371665477752686
3375 3.974238157272339
3376 3.964606761932373
3377 3.854034423828125
3378 3.9634499549865723
3379 3.8058769702911377
3380 4.046080589294434
3381 3.8893356323242188
3382 3.8704779148101807
3383 3.859314203262329
3384 3.9054412841796875
3385 3.929917097091675
3386 3.8776257038116455
3387 3.9445202350616455
3388 4.058061122894287
3389 3.9623031616210938
3390 3.868934154510498
3391 3.998783826828003
3392 4.051053047180176
3393 4.0155029296875
3394 4.029440402984619
3395 3.8823513984680176
3396 3.8070287704467773
3397 3.808138847351074
3398 3.7368781566619873
3399 3.8324337005615234
3400 3.7236428260803223
3401 3.634665012359619
3402 3.829909563064575
3403 3.8204402923583984
3404 4.000175952911377
3405 3.9348745346069336
3406 3.940295457839966
3407 3.957679033279419
3408 4.072283744812012
3409 3.908907890319824
3410 3.930220603942871
3411 3.8404853343963623
3412 3.8554155826568604
3413 3.888559579849243
3414 4.041999340057373
3415 3.9326164722442627
3416 4.007810115814209
3417 3.9399406909942627
3418 3.9556169509887695
3419 3.883561849594116
3420 3.785797357559204
3421 3.883284568786621
3422 3.8684189319610596
3423 3.8805410861968994
3424 3.85333514213562
3425 3.9252851009368896
3426 3.7947628498077393
3427 3.7767467498779297
3428 3.869514226913452
3429 3.9344303607940674
3430 4.026382923126221
3431 4.029354095458984
3432 3.9828903675079346
3433 4.035236358642578
3434 3.8800384998321533
3435 4.002884864807129
3436 3.9458491802215576
3437 4.041261672973633
3438 3.9412195682525635
3439 4.000162124633789
3440 3.9520981311798096
3441 3.994950294494629
3442 3.8559727668762207
3443 3.9799904823303223
3444 3.9016239643096924
3445 4.100027561187744
3446 4.07569694519043
3447 3.9829416275024414
3448 4.0507659912109375
3449 4.134746074676514
3450 3.993623971939087
3451 4.00748872756958
3452 4.087148666381836
3453 4.123396873474121
3454 3.9937632083892822
3455 3.9026875495910645
3456 3.882875919342041
3457 3.8503503799438477
3458 3.735954761505127
3459 3.8322999477386475
3460 3.9406261444091797
3461 3.9992940425872803
3462 3.9471051692962646
3463 4.063012599945068
3464 4.034668922424316
3465 3.922611713409424
3466 3.870582103729248
3467 3.9777743816375732
3468 4.098363399505615
3469 4.147998332977295
3470 4.0027570724487305
3471 3.968881845474243
3472 3.9441914558410645
3473 4.039494037628174
3474 4.043092727661133
3475 4.155954360961914
3476 4.186386585235596
3477 4.00375509262085
3478 4.207974910736084
3479 4.248577117919922
3480 4.07867431640625
3481 4.1150102615356445
3482 3.999000310897827
3483 3.9830684661865234
3484 4.088460922241211
3485 4.331272125244141
3486 4.224478244781494
3487 4.208515644073486
3488 4.322259902954102
3489 4.241015911102295
3490 4.139827251434326
3491 4.149450302124023
3492 4.30352258682251
3493 4.1414923667907715
3494 4.181451797485352
3495 4.175799369812012
3496 4.313058376312256
3497 4.20887565612793
3498 4.321338176727295
3499 4.239382743835449
3500 4.181121826171875
3501 4.164053440093994
3502 4.122005462646484
3503 4.106079578399658
3504 4.1388726234436035
3505 4.22480583190918
3506 4.154842853546143
3507 4.164796829223633
3508 4.136733055114746
3509 4.012750148773193
3510 3.9848287105560303
3511 4.013366222381592
3512 4.154965400695801
3513 4.173717975616455
3514 3.9675023555755615
3515 4.0149126052856445
3516 4.04691743850708
3517 4.130739212036133
3518 4.10489559173584
3519 4.103638648986816
3520 4.182168960571289
3521 4.149778366088867
3522 4.061592102050781
3523 4.079277038574219
3524 4.214968204498291
3525 4.130732536315918
3526 4.130374431610107
3527 4.1839599609375
3528 4.08169412612915
3529 4.174221515655518
3530 4.2943620681762695
3531 4.204987049102783
3532 4.304192543029785
3533 4.455916404724121
3534 4.121228218078613
3535 4.169586181640625
3536 4.122755527496338
3537 4.241833209991455
3538 4.216447353363037
3539 4.057322978973389
3540 4.0624847412109375
3541 4.084901809692383
3542 4.0336480140686035
3543 4.2462663650512695
3544 4.165791988372803
3545 4.078466415405273
3546 3.979689598083496
3547 4.075768947601318
3548 3.99524188041687
3549 4.038670063018799
3550 3.98475980758667
3551 4.015676498413086
3552 3.9469118118286133
3553 3.985778331756592
3554 3.821340322494507
3555 3.965850830078125
3556 3.9648654460906982
3557 4.073286056518555
3558 4.029307842254639
3559 3.94144606590271
3560 4.0396952629089355
3561 4.000236988067627
3562 3.8158905506134033
3563 3.8631834983825684
3564 3.971926212310791
3565 3.990448474884033
3566 4.031009674072266
3567 4.047984600067139
3568 4.1058807373046875
3569 3.9804513454437256
3570 4.074341773986816
3571 4.11398983001709
3572 4.146321773529053
3573 4.163082599639893
3574 4.073522090911865
3575 4.107403755187988
3576 4.270752906799316
3577 4.256987571716309
3578 4.203091144561768
3579 4.073107719421387
3580 4.079377174377441
3581 3.9354186058044434
3582 4.088004112243652
3583 4.118876934051514
3584 3.9801225662231445
3585 3.886648178100586
3586 3.978287935256958
3587 4.107723236083984
3588 4.101850986480713
3589 4.076722145080566
3590 3.9787209033966064
3591 4.256649971008301
3592 3.9688491821289063
3593 3.9937093257904053
3594 4.167784214019775
3595 3.9745450019836426
3596 4.027258396148682
3597 4.125210285186768
3598 4.149963855743408
3599 4.095567226409912
3600 4.136441230773926
3601 4.106022357940674
3602 4.045800685882568
3603 4.226512432098389
3604 4.102053165435791
3605 4.177661895751953
3606 4.034190654754639
3607 3.973773956298828
3608 4.082275867462158
3609 3.9419496059417725
3610 3.9576938152313232
3611 3.92063307762146
3612 4.003368854522705
3613 4.036709308624268
3614 4.0564045906066895
3615 4.045657157897949
3616 4.0483527183532715
3617 4.021913051605225
3618 4.096035480499268
3619 4.103163719177246
3620 4.226950645446777
3621 4.238969326019287
3622 4.396518230438232
3623 4.256838321685791
3624 4.079465866088867
3625 4.246156215667725
3626 4.190944671630859
3627 4.041889190673828
3628 3.934985399246216
3629 4.0960516929626465
3630 4.1537346839904785
3631 4.015712261199951
3632 3.984147071838379
3633 3.973107099533081
3634 3.930638551712036
3635 3.8847358226776123
3636 3.9308857917785645
3637 4.05262565612793
3638 4.022500514984131
3639 4.120508193969727
3640 4.364229202270508
3641 4.304445266723633
3642 4.2882513999938965
3643 4.3212151527404785
3644 4.345914363861084
3645 4.104067325592041
3646 4.231982707977295
3647 4.1568708419799805
3648 4.12700080871582
3649 4.116578578948975
3650 4.033559322357178
3651 4.205432415008545
3652 3.9819536209106445
3653 4.100718975067139
3654 4.194278717041016
3655 4.167150020599365
3656 4.217655658721924
3657 4.316779613494873
3658 4.284562110900879
3659 4.3100199699401855
3660 4.395299911499023
3661 4.259774684906006
3662 4.265280246734619
3663 4.13126277923584
3664 4.0968852043151855
3665 4.035304546356201
3666 4.021451950073242
3667 4.061731815338135
3668 4.145644664764404
3669 4.144423007965088
3670 4.204411029815674
3671 4.1455159187316895
3672 4.040519714355469
3673 4.120645999908447
3674 4.205286502838135
3675 4.176462173461914
3676 4.2749505043029785
3677 4.106250762939453
3678 4.212254047393799
3679 4.364410877227783
3680 4.221183776855469
3681 4.393017768859863
3682 4.270890235900879
3683 4.225210666656494
3684 4.109206199645996
3685 4.267391681671143
3686 4.294290065765381
3687 4.280827522277832
3688 4.234184265136719
3689 4.225245952606201
3690 4.193578720092773
3691 4.122903347015381
3692 4.174562454223633
3693 4.3160223960876465
3694 4.137277126312256
3695 4.050871849060059
3696 4.170069217681885
3697 4.215371608734131
3698 4.119056701660156
3699 4.247927665710449
3700 4.07782506942749
3701 4.136491298675537
3702 4.05706262588501
3703 4.046612739562988
3704 4.103046894073486
3705 4.203819274902344
3706 4.403153419494629
3707 4.261317729949951
3708 4.300114631652832
3709 4.141030788421631
3710 4.228363037109375
3711 4.287839889526367
3712 4.222512722015381
3713 4.126739025115967
3714 4.201556205749512
3715 4.096071720123291
3716 4.357996940612793
3717 4.3123779296875
3718 4.28495979309082
3719 4.20302677154541
3720 4.296851634979248
3721 4.171915054321289
3722 4.020315170288086
3723 4.137130260467529
3724 4.109126091003418
3725 4.06879186630249
3726 4.220148086547852
3727 4.257345199584961
3728 4.268637180328369
3729 4.343569755554199
3730 4.3055739402771
3731 4.328010559082031
3732 4.243681907653809
3733 4.219322681427002
3734 4.332247257232666
3735 4.3823933601379395
3736 4.329334259033203
3737 4.195409297943115
3738 4.2078022956848145
3739 4.193297386169434
3740 4.3420257568359375
3741 4.372890949249268
3742 4.310382843017578
3743 4.254753112792969
3744 4.166067123413086
3745 4.118801593780518
3746 4.320222854614258
3747 4.122873306274414
3748 4.055047988891602
3749 4.015439510345459
3750 3.982774496078491
3751 4.124042510986328
3752 4.2794060707092285
3753 4.085561275482178
3754 4.094913005828857
3755 4.005686283111572
3756 4.163982391357422
3757 4.3757452964782715
3758 4.300949573516846
3759 4.211483001708984
3760 4.176078796386719
3761 4.265097618103027
3762 4.192144870758057
3763 4.1946024894714355
3764 4.095952987670898
3765 4.006807327270508
3766 4.067160129547119
3767 4.113468647003174
3768 4.052215099334717
3769 4.043679714202881
3770 3.9978065490722656
3771 4.073651313781738
3772 4.057948589324951
3773 4.08024787902832
3774 4.095107078552246
3775 3.9762074947357178
3776 4.024974822998047
3777 3.998296022415161
3778 4.042758464813232
3779 4.025892734527588
3780 3.9234087467193604
3781 4.003369331359863
3782 4.158387660980225
3783 4.036107540130615
3784 4.152423858642578
3785 4.070987224578857
3786 4.083226203918457
3787 4.185209274291992
3788 4.175112247467041
3789 4.056216239929199
3790 4.150425910949707
3791 4.158900737762451
3792 4.190347194671631
3793 4.229166030883789
3794 4.099700927734375
3795 4.190793514251709
3796 4.057791709899902
3797 4.029914379119873
3798 4.057155609130859
3799 4.169607162475586
3800 4.073613166809082
3801 4.02955961227417
3802 4.082088947296143
3803 4.096480846405029
3804 4.00055456161499
3805 3.9554443359375
3806 4.074271202087402
3807 4.126594543457031
3808 4.0932817459106445
3809 4.097329616546631
3810 4.133442401885986
3811 4.314103603363037
3812 4.159502029418945
3813 4.039870738983154
3814 4.0716352462768555
3815 4.08378267288208
3816 4.0821967124938965
3817 4.123401165008545
3818 4.263697147369385
3819 4.263495445251465
3820 4.320686340332031
3821 4.233614921569824
3822 4.150371551513672
3823 4.2258782386779785
3824 4.173539638519287
3825 4.0866851806640625
3826 4.207472801208496
3827 4.256397724151611
3828 4.116131782531738
3829 4.135882377624512
3830 4.137020111083984
3831 4.187039375305176
3832 4.2603960037231445
3833 4.136299133300781
3834 4.211233139038086
3835 4.2142534255981445
3836 4.171291351318359
3837 4.2786030769348145
3838 4.148369312286377
3839 4.098832607269287
3840 4.216437816619873
3841 4.2097086906433105
3842 4.1755194664001465
3843 4.12652587890625
3844 4.17030143737793
3845 4.255812644958496
3846 4.221197128295898
3847 4.251422882080078
3848 4.184898376464844
3849 4.157496929168701
3850 4.200292587280273
3851 4.123341083526611
3852 4.421975135803223
3853 4.38710880279541
3854 4.44541597366333
3855 4.342416763305664
3856 4.4065680503845215
3857 4.314309120178223
3858 4.225122451782227
3859 4.156167984008789
3860 4.181446075439453
3861 4.3200273513793945
3862 4.3019022941589355
3863 4.241364479064941
3864 4.198220729827881
3865 4.298117637634277
3866 4.165098667144775
3867 4.0500359535217285
3868 4.095465660095215
3869 4.186798572540283
3870 4.141168117523193
3871 4.095362186431885
3872 4.144909381866455
3873 4.187332630157471
3874 4.186006546020508
3875 4.172290802001953
3876 4.196138381958008
3877 4.1578803062438965
3878 4.140003681182861
3879 4.321405410766602
3880 4.254812717437744
3881 4.279564380645752
3882 4.244625568389893
3883 4.312583923339844
3884 4.086477756500244
3885 4.143207550048828
3886 4.148594856262207
3887 4.242147922515869
3888 4.201526165008545
3889 4.087991714477539
3890 4.111264705657959
3891 4.24019193649292
3892 4.193517208099365
3893 4.2264933586120605
3894 4.27756404876709
3895 4.240340232849121
3896 4.177356719970703
3897 4.108484745025635
3898 4.115607261657715
3899 4.177487373352051
3900 4.176627159118652
3901 4.273070812225342
3902 4.227644920349121
3903 4.385694980621338
3904 4.379446506500244
3905 4.101336479187012
3906 4.162705898284912
3907 4.101032257080078
3908 4.202598571777344
3909 4.088438987731934
3910 4.143805027008057
3911 4.119560718536377
3912 4.2468976974487305
3913 4.106967926025391
3914 4.1076436042785645
3915 4.179286003112793
3916 4.246809005737305
3917 4.237627983093262
3918 4.370921611785889
3919 4.22665548324585
3920 4.2759904861450195
3921 4.183177947998047
3922 4.1464152336120605
3923 4.11128568649292
3924 4.171478748321533
3925 4.030488014221191
3926 4.045777320861816
3927 4.0315775871276855
3928 4.003694534301758
3929 3.9506592750549316
3930 4.165970802307129
3931 4.3003716468811035
3932 4.2835869789123535
3933 4.250148773193359
3934 4.156611919403076
3935 4.260051250457764
3936 4.051858901977539
3937 3.9571533203125
3938 3.9669082164764404
3939 4.033535480499268
3940 4.103142261505127
3941 4.074059009552002
3942 4.1932597160339355
3943 4.108451843261719
3944 4.095485210418701
3945 4.233802795410156
3946 4.131442546844482
3947 4.353179931640625
3948 4.185230255126953
3949 4.123378276824951
3950 4.065404415130615
3951 3.9990835189819336
3952 3.991018295288086
3953 4.097146987915039
3954 4.096832752227783
3955 3.9533698558807373
3956 3.930147647857666
3957 4.053610801696777
3958 4.190282821655273
3959 4.148844242095947
3960 3.9455296993255615
3961 4.023987293243408
3962 4.1010613441467285
3963 4.199549674987793
3964 4.153502941131592
3965 4.168114185333252
3966 4.039453029632568
3967 3.9876327514648438
3968 4.007591724395752
3969 4.028170585632324
3970 4.0886125564575195
3971 4.141005516052246
3972 4.157768726348877
3973 4.120378494262695
3974 4.111917495727539
3975 4.047618389129639
3976 4.017446041107178
3977 4.157790660858154
3978 4.176568031311035
3979 4.108200550079346
3980 4.036130428314209
3981 3.9251208305358887
3982 3.8757476806640625
3983 3.845512628555298
3984 4.067676067352295
3985 3.943307876586914
3986 3.780776262283325
3987 3.6667397022247314
3988 3.6560616493225098
3989 3.7128422260284424
3990 3.7963180541992188
3991 3.927603244781494
3992 3.8019704818725586
3993 3.9240570068359375
3994 4.035266399383545
3995 3.924565076828003
3996 4.00639009475708
3997 3.867199659347534
3998 3.97137188911438
3999 3.9601423740386963
