# Supplementary material for: Design of buried charged networks in artificial proteins
Source: Nat Commun. 2021 Mar 25;12:1895. doi: 10.1038/s41467-021-21909-7 (PMC7994573; doi:10.1038/s41467-021-21909-7)
Supplement: Supplementary file 4 — Source Data [file 41467_2021_21909_MOESM4_ESM.zip › source_data_final_revised/SI1/e/2_rmsf.txt]

4 1 P1 2.6909120082855225
11 2 P1 2.2020459175109863
26 3 P1 1.831453561782837
45 4 P1 1.5742939710617065
69 5 P1 1.4965237379074097
91 6 P1 1.3346022367477417
108 7 P1 1.0418485403060913
128 8 P1 0.9681782722473145
143 9 P1 0.9417136311531067
155 10 P1 0.8317389488220215
165 11 P1 0.7938393950462341
184 12 P1 0.8420906066894531
201 13 P1 0.7523981332778931
223 14 P1 0.69132000207901
243 15 P1 0.7479763627052307
258 16 P1 0.7599648833274841
273 17 P1 0.7109375596046448
283 18 P1 0.7218844294548035
302 19 P1 0.7761792540550232
316 20 P1 0.7458205223083496
333 21 P1 0.7090638875961304
353 22 P1 0.8340380787849426
368 23 P1 0.899825930595398
380 24 P1 0.8163692951202393
399 25 P1 0.9749472141265869
421 26 P1 1.2671233415603638
438 27 P1 1.2610976696014404
457 28 P1 2.053199291229248
464 29 P1 2.9173424243927
471 30 P1 3.7500531673431396
482 31 P1 4.51607608795166
489 32 P1 4.344271183013916
500 33 P1 3.029862880706787
507 34 P1 2.856355905532837
518 35 P1 2.970120668411255
525 36 P1 1.9833649396896362
532 37 P1 1.4942883253097534
547 38 P1 1.1964671611785889
566 39 P1 1.0345146656036377
590 40 P1 1.0910983085632324
612 41 P1 1.0209325551986694
629 42 P1 0.9644691348075867
649 43 P1 1.0320781469345093
664 44 P1 0.9751917719841003
676 45 P1 0.9270371794700623
686 46 P1 0.9503222107887268
705 47 P1 0.9482483267784119
722 48 P1 0.8789971470832825
744 49 P1 0.8608474731445313
766 50 P1 0.8607117533683777
781 51 P1 0.8464807271957397
796 52 P1 0.7800998687744141
806 53 P1 0.7453166246414185
825 54 P1 0.8161565065383911
839 55 P1 0.8163734078407288
856 56 P1 0.7197584509849548
876 57 P1 0.8447672128677368
891 58 P1 0.9523634910583496
903 59 P1 0.9315762519836426
922 60 P1 1.1580394506454468
944 61 P1 1.4173107147216797
961 62 P1 1.3438016176223755
980 63 P1 2.24009370803833
987 64 P1 2.7673959732055664
994 65 P1 3.3190274238586426
1005 66 P1 4.536255359649658
1012 67 P1 6.467199802398682
1023 68 P1 7.331888675689697
1030 69 P1 7.2881340980529785
1041 70 P1 5.517977237701416
1048 71 P1 3.159864664077759
1055 72 P1 1.9451462030410767
1070 73 P1 1.1243997812271118
1089 74 P1 1.0028033256530762
1113 75 P1 1.0204402208328247
1135 76 P1 0.9110340476036072
1152 77 P1 0.800081729888916
1172 78 P1 0.7996898889541626
1187 79 P1 0.7822730541229248
1199 80 P1 0.7280563116073608
1209 81 P1 0.7041571736335754
1228 82 P1 0.7033792734146118
1245 83 P1 0.6541070342063904
1267 84 P1 0.6314364075660706
1282 85 P1 0.6854163408279419
1297 86 P1 0.6979259848594666
1312 87 P1 0.6253644824028015
1322 88 P1 0.701614499092102
1341 89 P1 0.7877887487411499
1355 90 P1 0.6957677602767944
1372 91 P1 0.7672112584114075
1392 92 P1 0.9537194967269897
1407 93 P1 1.0249749422073364
1419 94 P1 1.0666656494140625
1438 95 P1 1.4119452238082886
1460 96 P1 1.6097235679626465
1477 97 P1 1.6468329429626465
1496 98 P1 2.3366124629974365
1503 99 P1 3.3637216091156006
1510 100 P1 4.497269630432129
1521 101 P1 4.775639057159424
1528 102 P1 6.365749359130859
1539 103 P1 7.138961315155029
1546 104 P1 6.715644359588623
1557 105 P1 4.089508056640625
1564 106 P1 2.507784843444824
1571 107 P1 1.3936433792114258
1586 108 P1 1.1799862384796143
1605 109 P1 1.1332465410232544
1629 110 P1 1.0247751474380493
1651 111 P1 0.8648128509521484
1668 112 P1 0.8908573389053345
1688 113 P1 0.9227015972137451
1703 114 P1 0.8371317386627197
1715 115 P1 0.7407859563827515
1725 116 P1 0.8168232440948486
1744 117 P1 0.8725877404212952
1761 118 P1 0.7539045214653015
1783 119 P1 0.7098347544670105
1803 120 P1 0.7984568476676941
1818 121 P1 0.7950782775878906
1833 122 P1 0.6752855181694031
1843 123 P1 0.7781550288200378
1862 124 P1 0.8921836614608765
1876 125 P1 0.7941845655441284
1893 126 P1 0.8723748922348022
1913 127 P1 1.1852611303329468
1928 128 P1 1.3032865524291992
1940 129 P1 1.2812139987945557
1959 130 P1 1.5543471574783325
1981 131 P1 3.0295324325561523
1998 132 P1 3.8134119510650635
