# Supplementary material for: Design of buried charged networks in artificial proteins
Source: Nat Commun. 2021 Mar 25;12:1895. doi: 10.1038/s41467-021-21909-7 (PMC7994573; doi:10.1038/s41467-021-21909-7)
Supplement: Supplementary file 4 — Source Data [file 41467_2021_21909_MOESM4_ESM.zip › source_data_final_revised/SI1/e/2_watercnt.txt]

Frame	#water
0	3
1	3
2	4
3	2
4	2
5	2
6	2
7	2
8	3
9	2
10	4
11	2
12	2
13	2
14	2
15	2
16	2
17	2
18	3
19	2
20	2
21	2
22	2
23	2
24	2
25	2
26	2
27	3
28	2
29	3
30	2
31	3
32	3
33	2
34	3
35	2
36	2
37	2
38	2
39	2
40	2
41	2
42	2
43	3
44	2
45	2
46	4
47	2
48	2
49	2
50	2
51	2
52	4
53	4
54	3
55	2
56	2
57	2
58	2
59	2
60	2
61	2
62	2
63	2
64	2
65	2
66	2
67	2
68	2
69	2
70	2
71	2
72	2
73	2
74	2
75	2
76	2
77	3
78	2
79	2
80	3
81	3
82	3
83	2
84	2
85	2
86	2
87	2
88	2
89	2
90	2
91	2
92	2
93	2
94	2
95	2
96	2
97	2
98	2
99	2
100	2
101	2
102	2
103	2
104	2
105	3
106	2
107	2
108	2
109	3
110	3
111	5
112	5
113	4
114	4
115	2
116	3
117	2
118	5
119	3
120	3
121	4
122	5
123	2
124	5
125	2
126	4
127	2
128	5
129	4
130	2
131	4
132	4
133	2
134	3
135	3
136	5
137	3
138	3
139	3
140	2
141	3
142	3
143	3
144	3
145	3
146	3
147	4
148	4
149	5
150	4
151	2
152	3
153	2
154	3
155	4
156	3
157	2
158	2
159	3
160	2
161	4
162	3
163	3
164	4
165	3
166	4
167	4
168	4
169	4
170	2
171	2
172	2
173	3
174	3
175	3
176	2
177	2
178	3
179	5
180	2
181	2
182	2
183	2
184	2
185	2
186	2
187	2
188	3
189	2
190	2
191	3
192	3
193	2
194	3
195	3
196	2
197	3
198	2
199	3
200	2
201	2
202	2
203	2
204	2
205	2
206	2
207	2
208	3
209	2
210	2
211	2
212	3
213	2
214	3
215	2
216	2
217	3
218	2
219	2
220	2
221	2
222	2
223	2
224	2
225	4
226	4
227	2
228	3
229	4
230	2
231	3
232	3
233	3
234	2
235	3
236	3
237	2
238	3
239	3
240	2
241	3
242	2
243	2
244	2
245	3
246	3
247	3
248	2
249	3
250	2
251	2
252	3
253	2
254	2
255	2
256	2
257	3
258	2
259	2
260	3
261	2
262	2
263	2
264	2
265	2
266	2
267	3
268	2
269	3
270	2
271	2
272	2
273	2
274	2
275	2
276	2
277	2
278	2
279	2
280	2
281	2
282	2
283	2
284	2
285	2
286	2
287	2
288	3
289	2
290	3
291	2
292	2
293	2
294	2
295	2
296	2
297	2
298	2
299	2
300	3
301	2
302	2
303	2
304	2
305	2
306	2
307	2
308	2
309	2
310	3
311	2
312	2
313	2
314	2
315	2
316	3
317	2
318	2
319	2
320	2
321	2
322	2
323	2
324	2
325	2
326	2
327	2
328	2
329	2
330	2
331	2
332	2
333	2
334	2
335	2
336	2
337	2
338	2
339	2
340	2
341	2
342	2
343	2
344	2
345	2
346	2
347	2
348	2
349	2
350	2
351	2
352	2
353	2
354	3
355	2
356	2
357	2
358	3
359	2
360	2
361	2
362	2
363	2
364	2
365	2
366	2
367	2
368	2
369	2
370	2
371	2
372	3
373	2
374	2
375	2
376	3
377	2
378	2
379	2
380	2
381	2
382	2
383	2
384	2
385	3
386	2
387	2
388	2
389	2
390	2
391	2
392	2
393	2
394	2
395	2
396	2
397	2
398	2
399	2
400	2
401	3
402	2
403	2
404	2
405	2
406	2
407	3
408	2
409	3
410	2
411	2
412	2
413	2
414	2
415	3
416	2
417	3
418	2
419	2
420	2
421	2
422	3
423	2
424	2
425	2
426	2
427	3
428	2
429	2
430	2
431	2
432	3
433	2
434	2
435	2
436	2
437	2
438	2
439	2
440	3
441	3
442	2
443	2
444	3
445	2
446	2
447	3
448	2
449	2
450	2
451	2
452	2
453	2
454	2
455	2
456	3
457	2
458	2
459	2
460	2
461	2
462	2
463	2
464	3
465	5
466	2
467	3
468	2
469	2
470	2
471	2
472	2
473	2
474	2
475	3
476	3
477	2
478	3
479	3
480	2
481	3
482	3
483	2
484	2
485	2
486	2
487	2
488	2
489	2
490	3
491	2
492	3
493	2
494	2
495	2
496	4
497	5
498	2
499	3
500	3
501	3
502	2
503	2
504	2
505	2
506	2
507	3
508	2
509	3
510	2
511	2
512	2
513	3
514	3
515	2
516	2
517	2
518	2
519	5
520	2
521	2
522	2
523	2
524	3
525	2
526	2
527	2
528	2
529	2
530	2
531	2
532	3
533	2
534	2
535	3
536	2
537	2
538	2
539	4
540	2
541	3
542	2
543	2
544	2
545	2
546	2
547	2
548	2
549	2
550	2
551	2
552	2
553	2
554	3
555	2
556	3
557	2
558	2
559	2
560	2
561	2
562	2
563	2
564	2
565	3
566	2
567	2
568	2
569	3
570	2
571	2
572	2
573	3
574	2
575	2
576	2
577	2
578	2
579	2
580	2
581	2
582	2
583	2
584	2
585	2
586	2
587	2
588	2
589	2
590	2
591	2
592	2
593	2
594	2
595	2
596	2
597	2
598	2
599	2
600	2
601	2
602	2
603	2
604	2
605	2
606	2
607	2
608	2
609	2
610	2
611	2
612	2
613	2
614	3
615	2
616	4
617	2
618	2
619	2
620	2
621	2
622	2
623	2
624	2
625	2
626	2
627	2
628	2
629	2
630	2
631	2
632	2
633	2
634	2
635	2
636	2
637	2
638	2
639	2
640	3
641	3
642	3
643	3
644	4
645	4
646	3
647	4
648	2
649	2
650	2
651	4
652	2
653	2
654	2
655	2
656	2
657	2
658	2
659	2
660	2
661	2
662	2
663	2
664	2
665	2
666	2
667	2
668	2
669	2
670	2
671	2
672	2
673	2
674	2
675	2
676	2
677	2
678	2
679	2
680	2
681	2
682	2
683	2
684	2
685	2
686	2
687	2
688	2
689	2
690	2
691	2
692	2
693	2
694	2
695	2
696	2
697	2
698	2
699	2
700	2
701	2
702	2
703	2
704	2
705	2
706	2
707	2
708	2
709	2
710	2
711	2
712	2
713	2
714	2
715	2
716	2
717	2
718	2
719	2
720	2
721	2
722	2
723	2
724	2
725	2
726	2
727	2
728	2
729	2
730	2
731	2
732	2
733	2
734	3
735	3
736	3
737	3
738	3
739	3
740	3
741	3
742	3
743	3
744	2
745	3
746	3
747	3
748	3
749	3
750	3
751	3
752	3
753	3
754	3
755	3
756	3
757	3
758	3
759	3
760	3
761	3
762	3
763	3
764	3
765	3
766	3
767	3
768	3
769	3
770	3
771	3
772	3
773	3
774	3
775	3
776	2
777	4
778	3
779	4
780	5
781	3
782	4
783	4
784	3
785	3
786	3
787	3
788	3
789	5
790	3
791	3
792	3
793	3
794	4
795	3
796	4
797	3
798	2
799	3
800	4
801	3
802	4
803	4
804	4
805	6
806	4
807	4
808	4
809	4
810	5
811	5
812	4
813	4
814	5
815	4
816	4
817	3
818	3
819	5
820	3
821	5
822	4
823	5
824	5
825	5
826	6
827	6
828	5
829	5
830	5
831	5
832	5
833	6
834	6
835	5
836	6
837	5
838	5
839	5
840	6
841	5
842	6
843	6
844	5
845	5
846	6
847	5
848	6
849	5
850	5
851	4
852	4
853	6
854	5
855	5
856	5
857	6
858	5
859	6
860	6
861	6
862	6
863	5
864	5
865	6
866	6
867	4
868	4
869	3
870	4
871	4
872	3
873	3
874	4
875	5
876	5
877	4
878	4
879	3
880	5
881	5
882	5
883	4
884	4
885	5
886	5
887	3
888	4
889	5
890	5
891	5
892	4
893	4
894	4
895	4
896	4
897	5
898	4
899	5
900	5
901	5
902	5
903	4
904	4
905	4
906	3
907	5
908	5
909	5
910	5
911	5
912	4
913	3
914	4
915	5
916	6
917	5
918	5
919	5
920	6
921	6
922	4
923	4
924	5
925	5
926	4
927	4
928	4
929	5
930	4
931	4
932	5
933	5
934	3
935	4
936	5
937	5
938	4
939	3
940	5
941	5
942	5
943	5
944	5
945	5
946	5
947	5
948	4
949	5
950	5
951	4
952	5
953	5
954	4
955	4
956	5
957	5
958	4
959	5
960	5
961	5
962	4
963	5
964	5
965	5
966	5
967	5
968	5
969	5
970	5
971	5
972	5
973	3
974	5
975	5
976	5
977	5
978	5
979	5
980	5
981	5
982	4
983	5
984	5
985	5
986	5
987	4
988	5
989	5
990	5
991	5
992	5
993	5
994	5
995	4
996	3
997	4
998	4
999	4
1000	3
1001	5
1002	4
1003	4
1004	5
1005	4
1006	5
1007	5
1008	5
1009	4
1010	4
1011	5
1012	5
1013	5
1014	5
1015	5
1016	5
1017	5
1018	5
1019	4
1020	5
1021	5
1022	5
1023	5
1024	5
1025	4
1026	4
1027	5
1028	5
1029	5
1030	5
1031	5
1032	4
1033	5
1034	5
1035	4
1036	5
1037	4
1038	5
1039	5
1040	5
1041	5
1042	4
1043	4
1044	3
1045	4
1046	4
1047	5
1048	5
1049	5
1050	5
1051	5
1052	5
1053	5
1054	5
1055	5
1056	5
1057	5
1058	5
1059	5
1060	5
1061	5
1062	5
1063	5
1064	5
1065	5
1066	5
1067	4
1068	5
1069	5
1070	5
1071	5
1072	5
1073	5
1074	5
1075	5
1076	5
1077	5
1078	5
1079	5
1080	5
1081	5
1082	5
1083	5
1084	5
1085	5
1086	5
1087	5
1088	5
1089	5
1090	4
1091	4
1092	5
1093	5
1094	5
1095	5
1096	5
1097	4
1098	5
1099	5
1100	5
1101	3
1102	3
1103	5
1104	4
1105	5
1106	4
1107	5
1108	5
1109	4
1110	5
1111	4
1112	5
1113	4
1114	4
1115	5
1116	5
1117	5
1118	5
1119	5
1120	5
1121	5
1122	5
1123	5
1124	5
1125	5
1126	5
1127	5
1128	5
1129	5
1130	4
1131	4
1132	5
1133	4
1134	5
1135	5
1136	5
1137	4
1138	5
1139	4
1140	5
1141	5
1142	5
1143	5
1144	4
1145	4
1146	4
1147	4
1148	4
1149	5
1150	4
1151	3
1152	4
1153	4
1154	5
1155	5
1156	5
1157	5
1158	4
1159	4
1160	5
1161	5
1162	5
1163	5
1164	5
1165	5
1166	5
1167	5
1168	4
1169	4
1170	4
1171	5
1172	5
1173	5
1174	5
1175	4
1176	5
1177	5
1178	5
1179	5
1180	5
1181	5
1182	5
1183	5
1184	5
1185	4
1186	5
1187	4
1188	5
1189	4
1190	5
1191	4
1192	5
1193	4
1194	5
1195	4
1196	4
1197	5
1198	5
1199	5
1200	5
1201	5
1202	4
1203	5
1204	5
1205	4
1206	4
1207	5
1208	4
1209	4
1210	4
1211	4
1212	5
1213	5
1214	5
1215	5
1216	5
1217	5
1218	5
1219	5
1220	5
1221	5
1222	4
1223	5
1224	5
1225	5
1226	5
1227	5
1228	4
1229	4
1230	4
1231	4
1232	5
1233	5
1234	5
1235	4
1236	4
1237	5
1238	5
1239	5
1240	5
1241	5
1242	5
1243	5
1244	5
1245	5
1246	5
1247	4
1248	5
1249	5
1250	5
1251	5
1252	5
1253	4
1254	5
1255	5
1256	4
1257	4
1258	5
1259	5
1260	5
1261	5
1262	5
1263	5
1264	5
1265	5
1266	5
1267	5
1268	5
1269	5
1270	5
1271	5
1272	5
1273	4
1274	5
1275	5
1276	5
1277	5
1278	5
1279	4
1280	5
1281	5
1282	5
1283	5
1284	5
1285	5
1286	5
1287	5
1288	5
1289	5
1290	4
1291	5
1292	5
1293	5
1294	4
1295	4
1296	5
1297	5
1298	3
1299	4
1300	5
1301	5
1302	4
1303	4
1304	5
1305	5
1306	4
1307	5
1308	4
1309	4
1310	4
1311	5
1312	5
1313	5
1314	4
1315	4
1316	5
1317	5
1318	4
1319	4
1320	5
1321	4
1322	5
1323	5
1324	5
1325	5
1326	5
1327	5
1328	5
1329	5
1330	5
1331	5
1332	5
1333	4
1334	5
1335	4
1336	4
1337	5
1338	5
1339	5
1340	5
1341	5
1342	4
1343	5
1344	5
1345	5
1346	5
1347	5
1348	5
1349	5
1350	5
1351	5
1352	5
1353	5
1354	5
1355	5
1356	5
1357	5
1358	5
1359	4
1360	4
1361	5
1362	5
1363	5
1364	4
1365	5
1366	5
1367	5
1368	5
1369	3
1370	5
1371	5
1372	5
1373	4
1374	5
1375	5
1376	5
1377	6
1378	5
1379	5
1380	5
1381	5
1382	5
1383	5
1384	4
1385	5
1386	5
1387	5
1388	5
1389	5
1390	5
1391	5
1392	5
1393	3
1394	5
1395	4
1396	5
1397	5
1398	5
1399	4
1400	3
1401	5
1402	4
1403	5
1404	5
1405	4
1406	3
1407	4
1408	5
1409	5
1410	4
1411	5
1412	6
1413	4
1414	3
1415	4
1416	3
1417	4
1418	4
1419	4
1420	4
1421	4
1422	4
1423	4
1424	4
1425	5
1426	5
1427	5
1428	6
1429	4
1430	5
1431	5
1432	5
1433	5
1434	4
1435	4
1436	5
1437	5
1438	5
1439	5
1440	5
1441	5
1442	5
1443	4
1444	3
1445	4
1446	5
1447	5
1448	5
1449	5
1450	5
1451	5
1452	5
1453	5
1454	5
1455	5
1456	5
1457	5
1458	5
1459	5
1460	5
1461	5
1462	5
1463	5
1464	5
1465	5
1466	3
1467	5
1468	5
1469	5
1470	3
1471	4
1472	5
1473	4
1474	4
1475	5
1476	5
1477	5
1478	5
1479	5
1480	5
1481	5
1482	5
1483	5
1484	4
1485	4
1486	5
1487	5
1488	5
1489	5
1490	5
1491	5
1492	4
1493	5
1494	4
1495	5
1496	5
1497	5
1498	5
1499	5
1500	5
1501	5
1502	5
1503	3
1504	4
1505	4
1506	5
1507	4
1508	5
1509	5
1510	4
1511	5
1512	5
1513	5
1514	4
1515	5
1516	5
1517	5
1518	5
1519	4
1520	4
1521	5
1522	4
1523	5
1524	4
1525	5
1526	5
1527	5
1528	5
1529	4
1530	5
1531	4
1532	5
1533	5
1534	5
1535	5
1536	4
1537	4
1538	5
1539	5
1540	5
1541	5
1542	5
1543	5
1544	4
1545	5
1546	5
1547	4
1548	5
1549	4
1550	5
1551	4
1552	4
1553	4
1554	5
1555	5
1556	5
1557	3
1558	5
1559	4
1560	4
1561	5
1562	3
1563	5
1564	5
1565	5
1566	4
1567	5
1568	5
1569	5
1570	5
1571	5
1572	5
1573	5
1574	7
1575	5
1576	6
1577	5
1578	5
1579	4
1580	5
1581	5
1582	5
1583	4
1584	5
1585	4
1586	5
1587	5
1588	4
1589	4
1590	5
1591	4
1592	5
1593	5
1594	5
1595	5
1596	4
1597	5
1598	5
1599	5
1600	5
1601	5
1602	5
1603	5
1604	4
1605	5
1606	5
1607	5
1608	5
1609	5
1610	4
1611	5
1612	4
1613	4
1614	5
1615	5
1616	5
1617	5
1618	5
1619	5
1620	5
1621	5
1622	4
1623	5
1624	5
1625	4
1626	4
1627	4
1628	4
1629	4
1630	3
1631	4
1632	5
1633	4
1634	5
1635	5
1636	5
1637	5
1638	5
1639	5
1640	5
1641	5
1642	5
1643	5
1644	5
1645	5
1646	5
1647	5
1648	5
1649	5
1650	5
1651	5
1652	5
1653	5
1654	5
1655	5
1656	5
1657	5
1658	5
1659	5
1660	4
1661	4
1662	5
1663	5
1664	5
1665	5
1666	5
1667	5
1668	5
1669	5
1670	5
1671	5
1672	5
1673	4
1674	5
1675	5
1676	5
1677	4
1678	5
1679	5
1680	4
1681	4
1682	5
1683	5
1684	5
1685	4
1686	5
1687	5
1688	5
1689	5
1690	5
1691	4
1692	5
1693	5
1694	5
1695	5
1696	4
1697	5
1698	4
1699	5
1700	4
1701	4
1702	4
1703	5
1704	5
1705	5
1706	5
1707	5
1708	5
1709	5
1710	5
1711	5
1712	5
1713	5
1714	5
1715	5
1716	4
1717	5
1718	4
1719	5
1720	4
1721	4
1722	4
1723	5
1724	5
1725	5
1726	4
1727	5
1728	3
1729	5
1730	5
1731	4
1732	5
1733	5
1734	4
1735	5
1736	5
1737	5
1738	4
1739	4
1740	4
1741	5
1742	5
1743	5
1744	5
1745	5
1746	5
1747	5
1748	5
1749	5
1750	5
1751	5
1752	3
1753	5
1754	4
1755	4
1756	4
1757	5
1758	5
1759	5
1760	5
1761	5
1762	5
1763	5
1764	4
1765	5
1766	5
1767	4
1768	4
1769	4
1770	5
1771	5
1772	5
1773	4
1774	5
1775	5
1776	5
1777	5
1778	4
1779	5
1780	5
1781	5
1782	5
1783	5
1784	5
1785	5
1786	5
1787	4
1788	4
1789	5
1790	5
1791	4
1792	5
1793	5
1794	5
1795	5
1796	4
1797	4
1798	5
1799	5
1800	3
1801	4
1802	5
1803	5
1804	4
1805	4
1806	5
1807	4
1808	4
1809	4
1810	5
1811	5
1812	4
1813	5
1814	5
1815	5
1816	4
1817	5
1818	4
1819	5
1820	5
1821	5
1822	5
1823	5
1824	5
1825	5
1826	5
1827	5
1828	5
1829	5
1830	5
1831	5
1832	5
1833	4
1834	4
1835	5
1836	5
1837	5
1838	5
1839	5
1840	5
1841	4
1842	5
1843	4
1844	5
1845	4
1846	5
1847	5
1848	5
1849	4
1850	5
1851	5
1852	4
1853	4
1854	5
1855	4
1856	5
1857	5
1858	5
1859	5
1860	5
1861	4
1862	4
1863	5
1864	4
1865	5
1866	4
1867	5
1868	4
1869	4
1870	5
1871	4
1872	5
1873	5
1874	4
1875	3
1876	4
1877	5
1878	4
1879	4
1880	4
1881	4
1882	4
1883	4
1884	5
1885	5
1886	5
1887	4
1888	5
1889	4
1890	5
1891	4
1892	4
1893	4
1894	3
1895	4
1896	3
1897	4
1898	4
1899	4
1900	4
1901	4
1902	4
1903	3
1904	3
1905	4
1906	4
1907	4
1908	4
1909	3
1910	4
1911	4
1912	4
1913	3
1914	4
1915	4
1916	4
1917	4
1918	4
1919	4
1920	4
1921	4
1922	3
1923	4
1924	3
1925	3
1926	3
1927	3
1928	3
1929	2
1930	3
1931	3
1932	3
1933	3
1934	3
1935	3
1936	2
1937	3
1938	3
1939	3
1940	3
1941	3
1942	2
1943	4
1944	3
1945	2
1946	3
1947	3
1948	3
1949	4
1950	3
1951	3
1952	3
1953	3
1954	4
1955	3
1956	3
1957	3
1958	3
1959	4
1960	4
1961	3
1962	4
1963	3
1964	3
1965	5
1966	4
1967	4
1968	4
1969	4
1970	3
1971	4
1972	4
1973	4
1974	4
1975	4
1976	5
1977	4
1978	4
1979	4
1980	4
1981	4
1982	4
1983	4
1984	4
1985	4
1986	4
1987	4
1988	4
1989	4
1990	4
1991	4
1992	4
1993	4
1994	6
1995	4
1996	4
1997	5
1998	4
[truncated: 2,002 more rows]
