# Supplementary material for: Design of buried charged networks in artificial proteins
Source: Nat Commun. 2021 Mar 25;12:1895. doi: 10.1038/s41467-021-21909-7 (PMC7994573; doi:10.1038/s41467-021-21909-7)
Supplement: Supplementary file 4 — Source Data [file 41467_2021_21909_MOESM4_ESM.zip › source_data_final_revised/SI1/e/K49_E84_tm.txt]

T (°C)	CD raw	θ
20	-18.4227	-32388.71308
20.5	-18.3851	-32322.609
21	-18.212	-32018.28411
21.5	-18.2875	-32151.01969
22	-18.3299	-32225.56259
22.5	-18.1657	-31936.88467
23	-18.0942	-31811.18143
23.5	-18.238	-32063.99437
24	-18.0472	-31728.55134
24.5	-18.1331	-31879.57103
25	-18.058	-31747.53868
25.5	-17.7731	-31246.65963
26	-18.044	-31722.92546
26.5	-18.5644	-32637.83404
27	-18.1788	-31959.91561
27.5	-17.8247	-31337.37693
28	-17.7184	-31150.49226
28.5	-17.706	-31128.69198
29	-17.9707	-31594.05767
29.5	-17.8077	-31307.48945
30	-17.7456	-31198.31224
30.5	-17.4884	-30746.13221
31	-17.4336	-30649.78903
31.5	-17.3771	-30550.4571
32	-17.5303	-30819.79606
32.5	-17.597	-30937.06048
33	-17.8346	-31354.782
33.5	-17.6176	-30973.27707
34	-17.957	-31569.97187
34.5	-17.742	-31191.98312
35	-17.9014	-31472.22222
35.5	-17.5456	-30846.6948
36	-17.3059	-30425.28129
36.5	-17.3758	-30548.17159
37	-17.1814	-30206.39944
37.5	-16.9782	-29849.15612
38	-17.1684	-30183.5443
38.5	-17.1477	-30147.1519
39	-17.0505	-29976.26582
39.5	-17.2537	-30333.50914
40	-16.8189	-29569.09283
40.5	-17.0421	-29961.49789
41	-17.0068	-29899.43741
41.5	-16.6799	-29324.71871
42	-16.5324	-29065.40084
42.5	-16.8995	-29710.79466
43	-16.5187	-29041.31505
43.5	-16.5658	-29124.12096
44	-16.3669	-28774.43741
44.5	-16.2441	-28558.5443
45	-16.1673	-28423.52321
45.5	-16.3228	-28696.90577
46	-16.3777	-28793.42475
46.5	-15.8786	-27915.96343
47	-15.8395	-27847.22222
47.5	-15.9638	-28065.75246
48	-15.4359	-27137.65823
48.5	-15.244	-26800.28129
49	-15.2134	-26746.48383
49.5	-15.1346	-26607.94655
50	-15.2192	-26756.68073
50.5	-14.7924	-26006.32911
51	-14.2731	-25093.35443
51.5	-14.6624	-25777.77778
52	-14.6924	-25830.52039
52.5	-14.1822	-24933.5443
53	-14.0809	-24755.45007
53.5	-13.7037	-24092.29958
54	-13.7935	-24250.17581
54.5	-13.3463	-23463.95921
55	-13.0903	-23013.88889
55.5	-13.208	-23220.81575
56	-13.1605	-23137.30661
56.5	-12.632	-22208.15752
57	-12.3436	-21701.12518
57.5	-12.1902	-21431.4346
58	-12.171	-21397.67932
58.5	-11.7578	-20671.23769
59	-11.3952	-20033.75527
59.5	-10.8466	-19069.26864
60	-10.8025	-18991.73699
60.5	-10.3264	-18154.71167
61	-10.5748	-18591.42053
61.5	-10.3669	-18225.91421
62	-9.74078	-17125.14065
62.5	-9.39924	-16524.68354
63	-9.08964	-15980.37975
63.5	-8.92548	-15691.77215
64	-8.60056	-15120.53446
64.5	-8.50609	-14954.44796
65	-8.25844	-14519.05767
65.5	-7.5684	-13305.90717
66	-7.78942	-13694.47961
66.5	-7.52831	-13235.42546
67	-7.0489	-12392.58087
67.5	-7.42085	-13046.50141
68	-7.0411	-12378.86779
68.5	-6.5852	-11577.35584
69	-6.34979	-11163.48453
69.5	-6.36673	-11193.26653
70	-6.66745	-11721.95851
70.5	-5.88028	-10338.04501
71	-5.95025	-10461.05837
71.5	-6.06047	-10654.83474
72	-6.11501	-10750.72082
72.5	-5.73513	-10082.85865
73	-5.68397	-9992.914909
73.5	-5.50601	-9680.04571
74	-5.74455	-10099.41983
74.5	-5.37596	-9451.40647
75	-5.04599	-8871.290436
75.5	-5.02563	-8835.495781
76	-4.92333	-8655.64346
76.5	-5.02308	-8831.012658
77	-4.91816	-8646.554149
77.5	-4.94733	-8697.837553
78	-5.07965	-8930.467651
78.5	-4.94146	-8687.517581
79	-5.10609	-8976.951477
79.5	-5.00466	-8798.628692
80	-4.97149	-8740.31294
80.5	-5.10853	-8981.24121
81	-5.06901	-8911.761603
81.5	-4.72078	-8299.542897
82	-5.02017	-8825.896624
82.5	-4.64506	-8166.420534
83	-5.14223	-9040.488748
83.5	-4.80617	-8449.665963
84	-4.40906	-7751.511955
84.5	-4.78534	-8413.045007
85	-4.67961	-8227.162447
85.5	-4.74829	-8347.907876
86	-4.53464	-7972.292546
86.5	-4.62625	-8133.350914
87	-4.49562	-7903.691983
87.5	-4.62558	-8132.172996
88	-4.53087	-7965.664557
88.5	-4.88823	-8593.934599
89	-4.88414	-8586.744023
89.5	-4.70321	-8268.653305
90	-4.84042	-8509.88045
90.5	-4.63321	-8145.587201
91	-4.68287	-8232.893812
91.5	-4.77187	-8389.363572
92	-4.63902	-8155.801688
92.5	-4.78312	-8409.142053
93	-4.45948	-7840.154712
93.5	-4.54655	-7993.231364
94	-4.264	-7496.483826
94.5	-4.70893	-8278.709564
95	-4.72901	-8314.011955
95.5	-4.5609	-8018.459916
96	-4.59224	-8073.558368
96.5	-4.25806	-7486.040788
97	-4.72341	-8304.166667
97.5	-4.54236	-7985.864979
98	-4.61988	-8122.151899
98.5	-4.21736	-7414.486639
99	-4.54798	-7995.745429
99.5	-4.98887	-8770.868495
100	-4.93104	-8669.198312
