# Supplementary material for: Design of buried charged networks in artificial proteins
Source: Nat Commun. 2021 Mar 25;12:1895. doi: 10.1038/s41467-021-21909-7 (PMC7994573; doi:10.1038/s41467-021-21909-7)
Supplement: Supplementary file 4 — Source Data [file 41467_2021_21909_MOESM4_ESM.zip › source_data_final_revised/SI1/e/pKa_E84K49.txt]

#FRAME	#LYS-49	#GLU-84
1	22.8	-5.5
2	19.9	-8.3
3	20.2	-5.5
4	20.2	-4.8
5	20.6	-7.6
6	20.3	-5.9
7	20.3	-6.0
8	19.4	-5.4
9	20.0	-10.6
10	21.4	-5.9
11	21.7	-6.0
12	20.8	-11.0
13	21.1	-6.1
14	21.1	-4.7
15	18.5	-9.7
16	18.3	-5.9
17	20.6	-5.9
18	19.2	-9.9
19	19.5	-6.2
20	19.8	-4.9
21	20.0	-5.5
22	20.5	-6.7
23	20.9	-6.4
24	20.2	-8.7
25	20.7	-9.8
26	19.5	-10.6
27	17.9	-2.6
28	20.1	-8.9
29	17.4	-3.8
30	20.5	-5.1
31	17.2	0.5
32	17.3	-3.4
33	21.0	-5.1
34	16.4	-1.2
35	20.4	-4.0
36	15.9	-1.4
37	14.4	-2.2
38	15.4	-4.0
39	16.3	-2.8
40	15.5	-3.6
41	14.9	-1.8
42	19.4	-7.6
43	14.9	-1.4
44	19.9	-4.9
55	19.2	-4.1
56	18.9	-4.8
57	19.9	-4.4
58	19.3	-5.6
59	19.1	-5.3
60	19.4	-8.1
61	19.4	-5.8
62	19.7	-9.8
63	17.6	-4.7
64	21.5	-11.3
65	19.9	-5.2
66	20.6	-5.1
67	18.8	-5.1
68	20.3	-8.1
69	21.0	-5.9
70	20.0	-5.5
71	19.9	-5.6
72	17.5	-3.7
73	18.7	-2.5
74	19.2	-5.9
75	18.8	-8.1
76	20.4	-10.1
77	18.2	-4.0
78	20.3	-11.0
79	17.2	-6.8
80	20.8	-9.5
81	16.1	-2.3
82	18.6	-4.5
83	19.0	-3.3
84	12.3	-1.8
85	15.4	-3.3
86	18.7	-6.8
87	12.5	0.1
88	13.7	-0.4
89	11.8	-1.3
90	14.2	0.6
91	14.1	0.6
92	15.9	-1.4
93	13.9	-0.4
94	12.9	0.2
95	14.1	0.2
96	12.4	-0.1
97	13.7	-0.6
98	11.9	-2.6
99	18.8	-4.8
100	15.1	-2.8
101	13.0	-0.7
102	11.5	-2.3
103	17.9	-2.5
104	16.2	0.0
105	15.2	0.9
106	12.1	-0.3
107	12.5	-2.6
108	12.5	-0.0
109	12.4	-1.2
110	18.6	-3.1
111	19.9	-3.6
112	11.8	-0.1
113	11.7	-0.5
114	15.5	-0.8
115	13.3	-0.1
116	13.9	-0.1
117	13.1	-0.3
118	14.6	-0.1
119	18.1	-3.3
120	18.1	-3.4
121	16.1	-1.4
122	17.2	-2.7
123	18.8	-7.4
124	16.6	-1.6
125	16.3	-3.0
126	17.4	-0.1
127	20.3	-5.3
128	18.1	-4.1
129	16.1	-4.0
130	19.6	-4.7
131	19.3	-4.3
132	18.2	-4.2
133	20.2	-4.9
134	15.5	-2.2
135	17.0	-4.2
136	16.6	-4.1
137	18.5	-4.4
138	18.8	-9.2
139	19.3	-4.8
140	16.3	-2.0
141	18.6	-5.5
142	19.2	-8.1
143	17.7	-2.7
144	18.1	-1.7
145	15.6	-1.6
146	18.8	-5.2
147	16.9	-4.0
148	20.3	-3.9
149	20.9	-9.8
150	19.9	-9.7
151	19.4	-4.7
152	17.1	-2.8
153	19.3	-3.8
154	14.3	-1.2
155	14.2	-0.8
156	15.5	-2.2
157	17.7	-3.6
158	20.5	-5.9
159	20.9	-5.2
160	13.7	-2.0
161	17.5	-2.9
162	14.4	-2.8
163	18.1	-3.2
164	19.1	-4.5
165	19.2	-4.3
166	19.9	-4.6
167	16.0	-2.2
168	14.3	1.0
169	13.5	-1.1
170	12.7	-0.9
171	20.2	-5.3
172	19.8	-5.3
173	19.3	-7.9
174	16.4	-3.3
175	14.6	-2.3
176	16.0	-1.6
177	18.8	-4.1
178	15.4	-0.4
179	16.0	-2.7
180	13.6	-1.6
