# Supplementary material for: Design of buried charged networks in artificial proteins
Source: Nat Commun. 2021 Mar 25;12:1895. doi: 10.1038/s41467-021-21909-7 (PMC7994573; doi:10.1038/s41467-021-21909-7)
Supplement: Supplementary file 4 — Source Data [file 41467_2021_21909_MOESM4_ESM.zip › source_data_final_revised/SI1/e/unfolding_GdnHCl.txt]

# GdnHCl(M)			measurement			used for fit (1=used, 0=not used)
0.000000000000000000e+00	-1.870746005395310618e+01	1.000000000000000000e+00
5.000000000000000000e-01	-2.061467835650550384e+01	1.000000000000000000e+00
1.000000000000000000e+00	-1.803269869267482761e+01	1.000000000000000000e+00
1.500000000000000000e+00	-1.511647748495538757e+01	1.000000000000000000e+00
2.000000000000000000e+00	-1.245189458393857862e+01	1.000000000000000000e+00
2.500000000000000000e+00	-7.653583731064537155e+00	1.000000000000000000e+00
3.000000000000000000e+00	-2.973251296949574130e+00	1.000000000000000000e+00
3.500000000000000000e+00	-1.518523552604274629e+00	1.000000000000000000e+00
4.000000000000000000e+00	-1.093454762398837987e+00	1.000000000000000000e+00
4.500000000000000000e+00	-7.621510168084665304e-01	1.000000000000000000e+00
5.000000000000000000e+00	-5.247194646192154810e-01	1.000000000000000000e+00
5.500000000000000000e+00	-1.916026281386179753e-01	1.000000000000000000e+00
6.000000000000000000e+00	-3.459615252126996970e-02	1.000000000000000000e+00
6.500000000000000000e+00	2.261445025938991216e-01	1.000000000000000000e+00
7.000000000000000000e+00	3.117994708445736007e-01	1.000000000000000000e+00
7.500000000000000000e+00	5.271209898319152432e-01	1.000000000000000000e+00
8.000000000000000000e+00	3.148521342602200179e-01	1.000000000000000000e+00
