# Supplementary material for: Design of buried charged networks in artificial proteins
Source: Nat Commun. 2021 Mar 25;12:1895. doi: 10.1038/s41467-021-21909-7 (PMC7994573; doi:10.1038/s41467-021-21909-7)
Supplement: Supplementary file 4 — Source Data [file 41467_2021_21909_MOESM4_ESM.zip › source_data_final_revised/SI1/e/unfolding_Urea.txt]

# Urea(M)			measurement1			used for fit (1=used, 0=not used)
0.000000000000000000e+00	-1.969206321468747944e+01	1.000000000000000000e+00
5.000000000000000000e-01	-1.528213977566868209e+01	1.000000000000000000e+00
1.000000000000000000e+00	-1.145731697993687348e+01	1.000000000000000000e+00
1.500000000000000000e+00	-7.274810235799086477e+00	1.000000000000000000e+00
2.000000000000000000e+00	-4.456429593385829335e+00	1.000000000000000000e+00
2.500000000000000000e+00	-3.320990924083399243e+00	1.000000000000000000e+00
3.000000000000000000e+00	-2.743306429593385776e+00	1.000000000000000000e+00
3.500000000000000000e+00	-2.530933912910518835e+00	1.000000000000000000e+00
4.000000000000000000e+00	-2.100439379211672897e+00	1.000000000000000000e+00
4.500000000000000000e+00	-1.929923329801990217e+00	1.000000000000000000e+00
5.000000000000000000e+00	-1.738504385054771895e+00	1.000000000000000000e+00
5.500000000000000000e+00	-1.593489913827939697e+00	1.000000000000000000e+00
6.000000000000000000e+00	-1.445182228241281619e+00	1.000000000000000000e+00
6.500000000000000000e+00	-1.312362796387107622e+00	1.000000000000000000e+00
7.000000000000000000e+00	-1.058852240582780935e+00	1.000000000000000000e+00
7.500000000000000000e+00	-9.436829763764047474e-01	1.000000000000000000e+00
8.000000000000000000e+00	-1.473548344819300748e+00	1.000000000000000000e+00
