# Supplementary material for: Design of buried charged networks in artificial proteins
Source: Nat Commun. 2021 Mar 25;12:1895. doi: 10.1038/s41467-021-21909-7 (PMC7994573; doi:10.1038/s41467-021-21909-7)
Supplement: Supplementary file 4 — Source Data [file 41467_2021_21909_MOESM4_ESM.zip › source_data_final_revised/SI2/a/data.txt]

	maquette	melting_point_℃
0	hc_maquette	
1	K49		71.5
2	E49		66.6
3	ip		60.9
4	ip_rev		61.0
