# Supplementary material for: Design of buried charged networks in artificial proteins
Source: Nat Commun. 2021 Mar 25;12:1895. doi: 10.1038/s41467-021-21909-7 (PMC7994573; doi:10.1038/s41467-021-21909-7)
Supplement: Supplementary file 4 — Source Data [file 41467_2021_21909_MOESM4_ESM.zip › source_data_final_revised/SI2/d/data.txt]

	maquette ΔG_kcal_mol-1
0	hc	4.5
1	ip	2.6
2	n69	2.9
3	y43	2.6
4	q39	2.0
5	n94	1.9
6	h91	1.9
7	s76	1.8
