# Supplementary material for: Design of buried charged networks in artificial proteins
Source: Nat Commun. 2021 Mar 25;12:1895. doi: 10.1038/s41467-021-21909-7 (PMC7994573; doi:10.1038/s41467-021-21909-7)
Supplement: Supplementary file 4 — Source Data [file 41467_2021_21909_MOESM4_ESM.zip › source_data_final_revised/SI3/a/rmsd.txt]

Frame	RMSD (A)
1	1.146875262260437
2	1.313626766204834
3	1.3302745819091797
4	1.553529143333435
5	1.6394284963607788
6	1.4609663486480713
7	1.3859013319015503
8	1.6874514818191528
9	1.5155137777328491
10	1.5558054447174072
11	1.5832997560501099
12	1.7022982835769653
13	1.611994743347168
14	1.438097596168518
15	1.5146770477294922
16	1.529858112335205
17	1.4593007564544678
18	1.5732532739639282
19	1.7384326457977295
20	1.7027469873428345
21	1.7436164617538452
22	1.7192156314849854
23	1.899298071861267
24	1.7941720485687256
25	1.8372082710266113
26	1.8773516416549683
27	1.9963852167129517
28	1.836911678314209
29	1.8739858865737915
30	1.9309616088867188
31	1.7568998336791992
32	1.8709205389022827
33	1.985019564628601
34	2.034451484680176
35	2.0635881423950195
36	2.1118597984313965
37	2.0281341075897217
38	2.0239992141723633
39	2.154365301132202
40	1.9067798852920532
41	2.063257932662964
42	2.11604642868042
43	1.9627355337142944
44	2.112806797027588
45	2.081843852996826
46	2.007140636444092
47	1.9580795764923096
48	2.0890886783599854
49	2.064021587371826
50	2.194547176361084
51	2.029855489730835
52	2.044508218765259
53	2.167113780975342
54	2.1064341068267822
55	2.1200263500213623
56	2.0920846462249756
57	2.090480327606201
58	2.1727118492126465
59	2.1179580688476563
60	2.2720203399658203
61	2.146505117416382
62	2.1503214836120605
63	2.2411327362060547
64	2.1456875801086426
65	2.0273351669311523
66	2.2768101692199707
67	2.2180488109588623
68	2.247161865234375
69	2.1611788272857666
70	2.0869643688201904
71	2.208667755126953
72	2.322303533554077
73	2.116687774658203
74	2.1982104778289795
75	2.2531306743621826
76	2.2657930850982666
77	1.9858906269073486
78	2.1396830081939697
79	2.186570405960083
80	2.1164755821228027
81	2.1746060848236084
82	2.213573932647705
83	2.218169689178467
84	2.3056163787841797
85	2.2074851989746094
86	2.3974876403808594
87	2.481180429458618
88	2.2806344032287598
89	2.2737410068511963
90	2.316411018371582
91	2.42044997215271
92	2.4444186687469482
93	2.340627431869507
94	2.1860568523406982
95	2.296459674835205
96	2.4346981048583984
97	2.2195920944213867
98	2.228588819503784
99	2.2716805934906006
100	2.3204264640808105
101	2.161982297897339
102	2.201526165008545
103	2.330590009689331
104	2.3748865127563477
105	2.1139307022094727
106	2.2197396755218506
107	2.333024263381958
108	2.3112401962280273
109	2.332446575164795
110	2.1684393882751465
111	2.3393394947052
112	2.267141342163086
113	2.2792413234710693
114	2.2300865650177
115	2.153594970703125
116	2.0509650707244873
117	2.150111436843872
118	2.2594189643859863
119	2.3617846965789795
120	2.344139814376831
121	2.356313943862915
122	2.2005701065063477
123	2.1583030223846436
124	2.290996789932251
125	2.37243390083313
126	2.371295928955078
127	2.286146402359009
128	2.382887125015259
129	2.263188600540161
130	2.3103129863739014
131	2.302112579345703
132	2.3173716068267822
133	2.344811201095581
134	2.143660068511963
135	2.296558380126953
136	2.2457058429718018
137	2.234027624130249
138	2.1700856685638428
139	2.210601329803467
140	2.24552321434021
141	2.2072227001190186
142	2.345484733581543
143	2.2766666412353516
144	2.148953914642334
145	2.2044131755828857
146	2.1359312534332275
147	2.1715266704559326
148	2.246225118637085
149	2.2108187675476074
150	2.130669593811035
151	2.180161476135254
152	2.124077320098877
153	2.2130517959594727
154	2.150954008102417
155	2.2195398807525635
156	2.072214365005493
157	2.1029255390167236
158	2.1047658920288086
159	2.128168821334839
160	1.9860121011734009
161	1.9524329900741577
162	1.9957149028778076
163	2.081178903579712
164	1.9251312017440796
165	2.041430950164795
166	2.035398244857788
167	2.1636605262756348
168	2.0369303226470947
169	2.1620230674743652
170	1.9942022562026978
171	2.057356595993042
172	2.0221047401428223
173	2.112607955932617
174	2.2270097732543945
175	2.208754301071167
176	2.027242422103882
177	2.1215946674346924
178	2.149672746658325
179	2.0686933994293213
180	2.2356128692626953
181	2.1312341690063477
182	2.4304139614105225
183	2.2817673683166504
184	2.235595226287842
185	2.3863348960876465
186	2.212876081466675
187	2.2322936058044434
188	2.2067930698394775
189	2.154406785964966
190	2.195143222808838
191	2.295360565185547
192	2.252570152282715
193	2.202343463897705
194	2.068941116333008
195	2.1988885402679443
196	2.1033830642700195
197	2.130295991897583
198	2.161029815673828
199	2.1781373023986816
200	2.201801300048828
201	2.1914002895355225
202	2.0972862243652344
203	2.2018182277679443
204	2.0444748401641846
205	2.03472638130188
206	2.0998470783233643
207	2.160576820373535
208	2.131736993789673
209	2.086794137954712
210	2.18929123878479
211	2.1027493476867676
212	2.2114479541778564
213	2.142226457595825
214	2.0325300693511963
215	2.3077547550201416
216	2.1384007930755615
217	2.285346031188965
218	2.147282361984253
219	2.331179618835449
220	2.350038766860962
221	2.158250331878662
222	1.9436779022216797
223	2.1108028888702393
224	2.055954933166504
225	2.057711124420166
226	2.114605665206909
227	1.967913269996643
228	2.152432680130005
229	2.205798387527466
230	2.180286169052124
231	2.277799129486084
232	1.9881036281585693
233	2.028716802597046
234	2.1498231887817383
235	2.0800726413726807
236	2.136394739151001
237	2.2272822856903076
238	2.1413121223449707
239	2.245387315750122
240	2.1466007232666016
241	2.2149040699005127
242	2.3022491931915283
243	2.1538712978363037
244	2.1727123260498047
245	2.324380397796631
246	2.1661739349365234
247	2.1681957244873047
248	2.194070816040039
249	2.083918809890747
250	2.0833561420440674
251	2.0390167236328125
252	2.3166332244873047
253	2.27608060836792
254	2.316101551055908
255	2.226651668548584
256	2.2156453132629395
257	2.1425719261169434
258	2.1912014484405518
259	2.27077054977417
260	2.1328110694885254
261	2.237699270248413
262	2.004722833633423
263	1.9875290393829346
264	2.201265573501587
265	2.1638736724853516
266	2.1546318531036377
267	2.1793038845062256
268	2.088141441345215
269	2.101966142654419
270	2.157275676727295
271	2.237483501434326
272	2.2047295570373535
273	2.2417171001434326
274	2.1143362522125244
275	2.149013042449951
276	2.1526896953582764
277	2.2726938724517822
278	2.3266589641571045
279	2.280304431915283
280	2.265079975128174
281	2.261685848236084
282	2.209702968597412
283	2.3843154907226563
284	2.277406930923462
285	2.2237987518310547
286	2.212413787841797
287	2.1486704349517822
288	2.2686636447906494
289	2.281686782836914
290	2.134833335876465
291	2.188915252685547
292	2.297527551651001
293	2.1795654296875
294	2.507793664932251
295	2.210531711578369
296	2.3463306427001953
297	2.102745532989502
298	2.1657490730285645
299	2.155747890472412
300	2.1463239192962646
301	2.1550955772399902
302	2.057910919189453
303	2.220698833465576
304	2.05430269241333
305	2.157958984375
306	2.1371262073516846
307	2.0056674480438232
308	2.1041128635406494
309	2.0989224910736084
310	2.074265480041504
311	2.037992477416992
312	2.0416743755340576
313	1.9577621221542358
314	2.4921321868896484
315	2.0335886478424072
316	2.0758562088012695
317	1.9992823600769043
318	2.000316858291626
319	2.3675522804260254
320	2.1542296409606934
321	2.199159860610962
322	2.1854684352874756
323	2.3036627769470215
324	2.068140745162964
325	2.1702945232391357
326	2.0941216945648193
327	2.1900603771209717
328	2.1680710315704346
329	2.3221492767333984
330	2.216515302658081
331	2.186697244644165
332	2.051875352859497
333	2.1532132625579834
334	2.3040928840637207
335	2.2912278175354004
336	2.2990667819976807
337	2.140617847442627
338	2.1593987941741943
339	2.084979295730591
340	2.187771797180176
341	2.4253509044647217
342	2.1857728958129883
343	2.468233823776245
344	2.3117737770080566
345	2.2519445419311523
346	2.1100547313690186
347	2.1963746547698975
348	2.1522676944732666
349	2.2349469661712646
350	2.1708312034606934
351	2.215045690536499
352	2.1429283618927
353	2.1132044792175293
354	2.106313467025757
355	2.2292137145996094
356	2.1453654766082764
357	2.0770809650421143
358	2.0691401958465576
359	2.130957841873169
360	2.044484853744507
361	2.112473249435425
362	2.1472933292388916
363	2.0733463764190674
364	2.0066826343536377
365	2.1146910190582275
366	2.0484113693237305
367	2.129693031311035
368	2.3317582607269287
369	2.0948846340179443
370	2.1866512298583984
371	2.0529704093933105
372	2.1833736896514893
373	2.1166305541992188
374	2.1122915744781494
375	2.287480354309082
376	2.2492737770080566
377	2.26326584815979
378	2.146393060684204
379	2.237928867340088
380	2.1323211193084717
381	2.2214999198913574
382	2.1682040691375732
383	2.238325595855713
384	2.0883469581604004
385	2.29606032371521
386	2.1089797019958496
387	2.230755567550659
388	2.1879987716674805
389	2.1630420684814453
390	2.195598840713501
391	2.1558289527893066
392	2.1360418796539307
393	2.1151678562164307
394	2.12986421585083
395	2.212491750717163
396	2.3735742568969727
397	2.206256628036499
398	2.358725070953369
399	2.241525888442993
400	2.223660469055176
401	2.320225477218628
402	2.208660125732422
403	2.4881110191345215
404	2.2171175479888916
405	2.2485616207122803
406	2.106837749481201
407	2.122750997543335
408	2.2703771591186523
409	2.127431631088257
410	2.1906309127807617
411	1.999839425086975
412	2.275667667388916
413	2.1327154636383057
414	2.069256067276001
415	2.2346839904785156
416	2.184696674346924
417	2.242820978164673
418	2.1231839656829834
419	2.3070120811462402
420	2.056360960006714
421	2.1214749813079834
422	2.133861541748047
423	2.110515832901001
424	2.1971750259399414
425	2.2054781913757324
426	2.357121467590332
427	2.2243549823760986
428	2.393292188644409
429	2.403426170349121
430	2.298835277557373
431	2.3317418098449707
432	2.4155666828155518
433	2.354509115219116
434	2.277829885482788
435	2.2853734493255615
436	2.2305657863616943
437	2.2194225788116455
438	2.3634321689605713
439	2.2524285316467285
440	2.4125332832336426
441	2.2511422634124756
442	2.1682755947113037
443	2.0852739810943604
444	2.1682779788970947
445	2.0810134410858154
446	2.190892457962036
447	2.143000364303589
448	2.1860811710357666
449	2.2431640625
450	2.2525110244750977
451	2.2335236072540283
452	2.3106443881988525
453	2.121641159057617
454	2.1513051986694336
455	2.128981828689575
456	2.306213855743408
457	2.166969060897827
458	2.2574052810668945
459	2.1438138484954834
460	2.1082656383514404
461	2.2345752716064453
462	2.250899076461792
463	2.367610454559326
464	2.3005645275115967
465	2.308403730392456
466	2.255671262741089
467	2.2153923511505127
468	2.3150103092193604
469	2.1933720111846924
470	2.310379981994629
471	2.3203938007354736
472	2.308605194091797
473	2.172358512878418
474	2.329648971557617
475	2.2083516120910645
476	2.375690221786499
477	2.282353401184082
478	2.3173184394836426
479	2.3082010746002197
480	2.2735822200775146
481	2.285470962524414
482	2.2626638412475586
483	2.349216938018799
484	2.433958053588867
485	2.277766466140747
486	2.390826940536499
487	2.2964277267456055
488	2.2913661003112793
489	2.2822561264038086
490	2.3120298385620117
491	2.3659677505493164
492	2.4013242721557617
493	2.2186198234558105
494	2.2779181003570557
495	2.549467086791992
496	2.609304904937744
497	2.45674204826355
498	2.446225166320801
499	2.5094690322875977
500	2.6003506183624268
501	2.3668670654296875
502	2.5658743381500244
503	2.5480844974517822
504	2.575806140899658
505	2.4792394638061523
506	2.5552456378936768
507	2.564586877822876
508	2.5502679347991943
509	2.735413074493408
510	2.6542487144470215
511	2.6888234615325928
512	2.5095934867858887
513	2.671407699584961
514	2.5857272148132324
515	2.573394298553467
516	2.612351417541504
517	2.683546781539917
518	2.672135829925537
519	2.5611379146575928
520	2.6270132064819336
521	2.5540659427642822
522	2.574136734008789
523	2.4821207523345947
524	2.5588772296905518
525	2.6965081691741943
526	2.752570390701294
527	2.6594858169555664
528	2.7233431339263916
529	2.5996150970458984
530	2.631850004196167
531	2.616907835006714
532	2.6025173664093018
533	2.5937740802764893
534	2.5505573749542236
535	2.62088942527771
536	2.639350414276123
537	2.4623475074768066
538	2.4801864624023438
539	2.5063178539276123
540	2.502847909927368
541	2.591057538986206
542	2.4145965576171875
543	2.509209394454956
544	2.5274016857147217
545	2.363574504852295
546	2.334472894668579
547	2.3476555347442627
548	2.223257303237915
549	2.2583460807800293
550	2.2422642707824707
551	2.1694278717041016
552	2.154888868331909
553	2.285166025161743
554	2.273271083831787
555	2.272554397583008
556	2.2310080528259277
557	2.136343002319336
558	2.105804204940796
559	2.2403509616851807
560	2.2087321281433105
561	2.127514362335205
562	2.116448163986206
563	2.108097553253174
564	2.0785152912139893
565	2.1166110038757324
566	2.1613152027130127
567	2.1489474773406982
568	2.045125961303711
569	2.014382839202881
570	2.1407089233398438
571	2.100069522857666
572	2.0748322010040283
573	2.1919333934783936
574	2.0497097969055176
575	2.1400222778320313
576	2.181612730026245
577	2.1142568588256836
578	2.2153778076171875
579	2.107731819152832
580	2.133859872817993
581	2.1438345909118652
582	2.143031120300293
583	2.1188929080963135
584	2.113065004348755
585	2.0541038513183594
586	2.09561824798584
587	2.0805022716522217
588	2.1464970111846924
589	2.1381494998931885
590	2.2859134674072266
591	2.182347536087036
592	2.2040178775787354
593	2.1259255409240723
594	2.1892123222351074
595	2.1571810245513916
596	2.1422643661499023
597	2.1952645778656006
598	2.114345073699951
599	2.0601372718811035
600	2.306802749633789
601	2.2248120307922363
602	2.1364357471466064
603	2.181607484817505
604	2.220851421356201
605	2.1923184394836426
606	2.2786059379577637
607	2.2683939933776855
608	2.159179210662842
609	2.145703077316284
610	2.2614188194274902
611	2.1373472213745117
612	2.0596563816070557
613	2.0833346843719482
614	2.1279895305633545
615	2.2329699993133545
616	2.1825530529022217
617	2.144744634628296
618	2.2519466876983643
619	2.2130792140960693
620	2.157869577407837
621	2.263267993927002
622	2.361865997314453
623	2.149392604827881
624	2.21673583984375
625	2.1907620429992676
626	2.187512159347534
627	2.274556875228882
628	2.232999801635742
629	2.235461473464966
630	2.221379518508911
631	2.3549368381500244
632	2.207859516143799
633	2.126119375228882
634	2.3630223274230957
635	2.128689765930176
636	2.2002663612365723
637	2.1232166290283203
638	2.1521425247192383
639	2.1514892578125
640	2.0973258018493652
641	2.0303940773010254
642	2.2370355129241943
643	2.1229865550994873
644	2.164979934692383
645	2.2286534309387207
646	2.2564120292663574
647	2.110365867614746
648	2.143857479095459
649	2.1683006286621094
650	2.213608741760254
651	2.2690107822418213
652	2.274585723876953
653	2.2057363986968994
654	2.231083869934082
655	2.106663465499878
656	2.0574190616607666
657	2.176826000213623
658	2.3055508136749268
659	2.2411627769470215
660	2.175623655319214
661	2.284698486328125
662	2.1492717266082764
663	2.138735055923462
664	2.0847909450531006
665	2.11893630027771
666	2.0297389030456543
667	2.15069580078125
668	2.0935707092285156
669	2.1797678470611572
670	2.110403537750244
671	2.1169278621673584
672	2.2021360397338867
673	2.1959874629974365
674	2.1928112506866455
675	2.2095389366149902
676	2.206123113632202
677	2.176159143447876
678	2.1498332023620605
679	2.2806594371795654
680	2.2597250938415527
681	2.185399055480957
682	2.2151145935058594
683	2.2226223945617676
684	2.22527813911438
685	2.2699809074401855
686	2.1549837589263916
687	2.1521284580230713
688	2.021397829055786
689	2.068845510482788
690	2.1287546157836914
691	2.1534950733184814
692	2.1871607303619385
693	2.130384922027588
694	2.1511390209198
695	2.2127716541290283
696	2.1272590160369873
697	2.221409559249878
698	2.181821584701538
699	2.144535779953003
700	2.2274575233459473
701	2.1623291969299316
702	2.171802043914795
703	2.1830756664276123
704	2.190319061279297
705	2.217466115951538
706	2.2467844486236572
707	2.1405019760131836
708	2.1641759872436523
709	2.125493049621582
710	2.1789798736572266
711	2.1651034355163574
712	2.1765782833099365
713	2.203831911087036
714	2.257413625717163
715	2.188159704208374
716	2.142284631729126
717	2.341548204421997
718	2.2675297260284424
719	2.183732509613037
720	2.2967488765716553
721	2.2005414962768555
722	2.2762913703918457
723	2.2266323566436768
724	2.3503224849700928
725	2.3390016555786133
726	2.3350868225097656
727	2.2382113933563232
728	2.204479217529297
729	2.449218511581421
730	2.280287027359009
731	2.2841882705688477
732	2.2878870964050293
733	2.1910884380340576
734	2.2672982215881348
735	2.2879133224487305
736	2.2352097034454346
737	2.266791820526123
738	2.254383087158203
739	2.257638692855835
740	2.2737793922424316
741	2.2446088790893555
742	2.293766736984253
743	2.256305694580078
744	2.229820489883423
745	2.315607786178589
746	2.3463141918182373
747	2.200289487838745
748	2.2715494632720947
749	2.22823166847229
750	2.341179132461548
751	2.222961187362671
752	2.2362897396087646
753	2.2624528408050537
754	2.193711757659912
755	2.1618499755859375
756	2.2145164012908936
757	2.282590627670288
758	2.1481316089630127
759	2.1786115169525146
760	2.1859328746795654
761	2.0726332664489746
762	2.1336827278137207
763	2.125887632369995
764	2.180015802383423
765	2.209764003753662
766	2.058886766433716
767	2.167797803878784
768	2.26947021484375
769	2.2455036640167236
770	2.138371467590332
771	2.213214635848999
772	2.2600643634796143
773	2.3020973205566406
774	2.3553924560546875
775	2.0953383445739746
776	2.1350560188293457
777	2.2444064617156982
778	2.370959997177124
779	2.306717872619629
780	2.2905702590942383
781	2.1871867179870605
782	2.262814998626709
783	2.2757203578948975
784	2.273200273513794
785	2.2257297039031982
786	2.275449514389038
787	2.274778366088867
788	2.1998558044433594
789	2.223245143890381
790	2.3067691326141357
791	2.304985761642456
792	2.214432954788208
793	2.233855962753296
794	2.190960645675659
795	2.240859031677246
796	2.3363757133483887
797	2.2883524894714355
798	2.2798538208007813
799	2.103367805480957
800	2.1386311054229736
801	2.163370370864868
802	2.162201166152954
803	2.149286985397339
804	2.166771650314331
805	2.149864435195923
806	2.1473608016967773
807	2.130276918411255
808	2.201801300048828
809	2.1955411434173584
810	2.2606749534606934
811	2.1660473346710205
812	2.28245210647583
813	2.069725751876831
814	2.0846898555755615
815	2.2087574005126953
816	2.28140926361084
817	2.217160701751709
818	2.167323589324951
819	2.269500255584717
820	2.350618362426758
821	2.385392189025879
822	2.234049081802368
823	2.202862024307251
824	2.2743608951568604
825	2.2221131324768066
826	2.2686607837677
827	2.2767574787139893
828	2.254080057144165
829	2.213393449783325
830	2.236351728439331
831	2.145190477371216
832	2.189124822616577
833	2.308511972427368
834	2.261082172393799
835	2.3674817085266113
836	2.174799919128418
837	2.214202404022217
838	2.2648911476135254
839	2.2368221282958984
840	2.2148900032043457
841	2.457524299621582
842	2.484438180923462
843	2.352825164794922
844	2.5426065921783447
845	2.467637300491333
846	2.5117812156677246
847	2.4330215454101563
848	2.211763858795166
849	2.293801784515381
850	2.2795207500457764
851	2.2475922107696533
852	2.2619681358337402
853	2.326996326446533
854	2.3345086574554443
855	2.3560502529144287
856	2.2779204845428467
857	2.254589796066284
858	2.3852591514587402
859	2.4013187885284424
860	2.2113659381866455
861	2.373798370361328
862	2.3458800315856934
863	2.2394609451293945
864	2.357311725616455
865	2.3450546264648438
866	2.3364052772521973
867	2.4577748775482178
868	2.2569546699523926
869	2.368152141571045
870	2.345752716064453
871	2.3949499130249023
872	2.4521470069885254
873	2.3776695728302
874	2.403536081314087
875	2.3625059127807617
876	2.339163303375244
877	2.4001219272613525
878	2.456303358078003
879	2.509127140045166
880	2.4354190826416016
881	2.5179827213287354
882	2.317197561264038
883	2.3815510272979736
884	2.454190492630005
885	2.608144760131836
886	2.5028200149536133
887	2.504575252532959
888	2.547361373901367
889	2.3792836666107178
890	2.567042589187622
891	2.4672160148620605
892	2.4257595539093018
893	2.4389102458953857
894	2.450164794921875
895	2.3559165000915527
896	2.3778114318847656
897	2.388990640640259
898	2.390197277069092
899	2.259753704071045
900	2.3665707111358643
901	2.3400895595550537
902	2.257169008255005
903	2.191467046737671
904	2.3730154037475586
905	2.29233455657959
906	2.2996625900268555
907	2.3363144397735596
908	2.309926748275757
909	2.32393479347229
910	2.205268383026123
911	2.200892448425293
912	2.2981913089752197
913	2.275115489959717
914	2.4341490268707275
915	2.373303174972534
916	2.4468581676483154
917	2.3088247776031494
918	2.4610729217529297
919	2.347011089324951
920	2.2597453594207764
921	2.227358102798462
922	2.30084490776062
923	2.3202342987060547
924	2.351201057434082
925	2.355733871459961
926	2.3498687744140625
927	2.319596290588379
928	2.2964158058166504
929	2.3004150390625
930	2.304776668548584
931	2.3069283962249756
932	2.490436553955078
933	2.40779972076416
934	2.469395399093628
935	2.3957834243774414
936	2.3030588626861572
937	2.240433692932129
938	2.392526149749756
939	2.354959487915039
940	2.3822758197784424
941	2.418975591659546
942	2.2450859546661377
943	2.3712589740753174
944	2.2658274173736572
945	2.205197811126709
946	2.1900482177734375
947	2.200502395629883
948	2.29439640045166
949	2.40820050239563
950	2.3276000022888184
951	2.261730670928955
952	2.2431652545928955
953	2.1977128982543945
954	2.230811357498169
955	2.214348554611206
956	2.2651281356811523
957	2.242363691329956
958	2.38205885887146
959	2.412487268447876
960	2.345334053039551
961	2.1943984031677246
962	2.223841905593872
963	2.1328749656677246
964	2.18806791305542
965	2.2088968753814697
966	2.233743190765381
967	2.2083661556243896
968	2.225019931793213
969	2.26001238822937
970	2.312915563583374
971	2.1825687885284424
972	2.1480085849761963
973	2.2389233112335205
974	2.244757652282715
975	2.1997721195220947
976	2.128135919570923
977	2.157996892929077
978	2.1631906032562256
979	2.1586949825286865
980	2.08880877494812
981	2.2263293266296387
982	2.3022546768188477
983	2.253448486328125
984	2.2276926040649414
985	2.241647958755493
986	2.365455389022827
987	2.1575069427490234
988	2.278428554534912
989	2.2934181690216064
990	2.3293652534484863
991	2.3251402378082275
992	2.403569459915161
993	2.2133610248565674
994	2.3117499351501465
995	2.2991766929626465
996	2.206604242324829
997	2.410604476928711
998	2.3114430904388428
999	2.3066773414611816
1000	2.3099112510681152
1001	2.33160662651062
1002	2.2640256881713867
1003	2.281597852706909
1004	2.308709144592285
1005	2.2220709323883057
1006	2.3021297454833984
1007	2.326155662536621
1008	2.3092095851898193
1009	2.3121302127838135
1010	2.178657054901123
1011	2.1997663974761963
1012	2.251772165298462
1013	2.199087142944336
1014	2.2602341175079346
1015	2.2633891105651855
1016	2.292052745819092
1017	2.322394371032715
1018	2.4379706382751465
1019	2.3356099128723145
1020	2.146606206893921
1021	2.1627097129821777
1022	2.2770938873291016
1023	2.1918814182281494
1024	2.2800967693328857
1025	2.261901617050171
1026	2.2898738384246826
1027	2.308790922164917
1028	2.273721933364868
1029	2.347123622894287
1030	2.296341896057129
1031	2.329772710800171
1032	2.2840731143951416
1033	2.241471767425537
1034	2.2810184955596924
1035	2.3623194694519043
1036	2.345062017440796
1037	2.2089202404022217
1038	2.2044520378112793
1039	2.195134401321411
1040	2.35599684715271
1041	2.1601145267486572
1042	2.2952749729156494
1043	2.1647374629974365
1044	2.1698453426361084
1045	2.170360565185547
1046	2.1657419204711914
1047	2.2070155143737793
1048	2.187526226043701
1049	2.230947971343994
1050	2.148681879043579
1051	2.148542642593384
1052	2.296814203262329
1053	2.3065388202667236
1054	2.270148754119873
1055	2.368211269378662
1056	2.1897499561309814
1057	2.408024311065674
1058	2.337862253189087
1059	2.3722479343414307
1060	2.3307111263275146
1061	2.3235952854156494
1062	2.413642644882202
1063	2.3168156147003174
1064	2.3991801738739014
1065	2.346104383468628
1066	2.2744083404541016
1067	2.339445114135742
1068	2.2872979640960693
1069	2.270378589630127
1070	2.2889316082000732
1071	2.2212233543395996
1072	2.333414077758789
1073	2.3363425731658936
1074	2.2762861251831055
1075	2.223141670227051
1076	2.2385706901550293
1077	2.2136693000793457
1078	2.298961639404297
1079	2.2289445400238037
1080	2.250300407409668
1081	2.1881747245788574
1082	2.302999258041382
1083	2.1987249851226807
1084	2.2296199798583984
1085	2.2987234592437744
1086	2.3128342628479004
1087	2.2153923511505127
1088	2.21640682220459
1089	2.3114864826202393
1090	2.2462728023529053
1091	2.2227745056152344
1092	2.244163751602173
1093	2.3138487339019775
1094	2.2477097511291504
1095	2.2921996116638184
1096	2.2865099906921387
1097	2.351832866668701
1098	2.2548327445983887
1099	2.2980892658233643
1100	2.2791295051574707
1101	2.387653350830078
1102	2.3712260723114014
1103	2.4783241748809814
1104	2.3114047050476074
1105	2.315115213394165
1106	2.2252917289733887
1107	2.277021646499634
1108	2.2111449241638184
1109	2.26438570022583
1110	2.2367053031921387
1111	2.3679230213165283
1112	2.1928818225860596
1113	2.2172367572784424
1114	2.2803900241851807
1115	2.1675918102264404
1116	2.2584967613220215
1117	2.3250057697296143
1118	2.352893590927124
1119	2.2187883853912354
1120	2.306175947189331
1121	2.3352949619293213
1122	2.2271499633789063
1123	2.3260929584503174
1124	2.3043501377105713
1125	2.204603433609009
1126	2.2746224403381348
1127	2.365487813949585
1128	2.299508810043335
1129	2.2465734481811523
1130	2.1076934337615967
1131	2.2067294120788574
1132	2.3236711025238037
1133	2.224985361099243
1134	2.1612930297851563
1135	2.1760969161987305
1136	2.2591121196746826
1137	2.2707912921905518
1138	2.312321424484253
1139	2.2682673931121826
1140	2.3108322620391846
1141	2.263554811477661
1142	2.1942596435546875
1143	2.2055654525756836
1144	2.2078771591186523
1145	2.21730375289917
1146	2.332374334335327
1147	2.275944471359253
1148	2.2259700298309326
1149	2.249884605407715
1150	2.265198230743408
1151	2.224174976348877
1152	2.217817783355713
1153	2.2407963275909424
1154	2.3042471408843994
1155	2.277527332305908
1156	2.2934858798980713
1157	2.3510727882385254
1158	2.4606385231018066
1159	2.2974889278411865
1160	2.368840217590332
1161	2.399306058883667
1162	2.393178701400757
1163	2.390404224395752
1164	2.3708302974700928
1165	2.3406152725219727
1166	2.1593611240386963
1167	2.215765953063965
1168	2.306420087814331
1169	2.231823444366455
1170	2.2315714359283447
1171	2.2567851543426514
1172	2.119441270828247
1173	2.2627170085906982
1174	2.1299946308135986
1175	2.179046869277954
1176	2.130565643310547
1177	2.2813029289245605
1178	2.217219352722168
1179	2.2401673793792725
1180	2.2526776790618896
1181	2.254591226577759
1182	2.184924364089966
1183	2.380833387374878
1184	2.27058744430542
1185	2.266180992126465
1186	2.3104262351989746
1187	2.1893296241760254
1188	2.3270862102508545
1189	2.3400611877441406
1190	2.311417818069458
1191	2.3318774700164795
1192	2.347285747528076
1193	2.358690023422241
1194	2.4476191997528076
1195	2.306724786758423
1196	2.2552425861358643
1197	2.273197650909424
1198	2.1897714138031006
1199	2.311998128890991
1200	2.3095526695251465
1201	2.20647931098938
1202	2.228661060333252
1203	2.314846992492676
1204	2.305143356323242
1205	2.3348581790924072
1206	2.3040802478790283
1207	2.2035908699035645
1208	2.1607775688171387
1209	2.3999106884002686
1210	2.271615743637085
1211	2.2809836864471436
1212	2.234363079071045
1213	2.1974167823791504
1214	2.2007851600646973
1215	2.281792640686035
1216	2.295199155807495
1217	2.3049919605255127
1218	2.368429660797119
1219	2.396578788757324
1220	2.2748115062713623
1221	2.389854669570923
1222	2.417490005493164
1223	2.4503188133239746
1224	2.3231899738311768
1225	2.369899272918701
1226	2.4171862602233887
1227	2.428457498550415
1228	2.3775620460510254
1229	2.2540090084075928
1230	2.4134953022003174
1231	2.3421528339385986
1232	2.2866482734680176
1233	2.384368419647217
1234	2.313730001449585
1235	2.2631523609161377
1236	2.489023447036743
1237	2.3898427486419678
1238	2.3835155963897705
1239	2.354637384414673
1240	2.3324968814849854
1241	2.4212403297424316
1242	2.370413303375244
1243	2.385274648666382
1244	2.385019063949585
1245	2.228530168533325
1246	2.1902108192443848
1247	2.3062171936035156
1248	2.342104434967041
1249	2.2907557487487793
1250	2.326259136199951
1251	2.3983068466186523
1252	2.2413876056671143
1253	2.323755979537964
1254	2.332582712173462
1255	2.3882663249969482
1256	2.317413568496704
1257	2.251176595687866
1258	2.266143321990967
1259	2.5175130367279053
1260	2.2762129306793213
1261	2.478156089782715
1262	2.5215256214141846
1263	2.52323055267334
1264	2.6710362434387207
1265	2.558769464492798
1266	2.623156785964966
1267	2.5405092239379883
1268	2.6566505432128906
1269	2.575632095336914
1270	2.5494837760925293
1271	2.5390615463256836
1272	2.5127203464508057
1273	2.3137829303741455
1274	2.3230113983154297
1275	2.3610827922821045
1276	2.401550054550171
1277	2.3916854858398438
1278	2.4376020431518555
1279	2.4206395149230957
1280	2.2712693214416504
1281	2.410491943359375
1282	2.333986520767212
1283	2.3962643146514893
1284	2.418843984603882
1285	2.360023021697998
1286	2.3675918579101563
1287	2.41513729095459
1288	2.440638542175293
1289	2.395672082901001
1290	2.556929588317871
1291	2.4690427780151367
1292	2.3785195350646973
1293	2.507108688354492
1294	2.4574408531188965
1295	2.5508387088775635
1296	2.4938762187957764
1297	2.5059256553649902
1298	2.455531358718872
1299	2.5234858989715576
1300	2.3410494327545166
1301	2.3981761932373047
1302	2.4497790336608887
1303	2.3875513076782227
1304	2.3462228775024414
1305	2.421403646469116
1306	2.394054412841797
1307	2.428157329559326
1308	2.5089728832244873
1309	2.514983892440796
1310	2.5768682956695557
1311	2.524675130844116
1312	2.562680721282959
1313	2.6832187175750732
1314	2.516417980194092
1315	2.3008038997650146
1316	2.380077362060547
1317	2.330406665802002
1318	2.3921196460723877
1319	2.3255906105041504
1320	2.1703877449035645
1321	2.1480681896209717
1322	2.2395946979522705
1323	2.199030876159668
1324	2.29118013381958
1325	2.237265110015869
1326	2.306039810180664
1327	2.2795090675354004
1328	2.2862963676452637
1329	2.2059712409973145
1330	2.2050254344940186
1331	2.1183178424835205
1332	2.235959768295288
1333	2.28600811958313
1334	2.2199721336364746
1335	2.255613327026367
1336	2.29807710647583
1337	2.3062093257904053
1338	2.2261312007904053
1339	2.3773748874664307
1340	2.1892354488372803
1341	2.2736668586730957
1342	2.2117345333099365
1343	2.3972837924957275
1344	2.4159224033355713
1345	2.257641553878784
1346	2.4028618335723877
1347	2.2968637943267822
1348	2.4114887714385986
1349	2.3916962146759033
1350	2.2409257888793945
1351	2.331164836883545
1352	2.256807327270508
1353	2.2053215503692627
1354	2.16705060005188
1355	2.1855833530426025
1356	2.146113634109497
1357	2.0540618896484375
1358	2.1748132705688477
1359	2.0271646976470947
1360	2.1150171756744385
1361	2.0415539741516113
1362	2.0938522815704346
1363	2.1554806232452393
1364	2.168184995651245
1365	2.0622098445892334
1366	2.1707923412323
1367	2.12943172454834
1368	2.0645663738250732
1369	2.1468446254730225
1370	2.1882288455963135
1371	2.10628342628479
1372	2.0344467163085938
1373	2.1045448780059814
1374	2.3087856769561768
1375	2.3526294231414795
1376	2.2133374214172363
1377	2.192713499069214
1378	2.193913221359253
1379	2.146029233932495
1380	2.154921770095825
1381	2.2084076404571533
1382	2.3068792819976807
1383	2.206789016723633
1384	2.220158815383911
1385	2.2896552085876465
1386	2.297470808029175
1387	2.3045074939727783
1388	2.208420515060425
1389	2.170037269592285
1390	2.2234058380126953
1391	2.218270778656006
1392	2.069251775741577
1393	2.184650421142578
1394	2.1259915828704834
1395	2.2180778980255127
1396	2.2490432262420654
1397	2.175705671310425
1398	2.2324535846710205
1399	2.27974009513855
1400	2.214824676513672
1401	2.188750743865967
1402	2.3003268241882324
1403	2.3102505207061768
1404	2.387047052383423
1405	2.240924835205078
1406	2.298740863800049
1407	2.3407669067382813
1408	2.212554693222046
1409	2.334542751312256
1410	2.177962064743042
1411	2.1925137042999268
1412	2.186208724975586
1413	2.160698652267456
1414	2.06307315826416
1415	2.27156662940979
1416	2.231489658355713
1417	2.267974376678467
1418	2.1682112216949463
1419	2.1215293407440186
1420	2.1522762775421143
1421	2.082200765609741
1422	2.2049484252929688
1423	2.107408046722412
1424	2.101987838745117
1425	2.259956121444702
1426	2.2114081382751465
1427	2.2103326320648193
1428	2.1989636421203613
1429	2.2167956829071045
1430	2.3057966232299805
1431	2.194432497024536
1432	2.211367130279541
1433	2.178227663040161
1434	2.09891414642334
1435	2.2936222553253174
1436	2.2129530906677246
1437	2.2080883979797363
1438	2.213776111602783
1439	2.1290769577026367
1440	2.219285249710083
1441	2.0860636234283447
1442	2.2414705753326416
1443	2.183069944381714
1444	2.1463377475738525
1445	2.1902201175689697
1446	2.1148698329925537
1447	2.1695058345794678
1448	2.192589044570923
1449	2.22245192527771
1450	2.1705873012542725
1451	2.2843456268310547
1452	2.225876808166504
1453	2.3304860591888428
1454	2.246960163116455
1455	2.1189491748809814
1456	2.2489495277404785
1457	2.1998400688171387
1458	2.2437937259674072
1459	2.231314182281494
1460	2.175095558166504
1461	2.229975938796997
1462	2.2289273738861084
1463	2.2938480377197266
1464	2.1695985794067383
1465	2.198086738586426
1466	2.033029079437256
1467	2.095564365386963
1468	2.180983781814575
1469	2.3075480461120605
1470	2.253084421157837
1471	2.247426986694336
1472	2.112001419067383
1473	2.202540874481201
1474	2.259129285812378
1475	2.3031165599823
1476	2.3603780269622803
1477	2.200756549835205
1478	2.376560688018799
1479	2.1680290699005127
1480	2.3952341079711914
1481	2.0896341800689697
1482	2.19185733795166
1483	2.3381001949310303
1484	2.2967870235443115
1485	2.416508913040161
1486	2.219694137573242
1487	2.182673215866089
1488	2.2804834842681885
1489	2.1798346042633057
1490	2.1897177696228027
1491	2.156855583190918
1492	2.1194374561309814
1493	2.0384528636932373
1494	2.1342835426330566
1495	2.0485851764678955
1496	2.116340398788452
1497	2.0905463695526123
1498	2.1874794960021973
1499	2.1958181858062744
1500	2.2210018634796143
1501	2.3172903060913086
1502	2.2786712646484375
1503	2.370112419128418
1504	2.3268215656280518
1505	2.2634668350219727
1506	2.3153440952301025
1507	2.355142593383789
1508	2.349123477935791
1509	2.397921323776245
1510	2.2837817668914795
1511	2.175682783126831
1512	2.20329213142395
1513	2.2024223804473877
1514	2.0701780319213867
1515	2.024641752243042
1516	2.046538829803467
1517	2.1019718647003174
1518	2.161424398422241
1519	2.120394229888916
1520	2.1443865299224854
1521	2.148665428161621
1522	2.159517288208008
1523	2.1537296772003174
1524	2.1701228618621826
1525	2.108106851577759
1526	2.1171817779541016
1527	2.0341076850891113
1528	1.9670087099075317
1529	2.036055326461792
1530	2.2034099102020264
1531	2.147353172302246
1532	2.2600889205932617
1533	2.069817543029785
1534	2.064767360687256
1535	2.075767755508423
1536	2.068300247192383
1537	2.0916950702667236
1538	2.163926124572754
1539	2.093506097793579
1540	2.154099225997925
1541	2.2134461402893066
1542	2.216245174407959
1543	2.265068292617798
1544	2.3311734199523926
1545	2.301382303237915
1546	2.283628463745117
1547	2.2216379642486572
1548	2.1676418781280518
1549	2.388679265975952
1550	2.337541103363037
1551	2.2539572715759277
1552	2.2220458984375
1553	2.2320523262023926
1554	2.1366961002349854
1555	2.097398519515991
1556	2.208512544631958
1557	2.261232376098633
1558	2.2795262336730957
1559	2.2787845134735107
1560	2.2568676471710205
1561	2.182378053665161
1562	2.2088232040405273
1563	2.2025177478790283
1564	2.121854066848755
1565	2.207285165786743
1566	2.1081643104553223
1567	2.189728260040283
1568	2.1029539108276367
1569	2.1296699047088623
1570	2.1524505615234375
1571	2.1011505126953125
1572	2.064885139465332
1573	2.2080390453338623
1574	2.2906124591827393
1575	2.40337872505188
1576	2.1434199810028076
1577	2.1714437007904053
1578	2.112562656402588
1579	2.150977611541748
1580	2.198615074157715
1581	2.1926066875457764
1582	2.336503028869629
1583	2.166348457336426
1584	2.162306070327759
1585	2.184175968170166
1586	2.1634459495544434
1587	2.1619226932525635
1588	2.1427395343780518
1589	2.1169631481170654
1590	2.1287906169891357
1591	2.0796852111816406
1592	2.1159400939941406
1593	2.253112554550171
1594	2.277434825897217
1595	2.2183890342712402
1596	2.1736552715301514
1597	2.293483018875122
1598	2.1449313163757324
1599	2.2559425830841064
1600	2.0722038745880127
1601	2.077526330947876
1602	2.0578830242156982
1603	2.212066173553467
1604	2.1670784950256348
1605	2.263122797012329
1606	2.309692859649658
1607	2.220168113708496
1608	2.3006300926208496
1609	2.3919386863708496
1610	2.3696799278259277
1611	2.3146915435791016
1612	2.311336040496826
1613	2.3983609676361084
1614	2.545877695083618
1615	2.4278478622436523
1616	2.4679737091064453
1617	2.3274405002593994
1618	2.2856194972991943
1619	2.3631463050842285
1620	2.296342134475708
1621	2.2826178073883057
1622	2.290581226348877
1623	2.3507003784179688
1624	2.248088836669922
1625	2.2174184322357178
1626	2.3274219036102295
1627	2.2782678604125977
1628	2.339359998703003
1629	2.2197158336639404
1630	2.2521543502807617
1631	2.294455051422119
1632	2.24015736579895
1633	2.278228282928467
1634	2.181739091873169
1635	2.3271796703338623
1636	2.220555305480957
1637	2.285083055496216
1638	2.1406774520874023
1639	2.269395112991333
1640	2.3428614139556885
1641	2.119272232055664
1642	2.2176620960235596
1643	2.2581567764282227
1644	2.2511627674102783
1645	2.164652109146118
1646	2.1620750427246094
1647	2.071786642074585
1648	2.074124574661255
1649	2.2109341621398926
1650	2.1859023571014404
1651	2.1560049057006836
1652	2.074252128601074
1653	2.170583963394165
1654	2.082153797149658
1655	2.0255801677703857
1656	2.3262670040130615
1657	2.2351882457733154
1658	2.3761236667633057
1659	2.1615171432495117
1660	2.4228532314300537
1661	2.3341732025146484
1662	2.5152111053466797
1663	2.3880913257598877
1664	2.3761181831359863
1665	2.318871021270752
1666	2.3169431686401367
1667	2.118687391281128
1668	2.207613945007324
1669	2.0643908977508545
1670	2.199889659881592
1671	2.200676679611206
1672	2.232632637023926
1673	2.1053225994110107
1674	2.4193100929260254
1675	2.2370946407318115
1676	2.387967824935913
1677	2.3642070293426514
1678	2.1844229698181152
1679	2.367776393890381
1680	2.1826024055480957
1681	2.250842332839966
1682	2.336703300476074
1683	2.289928913116455
1684	2.39213490486145
1685	2.460862874984741
1686	2.2917449474334717
1687	2.250662326812744
1688	2.2253451347351074
1689	2.2606496810913086
1690	2.155870199203491
1691	2.1831746101379395
1692	2.210432767868042
1693	2.2438340187072754
1694	2.164118528366089
1695	2.2204430103302
1696	2.303541421890259
1697	2.35337233543396
1698	2.0918056964874268
1699	2.141267776489258
1700	2.2683329582214355
1701	2.199464797973633
1702	2.130275011062622
1703	2.144120931625366
1704	2.1774964332580566
1705	2.2410471439361572
1706	2.2437493801116943
1707	2.2260079383850098
1708	2.447523832321167
1709	2.2951951026916504
1710	2.296393394470215
1711	2.1704673767089844
1712	2.187882661819458
1713	2.268603801727295
1714	2.1351981163024902
1715	2.278517484664917
1716	2.317004919052124
1717	2.1873178482055664
1718	2.2525153160095215
1719	2.226569890975952
1720	2.246079683303833
1721	2.1694204807281494
1722	2.2324259281158447
1723	2.223261833190918
1724	2.299638509750366
1725	2.2827367782592773
1726	2.3504884243011475
1727	2.17763090133667
1728	2.2109744548797607
1729	2.2183027267456055
1730	2.1010613441467285
1731	2.1522834300994873
1732	2.3593223094940186
1733	2.3221757411956787
1734	2.236257314682007
1735	2.368891477584839
1736	2.20528244972229
1737	2.2130126953125
1738	2.2297089099884033
1739	2.118184804916382
1740	2.0848522186279297
1741	2.3099796772003174
1742	2.133603572845459
1743	2.0819733142852783
1744	2.088766574859619
1745	2.118152141571045
1746	2.0916213989257813
1747	2.150893211364746
1748	2.1053106784820557
1749	2.073362350463867
1750	2.138698101043701
1751	2.1881704330444336
1752	2.1682820320129395
1753	2.2595996856689453
1754	2.2030186653137207
1755	2.1986474990844727
1756	2.1631739139556885
1757	2.1944098472595215
1758	2.1753010749816895
1759	2.181544542312622
1760	2.201326608657837
1761	2.150594711303711
1762	2.2011804580688477
1763	2.199995517730713
1764	2.0684821605682373
1765	2.1091179847717285
1766	2.0993525981903076
1767	1.9334195852279663
1768	2.0919291973114014
1769	2.107308864593506
1770	2.089442729949951
1771	2.075075149536133
1772	2.039506673812866
1773	2.069504499435425
1774	2.0912530422210693
1775	2.065941572189331
1776	1.9981145858764648
1777	2.1396262645721436
1778	2.057032823562622
1779	2.0654940605163574
1780	2.122563600540161
1781	2.089271306991577
1782	2.094681978225708
1783	2.105285167694092
1784	2.010939359664917
1785	2.061713933944702
1786	2.057485818862915
1787	1.979640245437622
1788	2.1283349990844727
1789	2.0276854038238525
1790	1.9782878160476685
1791	1.9554903507232666
1792	2.0411994457244873
1793	2.046626329421997
1794	2.0199215412139893
1795	2.0320351123809814
1796	2.102041721343994
1797	2.1152257919311523
1798	2.0813944339752197
1799	2.162773370742798
1800	2.1767618656158447
1801	2.2070815563201904
1802	2.179189443588257
1803	2.1703457832336426
1804	2.209709882736206
1805	2.2364251613616943
1806	2.229062795639038
1807	2.193402051925659
1808	2.2787184715270996
1809	2.367164134979248
1810	2.2962186336517334
1811	2.5456631183624268
1812	2.379499673843384
1813	2.406742572784424
1814	2.5126473903656006
1815	2.4056999683380127
1816	2.2436275482177734
1817	2.314225196838379
1818	2.323805570602417
1819	2.369938850402832
1820	2.3236470222473145
1821	2.2337570190429688
1822	2.3094491958618164
1823	2.1688120365142822
1824	2.2810051441192627
1825	2.247255563735962
1826	2.1954474449157715
1827	2.1838433742523193
1828	2.2259697914123535
1829	2.208374500274658
1830	2.1781163215637207
1831	2.1979362964630127
1832	2.17872953414917
1833	2.1895313262939453
1834	2.29270601272583
1835	2.2071471214294434
1836	2.245837926864624
1837	2.275722026824951
1838	2.183802366256714
1839	2.2622244358062744
1840	2.246000289916992
1841	2.245130777359009
1842	2.225102663040161
1843	2.0703179836273193
1844	2.121267795562744
1845	2.2357044219970703
1846	2.1989314556121826
1847	2.2347583770751953
1848	2.116046667098999
1849	2.1403183937072754
1850	2.129413604736328
1851	2.1395909786224365
1852	2.1790599822998047
1853	2.1922178268432617
1854	2.1325676441192627
1855	2.136284589767456
1856	2.231022834777832
1857	2.177633762359619
1858	2.23659086227417
1859	2.2548749446868896
1860	2.1779673099517822
1861	2.1929008960723877
1862	2.2489988803863525
1863	2.1631150245666504
1864	2.2133421897888184
1865	2.1789238452911377
1866	2.279233932495117
1867	2.0941953659057617
1868	2.095207452774048
1869	2.121528148651123
1870	2.174424409866333
1871	2.174093723297119
1872	2.195286989212036
1873	2.3084161281585693
1874	2.2121682167053223
1875	2.32261061668396
1876	2.3187601566314697
1877	2.4425466060638428
1878	2.3760323524475098
1879	2.4238157272338867
1880	2.477609157562256
1881	2.4354915618896484
1882	2.2501657009124756
1883	2.3090012073516846
1884	2.1652064323425293
1885	2.2711455821990967
1886	2.3276596069335938
1887	2.097669839859009
1888	2.228949785232544
1889	2.0433366298675537
1890	1.9587831497192383
1891	2.081315517425537
1892	2.072704792022705
1893	2.050076723098755
1894	2.204796314239502
1895	2.1218669414520264
1896	2.1000680923461914
1897	2.112093687057495
1898	2.2732126712799072
1899	2.0968551635742188
1900	2.185913324356079
1901	2.1635866165161133
1902	2.329159736633301
1903	2.1933507919311523
1904	2.1550400257110596
1905	2.2641189098358154
1906	2.129591226577759
1907	2.1837363243103027
1908	2.163745641708374
1909	2.159754753112793
1910	2.0748016834259033
1911	2.257385015487671
1912	2.3422770500183105
1913	2.251060962677002
1914	2.255187511444092
1915	2.3065333366394043
1916	2.242133855819702
1917	2.226595401763916
1918	2.2169275283813477
1919	2.289442777633667
1920	2.165621757507324
1921	2.1081762313842773
1922	2.2472479343414307
1923	2.2108185291290283
1924	2.1700291633605957
1925	2.262753486633301
1926	2.2524166107177734
1927	2.3313307762145996
1928	2.13413143157959
1929	2.205732822418213
1930	2.046381711959839
1931	2.134242534637451
1932	2.2536356449127197
1933	2.094536304473877
1934	2.2401020526885986
1935	2.2122693061828613
1936	2.1429553031921387
1937	2.1904797554016113
1938	2.1978466510772705
1939	2.187906265258789
1940	2.3174164295196533
1941	2.2362422943115234
1942	2.0825705528259277
1943	2.241703987121582
1944	2.0550758838653564
1945	2.2109642028808594
1946	2.083466053009033
1947	2.1153228282928467
1948	2.1429636478424072
1949	2.346230983734131
1950	2.116811752319336
1951	2.290071964263916
1952	2.251394033432007
1953	2.1365418434143066
1954	2.236225128173828
1955	2.210568428039551
1956	2.2623794078826904
1957	2.130200147628784
1958	2.1921443939208984
1959	2.1675643920898438
1960	2.2627205848693848
1961	2.3497936725616455
1962	2.0223679542541504
1963	2.1437535285949707
1964	2.221163272857666
1965	2.149312734603882
1966	2.132465124130249
1967	2.1629700660705566
1968	2.270301580429077
1969	2.2788612842559814
1970	2.2933688163757324
1971	2.19156813621521
1972	2.193007707595825
1973	2.264894962310791
1974	2.068378210067749
1975	2.1013190746307373
1976	2.342167615890503
1977	2.2317235469818115
1978	2.2178094387054443
1979	2.306145429611206
1980	2.2141523361206055
1981	2.1789963245391846
1982	2.129741668701172
1983	2.1241791248321533
1984	2.181868076324463
1985	2.2503695487976074
1986	2.2319095134735107
1987	2.21766996383667
1988	2.2618377208709717
1989	2.0918986797332764
1990	2.1920104026794434
1991	2.154341220855713
1992	2.1524159908294678
1993	1.9698748588562012
1994	2.0990192890167236
1995	2.1865904331207275
1996	2.068129062652588
1997	2.136902093887329
1998	2.058539390563965
1999	2.2108800411224365
