# Supplementary material for: Design of buried charged networks in artificial proteins
Source: Nat Commun. 2021 Mar 25;12:1895. doi: 10.1038/s41467-021-21909-7 (PMC7994573; doi:10.1038/s41467-021-21909-7)
Supplement: Supplementary file 4 — Source Data [file 41467_2021_21909_MOESM4_ESM.zip › source_data_final_revised/SI3/a/rmsf.txt]

1	1.1402220726013184
2	0.9386399388313293
3	0.7133739590644836
4	0.7317088842391968
5	0.6906449198722839
6	0.5898721218109131
7	0.5862525105476379
8	0.6071556210517883
9	0.5639169216156006
10	0.5520141124725342
11	0.5193160176277161
12	0.5047065019607544
13	0.4891497790813446
14	0.48966220021247864
15	0.49701717495918274
16	0.47904834151268005
17	0.46073198318481445
18	0.5359334945678711
19	0.5373630523681641
20	0.49354007840156555
21	0.5872144103050232
22	0.6587528586387634
23	0.5878982543945313
24	0.6416741609573364
25	0.8520917296409607
26	0.9348078966140747
27	1.0438315868377686
28	1.07620108127594
29	1.2075986862182617
30	1.2875316143035889
31	0.940379798412323
32	0.7492946982383728
33	0.9500890374183655
34	0.9208597540855408
35	0.6632412672042847
36	0.6478402018547058
37	0.7286925315856934
38	0.6645246744155884
39	0.534821093082428
40	0.6205186247825623
41	0.659592866897583
42	0.5558515191078186
43	0.6065154671669006
44	0.6783391833305359
45	0.5725398659706116
46	0.5729584693908691
47	0.6808266639709473
48	0.6341646313667297
49	0.5765817761421204
50	0.721229076385498
51	0.7826789617538452
52	0.7563920021057129
53	0.6556910276412964
54	0.8283967971801758
55	0.8132395148277283
56	1.0152125358581543
57	1.2438867092132568
58	1.2835350036621094
59	1.2205342054367065
60	1.0730022192001343
61	1.0014448165893555
62	1.0334938764572144
63	1.0250141620635986
64	0.9711180925369263
65	1.0074422359466553
66	1.0904850959777832
67	1.0120176076889038
68	0.9263848066329956
69	1.0061967372894287
70	0.8735671639442444
71	0.7028351426124573
72	0.8431600332260132
73	0.8776854872703552
74	0.7058210968971252
75	0.6025915145874023
76	0.8077109456062317
77	0.9282448291778564
78	0.8041250705718994
79	0.8208646178245544
80	1.199499249458313
81	1.223475694656372
82	1.23160719871521
83	1.1451518535614014
84	0.9630448222160339
85	1.049071192741394
86	0.8694983720779419
87	0.644827663898468
88	0.6458138227462769
89	0.6851382851600647
90	0.5606479644775391
91	0.5735467672348022
92	0.5926544070243835
93	0.5472121238708496
94	0.5347215533256531
95	0.5609593391418457
96	0.5608668923377991
97	0.549847424030304
98	0.5668114423751831
99	0.5413063168525696
100	0.49489882588386536
101	0.5288476347923279
102	0.5495763421058655
103	0.5427619814872742
104	0.5097770094871521
105	0.5573656558990479
106	0.7218873500823975
107	0.8143361806869507
108	1.3097463846206665
109	2.5500712394714355
