# Supplementary material for: Design of buried charged networks in artificial proteins
Source: Nat Commun. 2021 Mar 25;12:1895. doi: 10.1038/s41467-021-21909-7 (PMC7994573; doi:10.1038/s41467-021-21909-7)
Supplement: Supplementary file 4 — Source Data [file 41467_2021_21909_MOESM4_ESM.zip › source_data_final_revised/SI3/a/unfolding_GdnHCl.txt]

# GdnHCl(M)			measurement1			measurement2			measurement3			used for fit (1=used, 0=not used)
0.000000000000000000e+00	-2.230478597449909017e+01	-2.425664996964177433e+01	-2.356476775956283376e+01	1.000000000000000000e+00
5.000000000000000000e-01	-2.461623254401943228e+01	-2.326405737704917698e+01	-2.402751214329083140e+01	1.000000000000000000e+00
1.000000000000000000e+00	-2.280251821493624576e+01	-2.228765938069216546e+01	-2.235250607164542203e+01	1.000000000000000000e+00
1.500000000000000000e+00	-2.129834092289010528e+01	-2.132114450516089832e+01	-2.058119763205828789e+01	1.000000000000000000e+00
2.000000000000000000e+00	-1.982347298117790046e+01	-2.001462355798421200e+01	-2.009298573163327717e+01	1.000000000000000000e+00
2.500000000000000000e+00	-1.977573315118397446e+01	-1.927771098967820507e+01	-1.880915604128718499e+01	1.000000000000000000e+00
3.000000000000000000e+00	-1.832832726168791382e+01	-1.800881147540983562e+01	-1.852482392228294117e+01	1.000000000000000000e+00
3.500000000000000000e+00	-1.751410443230115277e+01	-1.733414086217365124e+01	-1.706256071645416483e+01	1.000000000000000000e+00
4.000000000000000000e+00	-1.479722070431086856e+01	-1.491811020036429980e+01	-1.472073618700667375e+01	1.000000000000000000e+00
4.500000000000000000e+00	-8.777545233758345944e+00	-9.696718427443839161e+00	-8.808025349119612102e+00	1.000000000000000000e+00
5.000000000000000000e+00	-3.343085458409229105e+00	-3.424712659380691804e+00	-3.336759107468123542e+00	1.000000000000000000e+00
5.500000000000000000e+00	-1.479361323618700652e+00	-1.262110443230115342e+00	-1.428857012750454736e+00	1.000000000000000000e+00
6.000000000000000000e+00	-9.241107771706132956e-01	-8.419167729204615203e-01	-9.289159532483302062e-01	1.000000000000000000e+00
6.500000000000000000e+00	-5.737532483302976161e-01	-6.150850789313904166e-01	-6.474073466909532337e-01	1.000000000000000000e+00
7.000000000000000000e+00	-6.022675470552520949e-01	-7.106414389799634579e-01	-6.587495294474803309e-01	1.000000000000000000e+00
7.500000000000000000e+00	-6.538224650880388733e-01	-6.455682756527020283e-01	-6.998363995142682370e-01	1.000000000000000000e+00
8.000000000000000000e+00	-6.649068457802066456e-01	-3.237228649058894181e-01	-3.650549635701275664e-01	1.000000000000000000e+00
