# Supplementary material for: Design of buried charged networks in artificial proteins
Source: Nat Commun. 2021 Mar 25;12:1895. doi: 10.1038/s41467-021-21909-7 (PMC7994573; doi:10.1038/s41467-021-21909-7)
Supplement: Supplementary file 4 — Source Data [file 41467_2021_21909_MOESM4_ESM.zip › source_data_final_revised/SI3/a/unfolding_Urea.txt]

# Urea(M)			measurement			used for fit (1=used, 0=not used)
0.000000000000000000e+00	-3.105005768063145055e+01	1.000000000000000000e+00
5.000000000000000000e-01	-2.950820582877960518e+01	1.000000000000000000e+00
1.000000000000000000e+00	-2.914095324833029821e+01	1.000000000000000000e+00
1.500000000000000000e+00	-2.861901183970855911e+01	1.000000000000000000e+00
2.000000000000000000e+00	-2.851430935033394221e+01	1.000000000000000000e+00
2.500000000000000000e+00	-2.790522920461445011e+01	1.000000000000000000e+00
3.000000000000000000e+00	-2.752152094717668618e+01	1.000000000000000000e+00
3.500000000000000000e+00	-2.699982544019428943e+01	1.000000000000000000e+00
4.000000000000000000e+00	-2.644722525804492719e+01	1.000000000000000000e+00
4.500000000000000000e+00	-2.599513509411050549e+01	1.000000000000000000e+00
5.000000000000000000e+00	-2.570207043108682399e+01	1.000000000000000000e+00
5.500000000000000000e+00	-2.581976624165148593e+01	1.000000000000000000e+00
6.000000000000000000e+00	-2.530335913782635160e+01	1.000000000000000000e+00
6.500000000000000000e+00	-2.571159532483303778e+01	1.000000000000000000e+00
7.000000000000000000e+00	-2.465349878567091224e+01	1.000000000000000000e+00
7.500000000000000000e+00	-2.351646478445658772e+01	1.000000000000000000e+00
8.000000000000000000e+00	-2.329476017000607158e+01	1.000000000000000000e+00
