# Supplementary material for: Design of buried charged networks in artificial proteins
Source: Nat Commun. 2021 Mar 25;12:1895. doi: 10.1038/s41467-021-21909-7 (PMC7994573; doi:10.1038/s41467-021-21909-7)
Supplement: Supplementary file 4 — Source Data [file 41467_2021_21909_MOESM4_ESM.zip › source_data_final_revised/SI3/a/watercnt.txt]

Frame	#water
0	1
1	1
2	1
3	2
4	1
5	0
6	3
7	1
8	2
9	2
10	1
11	1
12	1
13	1
14	1
15	1
16	2
17	2
18	3
19	2
20	1
21	1
22	3
23	3
24	2
25	3
26	1
27	2
28	3
29	3
30	3
31	3
32	2
33	4
34	2
35	2
36	3
37	2
38	3
39	1
40	3
41	1
42	3
43	3
44	5
45	3
46	3
47	3
48	4
49	4
50	2
51	3
52	1
53	2
54	2
55	2
56	3
57	3
58	1
59	1
60	3
61	2
62	0
63	3
64	2
65	1
66	3
67	2
68	3
69	3
70	3
71	2
72	3
73	3
74	4
75	2
76	3
77	5
78	3
79	2
80	3
81	3
82	2
83	5
84	4
85	4
86	5
87	3
88	3
89	4
90	4
91	3
92	4
93	3
94	2
95	2
96	4
97	3
98	4
99	5
100	4
101	3
102	2
103	4
104	3
105	3
106	2
107	3
108	1
109	4
110	3
111	3
112	3
113	3
114	2
115	2
116	2
117	3
118	2
119	3
120	3
121	3
122	5
123	4
124	3
125	3
126	3
127	2
128	2
129	2
130	2
131	3
132	4
133	3
134	4
135	3
136	3
137	2
138	4
139	2
140	2
141	2
142	2
143	3
144	2
145	3
146	3
147	3
148	2
149	2
150	1
151	1
152	2
153	2
154	1
155	3
156	2
157	2
158	3
159	1
160	2
161	3
162	2
163	2
164	0
165	1
166	3
167	4
168	3
169	2
170	3
171	1
172	1
173	2
174	1
175	1
176	1
177	2
178	2
179	3
180	2
181	2
182	2
183	3
184	4
185	2
186	1
187	3
188	2
189	3
190	3
191	2
192	3
193	2
194	3
195	1
196	2
197	3
198	1
199	1
200	2
201	2
202	3
203	2
204	2
205	3
206	2
207	3
208	3
209	2
210	2
211	2
212	3
213	2
214	1
215	3
216	3
217	2
218	3
219	3
220	3
221	3
222	3
223	2
224	2
225	2
226	2
227	3
228	2
229	1
230	2
231	3
232	2
233	3
234	2
235	2
236	3
237	2
238	2
239	2
240	2
241	2
242	2
243	3
244	2
245	2
246	3
247	2
248	3
249	3
250	3
251	2
252	2
253	3
254	4
255	3
256	4
257	2
258	2
259	2
260	2
261	1
262	3
263	2
264	3
265	1
266	3
267	4
268	2
269	2
270	3
271	2
272	2
273	2
274	3
275	3
276	2
277	3
278	1
279	3
280	1
281	2
282	2
283	3
284	3
285	1
286	1
287	3
288	3
289	2
290	1
291	1
292	1
293	2
294	3
295	1
296	2
297	2
298	2
299	2
300	2
301	0
302	0
303	2
304	4
305	2
306	1
307	4
308	3
309	1
310	2
311	3
312	1
313	3
314	2
315	2
316	1
317	2
318	2
319	2
320	2
321	2
322	2
323	2
324	2
325	2
326	2
327	3
328	3
329	2
330	2
331	2
332	2
333	2
334	2
335	2
336	1
337	2
338	1
339	3
340	2
341	3
342	1
343	3
344	2
345	1
346	1
347	3
348	1
349	2
350	2
351	1
352	2
353	1
354	1
355	2
356	2
357	3
358	2
359	2
360	1
361	2
362	3
363	2
364	2
365	2
366	3
367	2
368	2
369	1
370	1
371	2
372	1
373	2
374	2
375	2
376	1
377	1
378	2
379	3
380	2
381	2
382	2
383	2
384	1
385	1
386	2
387	1
388	2
389	2
390	3
391	2
392	1
393	2
394	1
395	3
396	1
397	2
398	1
399	2
400	1
401	1
402	1
403	1
404	2
405	2
406	1
407	2
408	1
409	3
410	1
411	1
412	3
413	2
414	1
415	2
416	1
417	1
418	2
419	2
420	1
421	2
422	2
423	1
424	1
425	2
426	2
427	1
428	4
429	3
430	1
431	0
432	2
433	2
434	3
435	1
436	1
437	0
438	1
439	2
440	1
441	2
442	2
443	2
444	1
445	2
446	2
447	1
448	1
449	2
450	1
451	1
452	2
453	1
454	2
455	2
456	1
457	2
458	2
459	3
460	1
461	2
462	1
463	3
464	1
465	1
466	3
467	2
468	3
469	1
470	3
471	1
472	3
473	3
474	3
475	2
476	3
477	2
478	3
479	1
480	3
481	2
482	2
483	1
484	3
485	2
486	3
487	3
488	5
489	3
490	4
491	3
492	4
493	5
494	3
495	2
496	3
497	3
498	3
499	4
500	3
501	2
502	1
503	3
504	2
505	1
506	3
507	2
508	3
509	2
510	4
511	1
512	4
513	3
514	2
515	1
516	1
517	2
518	3
519	3
520	4
521	3
522	2
523	3
524	3
525	3
526	3
527	4
528	4
529	3
530	3
531	3
532	4
533	3
534	4
535	2
536	1
537	1
538	3
539	3
540	2
541	4
542	3
543	5
544	2
545	3
546	3
547	3
548	4
549	3
550	2
551	2
552	2
553	4
554	2
555	2
556	2
557	2
558	5
559	3
560	3
561	3
562	2
563	2
564	1
565	5
566	3
567	3
568	3
569	1
570	3
571	3
572	3
573	4
574	3
575	2
576	4
577	3
578	3
579	1
580	2
581	2
582	4
583	4
584	3
585	3
586	2
587	3
588	3
589	1
590	2
591	3
592	3
593	1
594	2
595	3
596	2
597	2
598	3
599	2
600	2
601	1
602	1
603	2
604	3
605	3
606	3
607	3
608	4
609	2
610	2
611	4
612	2
613	2
614	3
615	3
616	3
617	2
618	2
619	2
620	4
621	3
622	3
623	2
624	2
625	1
626	2
627	2
628	2
629	2
630	2
631	3
632	2
633	2
634	3
635	2
636	2
637	2
638	2
639	4
640	4
641	3
642	1
643	2
644	2
645	3
646	1
647	4
648	3
649	2
650	3
651	2
652	2
653	3
654	4
655	2
656	2
657	2
658	4
659	4
660	2
661	3
662	3
663	1
664	2
665	2
666	2
667	1
668	2
669	1
670	2
671	2
672	2
673	2
674	2
675	3
676	2
677	3
678	2
679	1
680	3
681	2
682	3
683	1
684	1
685	2
686	1
687	2
688	1
689	1
690	2
691	1
692	1
693	1
694	1
695	2
696	2
697	2
698	2
699	3
700	1
701	1
702	1
703	1
704	0
705	0
706	2
707	2
708	1
709	2
710	3
711	1
712	2
713	2
714	2
715	2
716	3
717	1
718	1
719	5
720	3
721	3
722	1
723	2
724	3
725	2
726	4
727	1
728	3
729	3
730	2
731	0
732	2
733	1
734	0
735	1
736	2
737	1
738	1
739	0
740	2
741	1
742	1
743	1
744	1
745	2
746	1
747	3
748	3
749	3
750	1
751	0
752	1
753	2
754	3
755	1
756	2
757	2
758	2
759	1
760	0
761	1
762	1
763	0
764	2
765	2
766	1
767	2
768	2
769	2
770	2
771	1
772	2
773	4
774	1
775	3
776	2
777	3
778	1
779	3
780	4
781	2
782	1
783	1
784	2
785	1
786	2
787	2
788	1
789	2
790	1
791	1
792	2
793	1
794	1
795	2
796	3
797	3
798	3
799	2
800	5
801	5
802	3
803	3
804	5
805	3
806	3
807	2
808	3
809	5
810	4
811	5
812	3
813	3
814	3
815	4
816	5
817	2
818	3
819	3
820	2
821	3
822	2
823	5
824	3
825	4
826	5
827	5
828	5
829	2
830	3
831	3
832	2
833	4
834	4
835	5
836	4
837	4
838	4
839	4
840	4
841	3
842	3
843	2
844	4
845	3
846	3
847	4
848	3
849	6
850	3
851	4
852	4
853	4
854	3
855	4
856	5
857	3
858	4
859	5
860	3
861	2
862	5
863	3
864	3
865	3
866	3
867	4
868	4
869	3
870	4
871	4
872	2
873	3
874	5
875	2
876	3
877	5
878	5
879	6
880	5
881	5
882	3
883	5
884	3
885	2
886	5
887	5
888	4
889	6
890	3
891	2
892	3
893	5
894	4
895	2
896	4
897	3
898	5
899	3
900	3
901	3
902	3
903	3
904	4
905	4
906	3
907	3
908	3
909	3
910	3
911	3
912	2
913	2
914	3
915	2
916	3
917	3
918	2
919	3
920	4
921	4
922	3
923	2
924	2
925	1
926	2
927	3
928	3
929	4
930	3
931	3
932	2
933	2
934	4
935	4
936	3
937	2
938	4
939	3
940	3
941	3
942	3
943	2
944	2
945	2
946	4
947	3
948	3
949	3
950	3
951	6
952	4
953	4
954	3
955	3
956	3
957	4
958	4
959	4
960	3
961	3
962	4
963	3
964	3
965	5
966	4
967	5
968	2
969	4
970	3
971	3
972	4
973	1
974	4
975	3
976	4
977	3
978	5
979	3
980	4
981	3
982	3
983	2
984	2
985	3
986	2
987	3
988	2
989	3
990	1
991	2
992	3
993	2
994	2
995	3
996	2
997	2
998	3
999	1
1000	4
1001	3
1002	3
1003	3
1004	3
1005	3
1006	2
1007	2
1008	2
1009	2
1010	2
1011	2
1012	4
1013	3
1014	1
1015	3
1016	3
1017	2
1018	2
1019	3
1020	1
1021	2
1022	2
1023	3
1024	3
1025	3
1026	3
1027	2
1028	3
1029	2
1030	4
1031	3
1032	3
1033	3
1034	3
1035	3
1036	2
1037	1
1038	0
1039	1
1040	1
1041	1
1042	1
1043	2
1044	3
1045	1
1046	1
1047	2
1048	2
1049	3
1050	3
1051	2
1052	2
1053	3
1054	1
1055	2
1056	4
1057	2
1058	3
1059	2
1060	2
1061	3
1062	2
1063	2
1064	2
1065	2
1066	3
1067	4
1068	2
1069	2
1070	4
1071	2
1072	2
1073	2
1074	3
1075	2
1076	2
1077	2
1078	2
1079	1
1080	2
1081	1
1082	2
1083	2
1084	2
1085	1
1086	3
1087	2
1088	3
1089	2
1090	2
1091	3
1092	2
1093	3
1094	3
1095	2
1096	4
1097	4
1098	3
1099	2
1100	3
1101	3
1102	2
1103	2
1104	3
1105	1
1106	3
1107	2
1108	3
1109	3
1110	4
1111	3
1112	2
1113	2
1114	3
1115	3
1116	3
1117	2
1118	1
1119	2
1120	1
1121	3
1122	4
1123	3
1124	3
1125	3
1126	3
1127	3
1128	5
1129	2
1130	5
1131	4
1132	4
1133	2
1134	4
1135	3
1136	4
1137	4
1138	5
1139	4
1140	3
1141	4
1142	2
1143	5
1144	2
1145	4
1146	3
1147	3
1148	3
1149	4
1150	3
1151	4
1152	4
1153	3
1154	4
1155	4
1156	5
1157	5
1158	4
1159	5
1160	5
1161	5
1162	5
1163	6
1164	1
1165	1
1166	2
1167	2
1168	2
1169	2
1170	3
1171	3
1172	2
1173	0
1174	3
1175	4
1176	2
1177	2
1178	3
1179	2
1180	4
1181	4
1182	4
1183	5
1184	3
1185	3
1186	4
1187	4
1188	4
1189	5
1190	4
1191	2
1192	2
1193	3
1194	2
1195	2
1196	4
1197	2
1198	3
1199	3
1200	4
1201	3
1202	3
1203	4
1204	4
1205	3
1206	5
1207	4
1208	5
1209	4
1210	3
1211	2
1212	5
1213	3
1214	3
1215	3
1216	2
1217	4
1218	6
1219	4
1220	2
1221	4
1222	3
1223	2
1224	2
1225	4
1226	1
1227	4
1228	2
1229	4
1230	3
1231	3
1232	2
1233	3
1234	5
1235	5
1236	4
1237	2
1238	2
1239	4
1240	2
1241	3
1242	4
1243	4
1244	3
1245	3
1246	3
1247	3
1248	3
1249	4
1250	2
1251	4
1252	4
1253	2
1254	3
1255	4
1256	3
1257	5
1258	4
1259	4
1260	5
1261	3
1262	2
1263	3
1264	5
1265	4
1266	4
1267	0
1268	3
1269	2
1270	3
1271	2
1272	2
1273	2
1274	1
1275	3
1276	2
1277	2
1278	1
1279	2
1280	1
1281	3
1282	2
1283	3
1284	4
1285	2
1286	3
1287	3
1288	2
1289	2
1290	3
1291	1
1292	4
1293	3
1294	2
1295	2
1296	4
1297	4
1298	2
1299	2
1300	2
1301	3
1302	4
1303	2
1304	3
1305	1
1306	5
1307	2
1308	2
1309	2
1310	3
1311	1
1312	3
1313	4
1314	3
1315	3
1316	2
1317	3
1318	4
1319	3
1320	3
1321	2
1322	3
1323	4
1324	3
1325	2
1326	3
1327	3
1328	3
1329	2
1330	3
1331	3
1332	3
1333	3
1334	4
1335	3
1336	4
1337	2
1338	2
1339	2
1340	2
1341	5
1342	3
1343	2
1344	4
1345	3
1346	2
1347	1
1348	1
1349	3
1350	3
1351	3
1352	2
1353	3
1354	4
1355	3
1356	3
1357	2
1358	3
1359	3
1360	2
1361	3
1362	4
1363	4
1364	4
1365	4
1366	4
1367	0
1368	3
1369	2
1370	1
1371	2
1372	2
1373	2
1374	3
1375	3
1376	4
1377	4
1378	3
1379	3
1380	2
1381	4
1382	2
1383	3
1384	2
1385	3
1386	2
1387	4
1388	4
1389	2
1390	2
1391	3
1392	4
1393	2
1394	6
1395	2
1396	4
1397	1
1398	3
1399	2
1400	3
1401	4
1402	3
1403	2
1404	3
1405	3
1406	5
1407	3
1408	3
1409	2
1410	2
1411	3
1412	3
1413	2
1414	2
1415	3
1416	3
1417	1
1418	3
1419	3
1420	4
1421	4
1422	1
1423	1
1424	3
1425	4
1426	3
1427	3
1428	2
1429	3
1430	3
1431	1
1432	3
1433	3
1434	4
1435	3
1436	5
1437	5
1438	4
1439	2
1440	2
1441	5
1442	3
1443	2
1444	3
1445	5
1446	2
1447	4
1448	3
1449	3
1450	2
1451	4
1452	3
1453	3
1454	3
1455	2
1456	2
1457	3
1458	3
1459	3
1460	4
1461	4
1462	4
1463	2
1464	2
1465	4
1466	3
1467	2
1468	3
1469	3
1470	3
1471	3
1472	3
1473	2
1474	3
1475	2
1476	3
1477	3
1478	3
1479	2
1480	4
1481	6
1482	2
1483	4
1484	4
1485	2
1486	3
1487	2
1488	3
1489	4
1490	4
1491	4
1492	4
1493	3
1494	4
1495	2
1496	1
1497	2
1498	2
1499	1
1500	4
1501	4
1502	2
1503	2
1504	3
1505	3
1506	3
1507	2
1508	2
1509	4
1510	2
1511	2
1512	4
1513	1
1514	2
1515	3
1516	1
1517	3
1518	2
1519	2
1520	4
1521	1
1522	2
1523	2
1524	1
1525	1
1526	0
1527	1
1528	2
1529	1
1530	1
1531	2
1532	3
1533	2
1534	4
1535	2
1536	4
1537	3
1538	3
1539	2
1540	4
1541	1
1542	3
1543	3
1544	3
1545	5
1546	3
1547	3
1548	2
1549	2
1550	2
1551	4
1552	3
1553	3
1554	3
1555	3
1556	3
1557	3
1558	3
1559	4
1560	2
1561	2
1562	2
1563	3
1564	1
1565	4
1566	2
1567	1
1568	2
1569	3
1570	1
1571	2
1572	2
1573	1
1574	2
1575	1
1576	2
1577	1
1578	1
1579	2
1580	1
1581	1
1582	4
1583	3
1584	1
1585	4
1586	4
1587	2
1588	3
1589	2
1590	3
1591	4
1592	1
1593	3
1594	2
1595	2
1596	4
1597	3
1598	3
1599	4
1600	3
1601	3
1602	2
1603	3
1604	1
1605	4
1606	2
1607	3
1608	5
1609	2
1610	1
1611	3
1612	2
1613	3
1614	3
1615	4
1616	1
1617	3
1618	3
1619	2
1620	1
1621	3
1622	3
1623	4
1624	2
1625	3
1626	4
1627	4
1628	3
1629	4
1630	4
1631	4
1632	3
1633	4
1634	4
1635	1
1636	4
1637	5
1638	3
1639	4
1640	4
1641	5
1642	3
1643	3
1644	3
1645	6
1646	4
1647	2
1648	3
1649	2
1650	2
1651	3
1652	4
1653	3
1654	4
1655	2
1656	5
1657	2
1658	3
1659	6
1660	4
1661	3
1662	4
1663	3
1664	5
1665	2
1666	3
1667	3
1668	2
1669	3
1670	4
1671	7
1672	3
1673	5
1674	5
1675	3
1676	3
1677	5
1678	5
1679	6
1680	3
1681	7
1682	5
1683	3
1684	4
1685	5
1686	2
1687	4
1688	3
1689	3
1690	2
1691	1
1692	2
1693	4
1694	3
1695	4
1696	5
1697	4
1698	2
1699	2
1700	1
1701	1
1702	2
1703	2
1704	4
1705	3
1706	3
1707	5
1708	4
1709	4
1710	5
1711	2
1712	4
1713	4
1714	4
1715	3
1716	4
1717	3
1718	4
1719	4
1720	2
1721	3
1722	4
1723	2
1724	3
1725	3
1726	3
1727	3
1728	2
1729	1
1730	3
1731	3
1732	3
1733	4
1734	5
1735	2
1736	3
1737	3
1738	3
1739	5
1740	1
1741	4
1742	3
1743	3
1744	4
1745	3
1746	2
1747	3
1748	3
1749	4
1750	4
1751	3
1752	3
1753	2
1754	5
1755	3
1756	3
1757	5
1758	3
1759	4
1760	3
1761	2
1762	3
1763	4
1764	4
1765	2
1766	3
1767	2
1768	3
1769	3
1770	4
1771	3
1772	3
1773	3
1774	3
1775	3
1776	4
1777	4
1778	4
1779	3
1780	2
1781	1
1782	3
1783	3
1784	3
1785	5
1786	3
1787	3
1788	3
1789	4
1790	4
1791	5
1792	3
1793	3
1794	2
1795	5
1796	4
1797	3
1798	1
1799	1
1800	2
1801	3
1802	1
1803	1
1804	1
1805	1
1806	3
1807	1
1808	1
1809	2
1810	1
1811	1
1812	1
1813	1
1814	1
1815	1
1816	1
1817	1
1818	1
1819	2
1820	1
1821	2
1822	2
1823	1
1824	1
1825	1
1826	3
1827	1
1828	4
1829	5
1830	3
1831	2
1832	3
1833	3
1834	4
1835	3
1836	3
1837	3
1838	3
1839	3
1840	3
1841	2
1842	2
1843	5
1844	3
1845	4
1846	4
1847	2
1848	3
1849	3
1850	3
1851	2
1852	3
1853	3
1854	3
1855	3
1856	2
1857	3
1858	3
1859	2
1860	2
1861	4
1862	3
1863	3
1864	3
1865	3
1866	3
1867	2
1868	2
1869	2
1870	5
1871	3
1872	4
1873	2
1874	4
1875	3
1876	3
1877	3
1878	3
1879	2
1880	2
1881	1
1882	2
1883	4
1884	4
1885	2
1886	2
1887	3
1888	3
1889	3
1890	3
1891	4
1892	4
1893	3
1894	3
1895	3
1896	4
1897	3
1898	4
1899	4
1900	5
1901	3
1902	2
1903	3
1904	1
1905	2
1906	2
1907	2
1908	2
1909	2
1910	5
1911	3
1912	1
1913	2
1914	2
1915	2
1916	3
1917	2
1918	4
1919	2
1920	1
1921	3
1922	1
1923	1
1924	1
1925	2
1926	1
1927	1
1928	1
1929	2
1930	2
1931	2
1932	1
1933	2
1934	1
1935	2
1936	0
1937	2
1938	1
1939	1
1940	1
1941	1
1942	1
1943	1
1944	4
1945	2
1946	2
1947	2
1948	2
1949	3
1950	3
1951	2
1952	4
1953	3
1954	2
1955	3
1956	2
1957	2
1958	3
1959	2
1960	4
1961	4
1962	2
1963	2
1964	1
1965	2
1966	3
1967	3
1968	3
1969	2
1970	2
1971	2
1972	3
1973	3
1974	2
1975	1
1976	1
1977	3
1978	3
1979	2
1980	2
1981	2
1982	2
1983	5
1984	3
1985	2
1986	3
1987	2
1988	2
1989	1
1990	1
1991	1
1992	1
1993	1
1994	2
1995	1
1996	1
1997	1
1998	2
[truncated: 2 more rows]
