# Supplementary material for: Design of buried charged networks in artificial proteins
Source: Nat Commun. 2021 Mar 25;12:1895. doi: 10.1038/s41467-021-21909-7 (PMC7994573; doi:10.1038/s41467-021-21909-7)
Supplement: Supplementary file 4 — Source Data [file 41467_2021_21909_MOESM4_ESM.zip › source_data_final_revised/SI3/b/cd.txt]

λ_nm CD raw		θ
260	-0.586346	-542.912963
259.5	-0.620191	-574.2509259
259	-0.533024	-493.5407407
258.5	-0.630137	-583.4601852
258	-0.707369	-654.9712963
257.5	-0.622744	-576.6148148
257	-0.540779	-500.7212963
256.5	-0.571097	-528.7935185
256	-0.585667	-542.2842593
255.5	-0.631249	-584.4898148
255	-0.673614	-623.7166667
254.5	-0.757456	-701.3481481
254	-0.766144	-709.3925926
253.5	-0.756736	-700.6814815
253	-0.763994	-707.4018519
252.5	-0.881373	-816.0861111
252	-0.872846	-808.1907407
251.5	-0.954393	-883.6972222
251	-0.968097	-896.3861111
250.5	-1.01628	-941
250	-1.13522	-1051.12963
249.5	-0.991609	-918.1564815
249	-0.95788	-886.9259259
248.5	-0.897458	-830.9796296
248	-1.09708	-1015.814815
247.5	-1.13714	-1052.907407
247	-1.18632	-1098.444444
246.5	-1.23276	-1141.444444
246	-1.23164	-1140.407407
245.5	-1.41782	-1312.796296
245	-1.6679	-1544.351852
244.5	-2.03463	-1883.916667
244	-2.40864	-2230.222222
243.5	-2.61782	-2423.907407
243	-2.63853	-2443.083333
242.5	-2.68808	-2488.962963
242	-2.78424	-2578
241.5	-3.10616	-2876.074074
241	-3.55504	-3291.703704
240.5	-4.00914	-3712.166667
240	-4.51242	-4178.166667
239.5	-5.00808	-4637.111111
239	-5.5677	-5155.277778
238.5	-6.05947	-5610.62037
238	-6.80088	-6297.111111
237.5	-7.52902	-6971.314815
237	-8.41354	-7790.314815
236.5	-9.18558	-8505.166667
236	-9.97751	-9238.435185
235.5	-10.8728	-10067.40741
235	-11.8463	-10968.7963
234.5	-12.8142	-11865
234	-14.0419	-13001.75926
233.5	-15.2938	-14160.92593
233	-16.7143	-15476.2037
232.5	-17.8787	-16554.35185
232	-18.8661	-17468.61111
231.5	-20.1554	-18662.40741
231	-21.4304	-19842.96296
230.5	-22.8298	-21138.7037
230	-24.282	-22483.33333
229.5	-25.3746	-23495
229	-26.4788	-24517.40741
228.5	-27.6929	-25641.57407
228	-28.8261	-26690.83333
227.5	-29.83	-27620.37037
227	-30.6219	-28353.61111
226.5	-31.5992	-29258.51852
226	-32.4238	-30022.03704
225.5	-33.2339	-30772.12963
225	-33.8265	-31320.83333
224.5	-34.2103	-31676.2037
224	-34.5216	-31964.44444
223.5	-35.1174	-32516.11111
223	-35.3557	-32736.75926
222.5	-35.667	-33025
222	-36.0079	-33340.64815
221.5	-36.0293	-33360.46296
221	-36.2402	-33555.74074
220.5	-36.0705	-33398.61111
220	-35.7678	-33118.33333
219.5	-35.7101	-33064.90741
219	-35.6733	-33030.83333
218.5	-35.7512	-33102.96296
218	-35.4787	-32850.64815
217.5	-35.1447	-32541.38889
217	-34.7777	-32201.57407
216.5	-34.4523	-31900.27778
216	-34.2713	-31732.68519
215.5	-34.052	-31529.62963
215	-34.0952	-31569.62963
214.5	-34.0491	-31526.94444
214	-33.8838	-31373.88889
213.5	-33.981	-31463.88889
213	-34.0497	-31527.5
212.5	-34.3423	-31798.42593
212	-34.8558	-32273.88889
211.5	-35.2526	-32641.2963
211	-35.87	-33212.96296
210.5	-36.7127	-33993.24074
210	-37.266	-34505.55556
209.5	-37.6685	-34878.24074
209	-37.9987	-35183.98148
208.5	-39.0447	-36152.5
208	-39.532	-36603.7037
207.5	-40.0246	-37059.81481
207	-39.585	-36652.77778
206.5	-38.1693	-35341.94444
206	-36.3548	-33661.85185
205.5	-34.2419	-31705.46296
205	-32.1963	-29811.38889
204.5	-29.8729	-27660.09259
204	-26.9685	-24970.83333
203.5	-23.8117	-22047.87037
203	-20.7209	-19186.01852
202.5	-17.0547	-15791.38889
202	-13.4539	-12457.31481
201.5	-8.35752	-7738.444444
201	-3.10429	-2874.342593
200.5	2.2605	2093.055556
200	8.83809	8183.416667
199.5	15.2964	14163.33333
199	22.2785	20628.24074
198.5	29.6417	27446.01852
198	36.4737	33771.94444
197.5	43.0183	39831.75926
197	49.9275	46229.16667
196.5	56.6033	52410.46296
196	63.6591	58943.61111
195.5	67.7051	62689.90741
195	71.3419	66057.31481
194.5	72.0099	66675.83333
194	74.2915	68788.42593
193.5	74.4666	68950.55556
193	77.4619	71723.98148
192.5	78.2854	72486.48148
192	78.787	72950.92593
191.5	79.4608	73574.81481
191	77.27	71546.2963
190.5	76.455	70791.66667
190	70.3787	65165.46296
