# Supplementary material for: Design of buried charged networks in artificial proteins
Source: Nat Commun. 2021 Mar 25;12:1895. doi: 10.1038/s41467-021-21909-7 (PMC7994573; doi:10.1038/s41467-021-21909-7)
Supplement: Supplementary file 4 — Source Data [file 41467_2021_21909_MOESM4_ESM.zip › source_data_final_revised/SI3/b/distance.txt]

Frame Distance (A)
0 3.700686 
1 3.814824 
2 3.718919 
3 3.876311 
4 3.514094 
5 3.593562 
6 3.605947 
7 3.588134 
8 3.510506 
9 3.538522 
10 3.675016 
11 3.670473 
12 3.539537 
13 3.543814 
14 3.588957 
15 3.567862 
16 3.646320 
17 3.234623 
18 3.453231 
19 3.412021 
20 3.743113 
21 3.540044 
22 3.753999 
23 3.425874 
24 3.808717 
25 3.567108 
26 3.533640 
27 3.646297 
28 3.512069 
29 3.332865 
30 3.503277 
31 3.428267 
32 3.531070 
33 3.711802 
34 3.504338 
35 3.830753 
36 3.660194 
37 3.499340 
38 3.624499 
39 3.469917 
40 3.729723 
41 3.668298 
42 3.496962 
43 3.625312 
44 3.643375 
45 3.561768 
46 3.538586 
47 3.513961 
48 3.845037 
49 3.774698 
50 3.794272 
51 3.866485 
52 3.654041 
53 3.389592 
54 3.358368 
55 3.640956 
56 3.433582 
57 3.666911 
58 3.518463 
59 3.530132 
60 3.682105 
61 3.601222 
62 3.609187 
63 3.608270 
64 3.383825 
65 3.542091 
66 3.527623 
67 3.735102 
68 3.816078 
69 3.790450 
70 3.685262 
71 3.711506 
72 3.791304 
73 3.643392 
74 3.622805 
75 3.773338 
76 3.832991 
77 3.721390 
78 3.602578 
79 3.838392 
80 3.776545 
81 3.827954 
82 3.858576 
83 3.809063 
84 3.862040 
85 3.688052 
86 3.691725 
87 3.786649 
88 3.925403 
89 3.899997 
90 3.777071 
91 3.707785 
92 4.020951 
93 3.869091 
94 3.761342 
95 3.618167 
96 3.573038 
97 3.834026 
98 3.842155 
99 3.910484 
100 3.888626 
101 3.743652 
102 3.831153 
103 3.769979 
104 3.541112 
105 3.905653 
106 3.764462 
107 3.861277 
108 3.815337 
109 3.820850 
110 3.705239 
111 3.748841 
112 3.721072 
113 3.791380 
114 3.939785 
115 3.643702 
116 3.829018 
117 3.881994 
118 3.959408 
119 3.734616 
120 3.780032 
121 3.810049 
122 3.601411 
123 3.981300 
124 3.879912 
125 3.689401 
126 3.671592 
127 3.795944 
128 3.946120 
129 3.830939 
130 3.514213 
131 3.888765 
132 3.757181 
133 3.878240 
134 3.778217 
135 3.756621 
136 3.906221 
137 3.821690 
138 3.925002 
139 3.785776 
140 3.692480 
141 3.927273 
142 3.895708 
143 3.924891 
144 3.868517 
145 3.695774 
146 3.861341 
147 3.805786 
148 3.619724 
149 3.571977 
150 3.827497 
151 3.552977 
152 3.598990 
153 3.584033 
154 3.750791 
155 3.780327 
156 3.743580 
157 3.818370 
158 3.667636 
159 3.630962 
160 3.946150 
161 3.601829 
162 3.783386 
163 3.849262 
164 3.639181 
165 3.654298 
166 3.710991 
167 3.853687 
168 3.712744 
169 3.692332 
170 3.700291 
171 3.754462 
172 3.925822 
173 3.776545 
174 3.858754 
175 3.410384 
176 3.924597 
177 3.771364 
178 3.751472 
179 3.690613 
180 3.796782 
181 3.542865 
182 3.752679 
183 3.617793 
184 3.522891 
185 3.885865 
186 3.712965 
187 3.721281 
188 3.808268 
189 3.650482 
190 3.798655 
191 3.656061 
192 4.033879 
193 3.783614 
194 3.744357 
195 3.707034 
196 3.844474 
197 3.678576 
198 3.881958 
199 3.854182 
200 3.927861 
201 3.799727 
202 3.859139 
203 3.830193 
204 3.635484 
205 3.287864 
206 3.790877 
207 3.798380 
208 3.507138 
209 3.728540 
210 3.632640 
211 3.771670 
212 3.709614 
213 3.681548 
214 3.686400 
215 3.819000 
216 3.852186 
217 3.750856 
218 3.574917 
219 3.937174 
220 3.922505 
221 3.936090 
222 3.681311 
223 3.733348 
224 3.755842 
225 3.719717 
226 3.633893 
227 3.750919 
228 3.869108 
229 3.867246 
230 3.794627 
231 3.770867 
232 3.917417 
233 3.585357 
234 3.726052 
235 3.581905 
236 3.626958 
237 3.707643 
238 3.908163 
239 3.912823 
240 3.648833 
241 3.845180 
242 3.803711 
243 3.854015 
244 3.814184 
245 3.771249 
246 3.747774 
247 3.706245 
248 3.706208 
249 3.664373 
250 3.938071 
251 3.819228 
252 3.711689 
253 3.603591 
254 3.814035 
255 3.903724 
256 3.750965 
257 3.750932 
258 3.729936 
259 3.828310 
260 3.729200 
261 3.763324 
262 3.808832 
263 3.721121 
264 3.732912 
265 3.885913 
266 3.772041 
267 3.847448 
268 3.892641 
269 3.945313 
270 4.071856 
271 3.878079 
272 3.845837 
273 3.903815 
274 3.718102 
275 3.657698 
276 3.500711 
277 3.851357 
278 3.803860 
279 3.591130 
280 3.844278 
281 3.683429 
282 3.741412 
283 3.714536 
284 3.812570 
285 3.322613 
286 3.777010 
287 3.666744 
288 3.886108 
289 3.717998 
290 3.783850 
291 3.841768 
292 3.840613 
293 3.742268 
294 3.765325 
295 3.887569 
296 3.756303 
297 3.789558 
298 3.779670 
299 3.698569 
300 3.265737 
301 3.772802 
302 3.668641 
303 3.787009 
304 3.806153 
305 3.929275 
306 3.809379 
307 3.859077 
308 3.816306 
309 3.709972 
310 3.656164 
311 3.764958 
312 3.726339 
313 3.898755 
314 3.822644 
315 3.784273 
316 3.507578 
317 3.888973 
318 3.746799 
319 3.904646 
320 3.845795 
321 3.889963 
322 3.824251 
323 3.673115 
324 3.966207 
325 3.959802 
326 3.757364 
327 3.732154 
328 3.848474 
329 3.905960 
330 3.820910 
331 3.865758 
332 3.897986 
333 3.520507 
334 3.909892 
335 3.656924 
336 3.777947 
337 3.928956 
338 3.872905 
339 3.731005 
340 3.819228 
341 3.802922 
342 3.823344 
343 3.182264 
344 3.733789 
345 3.792615 
346 3.671121 
347 3.787004 
348 3.615500 
349 3.934370 
350 3.869556 
351 3.904380 
352 3.733662 
353 3.776047 
354 3.837604 
355 3.644395 
356 3.663387 
357 3.650087 
358 3.875864 
359 3.768169 
360 3.824061 
361 3.858069 
362 3.699722 
363 3.774774 
364 3.767693 
365 3.913537 
366 4.030107 
367 3.883836 
368 3.762408 
369 3.777902 
370 3.840649 
371 3.839772 
372 3.737292 
373 3.676431 
374 3.840700 
375 3.840708 
376 3.608788 
377 3.782625 
378 3.654225 
379 3.650273 
380 3.403291 
381 3.718443 
382 3.854112 
383 3.879990 
384 3.808164 
385 3.911777 
386 3.891198 
387 3.794178 
388 3.992611 
389 3.740049 
390 3.859378 
391 3.960249 
392 3.903974 
393 3.816940 
394 3.892790 
395 3.800076 
396 4.095969 
397 4.022030 
398 3.706739 
399 3.644688 
400 3.590828 
401 3.859922 
402 3.685785 
403 3.656027 
404 3.841732 
405 3.695183 
406 3.648577 
407 3.965602 
408 3.600532 
409 3.656607 
410 3.641982 
411 3.724814 
412 3.781955 
413 3.795523 
414 3.795989 
415 3.682356 
416 3.760245 
417 3.620588 
418 3.727867 
419 3.657660 
420 3.667149 
421 3.740969 
422 3.677659 
423 3.820214 
424 3.833189 
425 3.774396 
426 3.772868 
427 3.732333 
428 3.824139 
429 3.853361 
430 3.928685 
431 3.773903 
432 3.810984 
433 3.790939 
434 3.686102 
435 3.869857 
436 3.768787 
437 3.749923 
438 3.814527 
439 3.759541 
440 3.851963 
441 3.825323 
442 3.801059 
443 3.790228 
444 3.927600 
445 3.841608 
446 3.897429 
447 3.603814 
448 3.753531 
449 3.698824 
450 3.907060 
451 3.839921 
452 3.979099 
453 3.815402 
454 3.749814 
455 3.880228 
456 3.635376 
457 3.853362 
458 3.809095 
459 3.667084 
460 3.927968 
461 4.219878 
462 3.654909 
463 3.812520 
464 3.732124 
465 3.740273 
466 3.849231 
467 3.561274 
468 3.614514 
469 3.943102 
470 3.923750 
471 3.641318 
472 3.635744 
473 3.697435 
474 3.757582 
475 3.638279 
476 3.871081 
477 3.744558 
478 3.993274 
479 3.872918 
480 3.822953 
481 3.757770 
482 3.651208 
483 3.666416 
484 3.816829 
485 3.766943 
486 3.922235 
487 3.803808 
488 3.722003 
489 3.856912 
490 3.763704 
491 3.645373 
492 3.728269 
493 3.904974 
494 3.708483 
495 3.759546 
496 3.912719 
497 3.713258 
498 3.995615 
499 3.948590 
500 3.799492 
501 3.900882 
502 3.738322 
503 3.952475 
504 3.826946 
505 3.830726 
506 3.764499 
507 3.843313 
508 3.895418 
509 3.764138 
510 3.905058 
511 3.808094 
512 3.781145 
513 3.682021 
514 3.798360 
515 3.902625 
516 3.878279 
517 3.584835 
518 3.721740 
519 3.842293 
520 3.868298 
521 3.957371 
522 3.675016 
523 3.716591 
524 3.704443 
525 3.884058 
526 3.753887 
527 3.965857 
528 3.828760 
529 3.787866 
530 3.637351 
531 3.955862 
532 3.768185 
533 3.767494 
534 3.771008 
535 4.016358 
536 3.884003 
537 3.802494 
538 3.865760 
539 3.828273 
540 3.854518 
541 4.038206 
542 4.004829 
543 3.828869 
544 3.774486 
545 3.820433 
546 3.761526 
547 3.733308 
548 3.941847 
549 3.920640 
550 3.861863 
551 3.856096 
552 3.851383 
553 3.728883 
554 3.800169 
555 3.716035 
556 3.799618 
557 3.794975 
558 3.728979 
559 3.737021 
560 3.851901 
561 3.970263 
562 3.949248 
563 3.927209 
564 3.852352 
565 3.735487 
566 4.026410 
567 3.937506 
568 3.936368 
569 3.870483 
570 3.706180 
571 3.854899 
572 3.970575 
573 3.898170 
574 3.685611 
575 3.974104 
576 3.945853 
577 3.948330 
578 3.791812 
579 3.790878 
580 3.833043 
581 3.892730 
582 3.895062 
583 3.870286 
584 4.158665 
585 3.962140 
586 3.878070 
587 3.730041 
588 3.918387 
589 3.920410 
590 3.515950 
591 3.625756 
592 3.702545 
593 3.876772 
594 3.514138 
595 3.613035 
596 3.525951 
597 4.179981 
598 3.923316 
599 4.034711 
600 4.074126 
601 3.967280 
602 3.820461 
603 3.860187 
604 3.800258 
605 3.905240 
606 3.855513 
607 3.814441 
608 3.740328 
609 3.919925 
610 3.946195 
611 4.032165 
612 3.803087 
613 3.790323 
614 3.889642 
615 3.882576 
616 3.952723 
617 3.808069 
618 3.900943 
619 3.869372 
620 3.987813 
621 3.891024 
622 4.005768 
623 3.994864 
624 3.785342 
625 3.858473 
626 3.941374 
627 3.692425 
628 3.870725 
629 3.973410 
630 3.862984 
631 3.799497 
632 3.792687 
633 3.737015 
634 3.941664 
635 3.899623 
636 3.618661 
637 3.826259 
638 3.956830 
639 4.021410 
640 3.883150 
641 3.787980 
642 3.877834 
643 4.012089 
644 3.950810 
645 3.741493 
646 3.851522 
647 3.905505 
648 3.725602 
649 3.896486 
650 3.730336 
651 3.864699 
652 3.844596 
653 3.866428 
654 3.850151 
655 3.723016 
656 3.746568 
657 4.055564 
658 3.740185 
659 3.828480 
660 4.050126 
661 3.879305 
662 3.801092 
663 3.795098 
664 3.789189 
665 3.778773 
666 3.936699 
667 3.710149 
668 3.767443 
669 3.865123 
670 4.035834 
671 3.918541 
672 3.971622 
673 3.791669 
674 3.597636 
675 4.077741 
676 3.767729 
677 3.820956 
678 3.824819 
679 3.843173 
680 4.087819 
681 4.068748 
682 3.800976 
683 3.789941 
684 3.817466 
685 3.852664 
686 3.734255 
687 3.911992 
688 3.917102 
689 3.810654 
690 3.764415 
691 3.818242 
692 3.864854 
693 3.852901 
694 3.826610 
695 3.753227 
696 3.965970 
697 3.860461 
698 3.790318 
699 3.878062 
700 3.925733 
701 3.955259 
702 3.914078 
703 4.062723 
704 3.898726 
705 3.799478 
706 3.901786 
707 4.064090 
708 3.899248 
709 3.857622 
710 4.032671 
711 3.812001 
712 3.824741 
713 3.751654 
714 4.172128 
715 3.729620 
716 4.049974 
717 3.965230 
718 3.757025 
719 3.782418 
720 3.851819 
721 3.999629 
722 3.799418 
723 3.803030 
724 3.782503 
725 3.810491 
726 3.918757 
727 4.022941 
728 3.706775 
729 3.795373 
730 3.808529 
731 3.811322 
732 3.952074 
733 3.711899 
734 4.011680 
735 3.817685 
736 3.982823 
737 3.824387 
738 3.879766 
739 4.134790 
740 4.013702 
741 3.718992 
742 3.852312 
743 3.855697 
744 3.817798 
745 3.952455 
746 3.824874 
747 4.025711 
748 3.797992 
749 3.892601 
750 3.919111 
751 3.838823 
752 3.796929 
753 3.668576 
754 3.766288 
755 3.837937 
756 3.723023 
757 3.807358 
758 3.863777 
759 3.898479 
760 3.938412 
761 3.796594 
762 3.717496 
763 3.836786 
764 3.720551 
765 3.964425 
766 3.836794 
767 3.828790 
768 3.773113 
769 3.749816 
770 3.919546 
771 3.822661 
772 3.870162 
773 3.910674 
774 3.902721 
775 3.829860 
776 3.943284 
777 3.669816 
778 3.905179 
779 3.744495 
780 3.866666 
781 4.022266 
782 3.928134 
783 3.841875 
784 3.756490 
785 3.878990 
786 3.918757 
787 3.984405 
788 3.924770 
789 3.769580 
790 3.810790 
791 4.030334 
792 3.902351 
793 3.822577 
794 4.071119 
795 3.724694 
796 3.773480 
797 3.849875 
798 3.879899 
799 3.783567 
800 3.926043 
801 3.902404 
802 3.678233 
803 3.953238 
804 3.812774 
805 3.809262 
806 3.949958 
807 3.773376 
808 3.611409 
809 3.802598 
810 3.635772 
811 3.785315 
812 3.823003 
813 3.782094 
814 3.838771 
815 3.789604 
816 3.900153 
817 3.721082 
818 3.885807 
819 4.074049 
820 3.809844 
821 3.792105 
822 3.764592 
823 3.753017 
824 3.747995 
825 3.741889 
826 4.046137 
827 3.855819 
828 3.818707 
829 3.813582 
830 3.897497 
831 3.709371 
832 3.874336 
833 3.893674 
834 4.009047 
835 3.864403 
836 3.871318 
837 3.824453 
838 3.786952 
839 3.955528 
840 3.811090 
841 3.985021 
842 3.887937 
843 3.763050 
844 4.022357 
845 3.815764 
846 3.842401 
847 3.957854 
848 3.812751 
849 3.915899 
850 3.888088 
851 3.958261 
852 3.834399 
853 3.865751 
854 3.885803 
855 3.736459 
856 3.688091 
857 3.841581 
858 3.699257 
859 3.840731 
860 3.899517 
861 3.668928 
862 3.735487 
863 3.771996 
864 3.595871 
865 3.744393 
866 4.032810 
867 3.746257 
868 3.867049 
869 3.749733 
870 3.757090 
871 3.911699 
872 3.831517 
873 3.906633 
874 3.944150 
875 3.861475 
876 3.791168 
877 3.851508 
878 3.666175 
879 3.839127 
880 3.868029 
881 3.865748 
882 3.822506 
883 3.823200 
884 3.822303 
885 3.846237 
886 3.770514 
887 3.631412 
888 3.961260 
889 3.711978 
890 3.825239 
891 3.719229 
892 3.895490 
893 3.848482 
894 3.694706 
895 3.781775 
896 3.729251 
897 3.885941 
898 3.825408 
899 4.018913 
900 3.894716 
901 3.879363 
902 3.787672 
903 3.805175 
904 3.802793 
905 3.767165 
906 4.033780 
907 3.903344 
908 3.804317 
909 3.865033 
910 3.978800 
911 3.741323 
912 3.917932 
913 3.845281 
914 3.913286 
915 3.720132 
916 3.836303 
917 3.857645 
918 3.965069 
919 3.930722 
920 3.815214 
921 3.796652 
922 3.534967 
923 3.749192 
924 3.901309 
925 3.904857 
926 3.732366 
927 3.835928 
928 3.913464 
929 3.931118 
930 3.875612 
931 3.888751 
932 3.883215 
933 3.974433 
934 3.919426 
935 4.074180 
936 3.908891 
937 3.973292 
938 3.875587 
939 4.006032 
940 3.941220 
941 3.752392 
942 3.673663 
943 3.757352 
944 4.145216 
945 3.882920 
946 3.911378 
947 3.852084 
948 3.894836 
949 3.833064 
950 3.920943 
951 3.697712 
952 3.952215 
953 3.845725 
954 3.790048 
955 3.958869 
956 3.794422 
957 3.721787 
958 3.842564 
959 4.044662 
960 3.695365 
961 3.787566 
962 3.885368 
963 4.030110 
964 3.820762 
965 3.898717 
966 3.983759 
967 4.034225 
968 3.904085 
969 3.934060 
970 3.872894 
971 3.887707 
972 3.939340 
973 3.895535 
974 3.915749 
975 3.895559 
976 3.763031 
977 3.817841 
978 3.831479 
979 3.790616 
980 3.979069 
981 3.676645 
982 3.759457 
983 3.908733 
984 3.895890 
985 3.861254 
986 3.854112 
987 3.996437 
988 3.844921 
989 3.824544 
990 3.815206 
991 3.851223 
992 3.970997 
993 4.009653 
994 3.790620 
995 3.653703 
996 3.879842 
997 4.056998 
998 3.416471 
999 3.924872 
1000 3.844918 
1001 3.863443 
1002 3.681198 
1003 3.958590 
1004 3.921795 
1005 3.705301 
1006 4.018149 
1007 3.901250 
1008 3.873740 
1009 3.898635 
1010 3.672767 
1011 3.877029 
1012 3.678968 
1013 3.796668 
1014 3.830372 
1015 3.805944 
1016 3.701306 
1017 3.617483 
1018 3.748285 
1019 3.735871 
1020 3.843765 
1021 3.787034 
1022 3.818763 
1023 3.687805 
1024 3.814570 
1025 3.701340 
1026 3.938029 
1027 3.864042 
1028 3.863999 
1029 3.670638 
1030 3.723718 
1031 4.049368 
1032 3.899343 
1033 3.777008 
1034 3.768921 
1035 3.722918 
1036 3.841389 
1037 3.904187 
1038 3.998956 
1039 3.865123 
1040 3.781508 
1041 3.904042 
1042 3.836798 
1043 3.908963 
1044 3.874511 
1045 3.890693 
1046 3.832586 
1047 3.830149 
1048 3.906244 
1049 3.690142 
1050 3.869478 
1051 3.852563 
1052 3.921537 
1053 3.821657 
1054 3.865969 
1055 3.894643 
1056 3.777958 
1057 3.896564 
1058 3.696908 
1059 3.678689 
1060 3.799496 
1061 3.894846 
1062 3.804065 
1063 3.777141 
1064 3.992174 
1065 3.879116 
1066 3.984496 
1067 3.799071 
1068 3.855024 
1069 3.653582 
1070 3.942112 
1071 3.870890 
1072 4.020525 
1073 3.610869 
1074 3.867260 
1075 3.720890 
1076 3.863119 
1077 3.813033 
1078 3.797356 
1079 3.829668 
1080 4.010834 
1081 3.817504 
1082 3.818960 
1083 3.628258 
1084 3.796683 
1085 3.811965 
1086 3.866087 
1087 3.882647 
1088 4.046763 
1089 3.930090 
1090 3.837254 
1091 3.720933 
1092 3.849408 
1093 4.013172 
1094 3.664516 
1095 3.790735 
1096 3.781743 
1097 3.787230 
1098 3.588593 
1099 4.014616 
1100 3.904274 
1101 3.932515 
1102 3.906563 
1103 3.754354 
1104 3.898263 
1105 3.889739 
1106 3.685881 
1107 3.889854 
1108 3.790461 
1109 3.751640 
1110 4.005259 
1111 3.811232 
1112 3.682263 
1113 3.956606 
1114 3.860644 
1115 3.938408 
1116 3.781273 
1117 3.821086 
1118 3.863478 
1119 3.730875 
1120 3.818593 
1121 3.854979 
1122 3.884033 
1123 3.862872 
1124 3.757447 
1125 3.972380 
1126 3.820124 
1127 3.685266 
1128 3.793683 
1129 3.895361 
1130 3.833882 
1131 3.717782 
1132 3.837817 
1133 3.770457 
1134 3.864914 
1135 3.982465 
1136 3.729725 
1137 4.010415 
1138 3.910292 
1139 3.771834 
1140 3.738374 
1141 3.962556 
1142 3.614080 
1143 3.953066 
1144 3.951743 
1145 3.981491 
1146 3.964308 
1147 3.848606 
1148 3.719645 
1149 3.846550 
1150 3.819621 
1151 3.904359 
1152 3.878603 
1153 3.943797 
1154 3.963838 
1155 3.960027 
1156 3.917631 
1157 3.946019 
1158 4.272021 
1159 4.020113 
1160 3.880859 
1161 3.945086 
1162 3.820028 
1163 3.850032 
1164 3.758942 
1165 3.887551 
1166 3.822144 
1167 3.825218 
1168 3.846135 
1169 3.782132 
1170 3.824769 
1171 3.945260 
1172 3.819818 
1173 3.754903 
1174 3.865649 
1175 3.977117 
1176 3.792314 
1177 3.676575 
1178 3.760487 
1179 4.235928 
1180 3.823087 
1181 3.752579 
1182 3.788945 
1183 3.745010 
1184 3.746573 
1185 3.846557 
1186 3.803661 
1187 3.822242 
1188 3.744425 
1189 3.749669 
1190 3.708038 
1191 3.659778 
1192 3.732371 
1193 3.786268 
1194 3.791054 
1195 3.703660 
1196 3.908050 
1197 3.770414 
1198 3.898518 
1199 3.849113 
1200 3.966535 
1201 3.816182 
1202 3.607691 
1203 3.916768 
1204 3.702099 
1205 3.733034 
1206 3.825289 
1207 3.900651 
1208 3.920445 
1209 4.025109 
1210 3.817590 
1211 3.819948 
1212 3.944163 
1213 3.807178 
1214 3.851674 
1215 3.947661 
1216 3.884562 
1217 3.846528 
1218 4.004237 
1219 3.702309 
1220 3.816648 
1221 3.881637 
1222 3.875776 
1223 3.948040 
1224 3.846291 
1225 3.883165 
1226 3.937141 
1227 4.079056 
1228 3.879967 
1229 3.817611 
1230 3.893637 
1231 3.862623 
1232 3.827965 
1233 3.784414 
1234 3.843043 
1235 3.872899 
1236 4.030877 
1237 3.785629 
1238 3.868070 
1239 3.826853 
1240 3.987674 
1241 3.798842 
1242 3.940254 
1243 3.746981 
1244 3.807347 
1245 3.834336 
1246 3.896781 
1247 3.805783 
1248 3.743678 
1249 3.811904 
1250 3.714086 
1251 3.897911 
1252 3.758415 
1253 3.914661 
1254 3.977761 
1255 3.830134 
1256 3.969284 
1257 3.943178 
1258 3.878945 
1259 3.612229 
1260 3.655362 
1261 3.800870 
1262 3.779594 
1263 4.071381 
1264 3.676957 
1265 3.838083 
1266 3.760077 
1267 3.662361 
1268 3.774070 
1269 3.797281 
1270 3.854071 
1271 3.802653 
1272 3.793150 
1273 3.925995 
1274 3.891442 
1275 3.811865 
1276 3.893936 
1277 3.963985 
1278 3.507780 
1279 3.798214 
1280 3.949824 
1281 3.855547 
1282 3.756629 
1283 3.730391 
1284 3.655375 
1285 3.857038 
1286 3.816675 
1287 3.778429 
1288 3.974509 
1289 3.851519 
1290 3.822703 
1291 3.766735 
1292 3.799012 
1293 3.884136 
1294 3.793572 
1295 3.779447 
1296 3.650354 
1297 3.749851 
1298 3.842823 
1299 3.955018 
1300 3.825132 
1301 3.830015 
1302 3.879576 
1303 3.885058 
1304 3.941241 
1305 3.862687 
1306 3.878866 
1307 3.925068 
1308 3.880397 
1309 3.893379 
1310 3.923228 
1311 3.807184 
1312 3.901070 
1313 3.908623 
1314 3.891804 
1315 3.849467 
1316 3.775664 
1317 3.786281 
1318 3.743893 
1319 3.900477 
1320 3.828860 
1321 3.808641 
1322 3.796601 
1323 3.946089 
1324 3.733812 
1325 3.800127 
1326 3.907737 
1327 3.872226 
1328 3.763926 
1329 3.896584 
1330 3.927525 
1331 3.966265 
1332 3.880601 
1333 3.858426 
1334 3.788420 
1335 3.957577 
1336 3.992153 
1337 3.980951 
1338 3.914561 
1339 3.865664 
1340 3.836235 
1341 3.870611 
1342 3.908015 
1343 4.155594 
1344 3.742511 
1345 4.034805 
1346 3.897441 
1347 4.040909 
1348 3.820433 
1349 3.742763 
1350 3.729752 
1351 3.717106 
1352 3.691159 
1353 3.865010 
1354 3.789674 
1355 3.877912 
1356 3.743353 
1357 3.941989 
1358 3.862218 
1359 3.776740 
1360 3.753326 
1361 3.809114 
1362 3.764255 
1363 3.872275 
1364 3.941041 
1365 3.886377 
1366 3.802248 
1367 3.839027 
1368 3.803380 
1369 3.689734 
1370 3.952575 
1371 3.970072 
1372 3.895541 
1373 3.820218 
1374 3.721430 
1375 3.831983 
1376 3.883426 
1377 3.804658 
1378 3.894465 
1379 3.777725 
1380 3.770815 
1381 3.922249 
1382 4.012738 
1383 3.629685 
1384 3.864472 
1385 3.815438 
1386 3.711905 
1387 3.742625 
1388 3.741191 
1389 3.776632 
1390 3.713974 
1391 3.731037 
1392 3.705166 
1393 3.947786 
1394 3.939694 
1395 3.852584 
1396 4.002099 
1397 3.858326 
1398 3.976309 
1399 3.743513 
1400 3.704850 
1401 3.851806 
1402 3.826247 
1403 3.936074 
1404 3.946028 
1405 3.832689 
1406 3.825979 
1407 3.935349 
1408 3.946463 
1409 3.780422 
1410 3.906459 
1411 3.912988 
1412 4.084566 
1413 3.918592 
1414 3.905403 
1415 4.027605 
1416 3.771494 
1417 3.945467 
1418 3.747037 
1419 3.749643 
1420 3.858028 
1421 3.737349 
1422 3.838305 
1423 4.007249 
1424 3.896433 
1425 3.901405 
1426 3.924128 
1427 4.025093 
1428 3.985144 
1429 3.771986 
1430 4.107774 
1431 3.811995 
1432 3.811494 
1433 3.837275 
1434 3.894517 
1435 3.817548 
1436 4.049314 
1437 3.849218 
1438 3.814246 
1439 3.751902 
1440 3.860670 
1441 3.952693 
1442 3.931593 
1443 3.814962 
1444 3.843298 
1445 3.877076 
1446 3.929559 
1447 3.679450 
1448 3.752693 
1449 3.713208 
1450 3.799223 
1451 3.799397 
1452 3.705478 
1453 3.839714 
1454 3.672065 
1455 3.631736 
1456 3.803139 
1457 3.864273 
1458 3.743516 
1459 3.942147 
1460 3.843866 
1461 3.640705 
1462 4.065342 
1463 3.952418 
1464 3.946646 
1465 3.939445 
1466 3.837216 
1467 3.844027 
1468 3.835136 
1469 3.918980 
1470 3.939796 
1471 3.831012 
1472 3.936330 
1473 3.853024 
1474 3.796117 
1475 3.687732 
1476 3.859078 
1477 3.889009 
1478 3.655413 
1479 3.815873 
1480 3.793397 
1481 3.704839 
1482 3.860202 
1483 3.915164 
1484 3.766740 
1485 3.732354 
1486 3.915663 
1487 3.868684 
1488 3.884924 
1489 3.674030 
1490 3.775985 
1491 3.935704 
1492 3.929512 
1493 3.829360 
1494 3.865030 
1495 3.814527 
1496 3.753034 
1497 3.936236 
1498 3.932372 
1499 3.722540 
1500 3.828243 
1501 3.821244 
1502 3.848320 
1503 3.740287 
1504 3.837032 
1505 3.786955 
1506 3.732221 
1507 3.903633 
1508 3.930764 
1509 3.903839 
1510 3.709041 
1511 3.939260 
1512 3.607071 
1513 3.517701 
1514 3.757834 
1515 3.418029 
1516 3.768080 
1517 3.920414 
1518 3.949896 
1519 3.899414 
1520 4.166368 
1521 3.717953 
1522 3.593989 
1523 3.963716 
1524 3.869466 
1525 3.879061 
1526 3.891127 
1527 3.828588 
1528 3.944709 
1529 3.618940 
1530 3.831335 
1531 3.635371 
1532 3.713278 
1533 3.925113 
1534 3.932683 
1535 3.727380 
1536 3.995878 
1537 3.703088 
1538 3.670809 
1539 3.781705 
1540 3.791940 
1541 3.747296 
1542 3.755620 
1543 3.723489 
1544 3.951272 
1545 3.871754 
1546 3.823287 
1547 3.864648 
1548 3.958838 
1549 3.978231 
1550 3.969854 
1551 3.883890 
1552 4.006632 
1553 4.063088 
1554 3.746564 
1555 3.970554 
1556 3.590551 
1557 3.782923 
1558 3.920684 
1559 3.880420 
1560 3.751599 
1561 3.718551 
1562 3.839194 
1563 3.886331 
1564 3.791461 
1565 3.689326 
1566 3.882050 
1567 3.936656 
1568 3.821627 
1569 3.808230 
1570 3.791471 
1571 3.981819 
1572 3.895227 
1573 3.876886 
1574 3.833899 
1575 3.820028 
1576 3.856698 
1577 3.874433 
1578 3.632817 
1579 3.938149 
1580 3.865433 
1581 3.885028 
1582 3.836943 
1583 3.887762 
1584 4.103495 
1585 3.893399 
1586 3.823778 
1587 3.735777 
1588 3.851345 
1589 3.867939 
1590 3.997235 
1591 4.024185 
1592 3.770477 
1593 3.846630 
1594 3.901222 
1595 3.823478 
1596 4.019674 
1597 3.818121 
1598 3.854357 
1599 3.820785 
1600 3.751925 
1601 3.816734 
1602 3.631497 
1603 3.935756 
1604 3.949314 
1605 3.838261 
1606 3.797098 
1607 3.802009 
1608 3.741259 
1609 3.836461 
1610 3.837605 
1611 3.776759 
1612 3.756930 
1613 3.953718 
1614 3.766546 
1615 3.755012 
1616 3.810159 
1617 3.891109 
1618 3.900334 
1619 3.919792 
1620 3.869919 
1621 3.807323 
1622 3.738280 
1623 3.891738 
1624 3.829896 
1625 3.756249 
1626 3.797252 
1627 3.935389 
1628 3.304927 
1629 3.760075 
1630 3.744111 
1631 3.885288 
1632 3.736871 
1633 3.784488 
1634 3.809729 
1635 3.822019 
1636 3.814612 
1637 3.755590 
1638 3.870878 
1639 3.638597 
1640 4.116098 
1641 3.918342 
1642 3.889983 
1643 3.768732 
1644 3.867786 
1645 3.735501 
1646 3.823747 
1647 3.681921 
1648 3.999146 
1649 3.942446 
1650 3.768589 
1651 3.883484 
1652 3.765400 
1653 3.786852 
1654 3.971712 
1655 3.907225 
1656 3.794408 
1657 3.816936 
1658 3.693465 
1659 3.680783 
1660 3.850153 
1661 3.871063 
1662 3.786989 
1663 3.835443 
1664 3.783854 
1665 3.833594 
1666 3.657675 
1667 4.019227 
1668 3.639757 
1669 3.699352 
1670 3.876456 
1671 3.832514 
1672 3.900517 
1673 3.585362 
1674 3.708032 
1675 3.780367 
1676 3.774648 
1677 3.727180 
1678 3.904015 
1679 3.723257 
1680 3.785324 
1681 4.018814 
1682 3.799046 
1683 3.872028 
1684 3.739557 
1685 3.843114 
1686 3.633361 
1687 3.882377 
1688 3.913484 
1689 3.836339 
1690 3.763755 
1691 3.774253 
1692 3.824851 
1693 3.684212 
1694 3.818859 
1695 3.807318 
1696 3.793794 
1697 3.943159 
1698 3.752630 
1699 3.983401 
1700 3.696427 
1701 3.840189 
1702 3.822430 
1703 3.880750 
1704 4.028703 
1705 3.877460 
1706 3.706218 
1707 4.067675 
1708 3.870514 
1709 3.732227 
1710 3.762062 
1711 4.019346 
1712 3.976511 
1713 3.949289 
1714 3.793611 
1715 3.911268 
1716 3.970583 
1717 3.802669 
1718 3.918370 
1719 3.850728 
1720 3.859950 
1721 3.807704 
1722 3.821185 
1723 3.835564 
1724 3.700166 
1725 3.737607 
1726 3.809140 
1727 3.792079 
1728 3.889448 
1729 3.722887 
1730 3.771977 
1731 3.853687 
1732 3.833552 
1733 3.839328 
1734 3.817502 
1735 3.789375 
1736 3.956479 
1737 3.718615 
1738 3.798237 
1739 4.004992 
1740 3.935538 
1741 3.856064 
1742 3.851677 
1743 3.827797 
1744 3.838763 
1745 3.841914 
1746 3.970290 
1747 3.796276 
1748 3.889552 
1749 3.902676 
1750 3.929178 
1751 3.827402 
1752 3.782126 
1753 3.734704 
1754 4.073952 
1755 4.089988 
1756 4.026245 
1757 3.884735 
1758 3.812658 
1759 3.703897 
1760 3.878285 
1761 3.708893 
1762 3.881166 
1763 3.824418 
1764 3.828100 
1765 3.790899 
1766 3.572971 
1767 3.821680 
1768 3.802215 
1769 3.811369 
1770 3.877146 
1771 3.870979 
1772 3.901839 
1773 3.680927 
1774 3.564091 
1775 3.563543 
1776 3.707487 
1777 3.820052 
1778 3.920954 
1779 3.711385 
1780 3.832840 
1781 3.836688 
1782 3.807213 
1783 3.750339 
1784 3.934272 
1785 3.748422 
1786 3.764812 
1787 3.978212 
1788 4.018336 
1789 3.953873 
1790 3.875528 
1791 3.934238 
1792 3.855080 
1793 3.864908 
1794 3.795757 
1795 3.796549 
1796 3.782250 
1797 3.974333 
1798 3.777205 
1799 3.770042 
1800 3.687355 
1801 3.705108 
1802 3.788114 
1803 3.760642 
1804 3.753292 
1805 3.858595 
1806 3.761020 
1807 3.876250 
1808 3.820877 
1809 3.861105 
1810 3.807235 
1811 3.841077 
1812 3.739012 
1813 3.948674 
1814 4.018486 
1815 3.726285 
1816 3.917471 
1817 3.813497 
1818 3.832418 
1819 3.904305 
1820 3.760693 
1821 3.965707 
1822 3.831529 
1823 3.991975 
1824 3.840102 
1825 4.106242 
1826 3.566747 
1827 3.833992 
1828 4.008712 
1829 3.767955 
1830 3.833031 
1831 4.022367 
1832 3.977843 
1833 3.991072 
1834 3.875983 
1835 3.788701 
1836 3.881795 
1837 3.721308 
1838 3.925632 
1839 3.609685 
1840 3.799118 
1841 3.745925 
1842 3.794277 
1843 3.825981 
1844 3.852279 
1845 3.814045 
1846 3.653263 
1847 3.761921 
1848 3.773499 
1849 3.552615 
1850 3.744688 
1851 3.769234 
1852 3.860464 
1853 3.766557 
1854 3.733183 
1855 3.746196 
1856 3.845240 
1857 3.852764 
1858 3.813474 
1859 3.836816 
1860 3.831336 
1861 3.860453 
1862 3.810243 
1863 4.018683 
1864 3.884295 
1865 3.901408 
1866 3.946803 
1867 4.014599 
1868 3.634870 
1869 4.009361 
1870 3.755308 
1871 3.803286 
1872 3.832098 
1873 3.860858 
1874 3.823855 
1875 3.822491 
1876 3.766481 
1877 3.802823 
1878 3.773765 
1879 3.786533 
1880 3.922358 
1881 3.876353 
1882 3.975447 
1883 3.771229 
1884 3.893156 
1885 3.965510 
1886 3.746600 
1887 3.749453 
1888 3.835072 
1889 3.836040 
1890 3.944110 
1891 3.897502 
1892 3.952878 
1893 3.795083 
1894 3.826971 
1895 3.857014 
1896 3.856031 
1897 3.820223 
1898 3.894266 
1899 4.005545 
1900 3.918585 
1901 4.078745 
1902 3.504498 
1903 3.959539 
1904 3.832702 
1905 3.768582 
1906 4.001478 
1907 3.939596 
1908 3.842647 
1909 3.928648 
1910 3.882974 
1911 3.773930 
1912 3.933387 
1913 3.974554 
1914 3.802006 
1915 3.828233 
1916 3.974148 
1917 3.635160 
1918 3.901791 
1919 3.777538 
1920 3.779889 
1921 3.805997 
1922 3.973294 
1923 3.777613 
1924 3.813552 
1925 3.776642 
1926 3.757239 
1927 3.490273 
1928 3.979255 
1929 3.969627 
1930 3.858325 
1931 3.879249 
1932 3.712124 
1933 3.780413 
1934 3.853150 
1935 3.738635 
1936 3.921033 
1937 3.736591 
1938 4.021092 
1939 3.651179 
1940 3.576264 
1941 3.945586 
1942 3.984017 
1943 4.016874 
1944 3.967875 
1945 3.750435 
1946 4.035673 
1947 3.827782 
1948 3.745489 
1949 3.768554 
1950 3.918972 
1951 4.007765 
1952 4.010884 
1953 3.855493 
1954 3.998017 
1955 3.950253 
1956 3.924162 
1957 3.833735 
1958 3.820745 
1959 3.894289 
1960 3.794330 
1961 3.674568 
1962 4.018688 
1963 3.719209 
1964 3.815623 
1965 3.882606 
1966 3.906336 
1967 3.743486 
1968 3.784466 
1969 3.781031 
1970 3.946451 
1971 3.878875 
1972 3.833094 
1973 3.917961 
1974 3.737231 
1975 3.914548 
1976 3.724508 
1977 3.828856 
1978 3.915911 
1979 3.811943 
1980 4.180498 
1981 3.936549 
1982 4.002412 
1983 3.921733 
1984 3.740805 
1985 3.969970 
1986 3.808448 
1987 3.848935 
1988 3.945886 
1989 3.979881 
1990 4.000686 
1991 3.951172 
1992 3.865492 
1993 3.856883 
1994 3.707281 
1995 3.808864 
1996 3.760737 
1997 3.937933 
1998 3.814085 
1999 4.009281 
2000 3.849386 
2001 3.983806 
2002 3.828997 
2003 3.973781 
2004 3.818901 
2005 3.919884 
2006 3.796096 
2007 3.808516 
2008 3.935471 
2009 4.087661 
2010 3.737641 
2011 4.081462 
2012 3.773067 
2013 3.931237 
2014 3.885309 
2015 3.798303 
2016 3.908759 
2017 3.897167 
2018 3.708949 
2019 3.814146 
2020 4.025644 
2021 3.838200 
2022 4.047131 
2023 3.817357 
2024 4.091651 
2025 3.803456 
2026 3.761673 
2027 3.782769 
2028 3.863079 
2029 3.929461 
2030 4.064582 
2031 3.807603 
2032 3.960060 
2033 3.891435 
2034 3.800676 
2035 3.912685 
2036 4.047010 
2037 3.892258 
2038 3.874877 
2039 3.921512 
2040 3.769241 
2041 3.915782 
2042 3.790513 
2043 3.755040 
2044 4.078266 
2045 3.763638 
2046 3.847562 
2047 3.923877 
2048 3.843547 
2049 3.840878 
2050 4.126778 
2051 3.794471 
2052 4.026262 
2053 3.825938 
2054 3.831730 
2055 3.939343 
2056 3.876676 
2057 3.874585 
2058 3.776011 
2059 4.055820 
2060 3.931240 
2061 3.897266 
2062 3.862556 
2063 3.726372 
2064 3.617077 
2065 3.885435 
2066 3.933289 
2067 3.800581 
2068 3.749715 
2069 3.935887 
2070 3.995941 
2071 3.807318 
2072 3.799638 
2073 3.633783 
2074 3.915819 
2075 3.709908 
2076 3.642366 
2077 3.815277 
2078 3.860333 
2079 3.777942 
2080 3.853253 
2081 3.800678 
2082 3.858503 
2083 3.704207 
2084 3.744311 
2085 3.790825 
2086 3.794881 
2087 3.923096 
2088 3.887272 
2089 3.804801 
2090 3.669027 
2091 3.895895 
2092 3.732628 
2093 3.797200 
2094 3.812545 
2095 3.929613 
2096 3.957619 
2097 3.914810 
2098 3.934944 
2099 3.988601 
2100 3.655657 
2101 3.738627 
2102 4.037765 
2103 3.976475 
2104 3.912989 
2105 3.852258 
2106 3.966095 
2107 3.747284 
2108 3.801402 
2109 4.069483 
2110 3.737195 
2111 3.835756 
2112 3.824354 
2113 3.955658 
2114 3.825689 
2115 3.832407 
2116 3.832076 
2117 3.818214 
2118 3.990541 
2119 3.778362 
2120 3.739236 
2121 3.961301 
2122 3.737050 
2123 4.078122 
2124 3.874004 
2125 3.941007 
2126 3.858935 
2127 3.784041 
2128 3.869153 
2129 3.764144 
2130 3.796694 
2131 3.835650 
2132 4.139881 
2133 3.953189 
2134 3.947309 
2135 3.890314 
2136 3.949572 
2137 3.968195 
2138 3.807437 
2139 3.890408 
2140 3.735326 
2141 3.819408 
2142 3.765046 
2143 4.097714 
2144 3.971887 
2145 3.806970 
2146 3.812669 
2147 3.849329 
2148 3.880412 
2149 3.686034 
2150 3.789953 
2151 3.859734 
2152 3.719235 
2153 3.833987 
2154 3.856777 
2155 3.775942 
2156 3.850122 
2157 3.836876 
2158 3.734319 
2159 3.747836 
2160 3.898522 
2161 3.809300 
2162 3.868491 
2163 3.874744 
2164 3.938383 
2165 3.963777 
2166 3.871163 
2167 3.988802 
2168 3.790823 
2169 3.689845 
2170 3.862949 
2171 3.807212 
2172 3.885953 
2173 3.677988 
2174 3.849593 
2175 3.974459 
2176 3.731636 
2177 3.845050 
2178 3.695523 
2179 3.973325 
2180 3.755306 
2181 4.135609 
2182 3.859559 
2183 3.618973 
2184 3.693226 
2185 3.688828 
2186 3.885036 
2187 3.749963 
2188 3.826314 
2189 3.909765 
2190 3.700320 
2191 3.737728 
2192 3.882477 
2193 3.909888 
2194 3.896267 
2195 3.931947 
2196 3.865831 
2197 3.978264 
2198 3.850604 
2199 3.952958 
2200 3.838317 
2201 3.728166 
2202 3.818034 
2203 3.865169 
2204 3.804218 
2205 3.927292 
2206 3.815822 
2207 3.686598 
2208 3.756224 
2209 3.883688 
2210 3.824801 
2211 3.994073 
2212 3.841342 
2213 3.776327 
2214 3.726588 
2215 3.780598 
2216 4.054694 
2217 3.742271 
2218 4.001729 
2219 3.993047 
2220 3.994792 
2221 3.914775 
2222 3.743773 
2223 4.088086 
2224 3.769171 
2225 4.075082 
2226 3.844789 
2227 3.806586 
2228 3.862371 
2229 4.064955 
2230 3.706132 
2231 3.665735 
2232 3.931704 
2233 3.930323 
2234 3.763393 
2235 3.800786 
2236 3.832926 
2237 3.744378 
2238 3.893003 
2239 3.847153 
2240 3.876787 
2241 3.791464 
2242 4.077052 
2243 3.874337 
2244 3.758250 
2245 3.866402 
2246 3.802994 
2247 3.772851 
2248 3.841132 
2249 3.967488 
2250 3.849553 
2251 3.752869 
2252 3.955376 
2253 4.130840 
2254 3.838075 
2255 3.869330 
2256 3.719468 
2257 3.778683 
2258 3.833398 
2259 4.085869 
2260 4.098844 
2261 3.824909 
2262 3.909063 
2263 4.240651 
2264 3.907232 
2265 3.956507 
2266 3.870187 
2267 3.707915 
2268 3.816746 
2269 3.853391 
2270 3.820998 
2271 3.715766 
2272 3.991495 
2273 3.821766 
2274 3.848888 
2275 3.848551 
2276 3.784758 
2277 3.872873 
2278 3.812826 
2279 3.766683 
2280 3.936275 
2281 3.621414 
2282 3.816892 
2283 3.831066 
2284 3.787256 
2285 3.881185 
2286 3.851090 
2287 3.746346 
2288 3.881769 
2289 3.711176 
2290 3.740658 
2291 3.685352 
2292 3.887393 
2293 4.086940 
2294 3.751693 
2295 3.795512 
2296 4.002086 
2297 3.715633 
2298 3.637416 
2299 3.845105 
2300 3.961267 
2301 4.016420 
2302 3.940495 
2303 3.890109 
2304 4.127499 
2305 3.850817 
2306 3.720881 
2307 3.832360 
2308 3.868741 
2309 3.723421 
2310 3.939131 
2311 3.935583 
2312 3.824872 
2313 3.801959 
2314 3.848772 
2315 3.806062 
2316 4.091565 
2317 3.839290 
2318 3.954890 
2319 4.026485 
2320 3.976137 
2321 3.851500 
2322 3.758061 
2323 3.841912 
2324 3.839100 
2325 4.013534 
2326 3.985631 
2327 4.044573 
2328 3.859612 
2329 3.842109 
2330 3.825052 
2331 3.814830 
2332 3.829469 
2333 3.870970 
2334 3.887268 
2335 3.918323 
2336 3.682249 
2337 3.789569 
2338 3.914582 
2339 3.832002 
2340 3.777035 
2341 3.745404 
2342 4.033160 
2343 4.069062 
2344 3.918889 
2345 3.899669 
2346 3.786932 
2347 4.223607 
2348 3.828286 
2349 3.738976 
2350 3.978374 
2351 3.835490 
2352 4.029260 
2353 3.651644 
2354 3.624569 
2355 3.729868 
2356 3.952818 
2357 3.773876 
2358 3.805830 
2359 3.862392 
2360 3.718199 
2361 3.867212 
2362 3.873355 
2363 3.906200 
2364 3.950341 
2365 3.829252 
2366 3.902875 
2367 3.949900 
2368 3.819937 
2369 3.982000 
2370 3.808601 
2371 3.761993 
2372 3.915618 
2373 3.792437 
2374 3.765182 
2375 3.858758 
2376 3.892521 
2377 3.665551 
2378 3.638316 
2379 4.002048 
2380 3.663424 
2381 3.885668 
2382 3.773946 
2383 3.829853 
2384 4.014042 
2385 3.554191 
2386 3.895466 
2387 4.043355 
2388 3.946906 
2389 3.916899 
2390 3.954216 
2391 3.687637 
2392 3.749460 
2393 3.897858 
2394 3.717682 
2395 3.990144 
2396 3.821500 
2397 3.836136 
2398 4.024387 
2399 3.815147 
2400 3.772783 
2401 3.834810 
2402 3.833527 
2403 3.841846 
2404 3.897723 
2405 3.784758 
2406 3.941267 
2407 3.707488 
2408 3.809459 
2409 3.798378 
2410 3.939658 
2411 3.855598 
2412 3.755709 
2413 3.971544 
2414 3.753427 
2415 3.906001 
2416 3.775044 
2417 3.798394 
2418 3.804699 
2419 3.970644 
2420 3.837425 
2421 3.783886 
2422 3.753073 
2423 3.812732 
2424 3.718590 
2425 3.855813 
2426 3.781211 
2427 3.718011 
2428 3.887105 
2429 3.781807 
2430 3.852014 
2431 4.119563 
2432 3.879044 
2433 3.816151 
2434 3.786862 
2435 3.732713 
2436 3.891124 
2437 3.876686 
2438 3.783803 
2439 3.843500 
2440 3.969423 
2441 3.829163 
2442 3.578497 
2443 3.852101 
2444 3.918136 
2445 3.924917 
2446 3.866429 
2447 3.885557 
2448 3.979274 
2449 3.716083 
2450 3.849791 
2451 3.799822 
2452 4.037953 
2453 3.815171 
2454 3.851815 
2455 4.085885 
2456 3.806079 
2457 3.772167 
2458 3.969528 
2459 3.815281 
2460 3.819338 
2461 3.770781 
2462 3.891351 
2463 3.812086 
2464 3.878716 
2465 3.852404 
2466 3.866699 
2467 4.040572 
2468 3.832531 
2469 3.831190 
2470 3.982312 
2471 3.788514 
2472 3.827757 
2473 3.827130 
2474 3.818645 
2475 3.897554 
2476 4.010311 
2477 4.105177 
2478 3.956557 
2479 3.785737 
2480 3.883007 
2481 3.894981 
2482 3.970037 
2483 3.949800 
2484 3.542953 
2485 3.689762 
2486 3.972826 
2487 4.095331 
2488 3.870940 
2489 3.807230 
2490 3.772041 
2491 3.842105 
2492 3.715571 
2493 3.877719 
2494 4.039487 
2495 3.731572 
2496 3.891063 
2497 3.882120 
2498 3.833826 
2499 3.801135 
2500 3.842051 
2501 3.755791 
2502 3.839216 
2503 4.064911 
2504 3.857187 
2505 3.926521 
2506 3.779004 
2507 3.995826 
2508 3.818039 
2509 3.861233 
2510 3.790320 
2511 3.759123 
2512 3.760425 
2513 3.940285 
2514 3.888272 
2515 3.834814 
2516 3.853040 
2517 3.803122 
2518 3.825470 
2519 3.910025 
2520 3.795246 
2521 3.937387 
2522 3.686991 
2523 3.803906 
2524 3.857514 
2525 3.984367 
2526 3.967343 
2527 3.843921 
2528 3.754433 
2529 4.044437 
2530 3.905794 
2531 3.908138 
2532 3.771711 
2533 3.740427 
2534 3.895234 
2535 3.977045 
2536 3.848668 
2537 3.936857 
2538 4.020314 
2539 3.849463 
2540 3.768869 
2541 3.827693 
2542 3.858160 
2543 3.680625 
2544 3.989212 
2545 3.838230 
2546 3.789820 
2547 3.920686 
2548 3.908933 
2549 3.791981 
2550 3.824342 
2551 3.880421 
2552 3.699727 
2553 3.790080 
2554 3.895543 
2555 3.884722 
2556 3.679063 
2557 4.100500 
2558 4.019813 
2559 3.963891 
2560 3.612498 
2561 3.882779 
2562 3.840386 
2563 3.912809 
2564 3.760962 
2565 3.954944 
2566 3.845628 
2567 3.823079 
2568 3.709567 
2569 3.735952 
2570 3.676733 
2571 3.870645 
2572 3.963305 
2573 3.922569 
2574 4.049514 
2575 4.002053 
2576 3.695411 
2577 3.753129 
2578 3.948172 
2579 3.793823 
2580 3.864366 
2581 3.658078 
2582 3.894250 
2583 3.756989 
2584 3.736098 
2585 3.977375 
2586 4.059947 
2587 3.741292 
2588 4.008709 
2589 4.136511 
2590 3.840941 
2591 3.859837 
2592 3.925610 
2593 3.813916 
2594 3.963148 
2595 3.822922 
2596 3.819484 
2597 3.945969 
2598 3.604956 
2599 3.774932 
2600 3.999607 
2601 4.008095 
2602 3.774170 
2603 3.868963 
2604 3.880005 
2605 3.836366 
2606 3.734575 
2607 3.764866 
2608 3.801093 
2609 3.894107 
2610 3.803261 
2611 3.890295 
2612 3.806138 
2613 4.018890 
2614 3.704517 
2615 3.765737 
2616 3.704209 
2617 3.796181 
2618 3.600280 
2619 3.983778 
2620 3.657054 
2621 3.579927 
2622 3.652603 
2623 3.672981 
2624 3.785203 
2625 3.680951 
2626 3.802151 
2627 3.516830 
2628 3.751556 
2629 3.706838 
2630 3.851207 
2631 3.784486 
2632 3.666214 
2633 3.810993 
2634 4.015807 
2635 3.791603 
2636 3.686424 
2637 3.824395 
2638 3.652423 
2639 3.847819 
2640 3.684731 
2641 3.787616 
2642 3.839385 
2643 3.909667 
2644 3.861373 
2645 3.951430 
2646 3.794097 
2647 3.945266 
2648 3.661022 
2649 3.896774 
2650 3.938452 
2651 3.913189 
2652 3.927358 
2653 3.825742 
2654 3.871021 
2655 3.717735 
2656 3.842876 
2657 3.802703 
2658 3.902999 
2659 4.047572 
2660 3.772266 
2661 3.798743 
2662 3.880946 
2663 3.546438 
2664 3.889228 
2665 3.985859 
2666 3.811785 
2667 3.926527 
2668 3.856030 
2669 3.861560 
2670 3.810325 
2671 3.876032 
2672 3.686100 
2673 3.626380 
2674 3.864235 
2675 3.827937 
2676 3.829543 
2677 3.909396 
2678 3.858341 
2679 3.705849 
2680 3.989605 
2681 3.713955 
2682 3.875341 
2683 3.908709 
2684 4.007042 
2685 3.668264 
2686 3.778257 
2687 4.003400 
2688 3.867425 
2689 3.900878 
2690 3.917466 
2691 4.011455 
2692 3.862569 
2693 3.952877 
2694 3.920718 
2695 3.910556 
2696 3.895025 
2697 3.820986 
2698 3.874876 
2699 3.847380 
2700 3.995299 
2701 3.760499 
2702 3.811544 
2703 3.737013 
2704 3.897740 
2705 4.266228 
2706 4.037339 
2707 3.943087 
2708 3.870989 
2709 3.893120 
2710 3.758727 
2711 3.867935 
2712 3.559133 
2713 3.884877 
2714 3.749161 
2715 3.886274 
2716 3.893869 
2717 3.777936 
2718 3.938125 
2719 3.808636 
2720 3.902599 
2721 3.837954 
2722 3.866901 
2723 3.734884 
2724 3.817775 
2725 3.784450 
2726 3.705437 
2727 3.666727 
2728 3.650534 
2729 3.613566 
2730 3.729339 
2731 3.856446 
2732 3.701280 
2733 3.829105 
2734 3.740957 
2735 3.763997 
2736 3.713517 
2737 3.773604 
2738 3.835309 
2739 3.706813 
2740 3.923615 
2741 3.845603 
2742 3.663102 
2743 3.761133 
2744 3.651505 
2745 3.633839 
2746 3.806527 
2747 3.715592 
2748 3.733923 
2749 3.560836 
2750 3.702607 
2751 3.697943 
2752 4.037233 
2753 3.852012 
2754 3.836538 
2755 3.947628 
2756 3.886128 
2757 3.760659 
2758 3.687644 
2759 4.040994 
2760 3.722108 
2761 3.752647 
2762 3.852038 
2763 3.865414 
2764 3.589765 
2765 3.920917 
2766 3.684428 
2767 3.781081 
2768 3.782118 
2769 3.853741 
2770 3.908092 
2771 3.729834 
2772 3.797097 
2773 3.550199 
2774 3.708318 
2775 3.830904 
2776 3.688982 
2777 3.749293 
2778 3.921449 
2779 3.918197 
2780 3.843567 
2781 3.613830 
2782 3.683226 
2783 3.529202 
2784 3.748521 
2785 3.778611 
2786 3.899391 
2787 3.722086 
2788 3.716631 
2789 3.601923 
2790 3.716125 
2791 3.741441 
2792 3.862598 
2793 4.047202 
2794 3.758452 
2795 3.707752 
2796 3.767351 
2797 3.789159 
2798 3.802271 
2799 3.871919 
2800 3.757007 
2801 3.756914 
2802 3.849159 
2803 3.719042 
2804 3.810699 
2805 3.677320 
2806 3.762188 
2807 3.964633 
2808 3.854138 
2809 3.943584 
2810 3.808517 
2811 3.762771 
2812 3.898212 
2813 3.759798 
2814 3.791503 
2815 3.772034 
2816 3.753242 
2817 3.654254 
2818 3.598784 
2819 3.671073 
2820 3.745129 
2821 3.785456 
2822 3.781559 
2823 3.697101 
2824 3.797572 
2825 3.765566 
2826 3.888560 
2827 3.633186 
2828 3.313152 
2829 3.615353 
2830 3.535231 
2831 3.575680 
2832 3.820762 
2833 3.890067 
2834 3.711955 
2835 3.749546 
2836 3.855768 
2837 3.809045 
2838 3.787979 
2839 3.849957 
2840 3.557109 
2841 3.631260 
2842 3.886713 
2843 3.946554 
2844 3.936459 
2845 3.515852 
2846 3.813813 
2847 3.580629 
2848 3.454582 
2849 3.789119 
2850 3.965243 
2851 3.849141 
2852 3.554274 
2853 3.810732 
2854 3.370623 
2855 3.847023 
2856 3.730150 
2857 3.696459 
2858 3.897182 
2859 3.788012 
2860 3.794431 
2861 3.903213 
2862 3.583416 
2863 3.762797 
2864 3.725069 
2865 3.731951 
2866 3.661660 
2867 3.661734 
2868 3.678800 
2869 3.741828 
2870 3.912501 
2871 3.769375 
2872 4.011519 
2873 3.794214 
2874 3.735400 
2875 4.057756 
2876 3.723789 
2877 3.742620 
2878 3.744100 
2879 3.901006 
2880 3.907676 
2881 3.301171 
2882 3.794041 
2883 3.818103 
2884 3.933032 
2885 3.633851 
2886 3.845686 
2887 3.760887 
2888 3.682215 
2889 3.632781 
2890 3.819738 
2891 3.709531 
2892 3.867528 
2893 3.926164 
2894 3.754586 
2895 3.710807 
2896 3.829997 
2897 3.606581 
2898 3.678953 
2899 3.897653 
2900 3.792765 
2901 3.719074 
2902 3.828903 
2903 3.558875 
2904 3.858362 
2905 3.831883 
2906 3.906195 
2907 3.684440 
2908 3.547471 
2909 3.681701 
2910 3.629132 
2911 3.695672 
2912 3.852702 
2913 3.839344 
2914 3.927206 
2915 3.648389 
2916 3.737106 
2917 3.711644 
2918 3.928563 
2919 3.623341 
2920 3.840208 
2921 3.752134 
2922 3.817697 
2923 3.732860 
2924 3.810965 
2925 3.793239 
2926 3.778193 
2927 3.675364 
2928 3.917491 
2929 3.923293 
2930 3.902324 
2931 3.794315 
2932 3.602337 
2933 3.630994 
2934 3.493225 
2935 3.469167 
2936 3.592705 
2937 3.824694 
2938 3.531614 
2939 3.511919 
2940 3.513046 
2941 3.749589 
2942 3.919787 
2943 3.909971 
2944 3.749285 
2945 3.879387 
2946 3.898584 
2947 3.750340 
2948 3.855014 
2949 3.826021 
2950 3.649791 
2951 3.792766 
2952 3.996129 
2953 3.878123 
2954 4.035904 
2955 3.784599 
2956 3.956640 
2957 3.765428 
2958 3.643844 
2959 3.840051 
2960 3.623875 
2961 3.833314 
2962 3.708732 
2963 3.668889 
2964 3.747138 
2965 3.834239 
2966 3.808981 
2967 3.910290 
2968 3.742902 
2969 3.853322 
2970 3.804729 
2971 3.958163 
2972 3.944481 
2973 3.821690 
2974 3.764134 
2975 3.712126 
2976 3.963032 
2977 4.063605 
2978 3.815859 
2979 3.675675 
2980 3.791421 
2981 3.751955 
2982 3.967387 
2983 3.780933 
2984 3.849145 
2985 3.947532 
2986 3.845040 
2987 3.741159 
2988 3.914519 
2989 3.854383 
2990 3.873478 
2991 3.941086 
2992 3.739086 
2993 3.779386 
2994 3.762083 
2995 3.722552 
2996 3.939904 
2997 3.879751 
2998 3.816506 
2999 3.868369 
3000 3.866499 
3001 3.829803 
3002 3.605793 
3003 3.784364 
3004 3.815385 
3005 3.954798 
3006 3.558155 
3007 3.840788 
3008 3.819005 
3009 3.047490 
3010 3.753989 
3011 3.878926 
3012 3.875563 
3013 3.671863 
3014 3.812067 
3015 3.783716 
3016 3.820702 
3017 3.915706 
3018 3.828027 
3019 3.791863 
3020 3.973587 
3021 3.794753 
3022 3.698484 
3023 3.829113 
3024 3.773710 
3025 4.024387 
3026 3.922617 
3027 3.700587 
3028 3.854828 
3029 3.780040 
3030 3.894057 
3031 3.810812 
3032 3.904262 
3033 3.883737 
3034 4.031639 
3035 3.628522 
3036 3.898313 
3037 3.721751 
3038 3.730091 
3039 3.667846 
3040 3.841573 
3041 3.710743 
3042 3.759553 
3043 3.764690 
3044 3.870862 
3045 3.678847 
3046 3.477160 
3047 3.735511 
3048 3.642727 
3049 3.372246 
3050 3.879876 
3051 3.467661 
3052 3.607324 
3053 3.822963 
3054 3.727142 
3055 3.807089 
3056 3.565189 
3057 3.738369 
3058 3.776690 
3059 3.879387 
3060 3.757370 
3061 3.926571 
3062 3.057541 
3063 3.584498 
3064 4.001046 
3065 3.628894 
3066 3.811895 
3067 3.704653 
3068 3.817346 
3069 3.496091 
3070 3.697095 
3071 3.822171 
3072 3.806958 
3073 3.781379 
3074 3.662625 
3075 3.823245 
3076 3.958817 
3077 3.684452 
3078 3.588340 
3079 3.929593 
3080 3.760875 
3081 3.805911 
3082 3.609331 
3083 3.730804 
3084 3.852861 
3085 3.969892 
3086 3.623775 
3087 3.630315 
3088 3.608155 
3089 3.802463 
3090 3.789690 
3091 3.885635 
3092 3.742294 
3093 3.821909 
3094 3.869934 
3095 3.882902 
3096 3.821165 
3097 3.832729 
3098 3.864290 
3099 3.846017 
3100 3.914285 
3101 3.763272 
3102 3.731448 
3103 3.725582 
3104 3.806378 
3105 3.765534 
3106 3.649246 
3107 3.705086 
3108 3.772555 
3109 3.840400 
3110 3.781104 
3111 3.565730 
3112 3.879710 
3113 3.931821 
3114 3.812450 
3115 3.849923 
3116 3.571798 
3117 3.588549 
3118 3.845972 
3119 3.730965 
3120 3.681903 
3121 3.538934 
3122 3.643086 
3123 3.805648 
3124 3.702427 
3125 3.711828 
3126 3.668471 
3127 3.860109 
3128 3.829869 
3129 3.653014 
3130 3.761132 
3131 3.659267 
3132 3.979698 
3133 3.772953 
3134 3.656086 
3135 3.894350 
3136 3.710166 
3137 3.736250 
3138 3.692001 
3139 3.852599 
3140 3.606148 
3141 3.923342 
3142 3.548741 
3143 3.682670 
3144 3.718781 
3145 3.799129 
3146 3.672561 
3147 3.762535 
3148 3.871159 
3149 3.829680 
3150 3.919895 
3151 3.697970 
3152 3.753647 
3153 3.735044 
3154 3.878489 
3155 3.803543 
3156 3.942669 
3157 3.679150 
3158 3.766411 
3159 4.027332 
3160 3.662507 
3161 3.883380 
3162 3.746171 
3163 3.692115 
3164 3.707928 
3165 3.694091 
3166 3.681108 
3167 3.698374 
3168 3.683357 
3169 3.915513 
3170 3.733464 
3171 3.766020 
3172 3.680566 
3173 3.801756 
3174 3.929868 
3175 3.837872 
3176 3.845542 
3177 3.522797 
3178 3.630327 
3179 3.651963 
3180 3.872190 
3181 3.764249 
3182 3.254135 
3183 3.716350 
3184 3.533810 
3185 3.054968 
3186 3.673371 
3187 3.939329 
3188 3.792083 
3189 3.839476 
3190 3.822813 
3191 3.979616 
3192 3.431076 
3193 3.840967 
3194 3.917333 
3195 4.023930 
3196 3.919770 
3197 3.839690 
3198 3.945560 
3199 3.855973 
3200 3.904665 
3201 3.813975 
3202 4.002709 
3203 4.047445 
3204 3.870538 
3205 3.778445 
3206 3.681958 
3207 3.638047 
3208 3.768017 
3209 3.867411 
3210 3.562024 
3211 3.792744 
3212 3.667729 
3213 3.600801 
3214 3.831129 
3215 3.712903 
3216 3.698142 
3217 3.662160 
3218 3.878861 
3219 3.804518 
3220 3.745081 
3221 3.885309 
3222 3.880629 
3223 3.755668 
3224 3.853826 
3225 3.753284 
3226 3.841145 
3227 3.802472 
3228 3.821172 
3229 3.819770 
3230 3.636249 
3231 3.858331 
3232 4.019261 
3233 3.650099 
3234 3.813680 
3235 3.883137 
3236 3.739897 
3237 3.913007 
3238 3.798177 
3239 3.883661 
3240 3.840121 
3241 4.045286 
3242 3.838084 
3243 3.817158 
3244 3.703838 
3245 3.768848 
3246 3.819730 
3247 3.869449 
3248 3.646071 
3249 3.751109 
3250 3.807649 
3251 3.727155 
3252 3.851279 
3253 3.616475 
3254 3.747160 
3255 3.812826 
3256 3.801339 
3257 3.878309 
3258 3.752306 
3259 3.813859 
3260 3.712087 
3261 4.069240 
3262 3.954499 
3263 3.958619 
3264 3.821230 
3265 3.820823 
3266 3.711473 
3267 3.849949 
3268 3.834487 
3269 3.622424 
3270 3.780019 
3271 3.799475 
3272 3.083824 
3273 3.559352 
3274 3.798925 
3275 3.830685 
3276 3.765689 
3277 3.750413 
3278 3.760362 
3279 3.822106 
3280 3.721581 
3281 3.826093 
3282 3.782684 
3283 3.916465 
3284 3.601618 
3285 3.780431 
3286 3.830368 
3287 3.806608 
3288 3.696571 
3289 3.781444 
3290 3.828567 
3291 3.922120 
3292 3.893232 
3293 3.754112 
3294 3.795737 
3295 3.807894 
3296 3.937346 
3297 3.787812 
3298 3.907686 
3299 3.848974 
3300 3.872219 
3301 3.953581 
3302 3.815019 
3303 3.668509 
3304 3.674294 
3305 3.856820 
3306 3.866792 
3307 3.854706 
3308 3.807608 
3309 3.735990 
3310 3.793620 
3311 3.585693 
3312 3.790781 
3313 3.823727 
3314 3.718084 
3315 3.868457 
3316 3.662219 
3317 3.777984 
3318 3.654979 
3319 3.726349 
3320 3.716187 
3321 3.823186 
3322 3.802485 
3323 3.745581 
3324 3.870306 
3325 3.691753 
3326 3.854925 
3327 3.682930 
3328 3.795577 
3329 3.862309 
3330 3.842587 
3331 3.794199 
3332 3.839670 
3333 3.757572 
3334 3.928071 
3335 3.881348 
3336 3.609449 
3337 3.715697 
3338 3.773288 
3339 4.017157 
3340 3.811646 
3341 3.896131 
3342 3.863062 
3343 3.754482 
3344 3.887918 
3345 3.654716 
3346 3.671774 
3347 3.856500 
3348 3.828544 
3349 3.943145 
3350 3.829772 
3351 4.026630 
3352 3.779048 
3353 3.770828 
3354 3.784521 
3355 3.777650 
3356 3.837074 
3357 3.916178 
3358 3.840617 
3359 3.773879 
3360 3.895629 
3361 3.761321 
3362 4.040236 
3363 3.864479 
3364 3.928228 
3365 3.818732 
3366 3.761602 
3367 3.762099 
3368 3.699519 
3369 3.854622 
3370 3.762186 
3371 3.963702 
3372 3.842689 
3373 3.651973 
3374 3.772079 
3375 3.637006 
3376 3.803570 
3377 3.808407 
3378 3.876159 
3379 3.787129 
3380 3.879175 
3381 3.812519 
3382 3.838471 
3383 3.722598 
3384 3.793365 
3385 3.890565 
3386 3.612080 
3387 3.851385 
3388 3.774305 
3389 3.688020 
3390 3.778278 
3391 3.872298 
3392 3.723402 
3393 3.750402 
3394 3.719568 
3395 3.309665 
3396 3.773487 
3397 3.906965 
3398 3.757647 
3399 3.969898 
3400 3.803638 
3401 3.382851 
3402 4.044425 
3403 3.900319 
3404 3.763814 
3405 3.581324 
3406 3.670376 
3407 3.836527 
3408 3.714947 
3409 3.842490 
3410 3.646186 
3411 3.799479 
3412 3.779555 
3413 3.632227 
3414 3.938599 
3415 3.763391 
3416 3.990020 
3417 3.932067 
3418 3.806201 
3419 3.768530 
3420 3.888924 
3421 3.688535 
3422 3.556639 
3423 3.817056 
3424 3.982582 
3425 3.823470 
3426 3.747419 
3427 3.712263 
3428 3.409891 
3429 3.812607 
3430 3.749857 
3431 3.987078 
3432 3.893138 
3433 3.880112 
3434 3.501725 
3435 3.426565 
3436 3.489247 
3437 3.082392 
3438 3.352852 
3439 3.638135 
3440 3.367993 
3441 3.754627 
3442 3.968986 
3443 3.662493 
3444 3.935384 
3445 3.747184 
3446 3.791509 
3447 3.778085 
3448 3.865546 
3449 3.567164 
3450 3.803103 
3451 3.567364 
3452 3.866690 
3453 3.720412 
3454 3.854950 
3455 3.304751 
3456 3.809856 
3457 3.815751 
3458 3.843299 
3459 3.687045 
3460 3.871053 
3461 3.761620 
3462 3.584015 
3463 3.838598 
3464 3.776285 
3465 3.846893 
3466 3.739425 
3467 3.649427 
3468 3.899484 
3469 3.961397 
3470 3.828367 
3471 3.806462 
3472 3.880952 
3473 3.832940 
3474 3.863322 
3475 3.660629 
3476 3.728736 
3477 3.566864 
3478 3.767232 
3479 3.871233 
3480 3.720642 
3481 3.887632 
3482 3.777368 
3483 3.697521 
3484 3.784160 
3485 3.797972 
3486 3.832541 
3487 3.829789 
3488 3.875154 
3489 3.773358 
3490 3.740752 
3491 3.835859 
3492 3.894433 
3493 3.528343 
3494 3.758642 
3495 3.555383 
3496 3.731924 
3497 3.716764 
3498 3.652737 
3499 3.662517 
3500 3.645002 
3501 3.811841 
3502 3.634902 
3503 3.870443 
3504 3.728806 
3505 3.923593 
3506 3.696785 
3507 3.829094 
3508 3.823512 
3509 3.773586 
3510 3.955571 
3511 3.758693 
3512 3.775867 
3513 3.656753 
3514 3.741432 
3515 4.039804 
3516 3.761452 
3517 3.470453 
3518 3.875483 
3519 3.524851 
3520 3.703875 
3521 3.784367 
3522 3.727200 
3523 3.780160 
3524 3.799928 
3525 3.750429 
3526 3.797883 
3527 3.629654 
3528 3.939139 
3529 3.621328 
3530 3.743769 
3531 3.628710 
3532 3.613434 
3533 3.866713 
3534 3.740776 
3535 3.732673 
3536 3.809983 
3537 3.764131 
3538 3.515816 
3539 3.701574 
3540 3.806621 
3541 3.887379 
3542 3.974757 
3543 3.707262 
3544 3.690677 
3545 3.780681 
3546 3.878514 
3547 3.751217 
3548 3.766139 
3549 3.584028 
3550 3.815499 
3551 3.671615 
3552 3.802803 
3553 3.146206 
3554 3.579469 
3555 3.771734 
3556 3.856690 
3557 3.797026 
3558 3.810016 
3559 3.802755 
3560 3.866058 
3561 3.784116 
3562 3.832047 
3563 3.824837 
3564 3.756621 
3565 3.859221 
3566 3.959054 
3567 3.923752 
3568 3.613498 
3569 3.668430 
3570 3.808904 
3571 3.696126 
3572 3.687281 
3573 3.886280 
3574 3.809582 
3575 3.548461 
3576 3.802734 
3577 3.687110 
3578 3.944801 
3579 3.549763 
3580 3.777352 
3581 3.838986 
3582 3.662458 
3583 3.812194 
3584 3.459211 
3585 3.801905 
3586 3.727753 
3587 3.742531 
3588 3.676040 
3589 3.651788 
3590 3.910210 
3591 3.786489 
3592 3.819298 
3593 3.818589 
3594 3.745897 
3595 3.764551 
3596 3.991601 
3597 3.785740 
3598 3.827987 
3599 3.784827 
3600 3.539927 
3601 3.731700 
3602 3.823964 
3603 3.733611 
3604 3.836116 
3605 3.635991 
3606 3.768130 
3607 3.754087 
3608 3.561751 
3609 3.785560 
3610 3.718415 
3611 3.739831 
3612 3.558609 
3613 3.521761 
3614 3.764239 
3615 3.803569 
3616 3.852132 
3617 3.774483 
3618 3.949053 
3619 3.665478 
3620 3.992237 
3621 3.690395 
3622 3.802734 
3623 3.703013 
3624 3.603797 
3625 3.848909 
3626 3.869135 
3627 3.655058 
3628 3.632997 
3629 3.816678 
3630 3.743441 
3631 3.848946 
3632 3.941155 
3633 3.481277 
3634 3.931932 
3635 3.491092 
3636 3.828021 
3637 3.821462 
3638 3.922290 
3639 3.639776 
3640 3.965419 
3641 3.677613 
3642 3.600096 
3643 3.842584 
3644 3.751427 
3645 3.548146 
3646 3.810117 
3647 3.758501 
3648 3.866132 
3649 3.680585 
3650 3.788082 
3651 3.720894 
3652 3.732081 
3653 3.787850 
3654 3.743602 
3655 3.619035 
3656 3.860179 
3657 3.742647 
3658 3.699992 
3659 3.917206 
3660 3.805274 
3661 3.466570 
3662 3.435445 
3663 3.937373 
3664 3.864289 
3665 3.992604 
3666 3.870682 
3667 3.878289 
3668 3.826256 
3669 3.711162 
3670 3.786893 
3671 3.799974 
3672 3.805470 
3673 3.646233 
3674 3.990937 
3675 3.821769 
3676 3.859618 
3677 3.706633 
3678 3.734363 
3679 3.847656 
3680 3.783460 
3681 4.084188 
3682 3.814464 
3683 3.839568 
3684 3.596087 
3685 3.858040 
3686 4.020601 
3687 3.661986 
3688 3.889547 
3689 3.684542 
3690 3.824746 
3691 3.681132 
3692 3.889279 
3693 3.774679 
3694 3.736902 
3695 3.706573 
3696 3.784342 
3697 3.708438 
3698 3.748344 
3699 3.899081 
3700 3.533737 
3701 3.839216 
3702 3.742070 
3703 3.765269 
3704 3.643677 
3705 3.945663 
3706 3.765858 
3707 3.902116 
3708 3.598983 
3709 3.642967 
3710 3.891121 
3711 3.818684 
3712 3.805203 
3713 3.642419 
3714 3.702864 
3715 3.853050 
3716 3.985626 
3717 3.911349 
3718 3.774151 
3719 3.943134 
3720 3.838191 
3721 3.787575 
3722 3.813288 
3723 3.730867 
3724 3.847675 
3725 3.919559 
3726 3.761900 
3727 4.031141 
3728 3.846870 
3729 3.698015 
3730 3.617065 
3731 3.596293 
3732 3.762174 
3733 3.726355 
3734 3.851238 
3735 3.779233 
3736 3.847711 
3737 3.884301 
3738 3.818620 
3739 3.809709 
3740 4.090356 
3741 3.632904 
3742 3.897939 
3743 3.759130 
3744 3.827069 
3745 4.138735 
3746 3.675741 
3747 3.772545 
3748 3.748404 
3749 3.845654 
3750 3.913131 
3751 3.718846 
3752 3.792030 
3753 3.914185 
3754 3.815441 
3755 3.831486 
3756 3.750952 
3757 3.670614 
3758 3.714370 
3759 3.818231 
3760 3.774301 
3761 3.743730 
3762 3.960588 
3763 3.729555 
3764 3.838495 
3765 3.417798 
3766 3.842209 
3767 3.599510 
3768 3.747954 
3769 3.826475 
3770 3.648121 
3771 3.948033 
3772 3.771692 
3773 3.979204 
3774 3.912247 
3775 3.900071 
3776 3.816039 
3777 3.746702 
3778 3.747809 
3779 3.927455 
3780 3.788553 
3781 3.939139 
3782 3.601537 
3783 3.817677 
3784 3.904050 
3785 3.899415 
3786 3.809703 
3787 3.774473 
3788 3.774784 
3789 3.849683 
3790 3.846947 
3791 3.721301 
3792 3.728745 
3793 3.802238 
3794 3.771712 
3795 3.536477 
3796 3.670908 
3797 3.801524 
3798 3.863746 
3799 3.865966 
3800 3.919982 
3801 3.938713 
3802 3.760552 
3803 3.760974 
3804 3.836752 
3805 3.895948 
3806 3.752286 
3807 3.779263 
3808 3.762427 
3809 3.715462 
3810 3.735526 
3811 3.889769 
3812 3.721963 
3813 3.680179 
3814 3.816520 
3815 3.729878 
3816 3.896614 
3817 3.755085 
3818 3.888279 
3819 3.973842 
3820 3.851987 
3821 3.828661 
3822 3.873479 
3823 3.882993 
3824 4.014668 
3825 4.000382 
3826 3.978154 
3827 3.757355 
3828 3.648652 
3829 4.040660 
3830 3.885123 
3831 3.818365 
3832 3.999170 
3833 3.771289 
3834 3.917861 
3835 3.684144 
3836 3.859036 
3837 3.713970 
3838 3.844949 
3839 3.988875 
3840 3.901455 
3841 3.626626 
3842 3.738918 
3843 3.863812 
3844 4.067731 
3845 3.211977 
3846 3.781316 
3847 3.956929 
3848 3.809173 
3849 3.823600 
3850 3.836416 
3851 3.793585 
3852 3.790896 
3853 3.698446 
3854 3.757903 
3855 3.812901 
3856 3.663769 
3857 3.807142 
3858 3.591716 
3859 3.891680 
3860 3.974845 
3861 4.004721 
3862 3.677850 
3863 3.767589 
3864 4.008716 
3865 3.687508 
3866 3.557805 
3867 3.836317 
3868 3.811645 
3869 3.774970 
3870 3.645087 
3871 3.726855 
3872 3.909891 
3873 3.840685 
3874 3.784240 
3875 3.742844 
3876 3.900374 
3877 3.865734 
3878 4.094355 
3879 4.158342 
3880 3.930249 
3881 4.087638 
3882 3.723676 
3883 3.843052 
3884 3.783486 
3885 3.764460 
3886 3.879007 
3887 3.800526 
3888 3.830824 
3889 3.782642 
3890 3.690544 
3891 3.963248 
3892 3.717102 
3893 3.868100 
3894 3.842970 
3895 3.941937 
3896 3.937585 
3897 3.807384 
3898 3.823833 
3899 3.894106 
3900 3.838938 
3901 3.710982 
3902 3.750194 
3903 3.862030 
3904 3.834026 
3905 3.779138 
3906 3.788469 
3907 3.900570 
3908 3.889642 
3909 3.806626 
3910 3.752604 
3911 3.838008 
3912 3.956717 
3913 3.870760 
3914 3.774459 
3915 3.767522 
3916 3.810365 
3917 3.864513 
3918 3.893139 
3919 3.949304 
3920 4.160986 
3921 3.657833 
3922 3.862231 
3923 3.840040 
3924 3.774045 
3925 3.864812 
3926 3.918352 
3927 3.708308 
3928 3.947083 
3929 3.832894 
3930 4.000316 
3931 3.820801 
3932 3.870986 
3933 3.712866 
3934 3.756275 
3935 3.891695 
3936 3.724681 
3937 3.990768 
3938 3.889611 
3939 3.803208 
3940 3.785073 
3941 3.851030 
3942 3.923928 
3943 3.807833 
3944 4.007099 
3945 3.700996 
3946 3.647206 
3947 4.026161 
3948 3.854955 
3949 3.731339 
3950 3.903721 
3951 3.796677 
3952 3.703764 
3953 3.802736 
3954 3.695223 
3955 3.826565 
3956 3.738178 
3957 3.960371 
3958 3.903430 
3959 3.704338 
3960 3.838330 
3961 3.717526 
3962 3.581229 
3963 3.909245 
3964 3.763108 
3965 3.613648 
3966 3.826022 
3967 3.704342 
3968 3.871005 
3969 3.864953 
3970 3.651635 
3971 3.870583 
3972 3.657100 
3973 3.630362 
3974 3.557762 
3975 3.805649 
3976 3.912286 
3977 3.664478 
3978 3.795788 
3979 3.739621 
3980 3.806683 
3981 3.852700 
3982 3.976743 
3983 3.868885 
3984 3.862181 
3985 3.904019 
3986 3.893018 
3987 3.775289 
3988 3.796762 
3989 4.126560 
3990 3.672995 
3991 3.761827 
3992 4.019967 
3993 3.793898 
3994 3.674879 
3995 3.982723 
3996 3.821164 
3997 3.955778 
3998 3.749193 
3999 3.874158 
4000 3.703360 
4001 3.815901 
4002 3.726568 
4003 3.803413 
4004 3.818141 
4005 3.901729 
4006 3.823206 
4007 3.860786 
4008 3.779261 
4009 3.794677 
4010 3.672514 
4011 3.399714 
4012 3.646698 
4013 3.857031 
4014 3.868990 
4015 3.781118 
4016 3.778411 
4017 3.767978 
4018 3.875595 
4019 3.886634 
4020 3.764628 
4021 3.868699 
4022 3.829504 
4023 3.774056 
4024 3.190172 
4025 3.772594 
4026 3.748923 
4027 3.266492 
4028 3.838346 
4029 3.828553 
4030 3.765752 
4031 3.798727 
4032 3.689473 
4033 3.664078 
4034 3.809929 
4035 3.786157 
4036 3.735518 
4037 3.768965 
4038 3.678944 
4039 3.913946 
4040 3.648774 
4041 3.757345 
4042 3.884095 
4043 3.516553 
4044 3.828007 
4045 3.901141 
4046 3.835636 
4047 3.714554 
4048 3.776520 
4049 3.685436 
4050 3.836458 
4051 3.684319 
4052 3.844116 
4053 3.642360 
4054 3.786361 
4055 3.997986 
4056 3.937955 
4057 3.741939 
4058 3.578407 
4059 3.575128 
4060 3.674701 
4061 3.841462 
4062 3.714111 
4063 3.672900 
4064 3.569814 
4065 3.634540 
4066 3.804374 
4067 3.820715 
4068 4.007770 
4069 3.965838 
4070 3.743834 
4071 3.504702 
4072 3.352490 
4073 3.788095 
4074 3.965380 
4075 3.763194 
4076 3.780200 
4077 3.868916 
4078 3.729416 
4079 3.881202 
4080 3.654516 
4081 3.745443 
4082 3.690295 
4083 3.692469 
4084 3.795276 
4085 3.778343 
4086 3.811115 
4087 3.440004 
4088 3.829352 
4089 3.723936 
4090 3.745217 
4091 3.862740 
4092 3.735327 
4093 3.698720 
4094 3.815119 
4095 3.558718 
4096 3.870377 
4097 3.942606 
4098 3.769603 
4099 3.935770 
4100 3.806861 
4101 3.905262 
4102 3.961513 
4103 3.659389 
4104 3.737780 
4105 3.805931 
4106 3.813197 
4107 3.802626 
4108 3.862119 
4109 3.789859 
4110 3.768179 
4111 3.794569 
4112 3.686692 
4113 3.713029 
4114 3.803224 
4115 3.779510 
4116 3.682216 
4117 3.731764 
4118 3.718888 
4119 3.825994 
4120 3.706002 
4121 3.836178 
4122 3.594923 
4123 3.905545 
4124 3.830259 
4125 3.818273 
4126 3.867514 
4127 3.641460 
4128 3.701395 
4129 3.722347 
4130 3.585360 
4131 3.691588 
4132 3.867281 
4133 3.641726 
4134 3.750589 
4135 3.513889 
4136 3.763687 
4137 3.765522 
4138 3.879125 
4139 3.806501 
4140 4.000435 
4141 3.934122 
4142 3.775132 
4143 3.757998 
4144 3.689443 
4145 3.826118 
4146 3.742500 
4147 3.837371 
4148 3.873160 
4149 3.739861 
4150 3.813680 
4151 3.779949 
4152 3.642009 
4153 3.900000 
4154 3.962744 
4155 3.854279 
4156 3.606639 
4157 3.779321 
4158 3.805381 
4159 3.791883 
4160 3.605961 
4161 4.148594 
4162 3.811373 
4163 4.019206 
4164 3.720549 
4165 3.693259 
4166 3.667381 
4167 3.746515 
4168 3.891988 
4169 3.963818 
4170 3.858652 
4171 3.834581 
4172 3.727251 
4173 3.916690 
4174 3.727765 
4175 3.849437 
4176 3.865134 
4177 3.822549 
4178 3.820078 
4179 3.848866 
4180 3.853644 
4181 3.671681 
4182 3.824060 
4183 3.629096 
4184 3.818312 
4185 3.801069 
4186 3.655237 
4187 3.793004 
4188 3.775396 
4189 3.850878 
4190 3.851862 
4191 3.836610 
4192 3.770494 
4193 3.658231 
4194 3.888903 
4195 3.723067 
4196 3.708040 
4197 3.817598 
4198 3.861190 
4199 3.914926 
4200 3.821632 
4201 3.756025 
4202 3.671727 
4203 3.885936 
4204 3.618102 
4205 3.624109 
4206 3.784201 
4207 3.770705 
4208 3.748401 
4209 3.861281 
4210 3.864010 
4211 3.816074 
4212 3.956466 
4213 3.875385 
4214 3.806154 
4215 3.708433 
4216 3.873265 
4217 3.703605 
4218 3.866285 
4219 3.791620 
4220 3.816054 
4221 3.774830 
4222 3.833726 
4223 3.801586 
4224 3.590812 
4225 3.797089 
4226 3.638515 
4227 3.798186 
4228 3.879226 
4229 3.948584 
4230 3.796022 
4231 3.754245 
4232 4.028784 
4233 3.953936 
4234 3.949122 
4235 3.839903 
4236 3.879510 
4237 3.810637 
4238 3.750188 
4239 3.623692 
4240 3.880793 
4241 3.833114 
4242 3.668555 
4243 3.688967 
4244 3.854232 
4245 3.796650 
4246 3.653163 
4247 3.765414 
4248 3.803148 
4249 3.848125 
4250 3.718394 
4251 3.598283 
4252 3.874285 
4253 3.871985 
4254 3.838511 
4255 3.814842 
4256 3.829617 
4257 3.818642 
4258 3.747296 
4259 3.612792 
4260 3.830963 
4261 3.644490 
4262 3.690325 
4263 3.788332 
4264 3.707725 
4265 3.859574 
4266 3.694384 
4267 3.812466 
4268 3.751901 
4269 3.398210 
4270 3.602260 
4271 3.706208 
4272 3.707924 
4273 3.572283 
4274 3.530231 
4275 3.485703 
4276 3.718297 
4277 3.635465 
4278 3.731741 
4279 3.670055 
4280 3.633029 
4281 3.722286 
4282 3.495670 
4283 3.911989 
4284 3.431502 
4285 3.409503 
4286 3.464752 
4287 3.511435 
4288 3.786513 
4289 3.851550 
4290 3.723413 
4291 3.871141 
4292 3.700138 
4293 3.632932 
4294 3.767450 
4295 3.952980 
4296 3.653085 
4297 3.890206 
4298 3.748932 
4299 3.731969 
4300 3.918962 
4301 3.888952 
4302 3.825569 
4303 3.674751 
4304 3.757502 
4305 3.598527 
4306 3.699969 
4307 3.851681 
4308 3.802840 
4309 3.915109 
4310 3.825277 
4311 3.618426 
4312 3.857040 
4313 3.748186 
4314 3.828731 
4315 3.756642 
4316 3.503269 
4317 3.660018 
4318 3.543261 
4319 3.979667 
4320 3.698096 
4321 3.955382 
4322 3.662718 
4323 3.616468 
4324 3.818284 
4325 3.862923 
4326 3.722774 
4327 3.668571 
4328 3.689204 
4329 3.634948 
4330 3.883400 
4331 3.647994 
4332 3.708789 
4333 3.837031 
4334 3.693549 
4335 3.711033 
4336 3.648381 
4337 3.761522 
4338 3.764519 
4339 3.637136 
4340 4.054231 
4341 3.771227 
4342 4.098495 
4343 3.604230 
4344 3.869204 
4345 3.935667 
4346 4.188991 
4347 3.866581 
4348 3.889834 
4349 3.666820 
4350 3.862882 
4351 3.735315 
4352 3.838688 
4353 3.982600 
4354 3.815802 
4355 3.762098 
4356 3.823440 
4357 3.738439 
4358 3.804403 
4359 3.800036 
4360 3.695422 
4361 3.765997 
4362 3.269614 
4363 3.703453 
4364 3.780369 
4365 3.798871 
4366 3.859839 
4367 3.791981 
4368 3.685612 
4369 3.693404 
4370 3.857396 
4371 4.186912 
4372 3.763462 
4373 3.795217 
4374 3.993109 
4375 3.984864 
4376 4.020792 
4377 3.799529 
4378 3.717498 
4379 3.808920 
4380 3.648193 
4381 3.751893 
4382 3.699596 
4383 3.988063 
4384 3.794066 
4385 3.806152 
4386 3.870626 
4387 3.721810 
4388 3.757811 
4389 3.813864 
4390 3.738241 
4391 3.905502 
4392 3.865978 
4393 3.679108 
4394 3.871734 
4395 3.839400 
4396 3.823923 
4397 3.848537 
4398 3.767446 
4399 3.884714 
4400 3.797443 
4401 4.083895 
4402 3.736776 
4403 3.781032 
4404 3.886106 
4405 3.692050 
4406 3.894360 
4407 3.816927 
4408 3.761364 
4409 3.958568 
4410 3.808990 
4411 3.758231 
4412 3.928541 
4413 3.623688 
4414 3.821680 
4415 3.774261 
4416 3.777445 
4417 3.816180 
4418 3.823126 
4419 3.815708 
4420 3.825251 
4421 3.761829 
4422 3.807929 
4423 3.956477 
4424 3.786167 
4425 3.872187 
4426 3.843141 
4427 3.837918 
4428 4.018885 
4429 3.661445 
4430 3.811977 
4431 3.761770 
4432 3.730569 
4433 4.059715 
4434 3.843591 
4435 3.742546 
4436 3.843228 
4437 3.705450 
4438 3.958103 
4439 3.825069 
4440 3.682367 
4441 3.856123 
4442 3.836092 
4443 3.945618 
4444 3.809337 
4445 3.788757 
4446 3.745981 
4447 3.892897 
4448 3.843319 
4449 3.743273 
4450 3.797650 
4451 3.892180 
4452 3.856562 
4453 3.686762 
4454 3.882314 
4455 3.765077 
4456 3.975851 
4457 3.536793 
4458 3.899099 
4459 3.853723 
4460 3.804099 
4461 3.683942 
4462 3.715359 
4463 3.696432 
4464 3.879960 
4465 3.602985 
4466 3.876261 
4467 3.640409 
4468 3.693367 
4469 3.628457 
4470 3.837800 
4471 3.767332 
4472 3.846857 
4473 3.724114 
4474 3.801845 
4475 3.827245 
4476 3.845727 
4477 3.795532 
4478 3.700489 
4479 3.835867 
4480 3.786958 
4481 3.778622 
4482 3.699427 
4483 3.502631 
4484 3.624561 
4485 4.020338 
4486 3.775542 
4487 3.662644 
4488 3.798422 
4489 3.595334 
4490 3.836868 
4491 3.858974 
4492 3.930521 
4493 3.933127 
4494 3.730469 
4495 3.921007 
4496 3.657785 
4497 3.921277 
4498 3.696655 
4499 3.843560 
4500 3.691406 
4501 3.901782 
4502 3.626333 
4503 3.833523 
4504 3.797453 
4505 3.736696 
4506 3.767796 
4507 3.666340 
4508 3.728147 
4509 3.696072 
4510 3.776343 
4511 3.595274 
4512 3.749296 
4513 3.943137 
4514 3.727172 
4515 3.962357 
4516 3.816422 
4517 3.909623 
4518 3.859067 
4519 3.908703 
4520 3.886436 
4521 3.717220 
4522 3.871463 
4523 3.782712 
4524 3.785540 
4525 3.856307 
4526 3.818969 
4527 3.731539 
4528 3.911407 
4529 3.746987 
4530 3.698089 
4531 3.795172 
4532 3.496772 
4533 3.853783 
4534 3.628142 
4535 3.598748 
4536 3.941603 
4537 3.949701 
4538 3.734545 
4539 3.916022 
4540 3.756814 
4541 3.856976 
4542 3.917228 
4543 3.812863 
4544 3.608409 
4545 3.756851 
4546 3.846165 
4547 3.969035 
4548 3.849002 
4549 3.786896 
4550 3.843845 
4551 3.876635 
4552 3.989039 
4553 3.887778 
4554 3.850206 
4555 3.809439 
4556 3.575223 
4557 3.938675 
4558 3.864049 
4559 3.873446 
4560 3.643528 
4561 3.834207 
4562 3.635043 
4563 3.936597 
4564 3.783083 
4565 3.787651 
4566 3.780352 
4567 3.766565 
4568 3.688852 
4569 3.821671 
4570 4.023789 
4571 3.908744 
4572 3.688088 
4573 3.715582 
4574 3.639028 
4575 3.860221 
4576 3.754045 
4577 3.753392 
4578 3.854365 
4579 4.021056 
4580 3.815882 
4581 3.874848 
4582 3.877485 
4583 3.788567 
4584 3.746347 
4585 3.817398 
4586 3.873330 
4587 3.772753 
4588 3.869154 
4589 3.891322 
4590 3.609168 
4591 3.736039 
4592 3.846977 
4593 3.789442 
4594 3.829568 
4595 3.820865 
4596 3.768849 
4597 3.798894 
4598 3.735790 
4599 3.859275 
4600 3.840036 
4601 3.910912 
4602 3.742389 
4603 3.808863 
4604 3.846025 
4605 3.844711 
4606 4.001546 
4607 3.900382 
4608 3.826828 
4609 3.882581 
4610 3.785090 
4611 3.618547 
4612 3.811078 
4613 3.789308 
4614 3.839160 
4615 3.802884 
4616 3.974126 
4617 3.910441 
4618 3.791874 
4619 3.809530 
4620 3.749058 
4621 3.966592 
4622 3.611306 
4623 3.822445 
4624 3.963501 
4625 3.880376 
4626 3.907771 
4627 3.776742 
4628 3.692451 
4629 3.893724 
4630 3.743366 
4631 3.599702 
4632 3.605026 
4633 3.641122 
4634 3.815307 
4635 3.897026 
4636 3.664909 
4637 3.734777 
4638 3.900722 
4639 3.797400 
4640 3.852938 
4641 3.889751 
4642 3.839717 
4643 3.828838 
4644 3.790114 
4645 3.761409 
4646 3.824328 
4647 3.773561 
4648 3.648349 
4649 3.866678 
4650 3.704181 
4651 4.038857 
4652 3.788933 
4653 3.884899 
4654 3.673285 
4655 3.349344 
4656 3.722580 
4657 3.750094 
4658 3.804013 
4659 3.714497 
4660 4.020832 
4661 3.867225 
4662 3.766980 
4663 3.813178 
4664 3.667412 
4665 3.842883 
4666 3.908587 
4667 3.894681 
4668 3.889169 
4669 3.846338 
4670 3.745890 
4671 3.971313 
4672 3.749264 
4673 4.017271 
4674 3.803455 
4675 3.676550 
4676 3.907390 
4677 3.722969 
4678 3.814778 
4679 3.885035 
4680 3.850484 
4681 3.828770 
4682 3.865317 
4683 3.897162 
4684 3.732962 
4685 3.620695 
4686 3.819650 
