# Supplementary material for: Design of buried charged networks in artificial proteins
Source: Nat Commun. 2021 Mar 25;12:1895. doi: 10.1038/s41467-021-21909-7 (PMC7994573; doi:10.1038/s41467-021-21909-7)
Supplement: Supplementary file 4 — Source Data [file 41467_2021_21909_MOESM4_ESM.zip › source_data_final_revised/SI3/b/pKa_K72E17.txt]

#FRAME	#GLU-17	#LYS-72
1	1.2		15.7
2	1.0	18.8
3	0.2	18.4
4	0.0	19.4
5	-0.8	18.2
6	0.5	16.1
7	0.7	16.9
8	-0.1	16.5
9	0.1	18.2
10	-0.5	15.9
11	-0.4	15.7
12	-1.6	15.2
13	-1.3	15.8
14	-1.3	17.8
15	-1.3	18.4
16	0.4	16.7
17	-2.2	18.9
18	1.3	16.5
19	-1.3	16.5
20	-0.6	16.9
21	-1.7	15.2
22	-4.3	13.6
23	-3.2	14.4
24	-0.5	16.2
25	-2.2	18.5
26	-3.5	14.8
27	-2.6	15.0
28	0.3	16.3
29	-1.4	14.8
30	-1.4	16.2
31	-2.5	15.5
32	0.4	16.6
33	-1.2	13.5
34	-0.9	16.2
35	1.2	15.1
36	-2.9	18.0
37	-0.9	15.5
38	-3.0	15.8
39	0.1	16.4
40	-0.2	17.3
41	-3.2	15.4
42	-3.0	18.1
43	-2.6	16.5
44	-3.7	15.0
45	-3.8	15.4
46	-4.2	15.6
47	-5.3	16.9
48	-4.3	15.5
49	-3.0	15.9
50	-4.1	15.9
51	-3.3	14.6
52	-4.5	15.1
53	-6.5	20.1
54	-4.6	16.4
55	-4.4	15.5
56	-4.9	13.8
57	-5.2	17.7
58	-4.6	15.0
59	-3.7	14.1
60	-4.2	16.0
61	-3.6	16.6
62	-3.8	17.2
63	-5.5	15.8
64	-4.9	16.0
65	-4.8	15.5
66	-4.4	17.6
67	-3.6	16.7
68	-1.9	17.0
69	-0.9	14.5
70	-3.3	12.5
71	-3.2	16.6
72	-3.2	16.0
73	-4.6	17.5
74	-3.7	17.3
75	-4.4	17.2
76	-7.0	18.6
77	-3.7	18.2
78	-2.0	18.1
79	-3.4	15.3
80	-4.8	18.7
81	0.7	17.7
82	0.9	16.1
83	-2.6	16.8
84	-1.1	16.1
85	-1.0	15.6
86	-1.3	15.5
87	-1.6	15.8
88	-1.6	15.7
89	-0.5	17.0
90	0.1	15.7
91	-2.1	15.9
92	-2.7	16.8
93	-2.0	16.9
94	-1.9	18.7
95	-1.9	18.5
96	-2.9	16.7
97	-2.0	14.8
98	0.4	16.7
99	-1.3	14.8
100	0.5	14.0
101	-0.0	18.6
102	1.5	13.6
103	-3.3	17.8
104	0.6	15.7
105	0.8	18.4
106	-3.4	17.0
107	-1.2	14.7
108	1.0	15.7
109	-0.6	17.8
110	-0.2	17.4
111	0.1	17.1
112	-0.5	17.4
113	0.5	16.7
114	1.2	17.1
115	-2.3	18.4
116	-3.7	17.3
117	-4.7	14.3
118	-3.8	19.3
119	-3.9	17.6
120	-1.0	17.7
121	-0.9	19.3
122	-3.6	18.8
123	-4.3	18.8
124	-5.2	19.9
125	-2.9	17.6
126	-3.1	19.6
127	-2.1	13.6
128	-3.9	18.9
129	-5.1	18.8
130	-4.5	14.8
131	-2.4	16.6
132	-3.8	17.2
133	-4.6	17.6
134	-4.2	18.6
135	-2.1	13.2
136	-1.4	16.6
137	-1.6	15.3
138	-2.7	14.5
139	-0.8	16.3
140	-3.1	18.8
141	-4.1	18.4
142	-3.5	21.4
143	-2.6	19.3
144	-3.7	19.8
145	-2.3	19.0
146	-4.3	21.5
147	-1.1	19.7
148	-3.7	20.4
149	-1.4	21.4
150	-1.7	18.9
151	-2.8	18.9
152	-3.3	18.6
153	-4.7	14.2
154	-4.2	16.5
155	-2.7	17.2
156	-1.9	16.5
157	-3.3	17.5
158	-1.9	17.3
159	-2.6	18.1
160	-2.1	17.2
161	-0.4	15.1
162	0.7	15.1
163	-1.4	16.3
164	-2.1	16.3
165	-1.6	16.7
166	-0.5	17.3
167	-1.3	19.3
168	-2.2	19.9
169	-2.6	20.4
170	-1.7	22.0
171	-2.1	20.5
172	-4.1	21.4
173	-3.1	19.3
174	-4.9	18.9
175	-3.2	18.6
176	-2.7	18.9
177	-2.1	18.2
178	-3.4	17.1
179	-4.0	17.1
180	-1.2	17.7
181	-3.2	17.3
182	-4.4	16.7
183	-4.3	18.2
184	-3.9	14.2
185	-3.5	14.5
186	-2.6	14.0
187	-4.3	17.3
188	-3.1	17.6
189	-4.6	16.4
190	-2.5	17.4
191	-0.4	16.7
192	-1.4	18.9
193	-2.8	16.4
194	-0.6	14.8
195	-2.5	16.3
196	-1.9	16.7
197	-3.6	17.8
198	-2.4	21.4
199	-3.2	19.4
200	-2.9	18.8
201	-4.3	16.4
202	-3.4	16.5
203	-5.0	21.4
204	-3.2	17.0
205	-1.9	14.8
206	-1.5	19.4
207	-1.4	17.6
208	-3.0	21.1
209	-3.7	18.1
210	-2.5	16.0
211	-0.8	16.5
212	-1.8	14.5
213	-1.3	18.2
214	-1.1	17.2
215	-5.3	17.2
216	-3.2	15.5
217	-5.5	18.0
218	-3.8	16.5
219	-5.4	17.2
220	-2.3	15.4
221	-2.4	16.8
222	-4.7	18.3
223	-2.7	15.9
224	-0.7	16.6
225	-4.2	16.4
226	-4.1	17.9
227	-2.0	16.0
228	-2.5	16.5
229	-2.2	16.9
230	-3.0	19.9
231	-4.8	20.9
232	-0.6	19.2
233	-1.8	19.9
234	-4.1	20.7
235	-3.2	20.0
236	-3.3	20.9
237	-0.9	16.0
238	-3.5	20.0
239	-3.8	18.9
240	-1.6	18.0
241	-2.2	20.9
242	-2.9	20.7
243	-0.2	16.4
244	-5.8	16.8
245	-3.8	22.7
246	-3.6	20.0
247	-4.3	19.6
248	-3.4	20.2
249	-3.2	20.2
250	-3.8	15.1
251	-3.5	16.7
252	-1.5	18.5
253	-3.7	15.4
254	-4.1	16.9
255	-3.8	17.0
256	-5.5	14.9
257	-3.0	15.4
258	-3.4	17.5
259	-4.4	16.0
260	-4.6	17.5
261	-3.8	16.6
262	-4.0	15.9
263	-3.9	16.1
264	-3.6	17.1
265	-3.8	18.2
266	-0.5	17.6
267	-2.7	16.0
268	-3.0	18.2
269	-1.3	15.4
270	-2.4	14.9
271	-2.6	14.2
272	-2.1	15.1
273	0.9	13.4
274	-3.0	15.1
275	-0.3	18.3
276	1.2	16.8
277	-0.4	19.1
278	-0.2	16.4
279	-0.6	17.8
280	-1.5	16.1
281	-0.3	15.4
282	-1.6	16.2
283	-0.0	15.5
284	-1.1	17.9
285	-2.4	16.6
286	-2.7	19.3
287	-1.1	18.8
288	-4.3	19.9
289	-3.1	19.7
290	-0.4	18.0
291	-1.9	19.2
292	-2.7	17.7
293	-3.3	18.3
294	-2.0	18.6
295	-2.2	17.3
296	-3.7	17.8
297	-4.0	18.3
298	-1.4	16.9
299	-2.7	19.1
300	-3.7	15.0
301	-4.3	18.5
302	-4.2	14.9
303	-1.6	15.2
304	-3.4	15.3
305	-2.7	19.0
306	-1.9	17.8
307	-0.9	19.1
308	-3.2	19.3
309	-2.4	19.3
310	-2.9	18.9
311	-1.9	19.5
312	-4.0	19.9
313	-3.0	20.8
314	-2.5	21.4
315	0.6	15.4
316	-3.0	16.8
317	-4.0	16.7
318	-2.2	16.0
319	-1.1	18.7
320	-3.0	15.0
321	-1.0	16.7
322	-1.9	13.9
323	-1.4	16.3
324	-1.7	18.4
325	-4.4	17.7
326	-4.9	17.1
327	-4.6	15.7
328	-4.0	16.0
329	-4.7	14.5
330	-4.7	16.7
331	-3.1	16.5
332	-1.7	16.0
333	-1.6	17.3
334	-1.5	17.2
335	-2.3	17.0
336	-0.2	17.7
337	-3.8	19.6
338	-2.2	18.5
339	-3.6	17.0
340	-4.6	16.6
341	-3.8	15.7
342	-3.1	15.0
343	-2.8	16.7
344	-3.2	15.9
345	-3.8	15.7
346	-2.8	16.4
347	-2.8	21.0
348	-3.4	20.9
349	-5.3	20.7
350	-3.0	20.3
351	-4.2	20.5
352	-3.6	17.9
353	-3.6	15.5
354	-0.4	13.0
355	-2.4	15.7
356	0.6	14.9
357	-0.3	15.6
358	0.1	14.7
359	-1.7	18.3
360	-2.7	19.6
361	-1.2	17.6
362	-3.2	19.6
363	-3.7	20.1
364	-3.8	21.4
365	-3.8	20.3
366	-4.1	19.1
367	-3.4	15.1
368	-3.5	15.4
369	-0.6	17.3
370	-3.2	19.2
371	-1.9	18.3
372	-3.1	17.5
373	-2.1	17.1
374	-3.9	14.4
375	-5.5	16.3
376	-2.8	16.4
377	-3.5	18.9
378	-2.6	17.8
379	-3.1	18.3
380	0.0	14.6
381	-0.1	13.5
382	0.3	16.1
383	-0.5	16.5
384	-0.6	15.1
385	-1.0	14.4
386	-1.6	17.9
387	-1.4	17.4
388	-2.0	17.2
389	-0.6	13.4
390	-2.7	16.9
391	-3.7	18.3
392	-3.2	17.0
393	-1.7	15.2
394	-2.4	16.3
395	-3.5	20.1
396	-3.7	15.7
397	-1.7	20.4
398	-4.6	13.4
399	-3.4	14.6
400	0.2	15.1
401	-2.8	16.7
402	-3.3	16.1
403	-3.7	16.5
404	-3.8	15.7
405	-1.6	15.0
406	-2.2	15.3
407	-0.7	14.1
408	-1.9	19.1
409	0.6	15.1
410	-0.5	16.5
411	-1.6	16.1
412	-1.5	17.0
413	0.2	16.0
414	-1.7	13.9
415	-3.9	19.8
416	-4.7	17.8
417	-3.0	16.3
418	-3.6	19.2
419	-1.6	16.6
420	-2.0	16.5
421	-3.9	16.7
422	-3.3	17.3
423	-1.8	16.3
424	-2.6	18.8
425	-3.9	17.4
426	-4.7	18.6
427	-3.0	18.7
428	-2.6	18.2
429	-3.3	18.1
430	-3.0	14.4
431	-4.0	14.0
432	-4.6	17.1
433	-3.5	17.7
434	-2.5	15.4
435	-3.7	17.0
436	-3.6	17.4
437	-4.4	14.7
438	-3.2	18.2
439	-2.4	17.1
440	-2.8	14.9
441	-0.6	16.9
442	-3.4	19.3
443	-3.8	17.3
444	-2.1	16.6
445	-3.0	16.0
446	-4.8	14.5
447	-4.5	16.3
448	-2.8	15.6
449	-2.6	15.9
450	-5.2	15.7
451	-3.7	20.3
452	-3.6	16.4
453	-3.6	16.4
454	-4.0	16.7
455	-4.0	14.6
456	-3.5	15.7
457	-1.5	15.1
458	0.2	13.1
459	-1.9	15.7
460	-0.2	15.5
461	-1.2	16.8
462	-1.2	15.9
463	-0.3	15.1
464	-0.2	16.2
465	-0.1	15.4
466	-1.9	15.7
467	0.7	17.1
468	-3.6	16.2
469	-0.9	16.6
470	-2.3	15.5
471	-0.9	15.9
472	0.5	16.1
473	-2.6	15.1
474	-1.6	16.4
475	-2.9	18.1
476	-0.3	14.6
477	-0.8	17.0
478	-0.0	14.9
479	1.1	15.7
480	-0.9	15.7
481	-3.2	16.7
482	-0.5	16.3
483	-2.1	16.0
484	-0.4	16.2
485	0.1	16.1
486	-5.2	16.0
487	-3.9	16.4
488	-4.1	19.3
489	-2.6	16.4
490	-2.7	15.7
491	-2.0	15.5
492	-3.0	15.1
493	-3.2	15.2
494	-1.7	15.4
495	-4.7	14.8
496	-0.0	18.6
497	-1.9	20.2
498	-1.8	20.9
499	-2.4	14.5
500	-3.3	18.9
501	-1.5	18.0
502	-0.4	17.4
503	-0.5	18.8
504	-0.9	19.8
505	-0.0	19.6
506	-0.3	18.2
507	1.7	18.1
508	-1.7	19.0
509	-0.1	18.9
510	0.8	19.0
511	-0.7	21.1
512	-0.7	14.8
513	-3.6	15.7
514	-0.3	16.8
515	0.5	15.4
516	-0.6	14.4
517	-1.6	17.0
518	-3.6	16.3
519	-2.6	18.6
520	-2.9	15.4
521	-1.8	16.9
522	-2.1	16.5
523	-1.3	17.1
524	0.1	14.4
525	-0.5	18.1
526	-4.4	16.6
527	-1.8	17.4
528	-3.1	19.6
529	-2.7	18.6
530	-1.6	18.9
531	-2.4	16.6
532	-3.1	19.5
533	-4.5	17.6
534	-1.1	14.4
535	-0.9	14.0
536	-2.4	17.6
537	-1.2	17.3
538	-1.5	18.1
539	-2.4	18.1
540	-1.1	18.0
541	-0.1	16.3
542	-0.1	15.2
543	-2.0	18.1
544	-0.3	17.2
545	-1.3	17.2
546	-3.2	18.8
547	-1.0	17.0
548	-1.4	16.1
549	-3.1	15.1
550	-1.0	16.6
551	-1.9	14.8
552	-3.6	14.7
553	-4.2	19.3
554	-1.5	12.1
555	-4.3	13.5
556	-0.9	14.8
557	-1.1	16.0
558	-2.6	16.1
559	-0.7	16.9
560	-1.4	15.7
561	-1.2	16.4
562	-0.8	15.7
563	-0.4	16.1
564	0.4	15.8
565	-2.7	20.8
566	-2.8	15.8
567	-3.6	15.5
568	-0.1	17.4
569	-1.2	15.6
570	-2.6	15.5
571	-2.0	16.8
572	-0.4	17.9
573	-2.1	17.0
574	-1.7	18.4
575	-4.2	14.7
576	-0.4	15.7
577	-0.5	13.9
578	-2.0	17.4
579	-3.9	19.9
580	0.0	18.6
581	-0.6	22.1
582	-1.7	21.8
583	-1.8	20.1
584	-1.8	20.9
585	-3.8	21.1
586	-3.0	19.4
587	-2.9	20.5
588	-3.0	15.9
589	-3.5	17.7
590	-1.8	15.7
591	-3.3	20.6
592	-2.8	19.8
593	-3.5	20.8
594	-2.6	20.2
595	-3.5	19.4
596	-3.4	16.7
597	0.9	19.9
598	-2.5	19.5
599	-5.5	17.6
600	-3.4	15.9
601	-1.4	16.7
602	0.1	16.6
603	-0.8	15.5
604	-4.8	19.0
605	-2.2	17.9
606	-3.8	16.7
607	-1.1	16.0
608	-0.5	16.4
609	-0.2	15.9
610	-1.7	14.7
611	-1.3	16.1
612	-2.2	14.8
613	-2.3	17.0
614	-3.2	15.4
615	-4.2	15.7
616	-2.4	17.4
617	-2.2	17.7
618	-3.9	15.8
619	-2.2	18.3
620	-3.8	14.2
621	0.3	16.1
622	-1.1	17.2
623	-0.8	16.1
624	-3.5	16.7
625	-3.5	15.7
626	-3.6	16.4
627	-2.3	15.8
628	-1.7	16.3
629	-0.4	17.8
630	-2.5	17.3
631	0.3	16.2
632	-1.7	15.3
633	-4.9	17.8
634	-4.0	16.0
635	-2.1	15.0
636	-3.7	16.7
637	-3.4	15.3
638	-2.7	17.2
639	-5.3	16.8
640	-4.3	17.9
641	-1.7	16.9
642	-1.6	16.6
643	-0.1	18.0
644	0.0	16.4
645	-2.6	19.1
646	-0.9	15.3
647	0.2	16.2
648	-2.2	14.7
649	-1.2	14.5
650	-1.9	16.5
651	-1.4	14.4
652	-4.3	16.5
653	-2.9	16.2
654	-3.8	18.0
655	-5.5	17.1
656	-4.9	18.5
657	-3.9	17.3
658	-4.5	17.3
659	-5.1	17.5
660	-4.7	17.8
661	-3.2	17.3
662	-3.0	16.0
663	-3.7	18.5
664	-1.4	15.2
665	-0.7	16.0
666	-2.9	17.0
667	-1.1	16.9
668	-1.3	13.2
669	-4.2	17.6
670	-1.6	18.8
671	-1.7	18.0
672	-2.5	17.7
673	-2.6	18.6
674	-3.0	17.2
675	-0.9	17.2
676	-2.4	16.4
677	-3.3	14.9
678	-2.0	15.6
679	-4.2	15.7
680	-2.4	14.8
681	-1.9	18.0
682	-3.9	18.9
683	-2.9	16.0
684	-4.3	18.4
685	-4.6	18.9
686	-3.3	18.4
687	-5.9	14.1
688	-4.5	15.0
689	-1.8	15.4
690	-2.0	16.2
691	-1.4	18.0
692	-5.1	17.2
693	-1.2	17.2
694	-0.8	17.1
695	-1.9	18.5
696	-3.7	16.5
697	-5.8	18.1
698	-3.7	18.9
699	0.3	14.6
700	-1.3	19.6
701	-2.6	18.4
702	-1.4	14.8
703	-2.2	13.8
704	-0.4	17.0
705	-2.4	17.5
706	-1.9	16.6
707	-1.3	16.3
708	-3.0	20.0
709	-1.4	19.1
710	-1.5	14.8
711	-4.0	17.1
712	-1.7	13.7
713	-1.3	18.5
714	-5.4	18.8
715	-3.1	15.2
716	-1.6	15.4
717	-0.4	16.5
718	-1.1	15.2
719	0.6	13.6
720	-0.7	15.1
721	1.0	14.9
722	-0.9	14.8
723	-2.7	15.3
724	-2.8	16.9
725	-3.3	17.0
726	-0.9	15.7
727	-1.4	16.1
728	-3.0	17.8
729	-2.0	16.4
730	-1.7	16.9
731	0.1	15.3
732	-3.3	17.0
733	-1.3	14.1
734	-3.1	16.4
735	-3.7	20.2
736	-3.1	18.9
737	-4.1	16.8
738	-3.7	17.8
739	-0.9	16.8
740	-2.9	13.4
741	-2.3	13.4
742	-4.2	18.1
743	-1.9	15.9
744	-0.9	14.4
745	-1.2	15.6
746	-0.7	16.1
747	-1.5	16.7
748	-0.2	14.2
749	-5.0	16.5
750	-1.3	13.1
751	-1.2	16.0
752	-0.2	15.5
753	-3.0	13.9
754	0.6	15.3
755	-2.5	16.6
756	-0.3	14.6
757	-1.4	14.9
758	-0.7	17.0
759	-0.2	16.1
760	-0.3	14.4
761	-3.1	14.1
762	-0.8	15.9
763	-2.4	14.3
764	-3.1	14.7
765	-2.7	14.6
766	-0.9	15.3
767	0.8	15.3
768	-0.8	17.2
769	-0.9	15.9
770	-0.9	15.2
771	-1.3	16.5
772	-1.3	19.2
773	-3.3	15.7
774	-2.6	15.4
775	-2.4	16.2
776	-0.1	14.8
777	-0.6	16.1
778	-1.0	14.1
779	-2.3	15.5
780	-3.1	16.2
781	-4.7	15.7
782	-5.9	15.2
783	-3.0	15.8
784	-4.6	15.6
785	-3.7	15.9
786	-5.7	19.3
787	-4.9	18.3
788	-3.5	15.0
789	-5.3	17.9
790	-2.5	15.8
791	-4.7	19.4
792	-3.9	18.3
793	-4.9	16.8
794	-4.2	19.7
795	-3.6	18.5
796	-2.2	17.5
797	-3.7	15.4
798	-1.6	17.2
799	-2.9	18.5
800	-0.2	16.2
801	-0.4	18.3
802	-2.5	17.3
803	-3.5	16.7
804	-5.3	18.3
805	-3.9	18.1
806	-2.8	16.9
807	-2.9	15.3
808	-3.0	15.1
809	1.2	15.3
810	-0.9	11.9
811	-3.2	16.2
812	-1.5	15.1
813	-1.6	19.4
814	0.6	15.1
815	-2.4	17.0
816	-4.5	17.4
817	-1.8	18.4
818	-1.7	17.0
819	-6.8	21.3
820	-4.4	16.8
821	-4.6	19.0
822	-4.9	17.6
823	-5.0	15.3
824	-0.4	15.2
825	-1.9	14.7
826	-1.7	18.6
827	-2.1	15.8
828	-2.9	12.4
829	-1.4	15.0
830	-3.0	19.0
831	-3.2	15.1
832	-4.1	15.7
833	-1.8	16.8
834	-3.1	14.5
835	-5.5	19.3
836	-2.3	16.3
837	-3.5	19.2
838	-3.0	15.6
839	-4.0	16.1
840	-4.7	15.3
841	-4.9	15.6
842	-3.4	17.3
843	-0.8	16.8
844	-1.3	16.4
845	-0.8	17.1
846	-2.4	18.1
847	-0.6	16.4
848	-2.9	16.8
849	-1.0	15.3
850	-3.2	18.5
851	-1.7	15.2
852	-1.2	15.8
853	-0.6	15.0
854	-0.2	15.5
855	-2.8	16.6
856	-0.3	14.8
857	-3.9	14.3
858	-5.8	17.5
859	-1.0	14.2
860	-5.8	19.7
861	-2.9	17.4
862	-0.5	14.4
863	0.9	15.6
864	0.7	15.7
865	-0.9	16.3
866	-0.5	15.0
867	0.2	15.4
868	-1.9	14.3
869	0.0	15.6
870	-2.7	13.0
871	0.7	15.6
872	-2.8	17.1
873	-2.0	14.8
874	-1.6	16.1
875	-2.4	16.3
876	-3.8	13.5
877	-0.6	16.8
878	-0.9	14.1
879	-3.1	14.4
880	-1.6	15.7
881	-1.8	18.4
882	-3.2	15.3
883	-1.6	15.6
884	-4.9	16.2
885	-0.8	16.0
886	-0.1	15.7
887	-1.3	15.4
888	-3.5	14.7
889	-2.6	15.0
890	-2.0	16.5
891	-2.4	16.2
892	-1.9	15.8
893	-6.1	17.1
894	-3.7	15.8
895	-2.0	16.3
896	-1.9	17.1
897	-3.0	17.3
898	-2.5	17.2
899	-3.8	16.6
900	-1.0	16.4
901	-4.1	18.6
902	-3.7	16.3
903	-4.9	15.8
904	-5.2	17.2
905	-4.4	15.8
906	-3.2	14.4
907	-5.2	17.8
908	-2.9	16.5
909	-4.5	14.4
910	-4.2	16.6
911	-4.4	14.7
912	-3.9	16.3
913	-3.9	13.7
914	-2.4	16.2
915	-2.1	15.7
916	-3.2	13.5
917	-5.3	14.3
918	-4.0	16.1
919	-3.7	13.9
920	-2.7	15.7
921	-3.8	17.1
922	-3.1	18.0
923	-0.5	15.6
924	-0.6	14.9
925	-5.3	14.3
926	-3.4	16.3
927	-3.6	17.2
928	-5.3	17.6
929	-4.8	18.6
930	-4.3	15.3
931	-4.4	16.7
932	-4.4	18.3
933	-2.7	15.2
934	-2.9	17.0
935	-3.4	12.6
936	-1.7	13.0
937	-0.8	15.7
938	-4.0	16.6
939	-1.1	14.6
940	-0.3	17.3
941	-3.8	18.2
942	-2.4	15.6
943	-0.9	14.9
944	-1.5	16.8
945	-2.6	15.5
946	-0.6	15.6
947	0.3	14.8
948	-3.4	18.1
949	-4.6	17.2
950	-4.4	16.1
951	-3.7	15.0
952	-3.7	14.9
953	-3.4	14.5
954	-3.9	15.8
955	-1.8	14.6
956	-1.7	15.8
957	0.1	13.5
958	-1.2	15.2
959	-1.2	14.3
960	-1.3	16.0
961	-0.8	16.4
962	0.8	13.3
963	-0.4	15.2
964	-2.8	16.8
965	-2.6	18.1
966	-0.4	15.2
967	-2.4	15.3
968	-1.1	17.0
969	-0.3	15.7
970	-1.0	16.6
971	-1.6	16.6
972	-1.5	16.2
973	-2.1	16.8
974	-1.6	14.6
975	0.1	14.1
976	-0.3	16.1
977	-1.5	15.1
978	-0.2	13.9
979	-1.7	14.6
980	-3.5	14.4
981	0.9	14.6
982	-3.1	17.3
983	0.3	16.2
984	-0.4	15.2
985	-3.3	17.0
986	-1.3	17.1
987	-1.1	15.2
988	-0.5	14.2
989	-1.7	16.4
990	-2.2	16.8
991	-1.9	15.8
992	-3.3	17.7
993	-2.8	18.6
994	-0.8	18.4
995	-1.9	13.6
996	-1.3	14.0
997	-1.2	16.8
998	-2.0	17.9
999	-1.1	14.3
1000	-1.2	17.8
