# Supplementary material for: Design of buried charged networks in artificial proteins
Source: Nat Commun. 2021 Mar 25;12:1895. doi: 10.1038/s41467-021-21909-7 (PMC7994573; doi:10.1038/s41467-021-21909-7)
Supplement: Supplementary file 4 — Source Data [file 41467_2021_21909_MOESM4_ESM.zip › source_data_final_revised/SI3/b/rmsd.txt]

Frame RMSD (A)
1 1.1764178276062012 
2 1.3493785858154297 
3 1.3702373504638672 
4 1.6325386762619019 
5 1.7176584005355835 
6 1.6131086349487305 
7 1.7277549505233765 
8 1.628322958946228 
9 1.6561450958251953 
10 1.8136866092681885 
11 1.7221428155899048 
12 1.7044570446014404 
13 2.0136404037475586 
14 1.8156696557998657 
15 1.895833134651184 
16 1.9298043251037598 
17 1.8366295099258423 
18 1.760986566543579 
19 1.862304449081421 
20 1.7581398487091064 
21 1.8397799730300903 
22 2.143951892852783 
23 1.892555832862854 
24 1.9295741319656372 
25 2.070777416229248 
26 2.089064598083496 
27 1.9815176725387573 
28 2.1452786922454834 
29 2.0493316650390625 
30 2.11649751663208 
31 1.9270026683807373 
32 1.955222249031067 
33 2.069941520690918 
34 2.1645400524139404 
35 1.9636646509170532 
36 1.9652446508407593 
37 2.1496644020080566 
38 2.1204538345336914 
39 1.9715213775634766 
40 2.0207552909851074 
41 2.1597325801849365 
42 2.1737701892852783 
43 2.204298973083496 
44 2.165468215942383 
45 2.3291237354278564 
46 2.220435619354248 
47 2.279308557510376 
48 2.1750128269195557 
49 2.2055370807647705 
50 2.1628949642181396 
51 2.2867565155029297 
52 2.316530704498291 
53 2.335601329803467 
54 2.3467180728912354 
55 2.3530139923095703 
56 2.3523669242858887 
57 2.2312328815460205 
58 2.328345775604248 
59 2.343162775039673 
60 2.3487741947174072 
61 2.315399408340454 
62 2.4194753170013428 
63 2.3710954189300537 
64 2.3284778594970703 
65 2.430152177810669 
66 2.3702003955841064 
67 2.4143924713134766 
68 2.4987337589263916 
69 2.518867254257202 
70 2.4675776958465576 
71 2.4719221591949463 
72 2.424565315246582 
73 2.4245362281799316 
74 2.309617757797241 
75 2.342722177505493 
76 2.3778085708618164 
77 2.443852663040161 
78 2.3143444061279297 
79 2.371370553970337 
80 2.430051326751709 
81 2.393314838409424 
82 2.4586968421936035 
83 2.3894801139831543 
84 2.432537317276001 
85 2.346224308013916 
86 2.423724412918091 
87 2.429637908935547 
88 2.460606575012207 
89 2.521449327468872 
90 2.4637038707733154 
91 2.3755197525024414 
92 2.459475040435791 
93 2.4351601600646973 
94 2.2843637466430664 
95 2.404646396636963 
96 2.527679204940796 
97 2.5185892581939697 
98 2.5811541080474854 
99 2.6308162212371826 
100 2.482224225997925 
101 2.4950218200683594 
102 2.517328977584839 
103 2.4899466037750244 
104 2.4771602153778076 
105 2.37630558013916 
106 2.4807307720184326 
107 2.4404776096343994 
108 2.4316141605377197 
109 2.4273996353149414 
110 2.3647212982177734 
111 2.4211971759796143 
112 2.6108455657958984 
113 2.5591564178466797 
114 2.540900468826294 
115 2.597198486328125 
116 2.389514684677124 
117 2.3779494762420654 
118 2.4146716594696045 
119 2.422206163406372 
120 2.5193843841552734 
121 2.3647255897521973 
122 2.5128297805786133 
123 2.3623499870300293 
124 2.3561060428619385 
125 2.410886764526367 
126 2.3777170181274414 
127 2.5469179153442383 
128 2.4011733531951904 
129 2.477705478668213 
130 2.5025475025177 
131 2.535174608230591 
132 2.493539810180664 
133 2.409149408340454 
134 2.4251210689544678 
135 2.2778398990631104 
136 2.3454034328460693 
137 2.4454610347747803 
138 2.550804376602173 
139 2.3827333450317383 
140 2.395569324493408 
141 2.3864986896514893 
142 2.3052031993865967 
143 2.4685022830963135 
144 2.5006744861602783 
145 2.5195000171661377 
146 2.4570486545562744 
147 2.3376877307891846 
148 2.4175708293914795 
149 2.355557441711426 
150 2.3672373294830322 
151 2.3739309310913086 
152 2.4172558784484863 
153 2.3436686992645264 
154 2.354907512664795 
155 2.477978467941284 
156 2.4818711280822754 
157 2.3837945461273193 
158 2.2711079120635986 
159 2.367011070251465 
160 2.355879545211792 
161 2.4323487281799316 
162 2.319500207901001 
163 2.3587393760681152 
164 2.3763082027435303 
165 2.2980196475982666 
166 2.36352801322937 
167 2.4062910079956055 
168 2.450645685195923 
169 2.4002466201782227 
170 2.489013671875 
171 2.6014511585235596 
172 2.4944074153900146 
173 2.3724863529205322 
174 2.455535888671875 
175 2.4325454235076904 
176 2.4980335235595703 
177 2.3452465534210205 
178 2.4016315937042236 
179 2.3620500564575195 
180 2.5147836208343506 
181 2.5460872650146484 
182 2.594393014907837 
183 2.724273443222046 
184 2.726255178451538 
185 2.584902048110962 
186 2.5530331134796143 
187 2.6121444702148438 
188 2.5089175701141357 
189 2.594715118408203 
190 2.469128370285034 
191 2.664623498916626 
192 2.7596895694732666 
193 2.6430835723876953 
194 2.679443359375 
195 2.6556832790374756 
196 2.485306978225708 
197 2.5199475288391113 
198 2.539876937866211 
199 2.6211392879486084 
200 2.5763819217681885 
201 2.611706018447876 
202 2.566851854324341 
203 2.509134292602539 
204 2.4859085083007813 
205 2.4016520977020264 
206 2.5575201511383057 
207 2.6220479011535645 
208 2.4680707454681396 
209 2.4607818126678467 
210 2.369978189468384 
211 2.4561033248901367 
212 2.3983652591705322 
213 2.335635185241699 
214 2.385235071182251 
215 2.283053398132324 
216 2.3662562370300293 
217 2.4717397689819336 
218 2.520871639251709 
219 2.3525748252868652 
220 2.4554476737976074 
221 2.4176905155181885 
222 2.409693956375122 
223 2.3515143394470215 
224 2.41414213180542 
225 2.4477338790893555 
226 2.3884847164154053 
227 2.4417665004730225 
228 2.490666389465332 
229 2.306427001953125 
230 2.281669855117798 
231 2.3217177391052246 
232 2.3214800357818604 
233 2.435495138168335 
234 2.3427646160125732 
235 2.3353302478790283 
236 2.409769296646118 
237 2.416032314300537 
238 2.3425252437591553 
239 2.4248764514923096 
240 2.298959732055664 
241 2.3228256702423096 
242 2.4568843841552734 
243 2.3309719562530518 
244 2.347581624984741 
245 2.382458448410034 
246 2.3502449989318848 
247 2.4444046020507813 
248 2.5157909393310547 
249 2.4335243701934814 
250 2.4875802993774414 
251 2.4172165393829346 
252 2.3771488666534424 
253 2.4333479404449463 
254 2.3714120388031006 
255 2.393770456314087 
256 2.4292562007904053 
257 2.4603347778320313 
258 2.4281983375549316 
259 2.406836748123169 
260 2.5243399143218994 
261 2.40989351272583 
262 2.3386759757995605 
263 2.517439365386963 
264 2.429549217224121 
265 2.4293770790100098 
266 2.325525999069214 
267 2.3286852836608887 
268 2.4187333583831787 
269 2.459916114807129 
270 2.4789459705352783 
271 2.4067413806915283 
272 2.511951446533203 
273 2.449463129043579 
274 2.349838972091675 
275 2.3819925785064697 
276 2.4643986225128174 
277 2.4141879081726074 
278 2.4051480293273926 
279 2.4349844455718994 
280 2.3575692176818848 
281 2.5301315784454346 
282 2.5661137104034424 
283 2.512396812438965 
284 2.569477081298828 
285 2.440048933029175 
286 2.4710216522216797 
287 2.5988075733184814 
288 2.5105581283569336 
289 2.4585390090942383 
290 2.5153086185455322 
291 2.5073676109313965 
292 2.5056514739990234 
293 2.427809953689575 
294 2.5404868125915527 
295 2.5631673336029053 
296 2.621678113937378 
297 2.716599225997925 
298 2.6800377368927 
299 2.6093151569366455 
300 2.706026792526245 
301 2.4946346282958984 
302 2.484494686126709 
303 2.4348161220550537 
304 2.463883638381958 
305 2.535416841506958 
306 2.5068509578704834 
307 2.5530526638031006 
308 2.4129700660705566 
309 2.434666156768799 
310 2.4941565990448 
311 2.5558979511260986 
312 2.5635366439819336 
313 2.531890630722046 
314 2.5391013622283936 
315 2.5181798934936523 
316 2.5400633811950684 
317 2.6085031032562256 
318 2.6154394149780273 
319 2.5764942169189453 
320 2.5126118659973145 
321 2.6139461994171143 
322 2.5089802742004395 
323 2.415830135345459 
324 2.4584903717041016 
325 2.471189260482788 
326 2.595364809036255 
327 2.588139772415161 
328 2.6994857788085938 
329 2.580676555633545 
330 2.5645201206207275 
331 2.579481363296509 
332 2.57865571975708 
333 2.4329569339752197 
334 2.542909860610962 
335 2.5927646160125732 
336 2.6284735202789307 
337 2.736741781234741 
338 2.6945018768310547 
339 2.5325870513916016 
340 2.7223384380340576 
341 2.584972620010376 
342 2.441828727722168 
343 2.44718074798584 
344 2.486583948135376 
345 2.4321205615997314 
346 2.4255316257476807 
347 2.4293558597564697 
348 2.5227296352386475 
349 2.588749885559082 
350 2.528959035873413 
351 2.3875651359558105 
352 2.393256187438965 
353 2.455416679382324 
354 2.624678134918213 
355 2.511732816696167 
356 2.49776291847229 
357 2.5474889278411865 
358 2.555699586868286 
359 2.5310826301574707 
360 2.5350418090820313 
361 2.5562245845794678 
362 2.579442024230957 
363 2.6932785511016846 
364 2.626411199569702 
365 2.5500779151916504 
366 2.5614583492279053 
367 2.5983939170837402 
368 2.5926406383514404 
369 2.5327818393707275 
370 2.5818567276000977 
371 2.6016557216644287 
372 2.6674797534942627 
373 2.6096837520599365 
374 2.6484687328338623 
375 2.6038239002227783 
376 2.7096612453460693 
377 2.699155330657959 
378 2.6282782554626465 
379 2.6871137619018555 
380 2.644129514694214 
381 2.641953468322754 
382 2.6223127841949463 
383 2.5968735218048096 
384 2.504704713821411 
385 2.4107179641723633 
386 2.4209136962890625 
387 2.5129482746124268 
388 2.5267863273620605 
389 2.4863250255584717 
390 2.543593406677246 
391 2.6792397499084473 
392 2.6733176708221436 
393 2.705897808074951 
394 2.724379301071167 
395 2.6867973804473877 
396 2.745670795440674 
397 2.715057611465454 
398 2.71759295463562 
399 2.714822292327881 
400 2.818047285079956 
401 2.688431978225708 
402 2.7670693397521973 
403 2.743597984313965 
404 2.5044050216674805 
405 2.595785617828369 
406 2.7814815044403076 
407 2.852968215942383 
408 2.895195722579956 
409 2.8752431869506836 
410 2.8119471073150635 
411 2.672667980194092 
412 2.795442819595337 
413 2.761209726333618 
414 2.717409610748291 
415 2.8257875442504883 
416 2.859327554702759 
417 2.971402168273926 
418 2.9114720821380615 
419 2.8536643981933594 
420 2.8096888065338135 
421 2.9057512283325195 
422 2.993938446044922 
423 2.899411201477051 
424 2.7823643684387207 
425 2.8323941230773926 
426 2.9101932048797607 
427 2.873373031616211 
428 2.859910488128662 
429 2.8931758403778076 
430 2.8023011684417725 
431 2.92393159866333 
432 2.8679840564727783 
433 3.0522303581237793 
434 2.8452396392822266 
435 2.7508749961853027 
436 2.7287044525146484 
437 2.7375028133392334 
438 2.7595057487487793 
439 2.765456199645996 
440 2.8306827545166016 
441 2.777799129486084 
442 2.7678756713867188 
443 2.6501922607421875 
444 2.7668471336364746 
445 2.762604236602783 
446 2.799851417541504 
447 2.785771131515503 
448 2.916132926940918 
449 2.8532347679138184 
450 2.7040088176727295 
451 2.732142448425293 
452 2.8736531734466553 
453 2.822169303894043 
454 2.7883572578430176 
455 2.7231130599975586 
456 2.7898106575012207 
457 2.8190200328826904 
458 2.615635871887207 
459 2.6524407863616943 
460 2.7626209259033203 
461 2.727179527282715 
462 2.71165132522583 
463 2.677460193634033 
464 2.643685817718506 
465 2.57112455368042 
466 2.5995545387268066 
467 2.5583701133728027 
468 2.5999767780303955 
469 2.561100482940674 
470 2.4876163005828857 
471 2.5803561210632324 
472 2.6690664291381836 
473 2.6947407722473145 
474 2.706918716430664 
475 2.6723227500915527 
476 2.62361478805542 
477 2.6126739978790283 
478 2.62284517288208 
479 2.658606767654419 
480 2.6087803840637207 
481 2.6325106620788574 
482 2.684213876724243 
483 2.686885356903076 
484 2.7461838722229004 
485 2.636676788330078 
486 2.7222776412963867 
487 2.7909440994262695 
488 2.958214044570923 
489 3.012218713760376 
490 2.9219605922698975 
491 2.7949891090393066 
492 2.6269474029541016 
493 2.6921730041503906 
494 2.7620065212249756 
495 2.723147392272949 
496 2.833669662475586 
497 2.904752492904663 
498 2.983027458190918 
499 2.9741010665893555 
500 3.0300347805023193 
501 2.9916470050811768 
502 3.020413637161255 
503 3.1289758682250977 
504 2.9583914279937744 
505 3.035902976989746 
506 3.0321202278137207 
507 3.048377275466919 
508 3.1418771743774414 
509 2.9915242195129395 
510 2.9942660331726074 
511 3.0416626930236816 
512 3.0131149291992188 
513 3.010483741760254 
514 3.0331060886383057 
515 2.9764156341552734 
516 2.9516537189483643 
517 2.8864243030548096 
518 2.882293462753296 
519 2.9503791332244873 
520 3.031062602996826 
521 2.957317590713501 
522 2.975959539413452 
523 2.969879388809204 
524 2.9721267223358154 
525 2.933631420135498 
526 2.976419448852539 
527 2.9533917903900146 
528 3.0823144912719727 
529 2.9895453453063965 
530 3.0940144062042236 
531 2.9712798595428467 
532 3.0705578327178955 
533 3.171574592590332 
534 2.8573312759399414 
535 2.8761703968048096 
536 2.8576149940490723 
537 2.9909348487854004 
538 2.8500280380249023 
539 3.1321961879730225 
540 2.9274346828460693 
541 2.869386672973633 
542 2.9313249588012695 
543 2.9394617080688477 
544 3.11977219581604 
545 2.99772310256958 
546 2.937272548675537 
547 2.8983819484710693 
548 2.9544296264648438 
549 2.8666768074035645 
550 3.015573263168335 
551 2.918588399887085 
552 2.813067674636841 
553 2.967254400253296 
554 2.879080057144165 
555 2.8934247493743896 
556 2.935959577560425 
557 2.989600419998169 
558 3.0117082595825195 
559 2.9717700481414795 
560 2.954775333404541 
561 2.8712828159332275 
562 2.844517230987549 
563 2.848673105239868 
564 2.785392999649048 
565 2.8346939086914063 
566 2.9327032566070557 
567 2.819092273712158 
568 2.9816384315490723 
569 2.896167039871216 
570 2.983849287033081 
571 3.0495259761810303 
572 2.9251856803894043 
573 3.040229558944702 
574 3.022110939025879 
575 2.866973400115967 
576 2.955573558807373 
577 2.8382134437561035 
578 2.936685562133789 
579 3.009005069732666 
580 3.069234848022461 
581 2.867420196533203 
582 3.0095245838165283 
583 2.995044708251953 
584 3.1147866249084473 
585 3.033114194869995 
586 2.8803062438964844 
587 2.909639596939087 
588 3.031726360321045 
589 3.0278172492980957 
590 2.9686226844787598 
591 2.9505066871643066 
592 2.9667763710021973 
593 2.844714879989624 
594 2.881183385848999 
595 2.8739724159240723 
596 2.9709396362304688 
597 3.1500513553619385 
598 3.054619550704956 
599 3.0639798641204834 
600 3.136490821838379 
601 2.9531233310699463 
602 2.919698715209961 
603 2.9013476371765137 
604 2.905799150466919 
605 2.938551425933838 
606 2.961381196975708 
607 2.9792773723602295 
608 2.8515732288360596 
609 2.8062031269073486 
610 2.863401412963867 
611 3.008286237716675 
612 2.9483468532562256 
613 2.7956058979034424 
614 2.725257635116577 
615 2.8640482425689697 
616 2.734118938446045 
617 2.7525339126586914 
618 2.8828165531158447 
619 2.890557289123535 
620 2.7718775272369385 
621 2.8341081142425537 
622 2.8942506313323975 
623 2.8699820041656494 
624 2.943347692489624 
625 2.848517894744873 
626 2.8901851177215576 
627 2.9014623165130615 
628 2.9749538898468018 
629 2.914767265319824 
630 2.9234018325805664 
631 2.978572368621826 
632 2.9395925998687744 
633 2.8916332721710205 
634 2.7691609859466553 
635 2.8285200595855713 
636 2.8720667362213135 
637 2.876105308532715 
638 2.992917060852051 
639 2.921236515045166 
640 2.854300022125244 
641 2.7927486896514893 
642 2.9323740005493164 
643 2.8896090984344482 
644 2.8244965076446533 
645 2.9337592124938965 
646 2.9046003818511963 
647 2.9463584423065186 
648 2.936189651489258 
649 2.828925609588623 
650 2.7976982593536377 
651 2.996037006378174 
652 2.8898611068725586 
653 2.8960187435150146 
654 2.8859851360321045 
655 2.7705068588256836 
656 2.9553558826446533 
657 2.8790981769561768 
658 2.788029670715332 
659 2.9373910427093506 
660 2.947378396987915 
661 2.8622307777404785 
662 2.9579036235809326 
663 3.027880907058716 
664 2.9526963233947754 
665 2.9527781009674072 
666 2.877408742904663 
667 2.9014031887054443 
668 2.905369758605957 
669 2.941089391708374 
670 2.9523839950561523 
671 2.9093451499938965 
672 2.873042345046997 
673 2.8321070671081543 
674 2.9811787605285645 
675 2.816040277481079 
676 2.9453845024108887 
677 3.0347914695739746 
678 2.9782586097717285 
679 2.93705677986145 
680 2.9005894660949707 
681 2.952575922012329 
682 3.0179648399353027 
683 3.0377161502838135 
684 3.098672866821289 
685 2.999741315841675 
686 2.966190814971924 
687 3.0602171421051025 
688 3.0338313579559326 
689 2.9754638671875 
690 3.1057469844818115 
691 3.025479555130005 
692 3.189530611038208 
693 3.1730260848999023 
694 3.0598959922790527 
695 3.10037899017334 
696 3.0631604194641113 
697 3.0875797271728516 
698 3.1166985034942627 
699 3.0587003231048584 
700 2.9902801513671875 
701 2.9493141174316406 
702 3.131521701812744 
703 3.0768423080444336 
704 3.1580307483673096 
705 3.0058577060699463 
706 3.0149080753326416 
707 2.9270122051239014 
708 2.928460121154785 
709 2.9233858585357666 
710 2.977884531021118 
711 2.9609344005584717 
712 2.9805474281311035 
713 2.8896100521087646 
714 2.884420156478882 
715 2.9200165271759033 
716 2.920236825942993 
717 2.886800527572632 
718 2.9050440788269043 
719 2.991567611694336 
720 2.8410768508911133 
721 2.7946269512176514 
722 2.864828109741211 
723 2.743666410446167 
724 2.870516777038574 
725 2.6954593658447266 
726 2.769592523574829 
727 2.790034532546997 
728 2.9594738483428955 
729 2.814639091491699 
730 2.7829205989837646 
731 2.8452088832855225 
732 2.9076015949249268 
733 2.7224395275115967 
734 2.7804441452026367 
735 2.848207473754883 
736 2.914663553237915 
737 2.9546871185302734 
738 2.8766074180603027 
739 2.8661506175994873 
740 2.823638916015625 
741 2.8788857460021973 
742 2.9035704135894775 
743 2.8341543674468994 
744 2.8649158477783203 
745 3.005455255508423 
746 2.9940357208251953 
747 2.863492250442505 
748 2.8464412689208984 
749 2.812857151031494 
750 2.8652713298797607 
751 2.8140430450439453 
752 2.9373552799224854 
753 2.8968889713287354 
754 2.842863082885742 
755 2.831775426864624 
756 2.830662965774536 
757 2.790971517562866 
758 2.851123094558716 
759 2.860142946243286 
760 2.9941399097442627 
761 2.9240570068359375 
762 2.9971156120300293 
763 2.904249668121338 
764 2.9537060260772705 
765 3.219071388244629 
766 3.093736171722412 
767 3.103935480117798 
768 2.9095773696899414 
769 2.9295101165771484 
770 3.0001111030578613 
771 2.970245838165283 
772 3.018676280975342 
773 2.882338047027588 
774 2.986846685409546 
775 3.0285346508026123 
776 3.199699878692627 
777 2.915012836456299 
778 2.9667108058929443 
779 2.8848743438720703 
780 2.8896095752716064 
781 2.974801778793335 
782 2.941141128540039 
783 2.8643224239349365 
784 2.8557426929473877 
785 2.806164026260376 
786 2.8235583305358887 
787 2.8378443717956543 
788 2.8610494136810303 
789 2.854792594909668 
790 2.899160861968994 
791 2.9262545108795166 
792 2.796912670135498 
793 2.8619155883789063 
794 2.8903045654296875 
795 2.9317798614501953 
796 2.912153959274292 
797 2.8854384422302246 
798 2.7757954597473145 
799 2.9815518856048584 
800 2.740921974182129 
801 2.8169150352478027 
802 2.884700059890747 
803 2.878624439239502 
804 2.848397731781006 
805 2.9324352741241455 
806 2.907026767730713 
807 2.9130847454071045 
808 2.9677975177764893 
809 2.9160943031311035 
810 2.8626210689544678 
811 2.9493067264556885 
812 2.7922403812408447 
813 2.9606382846832275 
814 2.9400479793548584 
815 2.863198757171631 
816 2.913428783416748 
817 2.830598831176758 
818 2.941189765930176 
819 2.819838285446167 
820 2.801801919937134 
821 3.002168893814087 
822 2.9598073959350586 
823 2.8428919315338135 
824 2.880932331085205 
825 2.9212825298309326 
826 2.973076581954956 
827 3.0012664794921875 
828 3.054581642150879 
829 2.9792702198028564 
830 3.002265453338623 
831 2.940598726272583 
832 2.8944411277770996 
833 2.9062581062316895 
834 2.8392350673675537 
835 2.842130661010742 
836 2.849118947982788 
837 2.914109706878662 
838 2.899578332901001 
839 2.860154628753662 
840 2.8699371814727783 
841 2.97686505317688 
842 2.968353033065796 
843 2.9940171241760254 
844 2.9189980030059814 
845 2.9315900802612305 
846 3.037436008453369 
847 3.015587568283081 
848 2.8756632804870605 
849 2.901690721511841 
850 2.8945107460021973 
851 2.8574063777923584 
852 2.970759630203247 
853 2.960373640060425 
854 3.007323980331421 
855 2.9067866802215576 
856 2.9211058616638184 
857 2.9906110763549805 
858 2.8730309009552 
859 2.938732862472534 
860 2.9676146507263184 
861 3.052510976791382 
862 2.974705219268799 
863 2.982652187347412 
864 2.938924789428711 
865 2.8928825855255127 
866 2.9582817554473877 
867 2.9036974906921387 
868 3.0386085510253906 
869 2.921968936920166 
870 2.909754514694214 
871 2.975757122039795 
872 2.913889169692993 
873 2.833314895629883 
874 2.8573436737060547 
875 2.8789286613464355 
876 3.0776827335357666 
877 2.9845898151397705 
878 2.8948428630828857 
879 2.918151617050171 
880 2.9321279525756836 
881 2.9843029975891113 
882 2.8561599254608154 
883 2.8529670238494873 
884 2.994100332260132 
885 2.9495980739593506 
886 2.863945484161377 
887 3.000561475753784 
888 2.942186117172241 
889 2.9228603839874268 
890 2.9872729778289795 
891 3.018399238586426 
892 3.064408779144287 
893 2.9410033226013184 
894 2.98787784576416 
895 3.054802894592285 
896 3.003415822982788 
897 2.912766456604004 
898 2.927753210067749 
899 2.9740476608276367 
900 2.968630075454712 
901 2.9512975215911865 
902 3.0037105083465576 
903 2.919691324234009 
904 2.9706597328186035 
905 2.963289976119995 
906 2.8753418922424316 
907 3.0358645915985107 
908 2.925959587097168 
909 2.88285231590271 
910 2.9261276721954346 
911 2.915940999984741 
912 2.9185068607330322 
913 2.927644968032837 
914 2.8786377906799316 
915 2.827072858810425 
916 3.0011825561523438 
917 2.9355931282043457 
918 2.925102949142456 
919 3.0075244903564453 
920 3.0452091693878174 
921 3.0540714263916016 
922 3.084592342376709 
923 3.0258538722991943 
924 2.970648765563965 
925 2.9812655448913574 
926 2.94694185256958 
927 2.881784439086914 
928 2.933443546295166 
929 2.8570683002471924 
930 2.8203604221343994 
931 2.759056806564331 
932 2.74436354637146 
933 2.7926745414733887 
934 2.7939963340759277 
935 2.8624398708343506 
936 2.851162910461426 
937 2.8313710689544678 
938 2.8043134212493896 
939 2.750670909881592 
940 2.948364734649658 
941 2.9064042568206787 
942 2.85955548286438 
943 2.7627127170562744 
944 2.762031316757202 
945 2.886442184448242 
946 2.8159213066101074 
947 2.8410961627960205 
948 2.914823532104492 
949 2.9489052295684814 
950 2.779031753540039 
951 2.838550567626953 
952 2.776310443878174 
953 2.730833053588867 
954 2.7692220211029053 
955 2.792351007461548 
956 2.748514413833618 
957 2.8015639781951904 
958 2.820399284362793 
959 2.7987186908721924 
960 2.9079582691192627 
961 2.868274688720703 
962 2.878124237060547 
963 2.929083824157715 
964 2.9831182956695557 
965 2.9311022758483887 
966 2.9294281005859375 
967 2.970582962036133 
968 2.9528729915618896 
969 2.879526376724243 
970 2.8348021507263184 
971 2.7735142707824707 
972 2.8884222507476807 
973 2.7732198238372803 
974 2.9324073791503906 
975 2.9764957427978516 
976 3.027773141860962 
977 2.991554021835327 
978 2.981858491897583 
979 3.0990188121795654 
980 3.0176913738250732 
981 3.0692851543426514 
982 3.050189971923828 
983 3.1172444820404053 
984 3.0110256671905518 
985 3.078416109085083 
986 3.0906779766082764 
987 3.167640209197998 
988 3.070850372314453 
989 3.1203227043151855 
990 3.016134023666382 
991 2.9783780574798584 
992 3.041769504547119 
993 3.1184706687927246 
994 3.177436590194702 
995 3.102119207382202 
996 2.998936653137207 
997 2.9883573055267334 
998 3.002164602279663 
999 2.966053009033203 
1000 3.192033290863037 
1001 3.0101773738861084 
1002 2.971137523651123 
1003 2.9182517528533936 
1004 2.837653875350952 
1005 2.93070912361145 
1006 2.979557991027832 
1007 3.069030284881592 
1008 3.149703025817871 
1009 3.079058885574341 
1010 2.958153486251831 
1011 2.9830145835876465 
1012 2.9953622817993164 
1013 2.931619644165039 
1014 2.996344804763794 
1015 3.038440227508545 
1016 3.0840981006622314 
1017 3.068211317062378 
1018 3.053605794906616 
1019 2.907564163208008 
1020 2.9814038276672363 
1021 3.0005319118499756 
1022 3.0170609951019287 
1023 2.971209764480591 
1024 3.0043225288391113 
1025 3.0531320571899414 
1026 3.01169753074646 
1027 2.9704511165618896 
1028 3.0287721157073975 
1029 3.0216245651245117 
1030 3.0142314434051514 
1031 2.9933011531829834 
1032 2.9870619773864746 
1033 2.962130308151245 
1034 2.985067129135132 
1035 3.046128988265991 
1036 3.0542211532592773 
1037 3.040315628051758 
1038 3.070164442062378 
1039 3.1100046634674072 
1040 3.0166521072387695 
1041 3.0966598987579346 
1042 3.007418632507324 
1043 3.0489912033081055 
1044 3.0689401626586914 
1045 2.976351261138916 
1046 3.0215234756469727 
1047 2.9511775970458984 
1048 2.9799327850341797 
1049 2.949674129486084 
1050 2.8403449058532715 
1051 2.9996559619903564 
1052 3.066692590713501 
1053 2.9453506469726563 
1054 3.096332311630249 
1055 3.0178070068359375 
1056 3.089486598968506 
1057 2.966322660446167 
1058 2.911581039428711 
1059 2.9673006534576416 
1060 2.9083709716796875 
1061 2.974801778793335 
1062 3.022697687149048 
1063 2.9613382816314697 
1064 2.9581117630004883 
1065 2.9582762718200684 
1066 3.021707773208618 
1067 2.7928097248077393 
1068 3.0492501258850098 
1069 3.055985450744629 
1070 2.952714681625366 
1071 3.0531535148620605 
1072 2.950188398361206 
1073 2.980776786804199 
1074 3.003303050994873 
1075 2.8746206760406494 
1076 2.9047560691833496 
1077 2.8498294353485107 
1078 2.864694833755493 
1079 2.8854994773864746 
1080 2.9406979084014893 
1081 2.906285285949707 
1082 2.935075283050537 
1083 3.069932222366333 
1084 3.0824077129364014 
1085 2.961257219314575 
1086 3.111595869064331 
1087 3.195621967315674 
1088 3.1090896129608154 
1089 3.2682628631591797 
1090 3.284679889678955 
1091 3.0987672805786133 
1092 3.076157569885254 
1093 3.172381639480591 
1094 3.1258764266967773 
1095 3.130309581756592 
1096 2.986919403076172 
1097 3.0012331008911133 
1098 3.036686420440674 
1099 3.1004509925842285 
1100 2.965001106262207 
1101 3.070615530014038 
1102 3.098198413848877 
1103 2.9900693893432617 
1104 3.058067798614502 
1105 3.0061330795288086 
1106 3.0632448196411133 
1107 3.015688180923462 
1108 2.9989047050476074 
1109 3.002978563308716 
1110 2.975773334503174 
1111 2.9212279319763184 
1112 3.078958511352539 
1113 3.085707902908325 
1114 3.026578903198242 
1115 3.0507631301879883 
1116 3.0049092769622803 
1117 2.9199697971343994 
1118 2.9492547512054443 
1119 2.9075815677642822 
1120 2.907625198364258 
1121 3.012462854385376 
1122 2.943161725997925 
1123 2.9416770935058594 
1124 2.9623122215270996 
1125 2.8285586833953857 
1126 2.9055564403533936 
1127 3.024864435195923 
1128 3.0623340606689453 
1129 2.9989213943481445 
1130 2.890270709991455 
1131 2.95520281791687 
1132 3.0159382820129395 
1133 3.0146961212158203 
1134 3.0517590045928955 
1135 2.830434799194336 
1136 3.0487942695617676 
1137 2.9308154582977295 
1138 2.8534862995147705 
1139 2.873512029647827 
1140 2.8523850440979004 
1141 2.814028263092041 
1142 2.8536784648895264 
1143 2.8942463397979736 
1144 2.9505324363708496 
1145 2.870499849319458 
1146 2.9124975204467773 
1147 2.792100429534912 
1148 2.7523553371429443 
1149 2.841416358947754 
1150 2.836763381958008 
1151 2.8454692363739014 
1152 2.876234769821167 
1153 2.760075330734253 
1154 2.743678092956543 
1155 2.8209054470062256 
1156 2.7679808139801025 
1157 2.7964720726013184 
1158 2.797107219696045 
1159 2.8733458518981934 
1160 2.8476157188415527 
1161 2.907118558883667 
1162 2.8750290870666504 
1163 2.918210029602051 
1164 2.691655158996582 
1165 2.9936277866363525 
1166 2.9015228748321533 
1167 2.854344606399536 
1168 2.9696044921875 
1169 2.8922946453094482 
1170 2.830064058303833 
1171 2.8233349323272705 
1172 2.7973334789276123 
1173 2.887253999710083 
1174 2.834660530090332 
1175 2.790747880935669 
1176 2.850112199783325 
1177 2.889925003051758 
1178 2.816946029663086 
1179 2.920048475265503 
1180 2.985797166824341 
1181 2.9746859073638916 
1182 2.8748064041137695 
1183 3.059610605239868 
1184 3.0197806358337402 
1185 2.9899239540100098 
1186 2.9014906883239746 
1187 3.0011584758758545 
1188 2.9735488891601563 
1189 2.9453976154327393 
1190 2.956779956817627 
1191 2.9785046577453613 
1192 3.005291223526001 
1193 2.86932635307312 
1194 2.7483930587768555 
1195 2.690420389175415 
1196 2.75988507270813 
1197 2.769662857055664 
1198 2.893889904022217 
1199 2.8887979984283447 
1200 2.9104411602020264 
1201 2.8731541633605957 
1202 2.965801239013672 
1203 3.083526134490967 
1204 2.997638463973999 
1205 2.8284459114074707 
1206 2.9057977199554443 
1207 2.9626481533050537 
1208 2.8321096897125244 
1209 2.917799472808838 
1210 2.8697683811187744 
1211 2.8924827575683594 
1212 2.870222330093384 
1213 2.8943357467651367 
1214 2.8733677864074707 
1215 2.919776439666748 
1216 2.9257144927978516 
1217 2.9780304431915283 
1218 2.8631365299224854 
1219 2.9409332275390625 
1220 3.01308274269104 
1221 2.910778760910034 
1222 2.8869476318359375 
1223 2.909594774246216 
1224 3.002307891845703 
1225 2.8831281661987305 
1226 2.894855499267578 
1227 2.9766619205474854 
1228 2.9171135425567627 
1229 2.911175489425659 
1230 2.925278425216675 
1231 2.9421517848968506 
1232 2.9657797813415527 
1233 3.0064327716827393 
1234 3.0643181800842285 
1235 2.889641046524048 
1236 2.9486465454101563 
1237 2.884402275085449 
1238 2.910662889480591 
1239 2.987274646759033 
1240 3.0207178592681885 
1241 2.9978301525115967 
1242 2.9907073974609375 
1243 3.08571720123291 
1244 3.1831328868865967 
1245 2.978114604949951 
1246 2.988337993621826 
1247 2.9853203296661377 
1248 2.901034116744995 
1249 2.932096242904663 
1250 2.9266555309295654 
1251 3.029653787612915 
1252 3.0299201011657715 
1253 3.0178046226501465 
1254 3.031635284423828 
1255 3.0632476806640625 
1256 2.9700849056243896 
1257 3.07973575592041 
1258 3.0369443893432617 
1259 3.046504497528076 
1260 3.0025532245635986 
1261 3.0363264083862305 
1262 3.068843364715576 
1263 2.954205274581909 
1264 2.987708568572998 
1265 3.0627450942993164 
1266 3.036250591278076 
1267 2.9908688068389893 
1268 3.038900375366211 
1269 2.9758031368255615 
1270 2.879946231842041 
1271 2.987051010131836 
1272 2.8899643421173096 
1273 2.9106080532073975 
1274 3.176497220993042 
1275 2.9780774116516113 
1276 3.110387086868286 
1277 2.918972969055176 
1278 2.989159345626831 
1279 3.0054304599761963 
1280 2.931055784225464 
1281 2.9448955059051514 
1282 3.009884834289551 
1283 2.881406784057617 
1284 2.976142406463623 
1285 2.9804530143737793 
1286 3.0206282138824463 
1287 3.012197732925415 
1288 3.1434969902038574 
1289 2.965705394744873 
1290 2.9646289348602295 
1291 3.047588348388672 
1292 3.0092406272888184 
1293 2.9226157665252686 
1294 2.952845573425293 
1295 2.940716505050659 
1296 2.974433660507202 
1297 3.008681535720825 
1298 3.0207085609436035 
1299 2.950279951095581 
1300 3.0377798080444336 
1301 3.060973644256592 
1302 3.0140233039855957 
1303 2.963972568511963 
1304 3.009202241897583 
1305 3.1231234073638916 
1306 3.077627420425415 
1307 3.016477108001709 
1308 3.0110223293304443 
1309 3.126843214035034 
1310 3.0034351348876953 
1311 3.052081346511841 
1312 2.9792425632476807 
1313 2.916738748550415 
1314 2.9159622192382813 
1315 3.084967613220215 
1316 2.8892595767974854 
1317 3.0136988162994385 
1318 2.991447687149048 
1319 2.979283094406128 
1320 3.0476183891296387 
1321 2.9232184886932373 
1322 3.0393385887145996 
1323 3.050307273864746 
1324 3.1493749618530273 
1325 3.058610200881958 
1326 3.0224404335021973 
1327 3.1388015747070313 
1328 3.0574631690979004 
1329 2.910661220550537 
1330 3.0288290977478027 
1331 2.9763147830963135 
1332 2.9451496601104736 
1333 3.116276979446411 
1334 3.0395262241363525 
1335 3.02401065826416 
1336 3.1073074340820313 
1337 3.1675498485565186 
1338 2.988845109939575 
1339 3.0409083366394043 
1340 3.0796592235565186 
1341 2.982375144958496 
1342 3.0878992080688477 
1343 2.9830756187438965 
1344 3.0103650093078613 
1345 3.101775646209717 
1346 2.9818081855773926 
1347 3.0449790954589844 
1348 3.012683868408203 
1349 2.9618022441864014 
1350 3.0354325771331787 
1351 2.9971938133239746 
1352 3.1151692867279053 
1353 3.0994057655334473 
1354 2.906036615371704 
1355 3.1141154766082764 
1356 3.089815139770508 
1357 3.01908802986145 
1358 3.0482823848724365 
1359 3.0516042709350586 
1360 3.1884591579437256 
1361 3.122368097305298 
1362 3.0712335109710693 
1363 2.949266195297241 
1364 3.055131196975708 
1365 3.0006444454193115 
1366 2.9739909172058105 
1367 3.0566794872283936 
1368 3.067141532897949 
1369 3.1215596199035645 
1370 2.9853835105895996 
1371 3.000558853149414 
1372 2.968940496444702 
1373 2.9823176860809326 
1374 2.989936351776123 
1375 3.004657506942749 
1376 3.0042190551757813 
1377 2.960714340209961 
1378 2.9976887702941895 
1379 2.946394681930542 
1380 3.0418856143951416 
1381 3.063042163848877 
1382 3.035701036453247 
1383 2.9728002548217773 
1384 3.0465774536132813 
1385 3.064911127090454 
1386 2.971142053604126 
1387 2.992826461791992 
1388 2.982165575027466 
1389 3.0507428646087646 
1390 3.054049253463745 
1391 2.9718453884124756 
1392 3.0395779609680176 
1393 2.920116424560547 
1394 2.949270248413086 
1395 2.939563751220703 
1396 2.8358819484710693 
1397 2.8724329471588135 
1398 2.899704933166504 
1399 3.0367486476898193 
1400 2.910909652709961 
1401 2.8518989086151123 
1402 2.8422675132751465 
1403 2.906202793121338 
1404 2.8754472732543945 
1405 2.938194751739502 
1406 2.8728110790252686 
1407 2.847710371017456 
1408 2.888967752456665 
1409 2.840080738067627 
1410 2.8234634399414063 
1411 2.8485031127929688 
1412 2.8351891040802 
1413 2.754661798477173 
1414 2.8750739097595215 
1415 2.787863254547119 
1416 2.906275749206543 
1417 2.899723768234253 
1418 2.9444210529327393 
1419 3.010127544403076 
1420 2.974548816680908 
1421 2.898543119430542 
1422 2.9131219387054443 
1423 2.8788576126098633 
1424 2.9299514293670654 
1425 3.0228190422058105 
1426 2.9180288314819336 
1427 2.9870445728302 
1428 2.9691383838653564 
1429 2.8915011882781982 
1430 2.9891774654388428 
1431 2.867849111557007 
1432 2.8343024253845215 
1433 2.9028422832489014 
1434 2.9185900688171387 
1435 2.9687910079956055 
1436 2.9285852909088135 
1437 2.907461643218994 
1438 2.8871357440948486 
1439 2.8437633514404297 
1440 3.0075576305389404 
1441 2.8556244373321533 
1442 2.9020321369171143 
1443 2.8602309226989746 
1444 3.008570432662964 
1445 2.832686424255371 
1446 2.971726179122925 
1447 2.8094732761383057 
1448 2.901547431945801 
1449 2.8252291679382324 
1450 2.8262147903442383 
1451 2.8301119804382324 
1452 2.846395969390869 
1453 2.9273650646209717 
1454 2.8533287048339844 
1455 2.7913856506347656 
1456 2.786226272583008 
1457 2.832805633544922 
1458 2.8031561374664307 
1459 2.8414924144744873 
1460 2.84025502204895 
1461 2.786740303039551 
1462 2.695552110671997 
1463 2.71866774559021 
1464 2.766608238220215 
1465 2.763655662536621 
1466 2.836036205291748 
1467 2.905913829803467 
1468 2.8918840885162354 
1469 2.816136598587036 
1470 2.7704224586486816 
1471 2.810757637023926 
1472 2.8155179023742676 
1473 2.896604537963867 
1474 2.9373106956481934 
1475 3.0289249420166016 
1476 2.798536777496338 
1477 2.779949903488159 
1478 2.8435399532318115 
1479 2.8924267292022705 
1480 2.68319034576416 
1481 2.837188482284546 
1482 2.8205318450927734 
1483 2.8047802448272705 
1484 2.8520054817199707 
1485 2.8408188819885254 
1486 2.9403903484344482 
1487 2.9192802906036377 
1488 2.814084053039551 
1489 2.945906400680542 
1490 2.865889072418213 
1491 2.9279401302337646 
1492 2.9460232257843018 
1493 2.806259870529175 
1494 2.8264455795288086 
1495 2.764601469039917 
1496 2.9550139904022217 
1497 2.9054572582244873 
1498 2.832091808319092 
1499 2.916875123977661 
1500 2.8782341480255127 
1501 2.8656082153320313 
1502 2.9351327419281006 
1503 2.8566598892211914 
1504 2.958625555038452 
1505 2.9124441146850586 
1506 2.7739672660827637 
1507 2.7925734519958496 
1508 2.885382890701294 
1509 2.865856170654297 
1510 2.8100426197052 
1511 2.7855823040008545 
1512 2.8542189598083496 
1513 2.7927775382995605 
1514 2.7908904552459717 
1515 2.7539479732513428 
1516 2.9102439880371094 
1517 2.9746642112731934 
1518 2.7833290100097656 
1519 2.754272222518921 
1520 2.71095871925354 
1521 2.721487522125244 
1522 2.7541067600250244 
1523 2.8458290100097656 
1524 2.8612537384033203 
1525 2.8006529808044434 
1526 2.7922210693359375 
1527 2.960141658782959 
1528 2.780590057373047 
1529 2.6473581790924072 
1530 2.738065481185913 
1531 2.833249568939209 
1532 2.7816951274871826 
1533 2.8818249702453613 
1534 2.9111263751983643 
1535 2.8887975215911865 
1536 2.8619868755340576 
1537 2.8448121547698975 
1538 2.8807334899902344 
1539 2.7815024852752686 
1540 2.84976863861084 
1541 2.8181517124176025 
1542 2.9325101375579834 
1543 2.923203706741333 
1544 2.828740119934082 
1545 2.9054758548736572 
1546 2.9262068271636963 
1547 2.8184878826141357 
1548 2.911383628845215 
1549 2.9881436824798584 
1550 2.9975204467773438 
1551 2.9839890003204346 
1552 2.982343912124634 
1553 2.8388772010803223 
1554 2.8791470527648926 
1555 2.986177444458008 
1556 2.972923517227173 
1557 2.9567532539367676 
1558 2.9267578125 
1559 2.9974684715270996 
1560 3.0913166999816895 
1561 3.007747173309326 
1562 2.9033854007720947 
1563 3.0069351196289063 
1564 2.9173777103424072 
1565 3.0273354053497314 
1566 2.9760093688964844 
1567 2.9695653915405273 
1568 3.00337815284729 
1569 2.9831581115722656 
1570 2.9649391174316406 
1571 2.893710136413574 
1572 2.94435453414917 
1573 2.9851818084716797 
1574 2.855881452560425 
1575 2.954887866973877 
1576 3.039891242980957 
1577 3.1070637702941895 
1578 2.9545953273773193 
1579 3.021315336227417 
1580 2.8601062297821045 
1581 2.8801963329315186 
1582 2.941197633743286 
1583 3.0028629302978516 
1584 3.0652201175689697 
1585 3.0822064876556396 
1586 2.9397644996643066 
1587 2.970402240753174 
1588 3.037480592727661 
1589 2.9987268447875977 
1590 3.0445683002471924 
1591 3.0582242012023926 
1592 3.001500129699707 
1593 2.9406661987304688 
1594 3.009641170501709 
1595 2.9517695903778076 
1596 3.0112524032592773 
1597 3.0280654430389404 
1598 2.9418976306915283 
1599 2.9368515014648438 
1600 2.933417797088623 
1601 2.912712335586548 
1602 2.895087718963623 
1603 3.067906379699707 
1604 3.0430829524993896 
1605 3.124960422515869 
1606 3.138942003250122 
1607 3.075040817260742 
1608 3.0883729457855225 
1609 3.0642523765563965 
1610 2.9091408252716064 
1611 2.8379905223846436 
1612 2.8624050617218018 
1613 3.075023889541626 
1614 3.013444662094116 
1615 2.929616928100586 
1616 2.964967966079712 
1617 2.9353880882263184 
1618 2.9978110790252686 
1619 2.815480947494507 
1620 2.9677622318267822 
1621 2.906755208969116 
1622 2.9855761528015137 
1623 3.06377911567688 
1624 2.9183273315429688 
1625 2.933852434158325 
1626 2.9344077110290527 
1627 2.904839515686035 
1628 2.961527109146118 
1629 2.9691970348358154 
1630 3.055267572402954 
1631 3.084536552429199 
1632 2.947904109954834 
1633 2.9930167198181152 
1634 2.9757046699523926 
1635 2.9543254375457764 
1636 3.0314536094665527 
1637 2.966749906539917 
1638 2.9973576068878174 
1639 2.950773000717163 
1640 2.9139862060546875 
1641 2.975985288619995 
1642 2.9059200286865234 
1643 2.864448070526123 
1644 2.8705782890319824 
1645 2.8621411323547363 
1646 3.1009960174560547 
1647 2.9567365646362305 
1648 2.9973068237304688 
1649 2.9128072261810303 
1650 2.8577463626861572 
1651 2.935422658920288 
1652 2.942800521850586 
1653 2.8715739250183105 
1654 2.8030595779418945 
1655 2.7661328315734863 
1656 2.942927837371826 
1657 2.8420050144195557 
1658 2.9199628829956055 
1659 2.8393619060516357 
1660 2.8382742404937744 
1661 2.821704149246216 
1662 2.884697437286377 
1663 2.851855993270874 
1664 2.807634115219116 
1665 2.837925434112549 
1666 2.8151726722717285 
1667 2.6999874114990234 
1668 2.9266750812530518 
1669 2.84714674949646 
1670 2.9150168895721436 
1671 2.915058135986328 
1672 2.9708099365234375 
1673 2.845287799835205 
1674 2.989100933074951 
1675 2.8814995288848877 
1676 2.942028045654297 
1677 2.936166763305664 
1678 2.9312453269958496 
1679 2.891648292541504 
1680 3.006826639175415 
1681 2.905329942703247 
1682 2.9189627170562744 
1683 2.9612598419189453 
1684 3.0186662673950195 
1685 2.9585514068603516 
1686 2.8415563106536865 
1687 2.913644790649414 
1688 3.041064739227295 
1689 2.925450086593628 
1690 2.9893035888671875 
1691 3.087019443511963 
1692 3.091176748275757 
1693 3.01037859916687 
1694 3.034921884536743 
1695 3.0413808822631836 
1696 2.9493327140808105 
1697 3.0316519737243652 
1698 3.056682825088501 
1699 2.960907459259033 
1700 3.048610210418701 
1701 2.831681251525879 
1702 3.049388885498047 
1703 3.0041162967681885 
1704 2.9543066024780273 
1705 2.9829986095428467 
1706 2.9923789501190186 
1707 2.951223134994507 
1708 2.8916029930114746 
1709 2.902867555618286 
1710 2.9343905448913574 
1711 2.8474478721618652 
1712 2.9689953327178955 
1713 2.957545757293701 
1714 2.9283406734466553 
1715 2.9970614910125732 
1716 2.9148950576782227 
1717 2.9570794105529785 
1718 3.0193517208099365 
1719 3.02912974357605 
1720 3.0036251544952393 
1721 2.888533115386963 
1722 3.018507719039917 
1723 3.034578800201416 
1724 3.0211002826690674 
1725 2.957066774368286 
1726 2.914511203765869 
1727 2.943340539932251 
1728 2.9376285076141357 
1729 2.8321311473846436 
1730 2.881269693374634 
1731 2.90450382232666 
1732 2.8549020290374756 
1733 2.824601650238037 
1734 2.8115105628967285 
1735 2.947978973388672 
1736 3.037729501724243 
1737 3.0117976665496826 
1738 2.9604148864746094 
1739 2.9076812267303467 
1740 2.8223726749420166 
1741 2.916337490081787 
1742 2.924032211303711 
1743 2.8741812705993652 
1744 2.765547752380371 
1745 2.806246519088745 
1746 2.7795708179473877 
1747 2.9345853328704834 
1748 2.8008997440338135 
1749 2.8148598670959473 
1750 2.890484571456909 
1751 2.9121625423431396 
1752 2.8140547275543213 
1753 2.945711135864258 
1754 2.9018173217773438 
1755 2.7982475757598877 
1756 2.7892842292785645 
1757 2.871124029159546 
1758 2.7820534706115723 
1759 2.799208402633667 
1760 2.8344292640686035 
1761 2.99841570854187 
1762 2.9173495769500732 
1763 2.9522178173065186 
1764 2.8856444358825684 
1765 2.9623677730560303 
1766 3.0032405853271484 
1767 3.002915143966675 
1768 2.990077018737793 
1769 3.005695104598999 
1770 2.8793816566467285 
1771 2.946065664291382 
1772 2.8586220741271973 
1773 2.8676562309265137 
1774 2.838684320449829 
1775 2.842792510986328 
1776 2.9005088806152344 
1777 2.8566532135009766 
1778 2.8555479049682617 
1779 2.898819923400879 
1780 2.8480002880096436 
1781 2.764634609222412 
1782 2.869640350341797 
1783 2.93898344039917 
1784 2.8182125091552734 
1785 2.878385305404663 
1786 2.9162745475769043 
1787 2.8282370567321777 
1788 2.7992866039276123 
1789 2.95855712890625 
1790 2.965023994445801 
1791 2.8682379722595215 
1792 2.9526920318603516 
1793 2.9330496788024902 
1794 2.8663413524627686 
1795 2.8173742294311523 
1796 2.943040609359741 
1797 2.8963990211486816 
1798 2.875223398208618 
1799 2.8200433254241943 
1800 2.8371479511260986 
1801 2.8369998931884766 
1802 2.880678415298462 
1803 2.797048568725586 
1804 2.884474277496338 
1805 2.8070316314697266 
1806 3.0129640102386475 
1807 2.970984697341919 
1808 2.9004008769989014 
1809 3.0218780040740967 
1810 2.8911726474761963 
1811 2.8726367950439453 
1812 2.825655460357666 
1813 2.904348611831665 
1814 2.921581506729126 
1815 2.930985689163208 
1816 2.9211606979370117 
1817 2.8473799228668213 
1818 2.937382936477661 
1819 2.9057371616363525 
1820 2.8230056762695313 
1821 2.9336085319519043 
1822 2.954962968826294 
1823 2.946723222732544 
1824 2.8082170486450195 
1825 2.693216323852539 
1826 2.7012128829956055 
1827 2.7129898071289063 
1828 2.912324905395508 
1829 2.7603724002838135 
1830 2.8288848400115967 
1831 2.7396130561828613 
1832 2.854813814163208 
1833 2.9050118923187256 
1834 2.733506917953491 
1835 2.6839895248413086 
1836 2.6209497451782227 
1837 2.536036491394043 
1838 2.6176459789276123 
1839 2.587938070297241 
1840 2.6983747482299805 
1841 2.637101650238037 
1842 2.5971243381500244 
1843 2.7772021293640137 
1844 2.738205671310425 
1845 2.858051300048828 
1846 2.7668521404266357 
1847 2.782134532928467 
1848 2.77708101272583 
1849 2.7355618476867676 
1850 2.8269360065460205 
1851 2.787259340286255 
1852 2.8316750526428223 
1853 2.848027229309082 
1854 2.7038378715515137 
1855 2.8067915439605713 
1856 2.677935838699341 
1857 2.8429229259490967 
1858 2.7933034896850586 
1859 2.698594808578491 
1860 2.718146324157715 
1861 2.601337432861328 
1862 2.8026037216186523 
1863 2.7352190017700195 
1864 2.7965316772460938 
1865 2.726254940032959 
1866 2.7060205936431885 
1867 2.734156370162964 
1868 2.7350564002990723 
1869 2.8366594314575195 
1870 2.823899507522583 
1871 2.9003326892852783 
1872 2.8785645961761475 
1873 2.8474690914154053 
1874 2.8072407245635986 
1875 2.8308334350585938 
1876 2.8505501747131348 
1877 2.865910291671753 
1878 2.7652981281280518 
1879 2.773693084716797 
1880 2.795769691467285 
1881 2.7803218364715576 
1882 2.7744011878967285 
1883 2.7487590312957764 
1884 2.82430100440979 
1885 2.7526488304138184 
1886 2.7771928310394287 
1887 2.801253080368042 
1888 2.7616424560546875 
1889 2.7591800689697266 
1890 2.8475613594055176 
1891 2.7621095180511475 
1892 2.8234269618988037 
1893 2.7054924964904785 
1894 2.6917526721954346 
1895 2.8047308921813965 
1896 2.7796459197998047 
1897 2.882992744445801 
1898 2.7371723651885986 
1899 2.76129412651062 
1900 2.7918691635131836 
1901 2.853156328201294 
1902 2.873314380645752 
1903 2.857006072998047 
1904 2.955615520477295 
1905 2.7565152645111084 
1906 2.827888250350952 
1907 2.8788223266601563 
1908 2.8442635536193848 
1909 2.7697904109954834 
1910 2.9061617851257324 
1911 2.8311336040496826 
1912 2.817657470703125 
1913 2.844316005706787 
1914 2.8514161109924316 
1915 2.7986044883728027 
1916 2.8258872032165527 
1917 2.760165214538574 
1918 2.8674044609069824 
1919 2.738884925842285 
1920 2.650649309158325 
1921 2.774664878845215 
1922 2.971485137939453 
1923 2.924145221710205 
1924 2.8407015800476074 
1925 2.7808187007904053 
1926 2.9018046855926514 
1927 2.8403332233428955 
1928 2.950627565383911 
1929 2.9151902198791504 
1930 2.8588385581970215 
1931 2.8861923217773438 
1932 2.862650156021118 
1933 2.794248580932617 
1934 2.8866689205169678 
1935 2.7894277572631836 
1936 2.8011670112609863 
1937 2.9233291149139404 
1938 2.8258895874023438 
1939 2.8415472507476807 
1940 2.907073736190796 
1941 2.901540756225586 
1942 2.8767528533935547 
1943 2.9263195991516113 
1944 2.928072690963745 
1945 2.8958990573883057 
1946 2.8732917308807373 
1947 2.8729629516601563 
1948 2.9150829315185547 
1949 2.8139195442199707 
1950 2.778813362121582 
1951 2.9002978801727295 
1952 2.842869997024536 
1953 2.8099124431610107 
1954 2.7969510555267334 
1955 2.9119479656219482 
1956 2.8238015174865723 
1957 2.809752941131592 
1958 2.817972421646118 
1959 2.86445689201355 
1960 2.8976516723632813 
1961 2.8163623809814453 
1962 2.838277816772461 
1963 2.901808023452759 
1964 2.843737840652466 
1965 2.883801221847534 
1966 2.8167595863342285 
1967 3.0041117668151855 
1968 2.813779830932617 
1969 2.8545150756835938 
1970 2.8246283531188965 
1971 2.895892381668091 
1972 2.8835010528564453 
1973 2.8268651962280273 
1974 2.7454090118408203 
1975 2.834956169128418 
1976 2.732182502746582 
1977 2.8714699745178223 
1978 2.896989345550537 
1979 2.9463140964508057 
1980 2.87905216217041 
1981 2.8575217723846436 
1982 2.8972203731536865 
1983 2.9155492782592773 
1984 2.8859524726867676 
1985 2.9231626987457275 
1986 2.889371156692505 
1987 2.895331859588623 
1988 2.9128196239471436 
1989 2.835202693939209 
1990 2.953704833984375 
1991 2.98978328704834 
1992 2.9072043895721436 
1993 2.8305866718292236 
1994 2.8590800762176514 
1995 2.8904995918273926 
1996 2.8644821643829346 
1997 2.922301769256592 
1998 2.9088852405548096 
1999 2.8494417667388916 
2000 2.7749440670013428 
2001 2.789635181427002 
2002 2.9146928787231445 
2003 2.8377320766448975 
2004 2.979361057281494 
2005 2.8917040824890137 
2006 2.97314715385437 
2007 2.862574815750122 
2008 2.839475393295288 
2009 2.8420848846435547 
2010 2.9418346881866455 
2011 3.0587024688720703 
2012 2.874983310699463 
2013 2.824877977371216 
2014 2.9181408882141113 
2015 2.8660619258880615 
2016 2.787665843963623 
2017 2.862025022506714 
2018 2.7639074325561523 
2019 2.930448532104492 
2020 2.9487597942352295 
2021 3.006035327911377 
2022 2.8799071311950684 
2023 2.955023765563965 
2024 3.006272077560425 
2025 2.942361354827881 
2026 3.0051660537719727 
2027 2.994535207748413 
2028 2.9448091983795166 
2029 3.028278112411499 
2030 2.9021360874176025 
2031 2.8288636207580566 
2032 2.8570737838745117 
2033 2.9170074462890625 
2034 2.854369878768921 
2035 2.9962711334228516 
2036 3.0148746967315674 
2037 3.0077669620513916 
2038 2.8569939136505127 
2039 2.935279369354248 
2040 2.9633629322052 
2041 2.9126334190368652 
2042 2.978652238845825 
2043 2.9606704711914063 
2044 2.949789524078369 
2045 2.8423824310302734 
2046 2.8419365882873535 
2047 2.8696229457855225 
2048 2.7855350971221924 
2049 2.7434310913085938 
2050 2.8234236240386963 
2051 2.825350761413574 
2052 2.8210561275482178 
2053 2.7268176078796387 
2054 2.7338759899139404 
2055 2.780855178833008 
2056 2.8264191150665283 
2057 2.7755539417266846 
2058 2.9125287532806396 
2059 2.8763909339904785 
2060 2.92144513130188 
2061 2.8500473499298096 
2062 2.843963861465454 
2063 2.8518338203430176 
2064 2.7867648601531982 
2065 2.858973979949951 
2066 2.752153158187866 
2067 2.7297675609588623 
2068 2.8699207305908203 
2069 2.843987226486206 
2070 2.7555551528930664 
2071 2.8163020610809326 
2072 2.877683401107788 
2073 2.818293333053589 
2074 2.8302173614501953 
2075 2.8295140266418457 
2076 2.863365650177002 
2077 2.7428247928619385 
2078 2.8273746967315674 
2079 2.900827169418335 
2080 2.7759592533111572 
2081 2.856721878051758 
2082 2.907696008682251 
2083 2.9445173740386963 
2084 2.8587889671325684 
2085 2.8633620738983154 
2086 2.9230754375457764 
2087 2.8519766330718994 
2088 2.8965742588043213 
2089 2.8373372554779053 
2090 2.881598711013794 
2091 2.8751862049102783 
2092 2.794694423675537 
2093 2.7644495964050293 
2094 2.7798304557800293 
2095 2.8900184631347656 
2096 2.7498674392700195 
2097 2.7755184173583984 
2098 2.748013734817505 
2099 2.833284616470337 
2100 2.7791800498962402 
2101 2.8024542331695557 
2102 2.8026883602142334 
2103 2.8527138233184814 
2104 2.9133806228637695 
2105 2.840663433074951 
2106 2.8873543739318848 
2107 2.723963737487793 
2108 2.8334293365478516 
2109 2.783493995666504 
2110 2.7637438774108887 
2111 2.828986883163452 
2112 2.817838668823242 
2113 2.858042001724243 
2114 2.7352027893066406 
2115 2.7619283199310303 
2116 2.778981924057007 
2117 2.7750144004821777 
2118 2.8280246257781982 
2119 2.793790340423584 
2120 2.73484206199646 
2121 2.75773024559021 
2122 2.770526885986328 
2123 2.838124990463257 
2124 2.830167531967163 
2125 2.716372013092041 
2126 2.768845796585083 
2127 2.7746341228485107 
2128 2.8078479766845703 
2129 2.886824131011963 
2130 3.046677827835083 
2131 2.9632320404052734 
2132 2.9563536643981934 
2133 2.9646666049957275 
2134 2.9273080825805664 
2135 2.9183881282806396 
2136 2.928532838821411 
2137 2.9740278720855713 
2138 2.883279323577881 
2139 2.9265763759613037 
2140 3.0592246055603027 
2141 2.9376912117004395 
2142 3.02327823638916 
2143 2.9555392265319824 
2144 2.802919387817383 
2145 2.8233163356781006 
2146 2.8566341400146484 
2147 2.8615775108337402 
2148 2.88437557220459 
2149 2.9336225986480713 
2150 2.9027466773986816 
2151 3.0051188468933105 
2152 3.0327417850494385 
2153 2.9265663623809814 
2154 2.939243793487549 
2155 2.956071376800537 
2156 2.906977891921997 
2157 2.8942973613739014 
2158 2.9777143001556396 
2159 2.997465133666992 
2160 2.957322835922241 
2161 2.9438836574554443 
2162 2.906984567642212 
2163 3.033688545227051 
2164 2.9848432540893555 
2165 2.9884865283966064 
2166 3.1488983631134033 
2167 3.1442980766296387 
2168 3.010852575302124 
2169 2.9987008571624756 
2170 2.947481870651245 
2171 3.031493902206421 
2172 3.091160297393799 
2173 3.0632829666137695 
2174 2.961794853210449 
2175 3.0559825897216797 
2176 2.9938929080963135 
2177 2.9933416843414307 
2178 2.9626388549804688 
2179 2.911034107208252 
2180 3.036133050918579 
2181 2.97027587890625 
2182 3.0798940658569336 
2183 3.0169315338134766 
2184 3.017394542694092 
2185 2.9934723377227783 
2186 3.0501809120178223 
2187 2.9019906520843506 
2188 2.9641194343566895 
2189 2.931151866912842 
2190 2.9866816997528076 
2191 2.963716506958008 
2192 2.9380602836608887 
2193 2.9065158367156982 
2194 2.932793378829956 
2195 2.8753414154052734 
2196 3.06691837310791 
2197 2.947295665740967 
2198 3.0522565841674805 
2199 3.025111436843872 
2200 3.0482819080352783 
2201 2.9283132553100586 
2202 3.0605525970458984 
2203 3.071471929550171 
2204 2.996873617172241 
2205 3.03320574760437 
2206 3.0884358882904053 
2207 3.1332828998565674 
2208 3.0515689849853516 
2209 3.1111068725585938 
2210 2.9822659492492676 
2211 3.005044460296631 
2212 3.0061821937561035 
2213 3.0060479640960693 
2214 3.0538644790649414 
2215 3.125113010406494 
2216 3.020024538040161 
2217 3.0100059509277344 
2218 2.9856090545654297 
2219 3.086888074874878 
2220 3.061366081237793 
2221 3.032819986343384 
2222 3.021134376525879 
2223 3.0540177822113037 
2224 3.09321665763855 
2225 3.008316993713379 
2226 2.9700279235839844 
2227 3.0824761390686035 
2228 3.025132179260254 
2229 2.9030380249023438 
2230 2.9333643913269043 
2231 2.9513015747070313 
2232 2.8515465259552 
2233 2.9248106479644775 
2234 2.907052755355835 
2235 2.9223430156707764 
2236 3.0331649780273438 
2237 2.9815077781677246 
2238 2.951511859893799 
2239 3.005481719970703 
2240 3.0508313179016113 
2241 3.0416643619537354 
2242 3.162947177886963 
2243 3.0978732109069824 
2244 3.1208713054656982 
2245 3.0541529655456543 
2246 2.9890365600585938 
2247 3.01690936088562 
2248 3.028231143951416 
2249 2.9788124561309814 
2250 3.177504062652588 
2251 2.978207588195801 
2252 2.998163938522339 
2253 3.0470802783966064 
2254 3.097683906555176 
2255 3.085228204727173 
2256 3.1911239624023438 
2257 3.1386470794677734 
2258 3.07479190826416 
2259 3.0642433166503906 
2260 3.0181009769439697 
2261 2.969128131866455 
2262 2.9365499019622803 
2263 2.9137725830078125 
2264 2.9464633464813232 
2265 2.900810956954956 
2266 2.9357757568359375 
2267 3.081509828567505 
2268 2.9193978309631348 
2269 2.9142696857452393 
2270 2.8857192993164063 
2271 2.888145685195923 
2272 2.9698164463043213 
2273 2.947152614593506 
2274 2.9527435302734375 
2275 2.879364490509033 
2276 2.9018032550811768 
2277 2.9538819789886475 
2278 2.943436861038208 
2279 2.915560722351074 
2280 2.986976385116577 
2281 2.968553066253662 
2282 2.9947245121002197 
2283 3.019343376159668 
2284 3.006067991256714 
2285 2.932288646697998 
2286 2.998173475265503 
2287 2.935182571411133 
2288 3.0075302124023438 
2289 3.0348689556121826 
2290 3.0528292655944824 
2291 3.044733762741089 
2292 2.9932754039764404 
2293 2.965740442276001 
2294 3.070286989212036 
2295 3.0333120822906494 
2296 3.0309317111968994 
2297 3.0005364418029785 
2298 2.9898314476013184 
2299 2.984729766845703 
2300 2.9431002140045166 
2301 3.004086971282959 
2302 2.902109146118164 
2303 2.974246025085449 
2304 2.9416377544403076 
2305 2.9889590740203857 
2306 3.0528793334960938 
2307 3.0263984203338623 
2308 2.9468576908111572 
2309 2.979649543762207 
2310 2.9904792308807373 
2311 2.9656074047088623 
2312 3.061229705810547 
2313 3.0562446117401123 
2314 3.0840377807617188 
2315 3.116922378540039 
2316 3.172682285308838 
2317 3.080338954925537 
2318 3.015089750289917 
2319 3.0945518016815186 
2320 3.0143256187438965 
2321 2.988837957382202 
2322 3.173910140991211 
2323 3.17504620552063 
2324 3.0369174480438232 
2325 3.022599458694458 
2326 2.9218192100524902 
2327 2.9851622581481934 
2328 2.969672918319702 
2329 3.038496732711792 
2330 3.0595929622650146 
2331 3.0706024169921875 
2332 3.1206231117248535 
2333 3.0845437049865723 
2334 2.9347362518310547 
2335 3.1230547428131104 
2336 3.053407907485962 
2337 3.043630599975586 
2338 3.0703189373016357 
2339 3.037311315536499 
2340 3.076911687850952 
2341 3.0811479091644287 
2342 3.065006971359253 
2343 3.0643723011016846 
2344 2.953964948654175 
2345 2.831845998764038 
2346 3.003831148147583 
2347 3.037458896636963 
2348 3.008458375930786 
2349 3.0221831798553467 
2350 3.0106635093688965 
2351 2.940481185913086 
2352 2.973494291305542 
2353 3.015739679336548 
2354 2.9867591857910156 
2355 3.0318868160247803 
2356 3.037180185317993 
2357 2.986687183380127 
2358 2.99188494682312 
2359 2.93302845954895 
2360 2.9322288036346436 
2361 3.0271573066711426 
2362 2.993243932723999 
2363 3.0600099563598633 
2364 3.104580879211426 
2365 3.2246837615966797 
2366 3.165140390396118 
2367 3.074960947036743 
2368 3.01434326171875 
2369 2.98807954788208 
2370 3.0784952640533447 
2371 3.165188789367676 
2372 3.1506166458129883 
2373 3.160911798477173 
2374 3.074803590774536 
2375 3.063230037689209 
2376 3.1573636531829834 
2377 3.1376266479492188 
2378 3.1141035556793213 
2379 3.072388172149658 
2380 3.0450618267059326 
2381 2.9592199325561523 
2382 3.03999400138855 
2383 2.9878249168395996 
2384 2.983880043029785 
2385 3.0196449756622314 
2386 3.156923770904541 
2387 3.0467002391815186 
2388 3.146505117416382 
2389 3.017671823501587 
2390 3.0173184871673584 
2391 3.0185821056365967 
2392 2.9395554065704346 
2393 3.023334503173828 
2394 3.01823091506958 
2395 3.045128345489502 
2396 3.104804039001465 
2397 3.1196773052215576 
2398 3.170339345932007 
2399 3.026421070098877 
2400 3.046433210372925 
2401 2.8663086891174316 
2402 2.916609048843384 
2403 3.066795825958252 
2404 3.0581464767456055 
2405 3.0131471157073975 
2406 3.035184621810913 
2407 3.048412799835205 
2408 2.9841582775115967 
2409 3.041703462600708 
2410 3.025846481323242 
2411 2.951735258102417 
2412 3.070019006729126 
2413 3.2230517864227295 
2414 3.12591552734375 
2415 2.9958343505859375 
2416 2.946552276611328 
2417 2.959317207336426 
2418 3.0186879634857178 
2419 2.973876714706421 
2420 2.8928897380828857 
2421 2.943937063217163 
2422 2.9633004665374756 
2423 3.0533430576324463 
2424 2.970656633377075 
2425 2.8340413570404053 
2426 2.8879871368408203 
2427 3.01320743560791 
2428 3.033189058303833 
2429 3.0927181243896484 
2430 2.9275612831115723 
2431 3.0993716716766357 
2432 3.085529088973999 
2433 3.0803945064544678 
2434 3.110668659210205 
2435 3.1377556324005127 
2436 3.023350954055786 
2437 2.9850759506225586 
2438 3.0307507514953613 
2439 3.1412854194641113 
2440 3.0485024452209473 
2441 3.050945997238159 
2442 2.9335036277770996 
2443 3.007420063018799 
2444 2.901156187057495 
2445 2.914888620376587 
2446 2.873183250427246 
2447 2.9657161235809326 
2448 2.918090581893921 
2449 2.9564409255981445 
2450 2.955976724624634 
2451 2.9287071228027344 
2452 2.905869483947754 
2453 2.9807889461517334 
2454 2.9755702018737793 
2455 2.9311954975128174 
2456 2.9822874069213867 
2457 2.948298215866089 
2458 3.097043752670288 
2459 3.055219888687134 
2460 2.9358327388763428 
2461 2.9750590324401855 
2462 2.954296827316284 
2463 3.0717954635620117 
2464 3.0299134254455566 
2465 3.0199503898620605 
2466 3.1026740074157715 
2467 2.993464708328247 
2468 2.9850857257843018 
2469 3.081418991088867 
2470 3.0175750255584717 
2471 3.07653546333313 
2472 3.010451316833496 
2473 2.9650163650512695 
2474 3.0065362453460693 
2475 3.0589375495910645 
2476 2.9593918323516846 
2477 2.9704208374023438 
2478 2.995006561279297 
2479 2.999314546585083 
2480 3.0713813304901123 
2481 2.971170425415039 
2482 2.9074201583862305 
2483 2.951730489730835 
2484 3.0658326148986816 
2485 2.9623100757598877 
2486 2.9872188568115234 
2487 2.9399020671844482 
2488 2.8793675899505615 
2489 2.9726240634918213 
2490 2.984267234802246 
2491 2.921074151992798 
2492 2.934861898422241 
2493 2.928845167160034 
2494 2.9405457973480225 
2495 2.9796555042266846 
2496 3.035594940185547 
2497 2.9915549755096436 
2498 3.0455429553985596 
2499 2.9950597286224365 
2500 2.9762017726898193 
2501 3.057502031326294 
2502 3.0335826873779297 
2503 2.9498677253723145 
2504 2.9000184535980225 
2505 2.965198278427124 
2506 2.8886632919311523 
2507 3.039428472518921 
2508 3.04019832611084 
2509 3.0497725009918213 
2510 3.0521950721740723 
2511 3.0125796794891357 
2512 2.9350948333740234 
2513 3.019484758377075 
2514 3.068355083465576 
2515 3.0535120964050293 
2516 2.984463930130005 
2517 3.0901401042938232 
2518 3.0353994369506836 
2519 3.117241382598877 
2520 3.1156070232391357 
2521 3.209493637084961 
2522 3.184448003768921 
2523 3.142965078353882 
2524 3.0425899028778076 
2525 3.1154556274414063 
2526 3.0941712856292725 
2527 3.027367353439331 
2528 3.161247491836548 
2529 2.9593892097473145 
2530 2.9601311683654785 
2531 3.067347288131714 
2532 3.0079944133758545 
2533 2.9753026962280273 
2534 2.9893858432769775 
2535 3.151569128036499 
2536 3.0484695434570313 
2537 3.1169192790985107 
2538 3.052211284637451 
2539 3.1116020679473877 
2540 3.0560667514801025 
2541 3.013882875442505 
2542 3.0066068172454834 
2543 3.1038575172424316 
2544 3.123520612716675 
2545 3.1527316570281982 
2546 3.0345520973205566 
2547 2.9901981353759766 
2548 2.9959752559661865 
2549 3.2089736461639404 
2550 3.0688247680664063 
2551 3.1392180919647217 
2552 3.1029865741729736 
2553 3.06807017326355 
2554 3.1042118072509766 
2555 3.155601978302002 
2556 3.0922369956970215 
2557 3.01761531829834 
2558 2.9369726181030273 
2559 3.0696213245391846 
2560 3.0511903762817383 
2561 3.031257390975952 
2562 2.970097064971924 
2563 3.06097412109375 
2564 3.082150459289551 
2565 3.0260205268859863 
2566 2.9368159770965576 
2567 2.9925270080566406 
2568 2.9555094242095947 
2569 3.0453364849090576 
2570 2.933570623397827 
2571 3.054792881011963 
2572 2.923482894897461 
2573 2.934302568435669 
2574 2.8443682193756104 
2575 2.9584896564483643 
2576 3.024739980697632 
2577 3.086402416229248 
2578 3.1316065788269043 
2579 3.065377950668335 
2580 3.0645382404327393 
2581 3.0360751152038574 
2582 3.0096805095672607 
2583 2.925520896911621 
2584 2.9737768173217773 
2585 3.1085407733917236 
2586 3.1521036624908447 
2587 3.096074342727661 
2588 3.0487420558929443 
2589 3.0199363231658936 
2590 3.211008071899414 
2591 3.1145052909851074 
2592 3.086217164993286 
2593 3.24798321723938 
2594 3.0737104415893555 
2595 3.035954713821411 
2596 3.2047741413116455 
2597 3.2281057834625244 
2598 3.093388795852661 
2599 3.073762893676758 
2600 3.174753427505493 
2601 3.165253162384033 
2602 3.2696340084075928 
2603 3.276970386505127 
2604 3.2186508178710938 
2605 3.2597532272338867 
2606 3.2331278324127197 
2607 3.2505486011505127 
2608 3.1345412731170654 
2609 3.3087215423583984 
2610 3.1996264457702637 
2611 3.17686128616333 
2612 3.088956594467163 
2613 3.151082992553711 
2614 3.139761209487915 
2615 3.2269628047943115 
2616 3.1587977409362793 
2617 3.1952478885650635 
2618 3.0963473320007324 
2619 3.112959623336792 
2620 3.1642894744873047 
2621 3.0315117835998535 
2622 3.083110809326172 
2623 3.141979217529297 
2624 3.144829273223877 
2625 3.2416937351226807 
2626 3.2602627277374268 
2627 3.303814649581909 
2628 3.1694133281707764 
2629 3.1399013996124268 
2630 2.991224527359009 
2631 3.0835046768188477 
2632 2.998457670211792 
2633 3.0395619869232178 
2634 3.003946304321289 
2635 2.935408353805542 
2636 2.934222459793091 
2637 2.974604606628418 
2638 2.985243320465088 
2639 2.9218952655792236 
2640 2.910099983215332 
2641 2.8896098136901855 
2642 2.8424148559570313 
2643 2.932893991470337 
2644 2.8743233680725098 
2645 2.9090189933776855 
2646 2.97268009185791 
2647 2.9313204288482666 
2648 2.9382853507995605 
2649 2.9889631271362305 
2650 2.9185373783111572 
2651 2.8842360973358154 
2652 2.8343346118927 
2653 2.9008991718292236 
2654 2.84325909614563 
2655 3.0853281021118164 
2656 3.001565456390381 
2657 2.9609062671661377 
2658 3.0043489933013916 
2659 2.961385726928711 
2660 3.1036059856414795 
2661 3.010413646697998 
2662 2.9880716800689697 
2663 2.8662619590759277 
2664 2.9070141315460205 
2665 3.005925416946411 
2666 3.0810439586639404 
2667 3.1097042560577393 
2668 3.134626626968384 
2669 3.114898443222046 
2670 3.0488035678863525 
2671 3.035243511199951 
2672 2.9948840141296387 
2673 3.144484758377075 
2674 3.1103806495666504 
2675 3.041524887084961 
2676 2.9642796516418457 
2677 3.071997880935669 
2678 2.903881311416626 
2679 2.96883487701416 
2680 2.986227035522461 
2681 2.891899824142456 
2682 3.0263733863830566 
2683 2.8425843715667725 
2684 2.8969759941101074 
2685 3.0065231323242188 
2686 2.96101450920105 
2687 2.982482671737671 
2688 3.055123805999756 
2689 2.99768328666687 
2690 3.089287757873535 
2691 3.0074124336242676 
2692 3.002258777618408 
2693 3.1005542278289795 
2694 3.056422710418701 
2695 3.143481731414795 
2696 3.051365852355957 
2697 3.0433452129364014 
2698 3.048596143722534 
2699 2.977656364440918 
2700 3.1780965328216553 
2701 2.973008394241333 
2702 2.9806113243103027 
2703 2.9948830604553223 
2704 2.946599006652832 
2705 2.942335605621338 
2706 3.0200612545013428 
2707 3.0887949466705322 
2708 2.994433879852295 
2709 3.1016712188720703 
2710 3.042633295059204 
2711 3.010672092437744 
2712 3.0105299949645996 
2713 3.0838310718536377 
2714 3.0428099632263184 
2715 3.042955160140991 
2716 3.0674169063568115 
2717 3.097676992416382 
2718 2.990180015563965 
2719 2.9663259983062744 
2720 3.064039707183838 
2721 2.9731462001800537 
2722 3.079096555709839 
2723 3.0630085468292236 
2724 3.139702081680298 
2725 3.084592342376709 
2726 2.9902026653289795 
2727 3.0607354640960693 
2728 3.1122190952301025 
2729 3.08091139793396 
2730 3.176337957382202 
2731 3.0518178939819336 
2732 3.140716314315796 
2733 3.088411331176758 
2734 3.0995256900787354 
2735 3.393026113510132 
2736 3.1778323650360107 
2737 3.3015220165252686 
2738 3.237927198410034 
2739 3.2559521198272705 
2740 3.0819225311279297 
2741 3.1303181648254395 
2742 3.1535987854003906 
2743 3.2953057289123535 
2744 3.2806785106658936 
2745 3.228677272796631 
2746 3.2108397483825684 
2747 3.2211368083953857 
2748 3.0860331058502197 
2749 2.97394061088562 
2750 3.14430832862854 
2751 3.233518362045288 
2752 3.2923667430877686 
2753 3.353778839111328 
2754 3.174952268600464 
2755 3.209413766860962 
2756 3.4184811115264893 
2757 3.4110727310180664 
2758 3.4054791927337646 
2759 3.5408167839050293 
2760 3.416994094848633 
2761 3.497769832611084 
2762 3.3580830097198486 
2763 3.1889688968658447 
2764 3.2116336822509766 
2765 3.3969829082489014 
2766 3.3411569595336914 
2767 3.4798331260681152 
2768 3.444491147994995 
2769 3.3793280124664307 
2770 3.401921033859253 
2771 3.5672314167022705 
2772 3.426436424255371 
2773 3.3444149494171143 
2774 3.42035174369812 
2775 3.303576946258545 
2776 3.3528008460998535 
2777 3.499138593673706 
2778 3.402909278869629 
2779 3.37410831451416 
2780 3.366326093673706 
2781 3.471649169921875 
2782 3.342345714569092 
2783 3.4105746746063232 
2784 3.3460659980773926 
2785 3.359814167022705 
2786 3.4240927696228027 
2787 3.4607527256011963 
2788 3.354935884475708 
2789 3.319140672683716 
2790 3.32600736618042 
2791 3.402242660522461 
2792 3.3121449947357178 
2793 3.4279446601867676 
2794 3.348374128341675 
2795 3.4432644844055176 
2796 3.471848964691162 
2797 3.40128755569458 
2798 3.4160923957824707 
2799 3.5126919746398926 
2800 3.3136372566223145 
2801 3.3188178539276123 
2802 3.481952667236328 
2803 3.438633918762207 
2804 3.322614908218384 
2805 3.2465434074401855 
2806 3.3511977195739746 
2807 3.2558064460754395 
2808 3.121680498123169 
2809 3.1173858642578125 
2810 3.263723850250244 
2811 3.1802377700805664 
2812 3.2250771522521973 
2813 3.133845090866089 
2814 3.2895421981811523 
2815 3.1812052726745605 
2816 3.103973865509033 
2817 3.0864365100860596 
2818 3.2668821811676025 
2819 3.1551589965820313 
2820 3.04083251953125 
2821 3.127516269683838 
2822 3.255382537841797 
2823 3.3701181411743164 
2824 3.3390982151031494 
2825 3.321347951889038 
2826 3.3305673599243164 
2827 3.403026580810547 
2828 3.227296829223633 
2829 3.2321457862854004 
2830 3.2559423446655273 
2831 3.1287729740142822 
2832 3.241309881210327 
2833 3.2286112308502197 
2834 3.1188058853149414 
2835 3.1719393730163574 
2836 3.1496424674987793 
2837 3.1849093437194824 
2838 3.1624791622161865 
2839 3.2199866771698 
2840 3.2901623249053955 
2841 3.1840717792510986 
2842 3.1938796043395996 
2843 3.227940559387207 
2844 3.2260549068450928 
2845 3.242189884185791 
2846 3.297306537628174 
2847 3.2952351570129395 
2848 3.2291762828826904 
2849 3.2174837589263916 
2850 3.280698776245117 
2851 3.202864646911621 
2852 3.2666239738464355 
2853 3.200134515762329 
2854 3.156508445739746 
2855 3.134714126586914 
2856 3.2934834957122803 
2857 3.3893983364105225 
2858 3.3882551193237305 
2859 3.245973825454712 
2860 3.304804563522339 
2861 3.3632307052612305 
2862 3.194382429122925 
2863 3.428687334060669 
2864 3.2916088104248047 
2865 3.3368988037109375 
2866 3.13187313079834 
2867 3.103311538696289 
2868 3.0802364349365234 
2869 3.075892210006714 
2870 3.092557668685913 
2871 2.9306163787841797 
2872 3.1128945350646973 
2873 2.991004228591919 
2874 2.8867368698120117 
2875 2.9988245964050293 
2876 2.9494247436523438 
2877 2.950160503387451 
2878 2.8986897468566895 
2879 3.071945905685425 
2880 2.9680120944976807 
2881 3.0279147624969482 
2882 2.9591598510742188 
2883 2.901374578475952 
2884 2.9347331523895264 
2885 2.993079900741577 
2886 2.9929161071777344 
2887 2.9237375259399414 
2888 2.9508302211761475 
2889 3.0159380435943604 
2890 2.964313507080078 
2891 3.0492067337036133 
2892 3.0450663566589355 
2893 3.158942461013794 
2894 3.1069998741149902 
2895 3.0453145503997803 
2896 2.9805073738098145 
2897 3.055305242538452 
2898 3.1262712478637695 
2899 3.0314249992370605 
2900 3.0097429752349854 
2901 3.0521368980407715 
2902 3.119157075881958 
2903 3.184697389602661 
2904 3.1669838428497314 
2905 3.27823805809021 
2906 3.2762410640716553 
2907 3.206007480621338 
2908 3.333766222000122 
2909 3.2636988162994385 
2910 3.1818172931671143 
2911 3.2061498165130615 
2912 3.2981438636779785 
2913 3.2002921104431152 
2914 3.2009365558624268 
2915 3.1578774452209473 
2916 3.099808931350708 
2917 3.0631484985351563 
2918 3.153453826904297 
2919 3.1668457984924316 
2920 3.1219964027404785 
2921 3.2395198345184326 
2922 3.2314529418945313 
2923 3.06437087059021 
2924 3.2187838554382324 
2925 3.265599250793457 
2926 3.3840205669403076 
2927 3.237128496170044 
2928 3.1918399333953857 
2929 3.418670177459717 
2930 3.4859774112701416 
2931 3.426968574523926 
2932 3.3983700275421143 
2933 3.3609464168548584 
2934 3.305724620819092 
2935 3.270536422729492 
2936 3.4292640686035156 
2937 3.4050920009613037 
2938 3.348696708679199 
2939 3.2772648334503174 
2940 3.327763319015503 
2941 3.3261702060699463 
2942 3.3071086406707764 
2943 3.2134480476379395 
2944 3.4079511165618896 
2945 3.2889652252197266 
2946 3.373993158340454 
2947 3.3962562084198 
2948 3.498223066329956 
2949 3.4282431602478027 
2950 3.27130389213562 
2951 3.328723192214966 
2952 3.365571975708008 
2953 3.401615858078003 
2954 3.3144655227661133 
2955 3.350907564163208 
2956 3.3128509521484375 
2957 3.307666301727295 
2958 3.2114808559417725 
2959 3.329685926437378 
2960 3.294285297393799 
2961 3.2338733673095703 
2962 3.245310068130493 
2963 3.3152976036071777 
2964 3.266599178314209 
2965 3.306300640106201 
2966 3.3781087398529053 
2967 3.261322498321533 
2968 3.417210817337036 
2969 3.2370264530181885 
2970 3.1407601833343506 
2971 3.0864508152008057 
2972 3.117439031600952 
2973 3.2315399646759033 
2974 3.180030107498169 
2975 3.378847122192383 
2976 3.116712808609009 
2977 3.3222813606262207 
2978 3.3174257278442383 
2979 3.2748451232910156 
2980 3.0885679721832275 
2981 3.127971649169922 
2982 3.099231719970703 
2983 3.079951286315918 
2984 3.1130151748657227 
2985 3.044410467147827 
2986 3.099053144454956 
2987 3.095501184463501 
2988 3.072955369949341 
2989 3.0261049270629883 
2990 3.085494041442871 
2991 3.2962777614593506 
2992 3.337047576904297 
2993 3.158904552459717 
2994 3.2218286991119385 
2995 3.1640231609344482 
2996 3.143648624420166 
2997 3.170780658721924 
2998 3.1579296588897705 
2999 3.1180427074432373 
3000 3.1216063499450684 
3001 3.0844993591308594 
3002 3.0296921730041504 
3003 3.1970925331115723 
3004 3.201796054840088 
3005 3.1620538234710693 
3006 3.1963393688201904 
3007 3.147852897644043 
3008 3.312847375869751 
3009 3.322331190109253 
3010 3.377405881881714 
3011 3.434873342514038 
3012 3.161411762237549 
3013 3.127378463745117 
3014 3.105355978012085 
3015 3.090522289276123 
3016 3.020209312438965 
3017 3.094435214996338 
3018 3.2356793880462646 
3019 3.184061050415039 
3020 3.1502323150634766 
3021 3.0668885707855225 
3022 3.012566089630127 
3023 2.928400754928589 
3024 2.9044389724731445 
3025 2.8627684116363525 
3026 3.034580707550049 
3027 3.0534415245056152 
3028 2.9629409313201904 
3029 3.0685040950775146 
3030 3.178021192550659 
3031 3.054389238357544 
3032 3.1654844284057617 
3033 3.0800342559814453 
3034 3.0076208114624023 
3035 3.0928220748901367 
3036 3.0237836837768555 
3037 3.0012712478637695 
3038 2.9567039012908936 
3039 3.1559712886810303 
3040 3.004420757293701 
3041 3.0722155570983887 
3042 3.129786729812622 
3043 3.1908414363861084 
3044 3.2405483722686768 
3045 3.2191147804260254 
3046 3.1927390098571777 
3047 3.0044639110565186 
3048 3.1673898696899414 
3049 3.2633814811706543 
3050 3.103558301925659 
3051 3.2308509349823 
3052 3.2382616996765137 
3053 3.2267303466796875 
3054 3.095188856124878 
3055 2.9234228134155273 
3056 3.142791986465454 
3057 3.137981653213501 
3058 3.1403422355651855 
3059 3.0624704360961914 
3060 3.005418300628662 
3061 3.0166683197021484 
3062 3.0497913360595703 
3063 2.9658048152923584 
3064 2.9464712142944336 
3065 2.918863534927368 
3066 2.9772698879241943 
3067 2.8858721256256104 
3068 3.074960231781006 
3069 2.9180526733398438 
3070 2.7657558917999268 
3071 2.7269492149353027 
3072 2.6681954860687256 
3073 2.7876014709472656 
3074 2.699239730834961 
3075 2.7890703678131104 
3076 2.6624512672424316 
3077 2.691063642501831 
3078 2.784763813018799 
3079 2.745831251144409 
3080 2.7827436923980713 
3081 2.7771084308624268 
3082 2.7389731407165527 
3083 2.775191307067871 
3084 2.795322895050049 
3085 2.8536794185638428 
3086 2.877842426300049 
3087 2.944697618484497 
3088 2.833326578140259 
3089 2.814774751663208 
3090 2.8910980224609375 
3091 2.8521697521209717 
3092 2.9159786701202393 
3093 2.8330624103546143 
3094 2.7281787395477295 
3095 2.844064712524414 
3096 2.771280527114868 
3097 2.862783670425415 
3098 2.9118824005126953 
3099 3.0241808891296387 
3100 3.00602126121521 
3101 3.0033748149871826 
3102 2.8965251445770264 
3103 2.9410791397094727 
3104 2.855135679244995 
3105 3.015685796737671 
3106 2.992729663848877 
3107 2.978170394897461 
3108 2.9212169647216797 
3109 2.7748212814331055 
3110 2.731513023376465 
3111 2.762640953063965 
3112 2.757345676422119 
3113 2.988162040710449 
3114 2.9526126384735107 
3115 3.0882980823516846 
3116 2.9635190963745117 
3117 2.8015971183776855 
3118 2.853151559829712 
3119 2.9322965145111084 
3120 2.8451552391052246 
3121 2.8634252548217773 
3122 2.761657953262329 
3123 2.796839714050293 
3124 2.813711404800415 
3125 2.8092498779296875 
3126 2.7419512271881104 
3127 2.9136600494384766 
3128 3.0222008228302 
3129 3.0182976722717285 
3130 3.0729331970214844 
3131 3.0049407482147217 
3132 2.9582855701446533 
3133 2.8165321350097656 
3134 2.7659223079681396 
3135 2.7914161682128906 
3136 2.7950522899627686 
3137 2.801809310913086 
3138 2.85148286819458 
3139 2.9541146755218506 
3140 2.79284405708313 
3141 2.9125454425811768 
3142 2.8523762226104736 
3143 2.801051378250122 
3144 2.9669992923736572 
3145 2.8482565879821777 
3146 2.87357234954834 
3147 2.874563217163086 
3148 2.901752471923828 
3149 2.8473801612854004 
3150 2.7933945655822754 
3151 2.7948052883148193 
3152 2.7950539588928223 
3153 2.751099109649658 
3154 2.724435806274414 
3155 2.8679018020629883 
3156 2.9352328777313232 
3157 2.9630849361419678 
3158 3.1041862964630127 
3159 3.06026029586792 
3160 2.9156363010406494 
3161 2.894505500793457 
3162 3.1514804363250732 
3163 3.1457223892211914 
3164 3.195690870285034 
3165 3.016007900238037 
3166 2.908853769302368 
3167 3.0185956954956055 
3168 2.9612748622894287 
3169 2.8469858169555664 
3170 2.8633997440338135 
3171 2.8524324893951416 
3172 2.8539798259735107 
3173 2.9683263301849365 
3174 2.84312105178833 
3175 2.931626319885254 
3176 2.8633198738098145 
3177 2.789933443069458 
3178 2.8996360301971436 
3179 3.0017130374908447 
3180 3.0334763526916504 
3181 3.0435800552368164 
3182 2.776705503463745 
3183 2.788043260574341 
3184 2.712144374847412 
3185 2.744110584259033 
3186 2.815188407897949 
3187 2.8186399936676025 
3188 2.7723124027252197 
3189 2.85256028175354 
3190 2.7617316246032715 
3191 2.6481151580810547 
3192 2.6163136959075928 
3193 2.711045742034912 
3194 2.7008893489837646 
3195 2.6859264373779297 
3196 2.6416614055633545 
3197 2.6629209518432617 
3198 2.800149440765381 
3199 2.8432397842407227 
3200 2.813368797302246 
3201 2.7961225509643555 
3202 2.704019546508789 
3203 2.860441207885742 
3204 2.8280460834503174 
3205 2.809443235397339 
3206 2.721468448638916 
3207 2.7955758571624756 
3208 2.833838939666748 
3209 2.8962652683258057 
3210 2.843168020248413 
3211 2.970592498779297 
3212 2.9245264530181885 
3213 2.8795456886291504 
3214 2.952787160873413 
3215 2.9084017276763916 
3216 2.9426991939544678 
3217 2.890810012817383 
3218 2.764902114868164 
3219 2.9422693252563477 
3220 2.790876626968384 
3221 2.888216495513916 
3222 2.9009382724761963 
3223 2.9812018871307373 
3224 2.829282760620117 
3225 2.81990122795105 
3226 2.8575518131256104 
3227 3.0000321865081787 
3228 3.19059157371521 
3229 3.0614118576049805 
3230 3.011580467224121 
3231 2.991398572921753 
3232 3.081974506378174 
3233 2.962172508239746 
3234 2.974407434463501 
3235 3.005192279815674 
3236 3.0392990112304688 
3237 3.1110823154449463 
3238 3.1230013370513916 
3239 3.161004066467285 
3240 3.195230722427368 
3241 3.165358543395996 
3242 2.9180543422698975 
3243 3.055804491043091 
3244 3.01790452003479 
3245 2.998861312866211 
3246 3.2291712760925293 
3247 3.197032928466797 
3248 3.1289474964141846 
3249 3.243967294692993 
3250 3.2755937576293945 
3251 3.173576831817627 
3252 3.1661887168884277 
3253 3.192007541656494 
3254 3.1596531867980957 
3255 3.222670793533325 
3256 3.2421507835388184 
3257 3.172701358795166 
3258 3.204498052597046 
3259 3.087859630584717 
3260 3.20910382270813 
3261 3.219278335571289 
3262 2.9212000370025635 
3263 3.1098122596740723 
3264 3.2275009155273438 
3265 3.137831211090088 
3266 3.149507522583008 
3267 3.1787238121032715 
3268 3.222086191177368 
3269 3.3296279907226563 
3270 3.118619441986084 
3271 3.035127639770508 
3272 3.0630784034729004 
3273 3.0355050563812256 
3274 2.890092372894287 
3275 2.943551540374756 
3276 3.011810541152954 
3277 2.844151258468628 
3278 2.902409315109253 
3279 2.8360915184020996 
3280 2.9147861003875732 
3281 2.838134765625 
3282 2.832151174545288 
3283 2.799234628677368 
3284 2.7857675552368164 
3285 2.7061524391174316 
3286 2.7895467281341553 
3287 2.73993182182312 
3288 2.7915749549865723 
3289 2.840221405029297 
3290 2.86405086517334 
3291 2.8019397258758545 
3292 2.841484785079956 
3293 2.8505444526672363 
3294 2.820422649383545 
3295 2.8649652004241943 
3296 2.8583269119262695 
3297 2.723788261413574 
3298 2.8489022254943848 
3299 2.812875509262085 
3300 2.9079132080078125 
3301 2.8447155952453613 
3302 2.8526997566223145 
3303 2.9814493656158447 
3304 2.902897357940674 
3305 2.937453508377075 
3306 2.797367811203003 
3307 2.8660614490509033 
3308 2.964775800704956 
3309 3.104814052581787 
3310 3.1110434532165527 
3311 3.134894609451294 
3312 2.9990108013153076 
3313 2.941969633102417 
3314 2.980612277984619 
3315 2.8904411792755127 
3316 3.022015333175659 
3317 2.8991100788116455 
3318 2.9097585678100586 
3319 2.9247610569000244 
3320 2.896533966064453 
3321 2.885517120361328 
3322 2.834329843521118 
3323 2.859276056289673 
3324 2.8859870433807373 
3325 2.939718246459961 
3326 2.926842451095581 
3327 2.952700614929199 
3328 2.9288318157196045 
3329 2.923783540725708 
3330 3.176093339920044 
3331 3.3087174892425537 
3332 3.2045998573303223 
3333 3.1098153591156006 
3334 3.039370536804199 
3335 3.02168869972229 
3336 3.1667282581329346 
3337 3.1098954677581787 
3338 3.081348180770874 
3339 3.0312156677246094 
3340 2.9007441997528076 
3341 2.950652599334717 
3342 2.8665497303009033 
3343 2.894895553588867 
3344 2.8254096508026123 
3345 2.853780508041382 
3346 2.899121046066284 
3347 2.8388895988464355 
3348 2.788494110107422 
3349 2.948589324951172 
3350 2.880251884460449 
3351 2.958775758743286 
3352 2.9407739639282227 
3353 2.734058141708374 
3354 2.944788932800293 
3355 2.8208045959472656 
3356 2.8141965866088867 
3357 2.916668653488159 
3358 2.9973082542419434 
3359 2.8453922271728516 
3360 2.916199207305908 
3361 2.9526665210723877 
3362 3.01682448387146 
3363 2.8954923152923584 
3364 3.00124192237854 
3365 2.992277145385742 
3366 2.8989131450653076 
3367 2.8444442749023438 
3368 2.9715309143066406 
3369 2.830200672149658 
3370 2.813969850540161 
3371 2.7199137210845947 
3372 2.8437838554382324 
3373 2.7683634757995605 
3374 2.795958995819092 
3375 2.8233773708343506 
3376 2.792982816696167 
3377 2.8636772632598877 
3378 2.916335105895996 
3379 2.834594249725342 
3380 2.868149757385254 
3381 2.817808151245117 
3382 2.7279531955718994 
3383 2.8337810039520264 
3384 2.775451183319092 
3385 2.9635255336761475 
3386 2.7894034385681152 
3387 2.7613296508789063 
3388 2.8609752655029297 
3389 2.795999765396118 
3390 2.703829288482666 
3391 2.7139081954956055 
3392 2.7865209579467773 
3393 2.7601513862609863 
3394 2.7402734756469727 
3395 2.7701570987701416 
3396 2.793036699295044 
3397 2.8521230220794678 
3398 2.870144844055176 
3399 2.7842857837677 
3400 2.761082649230957 
3401 2.7310423851013184 
3402 2.723186731338501 
3403 2.8423757553100586 
3404 2.9011025428771973 
3405 2.7570643424987793 
3406 2.8377623558044434 
3407 2.803398847579956 
3408 2.729531764984131 
3409 2.8182246685028076 
3410 2.748368978500366 
3411 2.807002067565918 
3412 2.7306551933288574 
3413 2.8055758476257324 
3414 2.835178852081299 
3415 2.922081470489502 
3416 2.9614720344543457 
3417 2.920827627182007 
3418 2.7687578201293945 
3419 2.910369634628296 
3420 2.8954203128814697 
3421 3.0450985431671143 
3422 2.930626392364502 
3423 2.9094934463500977 
3424 2.963479995727539 
3425 2.9248533248901367 
3426 2.9304065704345703 
3427 2.861795663833618 
3428 2.879750967025757 
3429 2.8842387199401855 
3430 3.0465502738952637 
3431 3.049065113067627 
3432 2.964585304260254 
3433 3.0999391078948975 
3434 3.189957618713379 
3435 3.2587971687316895 
3436 3.090214967727661 
3437 2.955396890640259 
3438 3.109311103820801 
3439 3.1306285858154297 
3440 2.984009265899658 
3441 2.94956636428833 
3442 2.894252061843872 
3443 2.890115737915039 
3444 2.7857184410095215 
3445 2.8582382202148438 
3446 2.8323216438293457 
3447 2.9074149131774902 
3448 2.8907575607299805 
3449 2.7843945026397705 
3450 2.790499448776245 
3451 2.9064249992370605 
3452 2.7997584342956543 
3453 2.951784610748291 
3454 2.9001846313476563 
3455 2.8144705295562744 
3456 2.7675862312316895 
3457 2.7600924968719482 
3458 2.851940155029297 
3459 2.81721830368042 
3460 2.9156875610351563 
3461 2.7826428413391113 
3462 2.8122828006744385 
3463 2.7886641025543213 
3464 2.7979869842529297 
3465 2.6887621879577637 
3466 2.7626953125 
3467 2.781642436981201 
3468 2.6739375591278076 
3469 2.8625924587249756 
3470 2.8528995513916016 
3471 2.8238930702209473 
3472 2.910748243331909 
3473 2.889913320541382 
3474 2.9253034591674805 
3475 2.8228776454925537 
3476 2.769118547439575 
3477 2.865105628967285 
3478 2.9487009048461914 
3479 2.865255117416382 
3480 2.838325262069702 
3481 2.7795302867889404 
3482 2.866302490234375 
3483 2.8744781017303467 
3484 2.820937395095825 
3485 2.777790069580078 
3486 2.6985394954681396 
3487 2.673097610473633 
3488 2.754356861114502 
3489 2.7041139602661133 
3490 2.6488587856292725 
3491 2.6221225261688232 
3492 2.754552125930786 
3493 2.7917840480804443 
3494 2.764389991760254 
3495 2.8549153804779053 
3496 2.8004579544067383 
3497 2.8054378032684326 
3498 2.735245704650879 
3499 2.8211843967437744 
3500 2.7685658931732178 
3501 2.7371790409088135 
3502 2.7870419025421143 
3503 2.8224756717681885 
3504 2.7182681560516357 
3505 2.8810300827026367 
3506 2.820103168487549 
3507 2.8813579082489014 
3508 2.9531242847442627 
3509 2.8584625720977783 
3510 2.791243553161621 
3511 2.755011558532715 
3512 2.7492029666900635 
3513 2.824918270111084 
3514 2.7943923473358154 
3515 2.78977632522583 
3516 2.7286672592163086 
3517 2.685067892074585 
3518 2.7587039470672607 
3519 2.6487581729888916 
3520 2.6799826622009277 
3521 2.6828458309173584 
3522 2.8440933227539063 
3523 2.707914113998413 
3524 2.7257871627807617 
3525 2.805638551712036 
3526 2.740568161010742 
3527 2.960951566696167 
3528 2.730958938598633 
3529 2.7284767627716064 
3530 2.700561046600342 
3531 2.8066513538360596 
3532 2.758232355117798 
3533 2.768296718597412 
3534 2.660928249359131 
3535 2.771329879760742 
3536 2.7206664085388184 
3537 2.764740467071533 
3538 2.801104784011841 
3539 2.9215829372406006 
3540 2.7350127696990967 
3541 2.865924119949341 
3542 2.901573657989502 
3543 2.8351573944091797 
3544 2.6999473571777344 
3545 2.932961940765381 
3546 2.888714551925659 
3547 2.810288906097412 
3548 2.809720993041992 
3549 2.897364854812622 
3550 2.8586533069610596 
3551 2.7311782836914063 
3552 2.8252763748168945 
3553 2.849541187286377 
3554 2.8916966915130615 
3555 2.778273344039917 
3556 2.789813995361328 
3557 2.8002231121063232 
3558 2.684964179992676 
3559 2.773414373397827 
3560 2.808154344558716 
3561 2.851186752319336 
3562 2.860321283340454 
3563 2.968421697616577 
3564 2.8648924827575684 
3565 2.8487064838409424 
3566 2.7822675704956055 
3567 2.7837541103363037 
3568 2.8451144695281982 
3569 2.7794713973999023 
3570 2.8518595695495605 
3571 2.884638786315918 
3572 2.7724835872650146 
3573 2.7104952335357666 
3574 2.7389278411865234 
3575 2.8176536560058594 
3576 2.874117851257324 
3577 2.7873008251190186 
3578 2.88204288482666 
3579 2.8698439598083496 
3580 2.7655575275421143 
3581 2.875000476837158 
3582 2.8938543796539307 
3583 2.733158588409424 
3584 2.782291889190674 
3585 2.8657824993133545 
3586 2.814425468444824 
3587 2.8311517238616943 
3588 2.827024459838867 
3589 2.906750440597534 
3590 2.847494602203369 
3591 2.885145902633667 
3592 2.796605110168457 
3593 2.9616894721984863 
3594 2.849186420440674 
3595 2.7795755863189697 
3596 2.8555221557617188 
3597 2.929421901702881 
3598 2.8368635177612305 
3599 2.772437810897827 
3600 2.803349494934082 
3601 2.8481199741363525 
3602 2.7945234775543213 
3603 2.814929723739624 
3604 2.8463971614837646 
3605 2.8021137714385986 
3606 2.8570027351379395 
3607 2.8369226455688477 
3608 2.818925380706787 
3609 2.8798203468322754 
3610 2.8323495388031006 
3611 2.78949236869812 
3612 2.8252789974212646 
3613 2.9612128734588623 
3614 2.9171030521392822 
3615 2.9387121200561523 
3616 2.9258337020874023 
3617 2.79013729095459 
3618 2.6780006885528564 
3619 2.7263078689575195 
3620 2.78411602973938 
3621 2.947219133377075 
3622 2.921773910522461 
3623 2.858891010284424 
3624 2.8022632598876953 
3625 2.71866512298584 
3626 2.7476089000701904 
3627 2.7937510013580322 
3628 2.927018165588379 
3629 2.871076822280884 
3630 2.826608419418335 
3631 2.872067928314209 
3632 2.9473328590393066 
3633 2.833146095275879 
3634 2.709357500076294 
3635 2.914579391479492 
3636 2.8385040760040283 
3637 2.7698681354522705 
3638 2.831238031387329 
3639 2.7339954376220703 
3640 2.807433605194092 
3641 2.860567331314087 
3642 2.7921652793884277 
3643 2.79356050491333 
3644 2.7400951385498047 
3645 2.6826727390289307 
3646 2.7932119369506836 
3647 2.8191704750061035 
3648 2.8308675289154053 
3649 2.828887939453125 
3650 2.873976469039917 
3651 2.890045166015625 
3652 2.880410671234131 
3653 2.9115893840789795 
3654 2.9685115814208984 
3655 2.9807934761047363 
3656 2.9101784229278564 
3657 2.927946090698242 
3658 2.7356786727905273 
3659 2.7924258708953857 
3660 2.793626070022583 
3661 2.769395112991333 
3662 2.830109119415283 
3663 2.8583173751831055 
3664 2.859677791595459 
3665 2.874655246734619 
3666 2.8791091442108154 
3667 2.706608295440674 
3668 2.745140314102173 
3669 2.7910068035125732 
3670 2.8282196521759033 
3671 2.8480374813079834 
3672 2.8782801628112793 
3673 2.871429443359375 
3674 2.879711627960205 
3675 2.8507580757141113 
3676 2.977062225341797 
3677 2.8902273178100586 
3678 2.8381667137145996 
3679 2.8941092491149902 
3680 2.8591647148132324 
3681 2.878638982772827 
3682 2.8588380813598633 
3683 2.9087674617767334 
3684 2.8470447063446045 
3685 2.9688282012939453 
3686 2.8525264263153076 
3687 2.819275140762329 
3688 2.8611273765563965 
3689 2.9869399070739746 
3690 2.9427249431610107 
3691 2.912496566772461 
3692 2.929068088531494 
3693 2.8540267944335938 
3694 2.802752733230591 
3695 2.8949434757232666 
3696 2.8273799419403076 
3697 2.840285539627075 
3698 2.7542593479156494 
3699 2.8001956939697266 
3700 2.8675527572631836 
3701 2.89199161529541 
3702 2.8800201416015625 
3703 2.9262406826019287 
3704 2.94608473777771 
3705 2.858961820602417 
3706 2.861086368560791 
3707 2.9635510444641113 
3708 2.9437718391418457 
3709 2.7723753452301025 
3710 2.927414894104004 
3711 2.77838134765625 
3712 2.8124170303344727 
3713 2.896728277206421 
3714 2.8956074714660645 
3715 2.8422765731811523 
3716 2.8988993167877197 
3717 2.892131805419922 
3718 2.837195634841919 
3719 2.945364236831665 
3720 2.8870954513549805 
3721 2.9348843097686768 
3722 2.9136171340942383 
3723 2.8662681579589844 
3724 2.7326014041900635 
3725 2.9102470874786377 
3726 2.7527289390563965 
3727 2.753845691680908 
3728 2.9137773513793945 
3729 2.6875481605529785 
3730 2.756222724914551 
3731 2.7167627811431885 
3732 2.8407514095306396 
3733 2.949622392654419 
3734 2.7796075344085693 
3735 2.8166725635528564 
3736 2.785397529602051 
3737 2.832124710083008 
3738 2.8061819076538086 
3739 2.8332931995391846 
3740 2.845733642578125 
3741 2.737581729888916 
3742 2.783719539642334 
3743 2.8524765968322754 
3744 2.736938714981079 
3745 2.7882816791534424 
3746 2.9167978763580322 
3747 2.6999573707580566 
3748 2.7655208110809326 
3749 2.752650499343872 
3750 2.8151278495788574 
3751 2.721073627471924 
3752 2.7787280082702637 
3753 2.6369335651397705 
3754 2.7874395847320557 
3755 2.7412872314453125 
3756 2.7620174884796143 
3757 2.769101619720459 
3758 2.7502052783966064 
3759 2.660754442214966 
3760 2.737633466720581 
3761 2.8136472702026367 
3762 2.797621250152588 
3763 2.812208414077759 
3764 2.8097240924835205 
3765 2.8561816215515137 
3766 2.822280168533325 
3767 2.833958864212036 
3768 2.759920835494995 
3769 2.6714301109313965 
3770 2.7331624031066895 
3771 2.8102645874023438 
3772 2.790642738342285 
3773 2.617957592010498 
3774 2.616922616958618 
3775 2.657463550567627 
3776 2.6133275032043457 
3777 2.726813316345215 
3778 2.57209849357605 
3779 2.6822144985198975 
3780 2.6750290393829346 
3781 2.6332790851593018 
3782 2.7779178619384766 
3783 2.9047462940216064 
3784 2.804321765899658 
3785 2.8173153400421143 
3786 2.9733452796936035 
3787 2.88112735748291 
3788 2.883296251296997 
3789 2.8348264694213867 
3790 2.932224750518799 
3791 2.888092279434204 
3792 2.9250941276550293 
3793 2.7493491172790527 
3794 2.7349154949188232 
3795 2.779775619506836 
3796 2.8243112564086914 
3797 2.8466947078704834 
3798 2.7635059356689453 
3799 2.957051992416382 
3800 2.853205680847168 
3801 2.9767792224884033 
3802 3.049739122390747 
3803 2.9822094440460205 
3804 2.9015135765075684 
3805 2.9961774349212646 
3806 3.0004091262817383 
3807 2.9982128143310547 
3808 2.9868667125701904 
3809 2.991243600845337 
3810 2.92040753364563 
3811 2.9109065532684326 
3812 2.925981283187866 
3813 2.9425644874572754 
3814 2.9557347297668457 
3815 2.9477570056915283 
3816 2.936816453933716 
3817 2.9746923446655273 
3818 3.0452990531921387 
3819 2.9479172229766846 
3820 2.9905354976654053 
3821 3.007355213165283 
3822 3.0029518604278564 
3823 2.873202085494995 
3824 2.7837321758270264 
3825 2.7896296977996826 
3826 2.8617916107177734 
3827 2.812235116958618 
3828 2.825563430786133 
3829 2.821113109588623 
3830 2.863281488418579 
3831 2.991877317428589 
3832 2.9413132667541504 
3833 2.97440767288208 
3834 3.135108232498169 
3835 3.2402541637420654 
3836 3.11175274848938 
3837 3.1373300552368164 
3838 3.0600268840789795 
3839 3.030374050140381 
3840 3.10916805267334 
3841 3.050792932510376 
3842 2.978346824645996 
3843 3.0620689392089844 
3844 3.040759801864624 
3845 3.0291707515716553 
3846 3.0785574913024902 
3847 2.957110643386841 
3848 3.0767672061920166 
3849 3.085050344467163 
3850 2.981856107711792 
3851 2.9803590774536133 
3852 2.9959750175476074 
3853 3.0293080806732178 
3854 3.0985770225524902 
3855 3.075467348098755 
3856 2.9891881942749023 
3857 2.994471311569214 
3858 2.983001947402954 
3859 3.0659587383270264 
3860 3.089120626449585 
3861 2.9950597286224365 
3862 3.124462604522705 
3863 3.0716285705566406 
3864 3.1516637802124023 
3865 3.124617099761963 
3866 3.274343967437744 
3867 3.1941027641296387 
3868 3.022429943084717 
3869 3.1140286922454834 
3870 2.982487440109253 
3871 3.012807607650757 
3872 3.0555083751678467 
3873 3.039553642272949 
3874 3.133636236190796 
3875 3.1765310764312744 
3876 3.1798555850982666 
3877 3.165884256362915 
3878 3.1380391120910645 
3879 2.99200701713562 
3880 3.028198719024658 
3881 3.1061573028564453 
3882 3.1205124855041504 
3883 3.2101492881774902 
3884 3.089536428451538 
3885 3.1739866733551025 
3886 3.131680727005005 
3887 3.146313190460205 
3888 3.0622806549072266 
3889 3.1394331455230713 
3890 3.1564157009124756 
3891 3.134053945541382 
3892 3.1600182056427 
3893 3.124105453491211 
3894 3.1847705841064453 
3895 3.113619804382324 
3896 3.1685848236083984 
3897 3.138254165649414 
3898 3.086902141571045 
3899 3.0085489749908447 
3900 3.0786778926849365 
3901 3.0742340087890625 
3902 3.0694937705993652 
3903 3.14510440826416 
3904 3.2054004669189453 
3905 3.1158487796783447 
3906 3.1734728813171387 
3907 3.036813735961914 
3908 3.0620317459106445 
3909 3.0917184352874756 
3910 3.0836071968078613 
3911 3.0726165771484375 
3912 3.1712138652801514 
3913 3.0793297290802 
3914 3.2199065685272217 
3915 3.272676467895508 
3916 3.1256284713745117 
3917 3.214956521987915 
3918 3.097419500350952 
3919 3.1966805458068848 
3920 3.0771896839141846 
3921 3.1609787940979004 
3922 3.2012546062469482 
3923 3.0526511669158936 
3924 3.051626205444336 
3925 3.0391345024108887 
3926 3.227959632873535 
3927 3.1814498901367188 
3928 3.05005145072937 
3929 3.108680009841919 
3930 3.0601611137390137 
3931 3.138939380645752 
3932 3.0440502166748047 
3933 3.2061870098114014 
3934 3.207098960876465 
3935 3.1004555225372314 
3936 3.1497764587402344 
3937 3.1194844245910645 
3938 3.0023398399353027 
3939 2.9635393619537354 
3940 2.985018014907837 
3941 3.126542329788208 
3942 3.023909568786621 
3943 3.1729164123535156 
3944 3.1490139961242676 
3945 3.1111176013946533 
3946 2.9808809757232666 
3947 2.9750008583068848 
3948 3.033456802368164 
3949 3.061868667602539 
3950 3.0944907665252686 
3951 3.172572612762451 
3952 3.1343836784362793 
3953 3.0915262699127197 
3954 3.229095220565796 
3955 3.149402141571045 
3956 3.2107748985290527 
3957 3.3092758655548096 
3958 3.2077229022979736 
3959 3.025608539581299 
3960 3.028521776199341 
3961 3.0610127449035645 
3962 2.9535984992980957 
3963 3.056518793106079 
3964 3.099658966064453 
3965 3.051915407180786 
3966 2.959604263305664 
3967 3.2048180103302 
3968 3.127171039581299 
3969 3.139491081237793 
3970 3.222238063812256 
3971 3.1495614051818848 
3972 3.1591904163360596 
3973 3.06451416015625 
3974 3.2510263919830322 
3975 3.0891480445861816 
3976 3.3390560150146484 
3977 3.186488389968872 
3978 3.225247621536255 
3979 3.23561692237854 
3980 3.0834567546844482 
3981 3.0220324993133545 
3982 3.093712329864502 
3983 3.032822608947754 
3984 2.9965317249298096 
3985 2.9385287761688232 
3986 3.026381015777588 
3987 3.007416248321533 
3988 2.796631336212158 
3989 2.8839516639709473 
3990 2.843168258666992 
3991 2.984114646911621 
3992 2.8766043186187744 
3993 2.9566125869750977 
3994 2.9660756587982178 
3995 2.858802556991577 
3996 2.900062084197998 
3997 2.8621389865875244 
3998 2.889618158340454 
3999 2.927839517593384 
4000 2.9170074462890625 
4001 2.7735724449157715 
4002 2.9584593772888184 
4003 2.900529623031616 
4004 2.8748416900634766 
4005 2.933779001235962 
4006 2.778808832168579 
4007 2.739903688430786 
4008 2.790942668914795 
4009 2.8026480674743652 
4010 2.837663173675537 
4011 3.0010762214660645 
4012 2.89042329788208 
4013 3.0292346477508545 
4014 2.9782233238220215 
4015 2.92471981048584 
4016 3.0101988315582275 
4017 2.9396679401397705 
4018 2.8843836784362793 
4019 2.7846333980560303 
4020 2.752065896987915 
4021 2.962019443511963 
4022 2.8689467906951904 
4023 2.9312126636505127 
4024 2.8805060386657715 
4025 2.7549850940704346 
4026 2.738191843032837 
4027 2.789418935775757 
4028 2.71260404586792 
4029 2.7709805965423584 
4030 2.843869209289551 
4031 2.7286438941955566 
4032 2.7674853801727295 
4033 2.730944871902466 
4034 2.834216594696045 
4035 2.8412673473358154 
4036 2.7462713718414307 
4037 2.740760564804077 
4038 2.9396896362304688 
4039 2.6985342502593994 
4040 2.8039488792419434 
4041 2.812382936477661 
4042 2.716596841812134 
4043 2.660968065261841 
4044 2.712514638900757 
4045 2.6464123725891113 
4046 2.6873505115509033 
4047 2.660334825515747 
4048 2.734809160232544 
4049 2.7390143871307373 
4050 2.675102710723877 
4051 2.592517375946045 
4052 2.604581117630005 
4053 2.620396375656128 
4054 2.562556266784668 
4055 2.6384799480438232 
4056 2.5931754112243652 
4057 2.580505847930908 
4058 2.555032253265381 
4059 2.572192668914795 
4060 2.698233127593994 
4061 2.7216298580169678 
4062 2.715845823287964 
4063 2.7314858436584473 
4064 2.8518824577331543 
4065 2.7354977130889893 
4066 2.7113840579986572 
4067 2.732159376144409 
4068 2.765252113342285 
4069 2.7117791175842285 
4070 2.8475372791290283 
4071 2.759462356567383 
4072 2.70928955078125 
4073 2.7085788249969482 
4074 2.746382236480713 
4075 2.7450649738311768 
4076 2.829929828643799 
4077 2.869870185852051 
4078 2.8289010524749756 
4079 2.8431222438812256 
4080 2.8388240337371826 
4081 2.8627116680145264 
4082 2.882668972015381 
4083 2.872215986251831 
4084 2.8678300380706787 
4085 2.8742282390594482 
4086 2.9114363193511963 
4087 2.8048877716064453 
4088 2.7266268730163574 
4089 2.785937786102295 
4090 2.9327590465545654 
4091 2.8941588401794434 
4092 2.8944711685180664 
4093 3.020643472671509 
4094 3.0335419178009033 
4095 2.927109718322754 
4096 3.0038936138153076 
4097 3.0256383419036865 
4098 3.0756847858428955 
4099 3.094916343688965 
4100 2.9841268062591553 
4101 3.0497677326202393 
4102 3.0920655727386475 
4103 3.0440168380737305 
4104 3.0887808799743652 
4105 3.0323829650878906 
4106 3.098919153213501 
4107 3.0693142414093018 
4108 3.01963210105896 
4109 2.9906342029571533 
4110 2.8827831745147705 
4111 2.8928022384643555 
4112 3.0251882076263428 
4113 2.973212242126465 
4114 2.9948830604553223 
4115 2.974699020385742 
4116 3.057612895965576 
4117 2.9585330486297607 
4118 2.9490292072296143 
4119 2.9627466201782227 
4120 2.8881397247314453 
4121 2.880744695663452 
4122 3.0399725437164307 
4123 3.0593748092651367 
4124 3.0228111743927 
4125 2.9488954544067383 
4126 2.965979814529419 
4127 2.867776393890381 
4128 2.925121784210205 
4129 3.0235862731933594 
4130 2.8990399837493896 
4131 2.9829719066619873 
4132 3.017094135284424 
4133 2.97025465965271 
4134 3.014943838119507 
4135 2.9318761825561523 
4136 2.9836947917938232 
4137 3.0550131797790527 
4138 2.9830093383789063 
4139 3.0036935806274414 
4140 3.1204795837402344 
4141 3.052152395248413 
4142 3.1709625720977783 
4143 3.1119883060455322 
4144 3.0072736740112305 
4145 3.0106070041656494 
4146 3.0141873359680176 
4147 3.0293638706207275 
4148 3.132550001144409 
4149 3.0443315505981445 
4150 3.043294906616211 
4151 3.0046327114105225 
4152 3.1007320880889893 
4153 2.998802661895752 
4154 3.0540771484375 
4155 3.1114790439605713 
4156 3.0425353050231934 
4157 3.140608787536621 
4158 3.0965371131896973 
4159 3.0336568355560303 
4160 2.9449081420898438 
4161 2.9789507389068604 
4162 2.9517338275909424 
4163 2.983257532119751 
4164 3.1299917697906494 
4165 3.0299158096313477 
4166 3.158353567123413 
4167 3.052980422973633 
4168 3.078481674194336 
4169 3.0379927158355713 
4170 3.021153688430786 
4171 3.0856828689575195 
4172 3.0749289989471436 
4173 3.0518405437469482 
4174 3.0635459423065186 
4175 3.0661418437957764 
4176 2.9653706550598145 
4177 3.170304536819458 
4178 3.132126808166504 
4179 3.03005051612854 
4180 3.0879034996032715 
4181 3.1604321002960205 
4182 3.1162500381469727 
4183 2.994446039199829 
4184 3.0287065505981445 
4185 3.039315938949585 
4186 2.9738152027130127 
4187 3.0499727725982666 
4188 3.0487818717956543 
4189 3.0092146396636963 
4190 3.0256106853485107 
4191 3.0082876682281494 
4192 3.003089189529419 
4193 3.0217387676239014 
4194 3.142390012741089 
4195 3.0063514709472656 
4196 3.046638011932373 
4197 3.069110155105591 
4198 3.007327079772949 
4199 2.977010726928711 
4200 3.0257554054260254 
4201 3.048084259033203 
4202 2.9976940155029297 
4203 2.89169979095459 
4204 3.0702738761901855 
4205 2.9768664836883545 
4206 3.0908291339874268 
4207 3.096856117248535 
4208 3.0744102001190186 
4209 3.1180341243743896 
4210 3.1445107460021973 
4211 3.1205289363861084 
4212 3.044043779373169 
4213 3.1926772594451904 
4214 3.107612133026123 
4215 3.0562551021575928 
4216 3.0048022270202637 
4217 3.0267493724823 
4218 2.971611261367798 
4219 3.0936660766601563 
4220 3.064155101776123 
4221 3.0848517417907715 
4222 3.083415985107422 
4223 3.0533177852630615 
4224 3.013883352279663 
4225 3.0330519676208496 
4226 3.011120319366455 
4227 3.027096748352051 
4228 3.040668249130249 
4229 3.094740152359009 
4230 3.1052730083465576 
4231 3.077051877975464 
4232 3.089381456375122 
4233 3.037602663040161 
4234 2.966552734375 
4235 3.050337553024292 
4236 2.9853832721710205 
4237 3.099128246307373 
4238 3.0608468055725098 
4239 2.987177848815918 
4240 3.0698461532592773 
4241 3.063938856124878 
4242 3.0012528896331787 
4243 3.0346450805664063 
4244 3.004948139190674 
4245 3.0329666137695313 
4246 2.9819157123565674 
4247 2.9572808742523193 
4248 3.0483884811401367 
4249 2.9656646251678467 
4250 2.996380090713501 
4251 3.000643014907837 
4252 2.9699180126190186 
4253 2.9856016635894775 
4254 3.0789201259613037 
4255 3.0892133712768555 
4256 3.04748797416687 
4257 3.019458532333374 
4258 3.1397929191589355 
4259 3.1268351078033447 
4260 3.1131350994110107 
4261 3.143158197402954 
4262 3.1295065879821777 
4263 2.9831748008728027 
4264 3.1229665279388428 
4265 3.110736131668091 
4266 3.0828654766082764 
4267 3.1079936027526855 
4268 3.0063672065734863 
4269 3.0074052810668945 
4270 3.130998134613037 
4271 3.151989698410034 
4272 3.051618814468384 
4273 3.027984380722046 
4274 3.1281898021698 
4275 3.1036436557769775 
4276 3.067133665084839 
4277 3.055982828140259 
4278 3.0401484966278076 
4279 3.067737579345703 
4280 3.1083614826202393 
4281 3.051393747329712 
4282 3.066805839538574 
4283 3.155454397201538 
4284 3.231644630432129 
4285 3.2599611282348633 
4286 3.2170803546905518 
4287 3.1953318119049072 
4288 3.1560940742492676 
4289 3.099722385406494 
4290 3.169719934463501 
4291 3.1970431804656982 
4292 3.154940128326416 
4293 3.0776560306549072 
4294 3.115783452987671 
4295 3.113068103790283 
4296 3.0726993083953857 
4297 3.166090488433838 
4298 3.136990785598755 
4299 3.0916595458984375 
4300 3.0229055881500244 
4301 3.1206281185150146 
4302 2.9733688831329346 
4303 2.9876515865325928 
4304 2.8731024265289307 
4305 2.990858316421509 
4306 3.0144104957580566 
4307 3.1327781677246094 
4308 3.0037598609924316 
4309 3.042210578918457 
4310 2.982344150543213 
4311 3.0289571285247803 
4312 3.1202595233917236 
4313 3.082686185836792 
4314 2.938502073287964 
4315 2.9602270126342773 
4316 2.9695374965667725 
4317 2.9907796382904053 
4318 3.0187716484069824 
4319 2.9642035961151123 
4320 3.0374956130981445 
4321 3.01090407371521 
4322 3.0040478706359863 
4323 3.0086312294006348 
4324 3.2263033390045166 
4325 3.187755823135376 
4326 3.240706205368042 
4327 3.0720725059509277 
4328 3.0317041873931885 
4329 3.0573878288269043 
4330 3.026094675064087 
4331 2.960533857345581 
4332 2.955052137374878 
4333 3.034099578857422 
4334 2.959615707397461 
4335 3.0814924240112305 
4336 3.1833345890045166 
4337 3.0932605266571045 
4338 3.1274662017822266 
4339 3.1814043521881104 
4340 3.1102259159088135 
4341 3.0624284744262695 
4342 3.156252861022949 
4343 2.9750986099243164 
4344 3.2072534561157227 
4345 3.2135090827941895 
4346 3.2089202404022217 
4347 3.32492995262146 
4348 3.0917961597442627 
4349 3.0274345874786377 
4350 3.0374176502227783 
4351 3.1675662994384766 
4352 3.1349363327026367 
4353 3.052046775817871 
4354 3.1895928382873535 
4355 3.127009868621826 
4356 3.210414409637451 
4357 3.147719144821167 
4358 3.1980764865875244 
4359 3.183006525039673 
4360 3.1748220920562744 
4361 3.162841320037842 
4362 3.0706584453582764 
4363 3.258086919784546 
4364 3.237008810043335 
4365 3.234927177429199 
4366 3.236306667327881 
4367 3.148244619369507 
4368 3.1480214595794678 
4369 3.13041090965271 
4370 3.118773937225342 
4371 3.1902217864990234 
4372 3.2667505741119385 
4373 3.2679224014282227 
4374 3.274967670440674 
4375 3.3299970626831055 
4376 3.2228994369506836 
4377 3.217423915863037 
4378 3.2488086223602295 
4379 3.297994613647461 
4380 3.15173602104187 
4381 3.4360387325286865 
4382 3.338480234146118 
4383 3.3715736865997314 
4384 3.272641658782959 
4385 3.2927520275115967 
4386 3.338033437728882 
4387 3.347442388534546 
4388 3.312708616256714 
4389 3.2063112258911133 
4390 3.2061498165130615 
4391 3.277172327041626 
4392 3.09891676902771 
4393 3.232098340988159 
4394 3.219334363937378 
4395 3.1163201332092285 
4396 3.2922844886779785 
4397 3.085425615310669 
4398 2.984316110610962 
4399 3.104987621307373 
4400 3.1686668395996094 
4401 3.220118761062622 
4402 3.0945894718170166 
4403 3.1395411491394043 
4404 3.0903942584991455 
4405 3.3033902645111084 
4406 3.263676166534424 
4407 3.1448938846588135 
4408 3.2667629718780518 
4409 3.1657001972198486 
4410 3.0330255031585693 
4411 3.2024130821228027 
4412 3.028359889984131 
4413 3.1008105278015137 
4414 3.0136401653289795 
4415 3.0990209579467773 
4416 3.100170850753784 
4417 3.10841703414917 
4418 3.1406495571136475 
4419 3.2559282779693604 
4420 3.168260335922241 
4421 3.214350938796997 
4422 3.304306745529175 
4423 3.2230618000030518 
4424 3.215852975845337 
4425 3.3737003803253174 
4426 3.2556416988372803 
4427 3.1925973892211914 
4428 3.105714797973633 
4429 3.2088401317596436 
4430 3.2969141006469727 
4431 3.232635974884033 
4432 3.3170900344848633 
4433 3.2228946685791016 
4434 3.120351552963257 
4435 3.2015299797058105 
4436 3.155287027359009 
4437 3.1123297214508057 
4438 3.06078839302063 
4439 3.096970796585083 
4440 3.161677598953247 
4441 3.2879819869995117 
4442 3.197321653366089 
4443 3.244849920272827 
4444 3.052927255630493 
4445 3.093250274658203 
4446 3.0824806690216064 
4447 3.084674596786499 
4448 3.1771533489227295 
4449 3.1203582286834717 
4450 3.0980751514434814 
4451 2.967221975326538 
4452 2.976081132888794 
4453 3.040806531906128 
4454 3.240302562713623 
4455 3.1519553661346436 
4456 3.2255938053131104 
4457 3.1807031631469727 
4458 3.068023204803467 
4459 3.084233522415161 
4460 3.1560750007629395 
4461 3.0819084644317627 
4462 3.22398042678833 
4463 3.1966705322265625 
4464 3.152452230453491 
4465 3.1980931758880615 
4466 3.1452691555023193 
4467 3.2081332206726074 
4468 3.051337242126465 
4469 3.1195945739746094 
4470 3.066249132156372 
4471 3.1085045337677 
4472 3.1640992164611816 
4473 3.1912147998809814 
4474 3.161372661590576 
4475 2.9870917797088623 
4476 3.072427272796631 
4477 3.1537177562713623 
4478 3.1445155143737793 
4479 3.055037260055542 
4480 3.0459232330322266 
4481 3.039243459701538 
4482 3.083439588546753 
4483 3.094428777694702 
4484 3.1003305912017822 
4485 3.0689125061035156 
4486 3.0788495540618896 
4487 3.102936029434204 
4488 3.1547374725341797 
4489 3.1017677783966064 
4490 3.062347650527954 
4491 3.1516242027282715 
4492 3.115504264831543 
4493 3.296778678894043 
4494 3.0648961067199707 
4495 3.070841073989868 
4496 3.1885483264923096 
4497 3.120737075805664 
4498 3.1726887226104736 
4499 3.1588523387908936 
4500 3.1031906604766846 
4501 3.226905107498169 
4502 3.111848831176758 
4503 3.321604013442993 
4504 3.3440053462982178 
4505 3.2617812156677246 
4506 3.2507545948028564 
4507 3.133904457092285 
4508 3.231710910797119 
4509 3.2433457374572754 
4510 3.116365671157837 
4511 3.138115882873535 
4512 3.107581853866577 
4513 3.064924955368042 
4514 3.1579835414886475 
4515 3.0611894130706787 
4516 3.076098918914795 
4517 3.104684829711914 
4518 3.192201614379883 
4519 3.2774014472961426 
4520 3.1537201404571533 
4521 3.253689765930176 
4522 3.1849372386932373 
4523 3.086580753326416 
4524 3.1899030208587646 
4525 3.248594284057617 
4526 3.192873239517212 
4527 3.210171937942505 
4528 3.247842311859131 
4529 3.104703664779663 
4530 3.1373844146728516 
4531 3.129340648651123 
4532 3.0663461685180664 
4533 3.028357982635498 
4534 3.115593671798706 
4535 3.1620523929595947 
4536 3.2576687335968018 
4537 3.2498393058776855 
4538 3.2533814907073975 
4539 3.2485709190368652 
4540 3.1487560272216797 
4541 3.152639865875244 
4542 3.150268793106079 
4543 3.074721097946167 
4544 3.0844080448150635 
4545 3.12538743019104 
4546 3.1209676265716553 
4547 3.0714268684387207 
4548 3.14172625541687 
4549 3.0707671642303467 
4550 3.1026291847229004 
4551 3.0362398624420166 
4552 3.008992910385132 
4553 3.0445363521575928 
4554 3.0206756591796875 
4555 2.989851474761963 
4556 3.0158848762512207 
4557 3.024097204208374 
4558 3.0455965995788574 
4559 3.1605682373046875 
4560 2.999492645263672 
4561 3.0989248752593994 
4562 3.028456687927246 
4563 3.0632216930389404 
4564 3.0587587356567383 
4565 3.0980563163757324 
4566 3.131005048751831 
4567 3.207770824432373 
4568 3.148280620574951 
4569 3.3194169998168945 
4570 3.2664425373077393 
4571 3.1907765865325928 
4572 3.1588058471679688 
4573 3.2154011726379395 
4574 3.1759862899780273 
4575 3.1947109699249268 
4576 3.246068000793457 
4577 3.2318508625030518 
4578 3.2677345275878906 
4579 3.238046646118164 
4580 3.1915502548217773 
4581 3.160917282104492 
4582 3.0861663818359375 
4583 3.1816067695617676 
4584 3.1390466690063477 
4585 3.1689629554748535 
4586 3.179979085922241 
4587 3.1622121334075928 
4588 3.249243974685669 
4589 3.2617597579956055 
4590 3.178924798965454 
4591 3.078705072402954 
4592 3.1368248462677 
4593 3.222043752670288 
4594 3.198700428009033 
4595 3.108959913253784 
4596 3.2338550090789795 
4597 3.244743824005127 
4598 3.225325107574463 
4599 3.1062920093536377 
4600 3.215348958969116 
4601 3.252138137817383 
4602 3.0953915119171143 
4603 3.2203915119171143 
4604 3.3015353679656982 
4605 3.2826650142669678 
4606 3.255396842956543 
4607 3.13862943649292 
4608 3.190793991088867 
4609 3.1875669956207275 
4610 3.12091326713562 
4611 3.256194829940796 
4612 3.10561203956604 
4613 3.009615182876587 
4614 3.121271848678589 
4615 3.13490629196167 
4616 3.0738322734832764 
4617 3.0580828189849854 
4618 3.029876947402954 
4619 3.0688316822052 
4620 3.1052052974700928 
4621 3.082930088043213 
4622 3.1691503524780273 
4623 3.123059034347534 
4624 3.058135986328125 
4625 3.1314799785614014 
4626 3.026282787322998 
4627 3.022214889526367 
4628 3.1046974658966064 
4629 2.9931604862213135 
4630 3.134472131729126 
4631 3.1233670711517334 
4632 3.012455940246582 
4633 3.077867269515991 
4634 2.9733071327209473 
4635 2.984233856201172 
4636 2.9787113666534424 
4637 3.054030179977417 
4638 2.9929816722869873 
4639 3.0351293087005615 
4640 3.0124692916870117 
4641 3.163663625717163 
4642 3.0885939598083496 
4643 3.1044816970825195 
4644 3.0727248191833496 
4645 2.896271228790283 
4646 2.8928146362304688 
4647 2.9820291996002197 
4648 3.105041265487671 
4649 3.0879883766174316 
4650 2.9780962467193604 
4651 3.0070364475250244 
4652 3.018815040588379 
4653 3.0001461505889893 
4654 2.9982004165649414 
4655 2.833416223526001 
4656 2.905691623687744 
4657 2.87831974029541 
4658 2.987616539001465 
4659 2.867340087890625 
4660 2.913139581680298 
4661 2.876028060913086 
4662 3.0028772354125977 
4663 3.059757947921753 
4664 3.0877833366394043 
4665 3.148468017578125 
4666 3.1416711807250977 
4667 3.033409595489502 
4668 3.16753888130188 
4669 3.1738922595977783 
4670 3.046363592147827 
4671 3.0797009468078613 
4672 3.075195074081421 
4673 3.0927178859710693 
4674 3.035478353500366 
4675 3.1141622066497803 
4676 3.0878124237060547 
4677 3.096033811569214 
4678 2.975369930267334 
4679 3.070436954498291 
4680 3.0445094108581543 
4681 3.057013511657715 
4682 2.9299044609069824 
4683 3.0768485069274902 
4684 2.9933557510375977 
4685 3.0070672035217285 
4686 3.0011274814605713 
