# Supplementary material for: Design of buried charged networks in artificial proteins
Source: Nat Commun. 2021 Mar 25;12:1895. doi: 10.1038/s41467-021-21909-7 (PMC7994573; doi:10.1038/s41467-021-21909-7)
Supplement: Supplementary file 4 — Source Data [file 41467_2021_21909_MOESM4_ESM.zip › source_data_final_revised/SI3/b/rmsf.txt]

1 3.5775794982910156
2 1.8794573545455933
3 1.1731581687927246
4 0.9781145453453064
5 0.8771571516990662
6 0.701307475566864
7 0.7430903315544128
8 0.7603365182876587
9 0.5898081064224243
10 0.5888107419013977
11 0.6643908023834229
12 0.5758338570594788
13 0.509558379650116
14 0.5857003927230835
15 0.6039541363716125
16 0.514729380607605
17 0.5176334381103516
18 0.6145894527435303
19 0.5502182245254517
20 0.48675036430358887
21 0.6134470105171204
22 0.6293471455574036
23 0.5410820841789246
24 0.6061573624610901
25 0.7702862620353699
26 0.8656227588653564
27 0.992221474647522
28 0.9826075434684753
29 1.0563706159591675
30 1.1185195446014404
31 0.8448781371116638
32 0.6289399266242981
33 0.7309973239898682
34 0.7395707368850708
35 0.5599749684333801
36 0.5119051337242126
37 0.5970240235328674
38 0.5988180041313171
39 0.539503812789917
40 0.5846047401428223
41 0.5700680613517761
42 0.4993089437484741
43 0.6029393076896667
44 0.649573564529419
45 0.5868397355079651
46 0.7896786332130432
47 1.004125714302063
48 0.8754730820655823
49 0.7737873196601868
50 1.1049572229385376
51 1.329088568687439
52 1.3772237300872803
53 1.2886312007904053
54 1.5024597644805908
55 1.8197859525680542
56 2.2304203510284424
57 2.5923819541931152
58 2.3743343353271484
59 2.1248764991760254
60 2.0442392826080322
61 2.064206600189209
62 1.705353856086731
63 1.2916449308395386
64 1.177545189857483
65 1.4584403038024902
66 1.0265233516693115
67 0.8256863951683044
68 0.8330644965171814
69 0.9799951314926147
70 0.9325867295265198
71 0.6977834701538086
72 0.6992506980895996
73 0.8515897393226624
74 0.7983481884002686
75 0.6141373515129089
76 0.6832218170166016
77 0.8135915398597717
78 0.7693976163864136
79 0.7724753618240356
80 1.0166584253311157
81 1.1569639444351196
82 1.1861828565597534
83 1.1438339948654175
84 1.0818345546722412
85 1.1497175693511963
86 0.8583084940910339
87 0.6631118059158325
88 0.7402024865150452
89 0.7700064778327942
90 0.5849878787994385
91 0.6052733659744263
92 0.7282251715660095
93 0.6472024917602539
94 0.5597131252288818
95 0.6562103629112244
96 0.6962877511978149
97 0.634797990322113
98 0.6111506819725037
99 0.6519144773483276
100 0.6862503290176392
101 0.7600589990615845
102 0.8313665390014648
103 0.8766800761222839
104 1.1473180055618286
105 1.6654495000839233
106 1.551967740058899
107 1.4153187274932861
108 3.285231113433838
109 5.123353481292725
