# Supplementary material for: Design of buried charged networks in artificial proteins
Source: Nat Commun. 2021 Mar 25;12:1895. doi: 10.1038/s41467-021-21909-7 (PMC7994573; doi:10.1038/s41467-021-21909-7)
Supplement: Supplementary file 4 — Source Data [file 41467_2021_21909_MOESM4_ESM.zip › source_data_final_revised/SI3/b/tm.txt]

T (°C) CD raw		θ
20	-24.3035	-22503.24074
20.5	-24.463	-22650.92593
21	-24.0447	-22263.61111
21.5	-24.2138	-22420.18519
22	-24.097	-22312.03704
22.5	-24.0196	-22240.37037
23	-23.9077	-22136.75926
23.5	-23.8873	-22117.87037
24	-24.0854	-22301.2963
24.5	-23.6057	-21857.12963
25	-23.8992	-22128.88889
25.5	-23.5541	-21809.35185
26	-23.6882	-21933.51852
26.5	-23.7854	-22023.51852
27	-23.5171	-21775.09259
27.5	-23.5717	-21825.64815
28	-23.2988	-21572.96296
28.5	-23.58	-21833.33333
29	-23.3379	-21609.16667
29.5	-23.2707	-21546.94444
30	-23.1915	-21473.61111
30.5	-23.2923	-21566.94444
31	-23.1732	-21456.66667
31.5	-23.1681	-21451.94444
32	-23.0889	-21378.61111
32.5	-23.2006	-21482.03704
33	-22.9352	-21236.2963
33.5	-22.9705	-21268.98148
34	-22.7947	-21106.2037
34.5	-22.8347	-21143.24074
35	-22.8821	-21187.12963
35.5	-22.672	-20992.59259
36	-22.7841	-21096.38889
36.5	-22.5806	-20907.96296
37	-22.3529	-20697.12963
37.5	-22.6261	-20950.09259
38	-22.5453	-20875.27778
38.5	-22.4382	-20776.11111
39	-22.3312	-20677.03704
39.5	-22.1602	-20518.7037
40	-22.1634	-20521.66667
40.5	-22.2291	-20582.5
41	-21.9693	-20341.94444
41.5	-22.1634	-20521.66667
42	-22.0022	-20372.40741
42.5	-21.7935	-20179.16667
43	-21.8934	-20271.66667
43.5	-21.7161	-20107.5
44	-21.6814	-20075.37037
44.5	-21.5754	-19977.22222
45	-21.308	-19729.62963
45.5	-21.6369	-20034.16667
46	-21.4845	-19893.05556
46.5	-21.3979	-19812.87037
47	-21.1664	-19598.51852
47.5	-21.3184	-19739.25926
48	-21.1545	-19587.5
48.5	-21.0522	-19492.77778
49	-20.7908	-19250.74074
49.5	-21.3331	-19752.87037
50	-20.9424	-19391.11111
50.5	-20.8195	-19277.31481
51	-20.8253	-19282.68519
51.5	-20.9074	-19358.7037
52	-20.5481	-19026.01852
52.5	-20.835	-19291.66667
53	-20.532	-19011.11111
53.5	-20.6153	-19088.24074
54	-20.3531	-18845.46296
54.5	-20.4712	-18954.81481
55	-20.3989	-18887.87037
55.5	-20.2462	-18746.48148
56	-20.2162	-18718.7037
56.5	-20.1529	-18660.09259
57	-20.1254	-18634.62963
57.5	-20.0898	-18601.66667
58	-20.0324	-18548.51852
58.5	-20.1463	-18653.98148
59	-19.9291	-18452.87037
59.5	-20.1084	-18618.88889
60	-19.902	-18427.77778
60.5	-19.8159	-18348.05556
61	-19.683	-18225
61.5	-19.802	-18335.18519
62	-19.7358	-18273.88889
62.5	-19.4949	-18050.83333
63	-19.7163	-18255.83333
63.5	-19.4676	-18025.55556
64	-19.5187	-18072.87037
64.5	-19.3663	-17931.75926
65	-19.3669	-17932.31481
65.5	-19.1395	-17721.75926
66	-19.0789	-17665.64815
66.5	-19.046	-17635.18519
67	-19.0089	-17600.83333
67.5	-18.9668	-17561.85185
68	-19.0134	-17605
68.5	-18.6845	-17300.46296
69	-18.7347	-17346.94444
69.5	-18.7286	-17341.2963
70	-18.7619	-17372.12963
70.5	-18.4563	-17089.16667
71	-18.475	-17106.48148
71.5	-18.4805	-17111.57407
72	-18.554	-17179.62963
72.5	-18.1375	-16793.98148
73	-18.3294	-16971.66667
73.5	-18.4399	-17073.98148
74	-18.1291	-16786.2037
74.5	-18.1996	-16851.48148
75	-18.0085	-16674.53704
75.5	-18.0283	-16692.87037
76	-17.9456	-16616.2963
76.5	-17.6853	-16375.27778
77	-17.8842	-16559.44444
77.5	-17.5565	-16256.01852
78	-17.5478	-16247.96296
78.5	-17.5448	-16245.18519
79	-17.5773	-16275.27778
79.5	-17.3801	-16092.68519
80	-17.3234	-16040.18519
80.5	-17.2087	-15933.98148
81	-17.0728	-15808.14815
81.5	-16.9968	-15737.77778
82	-16.9269	-15673.05556
82.5	-16.6744	-15439.25926
83	-16.6756	-15440.37037
83.5	-16.7164	-15478.14815
84	-16.5258	-15301.66667
84.5	-16.3483	-15137.31481
85	-16.3025	-15094.90741
85.5	-16.2862	-15079.81481
86	-15.9615	-14779.16667
86.5	-16.0931	-14901.01852
87	-15.8225	-14650.46296
87.5	-15.5966	-14441.2963
88	-15.477	-14330.55556
88.5	-15.5542	-14402.03704
89	-15.0522	-13937.22222
89.5	-14.9776	-13868.14815
90	-14.783	-13687.96296
90.5	-14.718	-13627.77778
91	-14.4447	-13374.72222
91.5	-14.4515	-13381.01852
92	-14.2636	-13207.03704
92.5	-13.9382	-12905.74074
93	-14.0279	-12988.7963
93.5	-13.64	-12629.62963
94	-13.2121	-12233.42593
94.5	-13.281	-12297.22222
95	-13.0759	-12107.31481
95.5	-12.7337	-11790.46296
96	-12.4288	-11508.14815
96.5	-12.3204	-11407.77778
97	-11.9318	-11047.96296
97.5	-11.946	-11061.11111
98	-11.7304	-10861.48148
98.5	-11.5598	-10703.51852
99	-11.325	-10486.11111
99.5	-10.6509	-9861.944444
100	-10.8571	-10052.87037
