# Supplementary material for: Design of buried charged networks in artificial proteins
Source: Nat Commun. 2021 Mar 25;12:1895. doi: 10.1038/s41467-021-21909-7 (PMC7994573; doi:10.1038/s41467-021-21909-7)
Supplement: Supplementary file 4 — Source Data [file 41467_2021_21909_MOESM4_ESM.zip › source_data_final_revised/SI3/b/unfolding_GdnHCl.txt]

# GdnHCl(M)			measurement1			measurement2			measurement3			used for fit (1=used, 0=not used)
0.000000000000000000e+00	-2.376588342440800972e+01	-2.326384335154827099e+01	-2.303885853066180545e+01	1.000000000000000000e+00
5.000000000000000000e-01	-2.391544171220401083e+01	-2.354996812386156790e+01	-2.369246053430479648e+01	1.000000000000000000e+00
1.000000000000000000e+00	-2.201674104432301249e+01	-2.118298573163326992e+01	-2.305344565877352991e+01	1.000000000000000000e+00
1.500000000000000000e+00	-2.116215998785670749e+01	-2.069128111718275775e+01	-2.028691256830601120e+01	1.000000000000000000e+00
2.000000000000000000e+00	-1.864978445658773509e+01	-1.882960837887067385e+01	-1.924060868245294387e+01	1.000000000000000000e+00
2.500000000000000000e+00	-1.729807073466909273e+01	-1.672613843351549079e+01	-1.646484669095324804e+01	1.000000000000000000e+00
3.000000000000000000e+00	-1.236224499089253115e+01	-1.265602307225258194e+01	-1.313849423193685695e+01	1.000000000000000000e+00
3.500000000000000000e+00	-7.711981633272617209e+00	-7.173442319368549924e+00	-7.366861870066787610e+00	1.000000000000000000e+00
4.000000000000000000e+00	-4.033140862173649310e+00	-3.614449301760776390e+00	-3.773113236187006336e+00	1.000000000000000000e+00
4.500000000000000000e+00	-2.563916059502124423e+00	-2.458394201578627314e+00	-2.274660139647843859e+00	1.000000000000000000e+00
5.000000000000000000e+00	-1.694981026108075106e+00	-1.797421372191864153e+00	-1.572279751062538145e+00	1.000000000000000000e+00
5.500000000000000000e+00	-1.262634183363691820e+00	-1.226985853066181020e+00	-1.210379948391014038e+00	1.000000000000000000e+00
6.000000000000000000e+00	-9.869845628415298000e-01	-1.097940801457194748e+00	-9.538835003035822657e-01	1.000000000000000000e+00
6.500000000000000000e+00	-7.119448846387370633e-01	-8.170406648451733478e-01	-6.756103521554341906e-01	1.000000000000000000e+00
7.000000000000000000e+00	-5.408499848208865313e-01	-6.195774286581665624e-01	-6.533757893139042761e-01	1.000000000000000000e+00
7.500000000000000000e+00	-5.905498785670917350e-01	-5.652479811778993168e-01	-5.881902459016392637e-01	1.000000000000000000e+00
8.000000000000000000e+00	-5.234401745598058486e-01	-5.065717820279296291e-01	-4.521336111111111666e-01	1.000000000000000000e+00
