# Supplementary material for: Design of buried charged networks in artificial proteins
Source: Nat Commun. 2021 Mar 25;12:1895. doi: 10.1038/s41467-021-21909-7 (PMC7994573; doi:10.1038/s41467-021-21909-7)
Supplement: Supplementary file 4 — Source Data [file 41467_2021_21909_MOESM4_ESM.zip › source_data_final_revised/SI3/b/unfolding_Urea.txt]

# Urea(M)			measurement			used for fit (1=used, 0=not used)
0.000000000000000000e+00	-2.499507134183364343e+01	1.000000000000000000e+00
5.000000000000000000e-01	-2.396210078931390797e+01	1.000000000000000000e+00
1.000000000000000000e+00	-2.372755616272009860e+01	1.000000000000000000e+00
1.500000000000000000e+00	-2.304053430479660491e+01	1.000000000000000000e+00
2.000000000000000000e+00	-2.290164996964177746e+01	1.000000000000000000e+00
2.500000000000000000e+00	-2.243281876138433617e+01	1.000000000000000000e+00
3.000000000000000000e+00	-2.170099726775956128e+01	1.000000000000000000e+00
3.500000000000000000e+00	-2.144959168184578147e+01	1.000000000000000000e+00
4.000000000000000000e+00	-2.035886915604128333e+01	1.000000000000000000e+00
4.500000000000000000e+00	-1.945911202185792277e+01	1.000000000000000000e+00
5.000000000000000000e+00	-1.712636763812993834e+01	1.000000000000000000e+00
5.500000000000000000e+00	-1.561735428051001762e+01	1.000000000000000000e+00
6.000000000000000000e+00	-1.314732847601700172e+01	1.000000000000000000e+00
6.500000000000000000e+00	-1.014171372191864329e+01	1.000000000000000000e+00
7.000000000000000000e+00	-7.636637219186398262e+00	1.000000000000000000e+00
7.500000000000000000e+00	-5.071776867030964198e+00	1.000000000000000000e+00
8.000000000000000000e+00	-5.008983758348512616e+00	1.000000000000000000e+00
