# Supplementary material for: Design of buried charged networks in artificial proteins
Source: Nat Commun. 2021 Mar 25;12:1895. doi: 10.1038/s41467-021-21909-7 (PMC7994573; doi:10.1038/s41467-021-21909-7)
Supplement: Supplementary file 4 — Source Data [file 41467_2021_21909_MOESM4_ESM.zip › source_data_final_revised/SI3/b/water.txt]

Frame	#water
0	2
1	4
2	3
3	4
4	3
5	3
6	3
7	4
8	5
9	5
10	5
11	3
12	3
13	2
14	3
15	3
16	3
17	3
18	4
19	3
20	3
21	4
22	3
23	4
24	2
25	2
26	3
27	3
28	5
29	4
30	4
31	7
32	3
33	4
34	2
35	5
36	4
37	2
38	2
39	2
40	2
41	1
42	2
43	4
44	2
45	4
46	4
47	4
48	3
49	3
50	5
51	5
52	5
53	4
54	7
55	5
56	5
57	4
58	3
59	3
60	3
61	3
62	3
63	3
64	4
65	4
66	3
67	4
68	4
69	4
70	4
71	4
72	4
73	3
74	4
75	4
76	4
77	4
78	3
79	4
80	4
81	4
82	6
83	5
84	4
85	3
86	5
87	5
88	6
89	3
90	4
91	5
92	5
93	4
94	3
95	5
96	8
97	4
98	6
99	5
100	4
101	4
102	3
103	4
104	4
105	6
106	4
107	4
108	5
109	5
110	6
111	9
112	7
113	5
114	6
115	4
116	5
117	6
118	5
119	6
120	5
121	6
122	3
123	5
124	5
125	5
126	4
127	5
128	5
129	6
130	6
131	6
132	4
133	7
134	4
135	4
136	4
137	4
138	3
139	4
140	3
141	5
142	5
143	8
144	3
145	4
146	5
147	5
148	5
149	4
150	5
151	3
152	4
153	4
154	3
155	5
156	5
157	4
158	3
159	3
160	3
161	3
162	3
163	4
164	5
165	5
166	5
167	4
168	3
169	4
170	4
171	3
172	5
173	5
174	3
175	4
176	6
177	6
178	6
179	3
180	3
181	4
182	6
183	6
184	5
185	7
186	5
187	5
188	6
189	5
190	3
191	2
192	4
193	4
194	3
195	3
196	3
197	4
198	3
199	3
200	3
201	4
202	4
203	3
204	4
205	5
206	4
207	4
208	2
209	5
210	4
211	5
212	3
213	5
214	4
215	4
216	4
217	5
218	4
219	5
220	5
221	5
222	5
223	2
224	3
225	3
226	3
227	3
228	3
229	4
230	6
231	7
232	5
233	5
234	3
235	4
236	3
237	4
238	3
239	4
240	5
241	4
242	4
243	3
244	4
245	5
246	4
247	3
248	4
249	5
250	4
251	4
252	4
253	4
254	4
255	3
256	3
257	4
258	4
259	4
260	3
261	4
262	3
263	5
264	4
265	3
266	5
267	3
268	3
269	3
270	6
271	5
272	5
273	6
274	4
275	4
276	4
277	5
278	6
279	5
280	4
281	4
282	3
283	3
284	4
285	3
286	4
287	3
288	4
289	4
290	3
291	4
292	4
293	3
294	4
295	3
296	4
297	3
298	3
299	3
300	5
301	6
302	5
303	4
304	4
305	5
306	3
307	3
308	2
309	3
310	2
311	3
312	3
313	4
314	3
315	3
316	3
317	3
318	3
319	4
320	3
321	4
322	4
323	5
324	4
325	3
326	4
327	3
328	2
329	3
330	4
331	4
332	2
333	4
334	4
335	2
336	3
337	4
338	3
339	2
340	2
341	3
342	3
343	3
344	3
345	2
346	3
347	3
348	2
349	3
350	3
351	4
352	3
353	3
354	3
355	5
356	7
357	5
358	5
359	6
360	5
361	4
362	4
363	3
364	6
365	4
366	4
367	4
368	3
369	5
370	3
371	3
372	4
373	4
374	3
375	5
376	4
377	3
378	4
379	4
380	2
381	4
382	3
383	4
384	4
385	3
386	3
387	3
388	5
389	4
390	4
391	4
392	6
393	4
394	8
395	3
396	5
397	5
398	3
399	3
400	4
401	4
402	4
403	4
404	4
405	4
406	4
407	8
408	6
409	9
410	4
411	7
412	3
413	3
414	5
415	5
416	4
417	8
418	9
419	4
420	3
421	3
422	5
423	6
424	6
425	4
426	10
427	7
428	7
429	9
430	9
431	13
432	11
433	8
434	5
435	7
436	9
437	6
438	8
439	6
440	8
441	5
442	6
443	4
444	6
445	6
446	7
447	6
448	8
449	5
450	7
451	6
452	6
453	7
454	5
455	6
456	10
457	7
458	7
459	6
460	6
461	5
462	7
463	6
464	7
465	6
466	6
467	4
468	4
469	5
470	5
471	3
472	7
473	9
474	9
475	8
476	8
477	8
478	7
479	7
480	5
481	4
482	7
483	7
484	6
485	6
486	5
487	6
488	7
489	7
490	9
491	7
492	6
493	5
494	5
495	8
496	5
497	6
498	7
499	5
500	4
501	8
502	8
503	7
504	6
505	8
506	5
507	6
508	6
509	6
510	4
511	5
512	6
513	6
514	6
515	5
516	5
517	5
518	5
519	10
520	7
521	5
522	5
523	6
524	10
525	6
526	5
527	6
528	5
529	4
530	4
531	3
532	3
533	4
534	4
535	2
536	4
537	3
538	3
539	6
540	6
541	4
542	5
543	4
544	3
545	4
546	4
547	4
548	3
549	3
550	2
551	3
552	3
553	2
554	3
555	3
556	4
557	3
558	3
559	3
560	4
561	3
562	3
563	3
564	2
565	4
566	4
567	4
568	4
569	3
570	3
571	4
572	3
573	4
574	4
575	3
576	3
577	3
578	3
579	3
580	4
581	3
582	3
583	3
584	3
585	3
586	2
587	3
588	2
589	2
590	3
591	2
592	2
593	4
594	2
595	3
596	2
597	3
598	3
599	4
600	4
601	3
602	4
603	3
604	4
605	5
606	3
607	3
608	3
609	3
610	4
611	3
612	4
613	3
614	4
615	4
616	2
617	3
618	3
619	3
620	3
621	4
622	3
623	5
624	3
625	3
626	4
627	3
628	3
629	3
630	3
631	3
632	4
633	4
634	4
635	3
636	4
637	3
638	4
639	3
640	4
641	3
642	3
643	3
644	3
645	3
646	4
647	3
648	3
649	3
650	3
651	3
652	3
653	4
654	3
655	3
656	5
657	3
658	3
659	3
660	4
661	3
662	3
663	3
664	3
665	3
666	3
667	4
668	5
669	3
670	3
671	3
672	4
673	3
674	3
675	4
676	3
677	4
678	4
679	4
680	3
681	3
682	3
683	3
684	3
685	3
686	3
687	3
688	3
689	3
690	5
691	5
692	3
693	4
694	3
695	5
696	5
697	4
698	4
699	4
700	3
701	3
702	3
703	3
704	4
705	3
706	4
707	3
708	3
709	3
710	4
711	3
712	4
713	3
714	4
715	3
716	3
717	3
718	3
719	4
720	4
721	4
722	3
723	4
724	3
725	3
726	3
727	3
728	5
729	4
730	5
731	4
732	4
733	3
734	5
735	4
736	5
737	3
738	6
739	4
740	5
741	5
742	3
743	3
744	3
745	5
746	4
747	4
748	4
749	5
750	5
751	4
752	3
753	4
754	5
755	5
756	4
757	4
758	3
759	5
760	4
761	4
762	3
763	3
764	5
765	4
766	6
767	4
768	4
769	4
770	5
771	4
772	3
773	6
774	4
775	5
776	6
777	4
778	4
779	6
780	4
781	5
782	4
783	5
784	4
785	6
786	5
787	3
788	4
789	5
790	5
791	4
792	5
793	4
794	5
795	4
796	5
797	4
798	6
799	5
800	6
801	5
802	5
803	6
804	5
805	4
806	6
807	6
808	6
809	4
810	6
811	6
812	5
813	7
814	6
815	6
816	7
817	6
818	4
819	7
820	6
821	6
822	4
823	5
824	5
825	7
826	5
827	5
828	6
829	7
830	4
831	5
832	3
833	5
834	4
835	5
836	5
837	6
838	6
839	4
840	4
841	5
842	4
843	4
844	5
845	5
846	5
847	3
848	6
849	4
850	5
851	5
852	5
853	5
854	5
855	4
856	4
857	5
858	5
859	4
860	4
861	4
862	5
863	6
864	7
865	6
866	6
867	4
868	5
869	5
870	5
871	5
872	5
873	6
874	4
875	6
876	5
877	5
878	7
879	6
880	3
881	6
882	6
883	6
884	7
885	6
886	6
887	5
888	5
889	6
890	4
891	5
892	6
893	4
894	5
895	5
896	6
897	5
898	6
899	6
900	7
901	7
902	6
903	6
904	6
905	6
906	7
907	8
908	7
909	6
910	6
911	5
912	6
913	5
914	6
915	4
916	5
917	5
918	5
919	7
920	5
921	5
922	6
923	5
924	5
925	4
926	5
927	4
928	4
929	4
930	6
931	6
932	6
933	6
934	6
935	7
936	7
937	5
938	5
939	6
940	5
941	5
942	6
943	6
944	6
945	6
946	7
947	6
948	6
949	5
950	6
951	4
952	8
953	4
954	5
955	4
956	6
957	6
958	5
959	5
960	6
961	7
962	6
963	8
964	5
965	7
966	6
967	7
968	6
969	7
970	6
971	6
972	3
973	4
974	4
975	4
976	5
977	5
978	5
979	4
980	3
981	4
982	5
983	4
984	4
985	3
986	4
987	3
988	3
989	3
990	4
991	4
992	4
993	3
994	3
995	4
996	3
997	5
998	5
999	4
1000	6
1001	6
1002	6
1003	4
1004	5
1005	4
1006	4
1007	4
1008	5
1009	5
1010	5
1011	5
1012	5
1013	4
1014	5
1015	4
1016	4
1017	5
1018	5
1019	5
1020	5
1021	4
1022	5
1023	5
1024	7
1025	5
1026	5
1027	6
1028	7
1029	6
1030	5
1031	6
1032	5
1033	3
1034	7
1035	5
1036	6
1037	5
1038	6
1039	4
1040	5
1041	4
1042	3
1043	3
1044	3
1045	4
1046	4
1047	6
1048	4
1049	4
1050	4
1051	5
1052	4
1053	2
1054	5
1055	4
1056	6
1057	3
1058	4
1059	4
1060	4
1061	4
1062	5
1063	4
1064	5
1065	6
1066	5
1067	5
1068	5
1069	6
1070	6
1071	4
1072	5
1073	8
1074	7
1075	4
1076	5
1077	5
1078	6
1079	4
1080	7
1081	6
1082	5
1083	6
1084	8
1085	5
1086	7
1087	4
1088	6
1089	6
1090	7
1091	6
1092	5
1093	7
1094	4
1095	6
1096	5
1097	4
1098	4
1099	3
1100	4
1101	3
1102	4
1103	6
1104	4
1105	4
1106	6
1107	5
1108	5
1109	4
1110	5
1111	5
1112	5
1113	5
1114	5
1115	6
1116	5
1117	5
1118	6
1119	7
1120	5
1121	6
1122	6
1123	4
1124	7
1125	6
1126	6
1127	5
1128	6
1129	5
1130	5
1131	6
1132	3
1133	4
1134	4
1135	5
1136	4
1137	4
1138	5
1139	3
1140	5
1141	3
1142	5
1143	6
1144	5
1145	5
1146	6
1147	6
1148	6
1149	5
1150	5
1151	5
1152	4
1153	4
1154	4
1155	5
1156	4
1157	4
1158	5
1159	4
1160	5
1161	5
1162	6
1163	5
1164	5
1165	5
1166	6
1167	6
1168	6
1169	6
1170	6
1171	6
1172	6
1173	4
1174	5
1175	5
1176	5
1177	5
1178	4
1179	5
1180	5
1181	5
1182	4
1183	5
1184	6
1185	6
1186	3
1187	6
1188	6
1189	4
1190	7
1191	7
1192	8
1193	6
1194	5
1195	6
1196	6
1197	6
1198	8
1199	8
1200	8
1201	7
1202	8
1203	8
1204	9
1205	7
1206	4
1207	7
1208	6
1209	5
1210	5
1211	3
1212	6
1213	5
1214	7
1215	4
1216	4
1217	4
1218	5
1219	6
1220	6
1221	5
1222	4
1223	4
1224	5
1225	4
1226	6
1227	3
1228	5
1229	4
1230	4
1231	5
1232	6
1233	7
1234	7
1235	4
1236	6
1237	4
1238	6
1239	6
1240	5
1241	8
1242	8
1243	8
1244	8
1245	9
1246	7
1247	7
1248	7
1249	7
1250	6
1251	6
1252	8
1253	8
1254	5
1255	6
1256	6
1257	7
1258	9
1259	7
1260	8
1261	7
1262	7
1263	6
1264	6
1265	5
1266	10
1267	11
1268	8
1269	7
1270	10
1271	7
1272	8
1273	7
1274	5
1275	7
1276	7
1277	4
1278	5
1279	4
1280	3
1281	4
1282	5
1283	5
1284	5
1285	5
1286	5
1287	4
1288	4
1289	4
1290	4
1291	3
1292	4
1293	4
1294	4
1295	3
1296	3
1297	3
1298	2
1299	4
1300	3
1301	3
1302	4
1303	4
1304	4
1305	4
1306	3
1307	3
1308	4
1309	3
1310	3
1311	4
1312	3
1313	3
1314	3
1315	3
1316	4
1317	3
1318	5
1319	4
1320	4
1321	4
1322	4
1323	5
1324	5
1325	3
1326	4
1327	4
1328	3
1329	3
1330	3
1331	2
1332	2
1333	2
1334	4
1335	2
1336	5
1337	5
1338	4
1339	4
1340	5
1341	2
1342	3
1343	3
1344	4
1345	5
1346	4
1347	4
1348	4
1349	5
1350	3
1351	2
1352	2
1353	5
1354	5
1355	2
1356	3
1357	2
1358	3
1359	2
1360	5
1361	5
1362	4
1363	2
1364	3
1365	3
1366	4
1367	4
1368	3
1369	3
1370	3
1371	2
1372	3
1373	2
1374	3
1375	3
1376	3
1377	3
1378	2
1379	3
1380	3
1381	2
1382	3
1383	3
1384	3
1385	3
1386	3
1387	3
1388	1
1389	1
1390	1
1391	1
1392	3
1393	2
1394	2
1395	4
1396	3
1397	4
1398	4
1399	4
1400	2
1401	2
1402	2
1403	3
1404	2
1405	3
1406	3
1407	5
1408	2
1409	4
1410	3
1411	3
1412	3
1413	4
1414	4
1415	3
1416	4
1417	3
1418	4
1419	4
1420	4
1421	3
1422	3
1423	3
1424	4
1425	5
1426	2
1427	3
1428	2
1429	4
1430	2
1431	4
1432	2
1433	4
1434	3
1435	3
1436	3
1437	3
1438	3
1439	4
1440	3
1441	3
1442	3
1443	2
1444	5
1445	3
1446	3
1447	4
1448	4
1449	3
1450	3
1451	5
1452	2
1453	2
1454	3
1455	5
1456	2
1457	4
1458	5
1459	3
1460	4
1461	4
1462	3
1463	3
1464	3
1465	5
1466	4
1467	5
1468	6
1469	4
1470	4
1471	5
1472	3
1473	4
1474	7
1475	5
1476	4
1477	4
1478	4
1479	3
1480	4
1481	2
1482	3
1483	3
1484	3
1485	4
1486	3
1487	3
1488	2
1489	4
1490	3
1491	4
1492	2
1493	3
1494	2
1495	4
1496	4
1497	3
1498	3
1499	3
1500	4
1501	3
1502	3
1503	3
1504	3
1505	3
1506	3
1507	3
1508	4
1509	5
1510	3
1511	3
1512	4
1513	4
1514	6
1515	6
1516	4
1517	5
1518	3
1519	2
1520	6
1521	4
1522	4
1523	3
1524	5
1525	4
1526	4
1527	3
1528	5
1529	2
1530	3
1531	3
1532	4
1533	3
1534	2
1535	3
1536	4
1537	4
1538	4
1539	3
1540	2
1541	3
1542	2
1543	2
1544	3
1545	3
1546	5
1547	4
1548	2
1549	5
1550	4
1551	4
1552	4
1553	3
1554	3
1555	3
1556	3
1557	4
1558	3
1559	4
1560	4
1561	3
1562	4
1563	4
1564	4
1565	3
1566	3
1567	4
1568	4
1569	4
1570	3
1571	3
1572	3
1573	2
1574	4
1575	3
1576	3
1577	3
1578	4
1579	4
1580	5
1581	3
1582	3
1583	4
1584	3
1585	5
1586	5
1587	5
1588	6
1589	6
1590	5
1591	6
1592	4
1593	5
1594	5
1595	4
1596	4
1597	4
1598	3
1599	4
1600	5
1601	3
1602	5
1603	5
1604	4
1605	4
1606	2
1607	5
1608	5
1609	4
1610	5
1611	3
1612	4
1613	4
1614	4
1615	4
1616	4
1617	4
1618	3
1619	3
1620	4
1621	4
1622	4
1623	3
1624	4
1625	4
1626	3
1627	5
1628	4
1629	4
1630	4
1631	4
1632	3
1633	4
1634	4
1635	5
1636	3
1637	3
1638	3
1639	4
1640	4
1641	5
1642	4
1643	6
1644	5
1645	5
1646	4
1647	4
1648	3
1649	3
1650	3
1651	4
1652	5
1653	5
1654	5
1655	3
1656	3
1657	3
1658	3
1659	3
1660	3
1661	4
1662	3
1663	4
1664	3
1665	2
1666	4
1667	5
1668	3
1669	3
1670	4
1671	4
1672	6
1673	7
1674	7
1675	6
1676	5
1677	5
1678	6
1679	5
1680	4
1681	3
1682	5
1683	4
1684	4
1685	4
1686	4
1687	4
1688	4
1689	4
1690	3
1691	4
1692	4
1693	4
1694	4
1695	4
1696	3
1697	4
1698	3
1699	4
1700	4
1701	4
1702	4
1703	3
1704	2
1705	4
1706	3
1707	3
1708	3
1709	5
1710	5
1711	4
1712	3
1713	2
1714	5
1715	5
1716	3
1717	4
1718	3
1719	3
1720	4
1721	3
1722	4
1723	4
1724	3
1725	5
1726	3
1727	5
1728	4
1729	3
1730	4
1731	3
1732	2
1733	4
1734	4
1735	3
1736	4
1737	5
1738	3
1739	2
1740	3
1741	3
1742	5
1743	3
1744	3
1745	3
1746	4
1747	2
1748	3
1749	3
1750	3
1751	4
1752	3
1753	2
1754	3
1755	3
1756	2
1757	3
1758	3
1759	4
1760	3
1761	3
1762	3
1763	4
1764	2
1765	3
1766	3
1767	2
1768	3
1769	4
1770	3
1771	3
1772	4
1773	3
1774	4
1775	5
1776	3
1777	5
1778	4
1779	5
1780	3
1781	3
1782	3
1783	4
1784	5
1785	4
1786	4
1787	3
1788	3
1789	3
1790	2
1791	2
1792	4
1793	3
1794	4
1795	5
1796	5
1797	4
1798	3
1799	4
1800	5
1801	5
1802	4
1803	4
1804	4
1805	5
1806	5
1807	6
1808	3
1809	3
1810	3
1811	4
1812	3
1813	4
1814	4
1815	3
1816	5
1817	3
1818	3
1819	4
1820	4
1821	5
1822	5
1823	4
1824	6
1825	4
1826	4
1827	5
1828	5
1829	4
1830	5
1831	5
1832	4
1833	5
1834	5
1835	6
1836	5
1837	5
1838	5
1839	3
1840	5
1841	5
1842	5
1843	4
1844	4
1845	4
1846	3
1847	6
1848	4
1849	5
1850	6
1851	4
1852	3
1853	4
1854	4
1855	6
1856	6
1857	5
1858	4
1859	5
1860	3
1861	4
1862	5
1863	4
1864	4
1865	4
1866	3
1867	5
1868	4
1869	5
1870	5
1871	6
1872	4
1873	5
1874	4
1875	3
1876	4
1877	4
1878	2
1879	2
1880	5
1881	4
1882	5
1883	4
1884	4
1885	4
1886	6
1887	6
1888	5
1889	7
1890	7
1891	5
1892	5
1893	5
1894	4
1895	3
1896	4
1897	4
1898	5
1899	6
1900	2
1901	5
1902	5
1903	4
1904	5
1905	3
1906	3
1907	6
1908	6
1909	5
1910	6
1911	6
1912	6
1913	6
1914	6
1915	6
1916	6
1917	6
1918	7
1919	6
1920	6
1921	7
1922	6
1923	6
1924	5
1925	5
1926	6
1927	5
1928	4
1929	6
1930	5
1931	5
1932	4
1933	4
1934	6
1935	7
1936	4
1937	6
1938	6
1939	7
1940	4
1941	7
1942	6
1943	5
1944	5
1945	6
1946	5
1947	8
1948	6
1949	3
1950	5
1951	7
1952	3
1953	6
1954	5
1955	6
1956	6
1957	4
1958	4
1959	4
1960	6
1961	5
1962	4
1963	6
1964	5
1965	5
1966	5
1967	4
1968	7
1969	6
1970	5
1971	5
1972	6
1973	6
1974	3
1975	5
1976	4
1977	4
1978	5
1979	5
1980	5
1981	5
1982	4
1983	4
1984	5
1985	6
1986	5
1987	4
1988	6
1989	5
1990	3
1991	5
1992	4
1993	5
1994	6
1995	3
1996	4
1997	5
1998	4
[truncated: 2,689 more rows]
