# Supplementary material for: Design of buried charged networks in artificial proteins
Source: Nat Commun. 2021 Mar 25;12:1895. doi: 10.1038/s41467-021-21909-7 (PMC7994573; doi:10.1038/s41467-021-21909-7)
Supplement: Supplementary file 4 — Source Data [file 41467_2021_21909_MOESM4_ESM.zip › source_data_final_revised/SI3/c/cd.txt]

λ_nm CD raw		θ
260	-0.6278	-581.2962963
259.5	-0.663255	-614.125
259	-0.631893	-585.0861111
258.5	-0.54094	-500.8703704
258	-0.478302	-442.8722222
257.5	-0.462118	-427.887037
257	-0.510384	-472.5777778
256.5	-0.498704	-461.762963
256	-0.466918	-432.3314815
255.5	-0.473415	-438.3472222
255	-0.479015	-443.5324074
254.5	-0.604821	-560.0194444
254	-0.544635	-504.2916667
253.5	-0.641763	-594.225
253	-0.62405	-577.8240741
252.5	-0.640119	-592.7027778
252	-0.626538	-580.1277778
251.5	-0.584317	-541.0342593
251	-0.612696	-567.3111111
250.5	-0.752622	-696.8722222
250	-0.893375	-827.1990741
249.5	-0.982198	-909.4425926
249	-0.947891	-877.6768519
248.5	-0.862724	-798.8185185
248	-0.839428	-777.2481481
247.5	-0.870528	-806.0444444
247	-0.887784	-822.0222222
246.5	-0.876277	-811.3675926
246	-0.947179	-877.0175926
245.5	-1.04157	-964.4166667
245	-1.10691	-1024.916667
244.5	-1.18839	-1100.361111
244	-1.06123	-982.6203704
243.5	-1.24523	-1152.990741
243	-1.34302	-1243.537037
242.5	-1.5851	-1467.685185
242	-1.79816	-1664.962963
241.5	-1.95176	-1807.185185
241	-2.23743	-2071.694444
240.5	-2.42567	-2245.990741
240	-2.73123	-2528.916667
239.5	-3.13388	-2901.740741
239	-3.37199	-3122.212963
238.5	-3.63269	-3363.601852
238	-4.00447	-3707.842593
237.5	-4.43547	-4106.916667
237	-4.98848	-4618.962963
236.5	-5.52631	-5116.953704
236	-6.11867	-5665.435185
235.5	-6.6738	-6179.444444
235	-7.22692	-6691.592593
234.5	-7.9221	-7335.277778
234	-8.63305	-7993.564815
233.5	-9.25273	-8567.342593
233	-9.72602	-9005.574074
232.5	-10.2877	-9525.648148
232	-11.0003	-10185.46296
231.5	-11.7449	-10874.90741
231	-12.5448	-11615.55556
230.5	-13.2298	-12249.81481
230	-14.1557	-13107.12963
229.5	-15.0171	-13904.72222
229	-15.7713	-14603.05556
228.5	-16.3688	-15156.2963
228	-16.8533	-15604.90741
227.5	-17.5244	-16226.2963
227	-18.1182	-16776.11111
226.5	-18.5765	-17200.46296
226	-19.0804	-17667.03704
225.5	-19.5862	-18135.37037
225	-20.1424	-18650.37037
224.5	-20.7234	-19188.33333
224	-20.7822	-19242.77778
223.5	-20.8948	-19347.03704
223	-21.1243	-19559.53704
222.5	-21.3662	-19783.51852
222	-21.5618	-19964.62963
221.5	-21.3433	-19762.31481
221	-21.2037	-19633.05556
220.5	-21.1435	-19577.31481
220	-21.2659	-19690.64815
219.5	-21.1829	-19613.7963
219	-21.1503	-19583.61111
218.5	-20.9589	-19406.38889
218	-20.8097	-19268.24074
217.5	-20.3152	-18810.37037
217	-20.1068	-18617.40741
216.5	-20.1273	-18636.38889
216	-19.913	-18437.96296
215.5	-19.7617	-18297.87037
215	-19.497	-18052.77778
214.5	-19.6029	-18150.83333
214	-19.633	-18178.7037
213.5	-19.6487	-18193.24074
213	-19.434	-17994.44444
212.5	-19.6147	-18161.75926
212	-19.8813	-18408.61111
211.5	-20.1853	-18690.09259
211	-20.4349	-18921.2037
210.5	-20.4943	-18976.2037
210	-20.6761	-19144.53704
209.5	-21.0348	-19476.66667
209	-21.4556	-19866.2963
208.5	-21.719	-20110.18519
208	-21.5933	-19993.7963
207.5	-21.5691	-19971.38889
207	-20.6704	-19139.25926
206.5	-19.9996	-18518.14815
206	-18.5691	-17193.61111
205.5	-17.3412	-16056.66667
205	-16.368	-15155.55556
204.5	-14.967	-13858.33333
204	-13.7089	-12693.42593
203.5	-12.1321	-11233.42593
203	-9.80184	-9075.777778
202.5	-7.53377	-6975.712963
202	-4.60268	-4261.740741
201.5	-1.84281	-1706.305556
201	1.30805	1211.157407
200.5	4.80451	4448.62037
200	8.36416	7744.592593
199.5	12.3333	11419.72222
199	16.813	15567.59259
198.5	21.3827	19798.7963
198	25.9398	24018.33333
197.5	30.4987	28239.53704
197	33.6628	31169.25926
196.5	36.5153	33810.46296
196	39.5374	36608.7037
195.5	41.8319	38733.24074
195	43.2678	40062.77778
194.5	43.7488	40508.14815
194	44.4208	41130.37037
193.5	44.7985	41480.09259
193	45.3941	42031.57407
192.5	45.0345	41698.61111
192	44.9319	41603.61111
191.5	44.3039	41022.12963
191	43.1808	39982.22222
190.5	43.1677	39970.09259
190	40.4904	37491.11111
