# Supplementary material for: Design of buried charged networks in artificial proteins
Source: Nat Commun. 2021 Mar 25;12:1895. doi: 10.1038/s41467-021-21909-7 (PMC7994573; doi:10.1038/s41467-021-21909-7)
Supplement: Supplementary file 4 — Source Data [file 41467_2021_21909_MOESM4_ESM.zip › source_data_final_revised/SI3/c/pKa_K50E101.txt]

#FRAME	#GLU-101 	#LYS-50
1	  -1.4  	  18.9  
2	  -3.4  	  18.3  
3	  -1.9  	  17.9  
4	  -7.7  	  18.3  
5	  -2.6  	  19.9  
6	  -3.1  	  17.1  
7	  -2.5  	  16.0  
8	  -3.4  	  17.0  
9	  -1.2  	  14.6  
10	  -2.9  	  17.1  
11	  -2.3  	  18.8  
12	  -1.7  	  17.6  
13	  -1.5  	  18.4  
14	  -0.0  	  11.2  
15	  -4.2  	  18.3  
16	  -4.2  	  16.9  
17	  -4.1  	  16.1  
18	  -1.0  	  17.5  
19	  -4.0  	  17.1  
20	  -1.8  	  16.6  
21	  -4.3  	  18.0  
22	  0.2  	          15.9  
23	  -4.9  	  18.1  
24	  -1.7  	  16.4  
25	  -0.0  	  15.5  
26	  1.9  	          11.3  
27	  3.0  	          10.9  
28	  1.1  	          16.4  
29	  0.8  	          10.6  
30	  -4.4  	  17.2  
31	  1.7  	          10.8  
32	  1.0  	  	  11.4  
33	  4.3  	  	  11.4  
34	  2.6  	  	  12.9  
35	  6.5  	  	  12.4  
36	  3.9  	  	  13.8  
37	  3.7  	 	  11.9  
38	  3.6  		  12.8  
39	  1.7  	  	  10.7  
40	  2.5  		  14.5  
41	  2.9  		  13.6  
42	  3.7  		  12.2  
43	  3.6  		  12.5  
44	  0.7  		  11.5  
45	  4.4  		  12.0  
46	  2.6  		  11.5  
47	  5.6  		  12.1  
48	  2.7  		  11.4  
49	  4.6  		  10.8  
50	  0.8  		  10.8  
51	  2.6  		  11.7  
52	  0.9  		  10.7  
53	  1.2  		  12.8  
54	  4.5  		  10.5  
55	  2.4  		  11.2  
56	  3.9  		  11.5  
57	  0.5 	 	  11.2  
58	  1.3  		  11.2  
59	  1.2  		  11.0  
60	  0.8  		  10.9  
61	  4.7  		  11.8  
62	  -0.0  	  11.1  
63	  0.1  		  11.8  
64	  0.4  		  10.3  
65	  0.8  		  11.5  
66	  2.4  		  11.7  
67	  1.7  		  12.0  
68	  3.5  		  11.6  
69	  1.8  		  12.1  
70	  4.6  		  11.4  
71	  -0.8  	  16.7  
72	  -3.0  	  17.3  
73	  -3.1  	  17.3  
74	  -1.4  	  17.2  
75	  -2.8  	  16.6  
76	  -4.1  	  17.7  
77	  2.3  		  11.1  
78	  2.9  		  11.5  
79	  2.6  		  11.8  
80	  0.8  		  11.2  
81	  1.9  		  9.8  
82	  3.7  		  11.6  
83	  2.1  		  11.4  
84	  1.2  		  10.7  
85	  4.0  		  10.9  
86	  -3.3  	  17.8  
87	  2.0  	 	  10.6  
88	  3.3  		  11.0  
89	  2.0  		  10.2  
90	  2.1  		  10.4  
91	  3.4  		  9.9  
92	  5.9  	 	  12.3  
93	  2.4  		  16.1  
94	  -3.7  	  18.9  
95	  -3.6  	  18.2  
96	  0.6  		  18.2  
97	  -6.0  	  19.4  
98	  -5.8  	  17.2  
99	  -2.3  	  19.5  
100	  -4.7  	  17.4  
101	  -0.5  	  16.4  
102	  -2.4  	  19.5  
103	  -2.8  	  15.4  
104	  -4.9  	  16.8  
105	  -1.7  	  18.1  
106	  2.3  	 	  10.7  
107	  -1.9  	  17.6  
108	  -4.5  	  17.8  
109	  -5.1  	  17.8  
110	  -5.7  	  19.7  
111	  -5.2  	  19.7  
112	  -5.4  	  19.1  
113	  -5.9  	  18.8  
114	  -3.6  	  18.7  
115	  -5.1  	  18.1  
116	  -2.7  	  18.1  
117	  -2.5  	  19.2  
118	  -5.1  	  19.9  
119	  -3.9  	  18.3  
120	  -5.7  	  19.4  
121	  -4.6  	  17.6  
122	  -6.1  	  18.9  
123	  -2.9  	  18.5  
124	  -2.9  	  19.2  
125	  -4.4  	  18.8  
126	  -5.2  	  18.3  
127	  -3.8  	  18.5  
128	  -2.3  	  18.8  
129	  -7.0  	  19.7  
130	  -1.6  	  19.2  
131	  -2.4  	  19.1  
132	  1.1  		  11.1  
133	  -6.7  	  19.9  
134	  -3.8  	  17.5  
135	  -4.2  	  15.8  
136	  -1.3  	  19.6  
137	  -3.1  	  18.9  
138	  -4.8  	  18.3  
139	  -2.4  	  18.2  
140	  -4.7  	  18.3  
141	  -5.8  	  19.1  
142	  -6.3  	  18.7  
143	  -4.0  	  18.4  
144	  -5.2  	  18.4  
145	  -7.4  	  17.5  
146	  -2.0  	  18.1  
147	  -2.7  	  19.2  
148	  -2.0  	  11.3  
149	  -5.9  	  18.4  
150	  -6.0  	  19.3  
151	  -3.5  	  17.7  
152	  -0.7  	  17.2  
153	  -4.4  	  17.9  
154	  -2.0  	  17.7  
155	  -2.8  	  18.8  
156	  -1.2  	  16.5  
157	  0.7  		  10.3  
158	  -5.7  	  18.2  
159	  -6.3  	  19.2  
160	  -4.7  	  18.1  
161	  1.1  		  16.8  
162	  -4.2  	  17.4  
163	  -5.4  	  17.8  
164	  -4.8  	  19.0  
165	  -4.3  	  17.6  
166	  -6.0  	  17.6  
167	  -3.6  	  17.8  
168	  -2.5  	  17.2  
169	  -4.5  	  17.4  
170	  -4.8  	  18.4  
171	  -4.4  	  18.9  
172	  -7.0  	  19.9  
173	  -5.4  	  17.8  
174	  -4.7  	  18.2  
175	  -2.3  	  16.9  
176	  -0.3  	  17.3  
177	  -5.8  	  18.9  
178	  -5.4  	  18.4  
179	  -6.3  	  19.3  
180	  -5.3  	  20.3  
181	  -4.9  	  18.5  
182	  -6.2  	  17.9  
183	  -3.1  	  17.9  
184	  5.1  		  16.6  
185	  5.8  		  14.7  
186	  3.9  		  13.3  
187	  4.6  		  13.5  
188	  2.4  		  15.2  
189	  1.7  		  17.4  
190	  1.1  		  9.2  
191	  -2.2  	  10.0  
192	  -3.3  	  8.6  
193	  -4.7  	  8.3  
194	  -1.7  	  10.3  
195	  0.6  		  8.9  
196	  1.4  	 	  10.2  
197	  0.3  		  10.3  
198	  2.4  		  10.5  
199	  0.0  		  15.2  
200	  1.6  		  9.1  
201	  3.0  		  10.6  
202	  2.5  		  11.8  
203	  -0.0  	  14.7  
204	  -1.0  	  16.7  
205	  0.8  		  10.6  
206	  -0.4  	  9.6  
207	  1.5  		  9.5  
208	  0.4  		  9.8  
209	  2.5  		  11.7  
210	  -0.0  	  9.8  
211	  1.0  		  9.3  
212	  1.4  		  10.2  
213	  -2.4  	  9.7  
214	  1.4  		  10.2  
215	  2.9  		  10.0  
216	  5.1  		  11.8  
217	  4.7  		  15.0  
218	  6.1  		  11.3  
219	  0.9  		  11.2  
220	  -0.0  	  11.6  
221	  4.8  		  11.1  
222	  3.5  		  10.6  
223	  2.3  		  10.1  
224	  -0.4  	  10.4  
225	  -1.3  	  11.1  
226	  -0.1  	  10.2  
227	  -5.7  	  13.6  
228	  -2.0  	  13.7  
229	  -1.9  	  14.7  
230	  -1.4  	  13.0  
231	  0.2  	 	  15.2  
232	  -3.0  	  11.2  
233	  -5.9  	  15.4  
234	  -5.4  	  11.1  
235	  -2.6  	  14.2  
236	  -6.0  	  12.9  
237	  -5.3  	  13.5  
238	  -4.3  	  11.2  
239	  -0.1  	  12.1  
240	  1.9  		  14.1  
241	  -7.0  	  10.8  
242	  -2.6  	  11.1  
243	  -5.4  	  12.0  
244	  -6.4  	  12.5  
245	  -6.6  	  12.7  
246	  -3.2  	  10.6  
247	  -6.9  	  11.7  
248	  -1.6  	  11.8  
249	  -3.2  	  9.7  
250	  -5.6  	  9.3  
251	  -5.0  	  9.9  
252	  -1.6  	  10.9  
253	  1.9  		  10.4  
254	  -1.4  	  10.9  
255	  -3.6  	  10.1  
256	  -3.7  	  10.4  
257	  -5.1  	  9.8  
258	  -1.7  	  9.2  
259	  -3.7  	  10.2  
260	  -7.5  	  12.0  
261	  -1.0  	  10.8  
262	  3.0  	 	  10.0  
263	  4.2  		  9.4  
264	  4.3  		  10.6  
265	  5.1  		  10.7  
266	  2.8  		  9.4  
267	  3.2  		  10.6  
268	  2.8  		  9.1  
269	  2.3  		  9.3  
270	  2.9  		  9.8  
271	  3.8  		  9.0  
272	  2.4  		  10.4  
273	  4.2  		  9.1  
274	  5.1  		  11.7  
275	  5.4  		  10.5  
276	  4.0  	 	  10.8  
277	  3.5  		  10.0  
278	  1.9  		  11.5  
279	  2.0  		  11.2  
280	  1.2  		  10.8  
281	  1.0  		  10.0  
282	  0.1  		  10.4  
283	  1.1  		  10.1  
284	  5.6 	 	  13.3  
285	  0.3  		  19.0  
286	  4.6  		  18.2  
287	  2.8  		  14.7  
288	  1.0  	 	  11.7  
289	  2.4  	 	  9.4  
290	  -0.3  	  10.5  
291	  4.1  	 	  9.6  
292	  1.1  	 	  10.9  
293	  -2.3  	  16.4  
294	  -0.6  	  14.4  
295	  1.4  	  	  12.5  
296	  0.5  		  10.0  
297	  3.2  		  11.2  
298	  2.6  		  9.9  
299	  4.3  		  10.2  
300	  3.4  		  14.3  
301	  3.8  		  13.3  
302	  0.9  		  10.2  
303	  2.9  		  8.7  
304	  3.6  		  14.1  
305	  2.9  		  14.3  
306	  1.4  		  10.7  
307	  2.6  		  10.0  
308	  0.2  		  11.1  
309	  1.3  		  10.1  
310	  -0.6  	  9.2  
311	  1.2  	 	  10.4  
312	  2.3   	  10.5  
313	  5.4  		  11.8  
314	  1.4 	 	  11.8  
315	  2.4  		  10.8  
316	  3.0  		  11.2  
317	  0.6  		  10.0  
318	  0.9  		  10.6  
319	  1.3  		  10.8  
320	  0.5  		  10.6  
321	  -0.9  	  10.4  
322	  0.9  		  11.4  
323	  1.6  		  11.2  
324	  2.2  		  10.5  
325	  0.8  		  9.9  
326	  1.7  		  10.8  
327	  2.2  		  10.8  
328	  2.3  		  11.2  
329	  0.2  		  10.6  
330	  0.1  		  15.2  
331	  -0.6  	  15.2  
332	  1.5  		  11.4  
333	  1.4  	 	  11.1  
334	  1.8  		  10.9  
335	  1.2  		  9.7  
336	  -2.0  	  8.8  
337	  -1.5  	  14.8  
338	  -1.2  	  14.3  
339	  0.8  		  9.8  
340	  1.4  		  10.0  
341	  1.8  		  11.2  
342	  1.7  		  11.4  
343	  4.8  		  10.2  
344	  0.2  		  14.1  
345	  3.3  		  9.9  
346	  2.8  		  9.6  
347	  0.1  		  10.0  
348	  -1.9  	  13.6  
349	  2.6  		  10.1  
350	  1.3  		  12.2  
351	  1.1  		  11.5  
352	  2.4  		  15.7  
353	  0.3  		  9.3  
354	  3.0  		  10.9  
355	  3.9  	 	  10.6  
356	  0.7  		  11.0  
357	  -0.1  	  11.5  
358	  1.0  	 	  11.6  
359	  1.2  	 	  10.6  
360	  1.6  		  9.7  
361	  2.4  		  10.4  
362	  4.7  		  10.2  
363	  2.5  		  9.3  
364	  4.7  		  11.7  
365	  2.2  		  10.4  
366	  -1.1  	  10.4  
367	  -1.4  	  9.7  
368	  2.0  		  10.8  
369	  3.6  		  14.2  
370	  3.7  		  11.9  
371	  2.4  		  10.3  
372	  4.6  		  11.6  
373	  4.4  		  11.1  
374	  2.9  		  10.5  
375	  4.5  		  10.4  
376	  4.3  	 	  11.5  
377	  4.7  		  10.4  
378	  3.1  		  11.7  
379	  3.6  		  16.3  
380	  4.4  	 	  13.0  
381	  5.5  		  12.2  
382	  4.1  		  14.7  
383	  3.3  		  12.5  
384	  1.6  		  8.8  
385	  3.3  		  9.8  
386	  2.4  		  15.7  
387	  4.3  		  14.5  
388	  5.7  		  16.1  
389	  4.8  		  11.5  
390	  4.4  		  12.6  
391	  5.7  		  15.0  
392	  5.8  		  12.5  
393	  -0.3  	  14.5  
394	  1.1  		  14.5  
395	  -0.2  	  13.8  
396	  4.4  		  13.2  
397	  -0.5  	  14.3  
398	  -0.2  	  11.8  
399	  4.3  		  9.8  
400	  5.0  		  10.9  
401	  4.0  		  13.7  
402	  4.8  		  10.6  
403	  4.4  		  13.4  
404	  5.4  		  16.0  
405	  4.7  		  14.4  
406	  2.7  		  10.7  
407	  4.5  		  9.5  
408	  3.8  		  13.7  
409	  3.6  		  12.7  
410	  -1.6  	  12.8  
411	  1.1  	 	  11.0  
412	  3.8  		  11.5  
413	  2.8  		  11.0  
414	  4.2  		  8.8  
415	  1.0 	 	  13.9  
416	  4.5  		  9.8  
417	  3.5  		  10.8  
418	  3.1  		  10.7  
419	  3.8  		  12.5  
420	  5.3  		  13.4  
421	  4.4  		  12.7  
422	  3.5  		  10.3  
423	  3.6  		  10.5  
424	  2.8  		  10.0  
425	  3.8  		  14.7  
426	  4.7  		  14.4  
427	  4.2  	 	  16.3  
428	  4.9  		  14.0  
429	  3.4  		  12.0  
430	  4.6  	 	  15.5  
431	  3.2  		  11.4  
432	  1.7  		  10.2  
433	  4.1  		  8.9  
434	  2.4  		  10.4  
435	  1.2  		  10.1  
436	  4.9  	 	  14.0  
437	  2.5  		  10.9  
438	  5.0  		  10.2  
439	  0.7  		  10.1  
440	  4.4  		  10.7  
441	  4.6  		  11.4  
442	  3.3  		  11.1  
443	  1.2  		  9.9  
444	  1.5  		  9.8  
445	  5.3  		  10.3  
446	  5.0  		  11.1  
447	  1.3  		  11.1  
448	  5.0  		  11.4  
449	  2.1  		  10.5  
450	  4.0  		  11.4  
451	  3.8  		  11.3  
452	  -1.6  	  15.4  
453	  3.3  		  11.3  
454	  5.7  		  11.9  
455	  2.2  		  10.7  
456	  4.0  		  11.5  
457	  1.9  		  16.1  
458	  3.8  		  14.5  
459	  5.2  		  10.1  
460	  5.2  		  11.6  
461	  3.8  		  15.5  
462	  5.2  		  18.8  
463	  5.5  		  17.0  
464	  4.3  		  15.2  
465	  3.9  		  13.0  
466	  4.3  		  13.8  
467	  4.6  	 	  13.3  
468	  4.9  		  12.9  
469	  2.9  		  14.4  
470	  3.0  		  17.2  
471	  3.1  		  12.2  
472	  4.6  		  13.7  
473	  2.4  		  12.8  
474	  5.0  		  13.4  
475	  4.2  		  14.5  
476	  2.0  		  13.2  
477	  3.8  	 	  13.2  
478	  2.9  	 	  12.9  
479	  5.9  		  12.7  
480	  5.5  	 	  10.9  
481	  5.8  		  11.5  
482	  4.1  		  11.4  
483	  4.3  	 	  11.3  
484	  3.1  	 	  11.1  
485	  1.9  	 	  9.9  
486	  3.7  		  10.0  
487	  3.7  		  9.3  
488	  3.1  		  12.0  
489	  2.5  		  10.7  
490	  4.7  		  12.3  
491	  2.5  		  10.0  
492	  3.0  		  9.9  
493	  4.4  		  9.8  
494	  5.5  		  12.4  
495	  5.7  		  11.3  
496	  6.1  		  14.6  
497	  3.3  		  19.2  
498	  4.2  		  19.3  
499	  3.0  		  22.1  
500	  5.0  		  17.5  
