# Supplementary material for: Design of buried charged networks in artificial proteins
Source: Nat Commun. 2021 Mar 25;12:1895. doi: 10.1038/s41467-021-21909-7 (PMC7994573; doi:10.1038/s41467-021-21909-7)
Supplement: Supplementary file 4 — Source Data [file 41467_2021_21909_MOESM4_ESM.zip › source_data_final_revised/SI3/c/rmsd.txt]

Frame	RMSD (A)
1	1.1482564210891724
2	1.1931756734848022
3	1.3305102586746216
4	1.3515043258666992
5	1.5274748802185059
6	1.594181776046753
7	1.3707524538040161
8	1.5432987213134766
9	1.5866421461105347
10	1.5178114175796509
11	1.5218411684036255
12	1.640819787979126
13	1.6015244722366333
14	1.6502896547317505
15	1.5638301372528076
16	1.5755633115768433
17	1.527305006980896
18	1.4550033807754517
19	1.4496304988861084
20	1.696860432624817
21	1.6212904453277588
22	1.5925440788269043
23	1.6880924701690674
24	1.5604113340377808
25	1.52533757686615
26	1.6810680627822876
27	1.6820052862167358
28	1.7203763723373413
29	1.733544945716858
30	1.7327046394348145
31	1.696633219718933
32	1.7466440200805664
33	1.7975927591323853
34	1.8293622732162476
35	1.8103693723678589
36	1.6394401788711548
37	1.8208307027816772
38	1.7301433086395264
39	1.8341659307479858
40	1.6584258079528809
41	1.8331393003463745
42	1.8299046754837036
43	1.8194319009780884
44	1.677852988243103
45	1.8969084024429321
46	1.7382336854934692
47	1.7735509872436523
48	1.8788399696350098
49	1.922922134399414
50	1.9242825508117676
51	1.918055772781372
52	2.101693868637085
53	2.0853686332702637
54	2.172090530395508
55	2.059896230697632
56	2.0959348678588867
57	2.0206587314605713
58	2.156658411026001
59	2.2496559619903564
60	2.1752281188964844
61	2.2291862964630127
62	2.313424825668335
63	2.3033533096313477
64	2.406066656112671
65	2.3753750324249268
66	2.4127094745635986
67	2.4728662967681885
68	2.456085443496704
69	2.3159844875335693
70	2.0964884757995605
71	2.1516835689544678
72	2.204495906829834
73	2.2534759044647217
74	2.3541510105133057
75	2.2251625061035156
76	2.2543671131134033
77	2.153897762298584
78	2.1180243492126465
79	2.2673120498657227
80	2.305145025253296
81	2.354738235473633
82	2.3728585243225098
83	2.417567253112793
84	2.4271485805511475
85	2.478501796722412
86	2.2371528148651123
87	2.3467864990234375
88	2.4472057819366455
89	2.3830983638763428
90	2.4180586338043213
91	2.456206798553467
92	2.354306936264038
93	2.4087679386138916
94	2.3815417289733887
95	2.2104504108428955
96	2.269383668899536
97	2.2050507068634033
98	2.337266206741333
99	2.2741026878356934
100	2.316493272781372
101	2.3027162551879883
102	2.202777147293091
103	2.320211410522461
104	2.1966750621795654
105	2.284247398376465
106	2.250490665435791
107	2.051243305206299
108	2.1174519062042236
109	2.228569746017456
110	2.2265195846557617
111	2.166846752166748
112	2.221104621887207
113	2.18249249458313
114	2.1774799823760986
115	2.075589418411255
116	2.175060272216797
117	2.145737648010254
118	2.407735586166382
119	2.3424179553985596
120	2.302449941635132
121	2.3405814170837402
122	2.1225802898406982
123	2.2203879356384277
124	2.2333481311798096
125	2.2411136627197266
126	2.375361680984497
127	2.4265170097351074
128	2.404790163040161
129	2.5438027381896973
130	2.46089243888855
131	2.362502098083496
132	2.4011268615722656
133	2.3363635540008545
134	2.518048048019409
135	2.4075448513031006
136	2.4214365482330322
137	2.295316219329834
138	2.3813107013702393
139	2.230557680130005
140	2.376969575881958
141	2.1569619178771973
142	2.3362326622009277
143	2.395582914352417
144	2.267327308654785
145	2.4276747703552246
146	2.28706431388855
147	2.255751132965088
148	2.2470030784606934
149	2.3425235748291016
150	2.394181728363037
151	2.5974199771881104
152	2.237738847732544
153	2.349490165710449
154	2.2157602310180664
155	2.288147211074829
156	2.2560200691223145
157	2.2304506301879883
158	2.2181670665740967
159	2.207646369934082
160	2.245669364929199
161	2.30590558052063
162	2.248422384262085
163	2.2389559745788574
164	2.349313259124756
165	2.3670926094055176
166	2.4526538848876953
167	2.361185312271118
168	2.5037014484405518
169	2.4672372341156006
170	2.350318431854248
171	2.197763681411743
172	2.3538217544555664
173	2.3735556602478027
174	2.426473617553711
175	2.436105728149414
176	2.429950714111328
177	2.343641996383667
178	2.251039981842041
179	2.1727752685546875
180	2.244734048843384
181	2.2690911293029785
182	2.1443846225738525
183	2.2665014266967773
184	2.2652695178985596
185	2.3044168949127197
186	2.1759543418884277
187	2.3319473266601563
188	2.3251984119415283
189	2.33656907081604
190	2.3640897274017334
191	2.3104586601257324
192	2.3919217586517334
193	2.1999096870422363
194	2.208287477493286
195	2.273683786392212
196	2.3311731815338135
197	2.178882360458374
198	2.245673179626465
199	2.158460855484009
200	2.2138020992279053
201	2.3310582637786865
202	2.333402395248413
203	2.305267572402954
204	2.2239081859588623
205	2.315342903137207
206	2.395716667175293
207	2.489760398864746
208	2.354717493057251
209	2.4493017196655273
210	2.4485769271850586
211	2.3893325328826904
212	2.3929331302642822
213	2.397442102432251
214	2.3728435039520264
215	2.446363925933838
216	2.4403905868530273
217	2.3351595401763916
218	2.234389543533325
219	2.2678823471069336
220	2.4077112674713135
221	2.3026933670043945
222	2.257786512374878
223	2.422058582305908
224	2.340933084487915
225	2.5432629585266113
226	2.5734975337982178
227	2.471284866333008
228	2.2915282249450684
229	2.2770626544952393
230	2.3598077297210693
231	2.3231494426727295
232	2.3700828552246094
233	2.308985471725464
234	2.370781660079956
235	2.4454233646392822
236	2.2317259311676025
237	2.2794623374938965
238	2.2110321521759033
239	2.0940418243408203
240	2.298757791519165
241	2.4283289909362793
242	2.255164861679077
243	2.2368743419647217
244	2.4047162532806396
245	2.2098119258880615
246	2.2344472408294678
247	2.420299768447876
248	2.347937822341919
249	2.4460339546203613
250	2.3917267322540283
251	2.205362319946289
252	2.1544713973999023
253	2.231766939163208
254	2.4445371627807617
255	2.313702344894409
256	2.305152416229248
257	2.3074333667755127
258	2.066190481185913
259	2.183354139328003
260	2.1926612854003906
261	2.150679111480713
262	2.2902464866638184
263	2.1867597103118896
264	2.3972485065460205
265	2.37990140914917
266	2.2835030555725098
267	2.359513521194458
268	2.4792935848236084
269	2.5285074710845947
270	2.377999782562256
271	2.6008307933807373
272	2.564117670059204
273	2.3214943408966064
274	2.4911949634552
275	2.452788829803467
276	2.3972601890563965
277	2.4133946895599365
278	2.269514322280884
279	2.342655658721924
280	2.3239188194274902
281	2.215789318084717
282	2.2590250968933105
283	2.355268716812134
284	2.3685989379882813
285	2.4514496326446533
286	2.298144578933716
287	2.3710100650787354
288	2.3940069675445557
289	2.2081222534179688
290	2.2481205463409424
291	2.1366665363311768
292	2.230098009109497
293	2.040945529937744
294	2.225813865661621
295	2.4387638568878174
296	2.2278037071228027
297	2.1827359199523926
298	2.3225297927856445
299	2.2701399326324463
300	2.138176918029785
301	2.2294652462005615
302	2.249169111251831
303	2.1069324016571045
304	2.2306721210479736
305	2.103560209274292
306	2.188934564590454
307	2.1721935272216797
308	2.4389829635620117
309	2.194754123687744
310	2.103149652481079
311	2.0983328819274902
312	2.1969828605651855
313	2.2288239002227783
314	2.1922481060028076
315	2.274029016494751
316	2.291059970855713
317	2.188878297805786
318	2.078495502471924
319	2.2219367027282715
320	2.1342458724975586
321	2.1037821769714355
322	2.1722941398620605
323	2.166757106781006
324	2.315150737762451
325	2.294642925262451
326	2.4786577224731445
327	2.280255079269409
328	2.251865863800049
329	2.271172285079956
330	2.234606981277466
331	2.343191623687744
332	2.434702157974243
333	2.3405418395996094
334	2.189937114715576
335	2.334740161895752
336	2.1887900829315186
337	2.2909417152404785
338	2.323549509048462
339	2.3327383995056152
340	2.1564784049987793
341	2.0699515342712402
342	2.1914210319519043
343	2.260788917541504
344	2.309835910797119
345	2.419252872467041
346	2.3616549968719482
347	2.353306293487549
348	2.5057497024536133
349	2.2934494018554688
350	2.4453125
351	2.293257236480713
352	2.341125965118408
353	2.1780874729156494
354	2.308952569961548
355	2.3862533569335938
356	2.414118766784668
357	2.3042027950286865
358	2.6246261596679688
359	2.366886615753174
360	2.2952282428741455
361	2.2760868072509766
362	2.1836483478546143
363	2.2599668502807617
364	2.2626819610595703
365	2.1999917030334473
366	2.3361077308654785
367	2.3000478744506836
368	2.2145049571990967
369	2.324174642562866
370	2.2324514389038086
371	2.243043899536133
372	2.2327358722686768
373	2.2104156017303467
374	2.2349414825439453
375	2.2837955951690674
376	2.3045144081115723
377	2.2599117755889893
378	2.291118621826172
379	2.2432961463928223
380	2.268094062805176
381	2.2725064754486084
382	2.3629772663116455
383	2.3068466186523438
384	2.2871100902557373
385	2.334012269973755
386	2.251462459564209
387	2.2425503730773926
388	2.2467026710510254
389	2.248056411743164
390	2.259290933609009
391	2.2993381023406982
392	2.2117369174957275
393	2.164403200149536
394	2.1890978813171387
395	2.197767972946167
396	2.1829545497894287
397	2.1697325706481934
398	2.1528127193450928
399	2.225221633911133
400	2.266037702560425
401	2.165053129196167
402	2.2304067611694336
403	2.269120693206787
404	2.205540180206299
405	2.1102046966552734
406	2.1509463787078857
407	2.0941927433013916
408	2.27891206741333
409	2.1914632320404053
410	1.9809107780456543
411	2.0325262546539307
412	2.0498874187469482
413	1.8818162679672241
414	2.020947217941284
415	2.1095359325408936
416	2.104567527770996
417	2.1563658714294434
418	1.8973687887191772
419	2.0644900798797607
420	2.3003101348876953
421	2.2641658782958984
422	2.160548448562622
423	2.0966880321502686
424	2.15968656539917
425	2.2003610134124756
426	2.080326557159424
427	2.172929286956787
428	2.110269069671631
429	2.3655319213867188
430	2.3636412620544434
431	2.2955143451690674
432	2.326179027557373
433	2.3209590911865234
434	2.266347646713257
435	2.25228214263916
436	2.3031976222991943
437	2.4342031478881836
438	2.515712022781372
439	2.3686013221740723
440	2.3608741760253906
441	2.4786975383758545
442	2.2611634731292725
443	2.2688798904418945
444	2.30094051361084
445	2.2820255756378174
446	2.3189969062805176
447	2.323932647705078
448	2.346998691558838
449	2.486032009124756
450	2.498870611190796
451	2.3869550228118896
452	2.468801259994507
453	2.292393684387207
454	2.273272752761841
455	2.322464942932129
456	2.2249717712402344
457	2.349055767059326
458	2.2750465869903564
459	2.3627097606658936
460	2.317150115966797
461	2.2588796615600586
462	2.221785068511963
463	2.2719810009002686
464	2.281486749649048
465	2.3700265884399414
466	2.284947156906128
467	2.369159698486328
468	2.200413942337036
469	2.263402223587036
470	2.3043107986450195
471	2.2715914249420166
472	2.2220959663391113
473	2.1729841232299805
474	2.2577459812164307
475	2.295912027359009
476	2.3218114376068115
477	2.308364152908325
478	2.3697948455810547
479	2.2282981872558594
480	2.1946945190429688
481	2.252574920654297
482	2.354370355606079
483	2.4382236003875732
484	2.3054490089416504
485	2.2680165767669678
486	2.2631592750549316
487	2.42022967338562
488	2.339449167251587
489	2.456486701965332
490	2.377009391784668
491	2.284353017807007
492	2.2479441165924072
493	2.3296267986297607
494	2.368443012237549
495	2.2422871589660645
496	2.308152437210083
497	2.2809817790985107
498	2.2967445850372314
499	2.25270676612854
500	2.338879346847534
501	2.2924654483795166
502	2.387775182723999
503	2.3265185356140137
504	2.2562174797058105
505	2.288696765899658
506	2.2961628437042236
507	2.3669190406799316
508	2.2962841987609863
509	2.3222649097442627
510	2.197368860244751
511	2.236177921295166
512	2.158749580383301
513	2.2089333534240723
514	2.252161979675293
515	2.3416926860809326
516	2.3007242679595947
517	2.3037960529327393
518	2.2681965827941895
519	2.199424982070923
520	2.1753780841827393
521	2.1813740730285645
522	2.1902849674224854
523	2.3088648319244385
524	2.22310209274292
525	2.3730757236480713
526	2.3609580993652344
527	2.3413209915161133
528	2.3323862552642822
529	2.424440860748291
530	2.252711296081543
531	2.3510758876800537
532	2.3741466999053955
533	2.151709794998169
534	2.2832984924316406
535	2.1400985717773438
536	2.2674965858459473
537	2.3152272701263428
538	2.318964958190918
539	2.3780088424682617
540	2.3349597454071045
541	2.1804752349853516
542	2.3387112617492676
543	2.3508992195129395
544	2.2246172428131104
545	2.3868248462677
546	2.444610357284546
547	2.3371617794036865
548	2.2376227378845215
549	2.329380750656128
550	2.414968490600586
551	2.3439934253692627
552	2.4293339252471924
553	2.3891639709472656
554	2.3083205223083496
555	2.195063352584839
556	2.3500473499298096
557	2.36845064163208
558	2.2829906940460205
559	2.3817501068115234
560	2.3110108375549316
561	2.3797178268432617
562	2.347581624984741
563	2.3930370807647705
564	2.421297550201416
565	2.4559707641601563
566	2.467897653579712
567	2.515458345413208
568	2.564147710800171
569	2.455482006072998
570	2.498501777648926
571	2.3904454708099365
572	2.3840134143829346
573	2.3871474266052246
574	2.434854745864868
575	2.5238070487976074
576	2.4017982482910156
577	2.296851873397827
578	2.460697889328003
579	2.5207462310791016
580	2.4833967685699463
581	2.603944778442383
582	2.4758806228637695
583	2.486361265182495
584	2.437891721725464
585	2.4405126571655273
586	2.4509940147399902
587	2.383967399597168
588	2.474297046661377
589	2.517914056777954
590	2.5783557891845703
591	2.3552606105804443
592	2.43277645111084
593	2.324516534805298
594	2.3411364555358887
595	2.1930150985717773
596	2.3247792720794678
597	2.35522198677063
598	2.291353940963745
599	2.299705982208252
600	2.258336067199707
601	2.2798612117767334
602	2.2345547676086426
603	2.340108633041382
604	2.296328544616699
605	2.251295566558838
606	2.380577325820923
607	2.285659074783325
608	2.353006601333618
609	2.31714129447937
610	2.254659414291382
611	2.352536201477051
612	2.1500468254089355
613	2.2161576747894287
614	2.3208189010620117
615	2.3606207370758057
616	2.3350088596343994
617	2.3034980297088623
618	2.233654260635376
619	2.222653865814209
620	2.334975242614746
621	2.2538950443267822
622	2.272029161453247
623	2.2583656311035156
624	2.303696393966675
625	2.236301898956299
626	2.3117408752441406
627	2.284846544265747
628	2.2117035388946533
629	2.3379721641540527
630	2.3400368690490723
631	2.3240714073181152
632	2.181201457977295
633	2.1782610416412354
634	2.1711456775665283
635	2.368389844894409
636	2.4083518981933594
637	2.267706871032715
638	2.289902448654175
639	2.463574171066284
640	2.415198564529419
641	2.4528439044952393
642	2.437894821166992
643	2.27681827545166
644	2.2733001708984375
645	2.421980381011963
646	2.235290288925171
647	2.3531718254089355
648	2.383953332901001
649	2.4933810234069824
650	2.5971829891204834
651	2.5091376304626465
652	2.563560962677002
653	2.34024977684021
654	2.423616647720337
655	2.424311399459839
656	2.2188031673431396
657	2.21340012550354
658	2.4264109134674072
659	2.480351448059082
660	2.457672119140625
661	2.303030014038086
662	2.441701650619507
663	2.2952628135681152
664	2.3075761795043945
665	2.173884391784668
666	2.5211527347564697
667	2.4188482761383057
668	2.366398811340332
669	2.2683255672454834
670	2.2813358306884766
671	2.383944272994995
672	2.212839365005493
673	2.296452283859253
674	2.2526798248291016
675	2.34999418258667
676	2.5135042667388916
677	2.324575662612915
678	2.360708475112915
679	2.326939105987549
680	2.298795461654663
681	2.3556060791015625
682	2.4207186698913574
683	2.476766586303711
684	2.315218925476074
685	2.2943239212036133
686	2.312047243118286
687	2.283933401107788
688	2.2603132724761963
689	2.3603477478027344
690	2.1908717155456543
691	2.2132277488708496
692	2.287515163421631
693	2.273881673812866
694	2.221949815750122
695	2.3765487670898438
696	2.3170671463012695
697	2.2991366386413574
698	2.2862861156463623
699	2.3885300159454346
700	2.312675952911377
701	2.2866322994232178
702	2.303388833999634
703	2.2185959815979004
704	2.177541732788086
705	2.362429618835449
706	2.3489904403686523
707	2.218863010406494
708	2.1698265075683594
709	2.275984764099121
710	2.464022636413574
711	2.3641319274902344
712	2.3508358001708984
713	2.3511252403259277
714	2.3706722259521484
715	2.2385408878326416
716	2.264047861099243
717	2.4339118003845215
718	2.404195785522461
719	2.3894543647766113
720	2.2837741374969482
721	2.458347797393799
722	2.5147013664245605
723	2.4530386924743652
724	2.5391428470611572
725	2.540987014770508
726	2.553290367126465
727	2.3615036010742188
728	2.36031174659729
729	2.3842296600341797
730	2.3627753257751465
731	2.399648427963257
732	2.4467689990997314
733	2.527554512023926
734	2.50962233543396
735	2.4327077865600586
736	2.7984941005706787
737	2.479421854019165
738	2.5370843410491943
739	2.4351022243499756
740	2.51823353767395
741	2.5052621364593506
742	2.8352866172790527
743	2.492156505584717
744	2.607574224472046
745	2.5550572872161865
746	2.6409859657287598
747	2.6050913333892822
748	2.5197131633758545
749	2.627241849899292
750	2.581033229827881
751	2.4950788021087646
752	2.4080514907836914
753	2.368469476699829
754	2.3497467041015625
755	2.4902262687683105
756	2.419265031814575
757	2.659031629562378
758	2.679074764251709
759	2.736478567123413
760	2.7276618480682373
761	2.5896618366241455
762	2.7754578590393066
763	2.7103707790374756
764	2.780299663543701
765	2.8537158966064453
766	2.7204055786132813
767	2.695845365524292
768	2.8307034969329834
769	2.783776044845581
770	2.670189142227173
771	2.7499635219573975
772	2.8452470302581787
773	2.7355008125305176
774	2.8910138607025146
775	2.8420510292053223
776	2.669661521911621
777	2.7658369541168213
778	2.762828826904297
779	2.720898151397705
780	2.8772389888763428
781	2.8802366256713867
782	2.8711869716644287
783	3.1631569862365723
784	3.074237585067749
785	3.1530065536499023
786	3.120251178741455
787	2.9756202697753906
788	2.9581148624420166
789	2.86137056350708
790	3.0475451946258545
791	2.816774606704712
792	2.639983892440796
793	2.766415596008301
794	2.605128526687622
795	2.547114610671997
796	2.6413283348083496
797	2.836536407470703
798	2.6098926067352295
799	2.6841914653778076
800	2.710214138031006
801	2.7950448989868164
802	2.9237420558929443
803	2.800926685333252
804	2.9736320972442627
805	2.834881544113159
806	2.8764281272888184
807	2.689554214477539
808	2.5591416358947754
809	2.4727625846862793
810	2.7933192253112793
811	2.627002239227295
812	2.8254082202911377
813	2.7459535598754883
814	2.7600350379943848
815	2.7676548957824707
816	2.8435282707214355
817	2.9227194786071777
818	2.828444719314575
819	2.7384159564971924
820	2.790198564529419
821	2.914807081222534
822	2.7278354167938232
823	2.68778657913208
824	2.962254285812378
825	2.7414767742156982
826	2.755542516708374
827	2.9861581325531006
828	2.860625982284546
829	2.8709359169006348
830	2.729299783706665
831	2.7693355083465576
832	2.730071544647217
833	2.7326431274414063
834	2.746079683303833
835	2.862252712249756
836	2.9272236824035645
837	2.6648850440979004
838	2.4900693893432617
839	2.5132815837860107
840	2.5281410217285156
841	2.6817235946655273
842	2.754093647003174
843	2.4939444065093994
844	2.536264419555664
845	2.569575309753418
846	2.78391432762146
847	2.809166193008423
848	2.60770583152771
849	2.863732099533081
850	2.83842396736145
851	2.6997525691986084
852	2.9313580989837646
853	2.8263792991638184
854	3.055129289627075
855	3.311089038848877
856	3.502734661102295
857	3.235038995742798
858	2.966672420501709
859	3.323003053665161
860	3.6850240230560303
861	3.6250178813934326
862	3.5895674228668213
863	3.8517637252807617
864	3.4211881160736084
865	3.2034218311309814
866	2.6788878440856934
867	2.772646427154541
868	2.8323469161987305
869	3.0950350761413574
870	2.8214170932769775
871	3.2705349922180176
872	3.0655877590179443
873	3.083185911178589
874	3.1461331844329834
875	2.8688971996307373
876	3.1737422943115234
877	3.1560847759246826
878	3.3652548789978027
879	3.475682497024536
880	3.107280731201172
881	2.7322914600372314
882	2.714085340499878
883	2.5541799068450928
884	2.6136858463287354
885	2.6975972652435303
886	3.023716449737549
887	2.627725601196289
888	2.9347739219665527
889	2.720947265625
890	2.8131887912750244
891	2.7468581199645996
892	3.0715322494506836
893	2.6512508392333984
894	2.7192673683166504
895	2.593437433242798
896	2.6583077907562256
897	2.713085651397705
898	2.8693432807922363
899	2.8092498779296875
900	2.704137086868286
901	2.7411890029907227
902	2.9444854259490967
903	2.8521835803985596
904	2.7267911434173584
905	2.6033382415771484
906	2.7248308658599854
907	2.6431214809417725
908	2.649435043334961
909	2.6257734298706055
910	2.651435613632202
911	2.718367338180542
912	2.714477062225342
913	2.9012527465820313
914	2.605255603790283
915	2.7627570629119873
916	2.680056571960449
917	2.808225393295288
918	2.825360059738159
919	2.796764612197876
920	2.731682062149048
921	2.538966178894043
922	2.489349603652954
923	2.5478150844573975
924	2.695939064025879
925	2.587773084640503
926	2.454841136932373
927	2.537041187286377
928	2.544171094894409
929	2.6243278980255127
930	2.6733107566833496
931	2.740419626235962
932	2.647491693496704
933	2.8721184730529785
934	3.0199410915374756
935	3.016897439956665
936	2.874420642852783
937	2.779747724533081
938	2.8005733489990234
939	2.683366298675537
940	2.5676310062408447
941	2.8570303916931152
942	2.7960379123687744
943	2.723884105682373
944	2.588901996612549
945	2.684223175048828
946	2.8195948600769043
947	2.889704704284668
948	2.8066368103027344
949	2.820427656173706
950	2.8760077953338623
951	2.7347283363342285
952	2.958630323410034
953	2.8791935443878174
954	2.75122332572937
955	2.828697919845581
956	2.7484748363494873
957	2.9582464694976807
958	2.8556008338928223
959	2.838623523712158
960	2.8605360984802246
961	2.778130292892456
962	2.791349411010742
963	2.8603384494781494
964	2.8168959617614746
965	2.8070690631866455
966	2.6988751888275146
967	2.833630084991455
968	2.6097381114959717
969	2.782838821411133
970	2.666750192642212
971	2.753934144973755
972	2.665238618850708
973	2.6784870624542236
974	2.6219379901885986
975	2.73574161529541
976	2.6380209922790527
977	2.7234113216400146
978	2.7197792530059814
979	2.6857197284698486
980	2.679500102996826
981	2.695341110229492
982	2.6533443927764893
983	2.6605143547058105
984	2.6301727294921875
985	2.702146291732788
986	2.604794502258301
987	2.663959503173828
988	2.762744903564453
989	2.6895523071289063
990	2.822361707687378
991	2.9351816177368164
992	3.0099918842315674
993	2.860485553741455
994	2.830385446548462
995	2.719515562057495
996	2.663036584854126
997	2.8467650413513184
998	2.7381234169006348
999	2.9349095821380615
1000	2.885377883911133
1001	2.8992903232574463
1002	2.874584197998047
1003	2.956662654876709
1004	2.9179847240448
1005	2.8080737590789795
1006	2.8703057765960693
1007	2.950660228729248
1008	2.879603385925293
1009	3.072679281234741
1010	2.921006679534912
1011	2.69905686378479
1012	2.698885440826416
1013	2.7485463619232178
1014	3.0057473182678223
1015	3.285498857498169
1016	3.084399700164795
1017	2.8961434364318848
1018	2.840787887573242
1019	2.8737547397613525
1020	2.782564640045166
1021	2.78741455078125
1022	3.069593906402588
1023	2.8406543731689453
1024	2.8274524211883545
1025	2.845465898513794
1026	2.7927651405334473
1027	2.8296260833740234
1028	2.812223434448242
1029	2.719841480255127
1030	2.874309778213501
1031	2.7612645626068115
1032	2.820018768310547
1033	2.834882974624634
1034	2.926887273788452
1035	2.681546688079834
1036	2.787776231765747
1037	2.7663562297821045
1038	2.788991928100586
1039	2.599806785583496
1040	2.8754420280456543
1041	3.384082794189453
1042	2.994683027267456
1043	3.2415199279785156
1044	3.359323501586914
1045	3.2486798763275146
1046	3.1970388889312744
1047	3.4841148853302
1048	3.4217114448547363
1049	3.623361825942993
1050	3.4393622875213623
1051	3.372804641723633
1052	3.044835329055786
1053	3.333409309387207
1054	3.578706741333008
1055	3.302206039428711
1056	3.1086885929107666
1057	3.0652260780334473
1058	3.309937000274658
1059	3.060406446456909
1060	3.2780563831329346
1061	3.2262468338012695
1062	3.5006275177001953
1063	3.5420262813568115
1064	3.491863250732422
1065	3.5135340690612793
1066	3.248196840286255
1067	3.590980052947998
1068	3.3275303840637207
1069	3.308454751968384
1070	3.1366398334503174
1071	3.59149169921875
1072	3.3489582538604736
1073	3.292849540710449
1074	3.69230055809021
1075	3.7840042114257813
1076	3.7986531257629395
1077	3.8586132526397705
1078	3.792973041534424
1079	3.582616090774536
1080	3.568267583847046
1081	3.288959264755249
1082	3.3409507274627686
1083	2.9171671867370605
1084	3.228545665740967
1085	3.175030469894409
1086	3.11692214012146
1087	3.0131797790527344
1088	3.2379376888275146
1089	3.4417262077331543
1090	3.2373604774475098
1091	3.1801328659057617
1092	2.9280357360839844
1093	3.194995880126953
1094	3.018197774887085
1095	3.6425623893737793
1096	3.1761789321899414
1097	3.170318603515625
1098	2.938986301422119
1099	3.047132968902588
1100	2.8152403831481934
1101	3.280158042907715
1102	3.1400790214538574
1103	3.020860195159912
1104	3.020678997039795
1105	3.0833513736724854
1106	3.13706374168396
1107	3.1379621028900146
1108	2.9433674812316895
1109	3.0573978424072266
1110	2.8256337642669678
1111	2.849278450012207
1112	3.216698408126831
1113	3.215083599090576
1114	3.387988567352295
1115	3.259127140045166
1116	3.0443315505981445
1117	2.94981050491333
1118	2.7454276084899902
1119	2.715411901473999
1120	2.747506856918335
1121	2.711857557296753
1122	2.833681583404541
1123	3.0210797786712646
1124	2.8112199306488037
1125	2.9594409465789795
1126	3.0040299892425537
1127	3.00327730178833
1128	2.989976406097412
1129	3.1222245693206787
1130	3.193904161453247
1131	2.8341333866119385
1132	2.9075064659118652
1133	3.1338183879852295
1134	3.00414776802063
1135	3.0273444652557373
1136	3.0236403942108154
1137	2.7961418628692627
1138	2.703108072280884
1139	2.8148200511932373
1140	2.8631515502929688
1141	3.1237680912017822
1142	3.2232284545898438
1143	3.320892572402954
1144	2.9374771118164063
1145	3.030164957046509
1146	2.8812453746795654
1147	2.7864742279052734
1148	2.782773971557617
1149	2.957798719406128
1150	3.0902881622314453
1151	3.040757179260254
1152	2.94516658782959
1153	2.788961172103882
1154	2.838872194290161
1155	3.063530683517456
1156	2.8063831329345703
1157	2.854546546936035
1158	2.839211940765381
1159	2.5833332538604736
1160	2.834423065185547
1161	2.497436761856079
1162	2.6032440662384033
1163	2.8010330200195313
1164	2.773099899291992
1165	2.750699758529663
1166	2.7062783241271973
1167	2.641965627670288
1168	2.590298652648926
1169	2.573725700378418
1170	2.697962760925293
1171	2.4972310066223145
1172	2.6290197372436523
1173	2.747095823287964
1174	2.5496647357940674
1175	2.594665050506592
1176	2.603947401046753
1177	2.618065595626831
1178	2.9096617698669434
1179	2.8057212829589844
1180	2.8374457359313965
1181	2.6715590953826904
1182	2.5907700061798096
1183	3.1131856441497803
1184	2.9982800483703613
1185	2.9412474632263184
1186	2.8872721195220947
1187	3.2106802463531494
1188	3.2324059009552
1189	3.333723783493042
1190	3.2095754146575928
1191	3.0375969409942627
1192	3.0238234996795654
1193	3.1388638019561768
1194	2.9407806396484375
1195	2.9493823051452637
1196	3.1425373554229736
1197	3.017277956008911
1198	2.8782105445861816
1199	3.0251927375793457
1200	2.90889048576355
1201	2.965925693511963
1202	2.6577343940734863
1203	2.968594789505005
1204	3.0073447227478027
1205	2.8455827236175537
1206	2.7432868480682373
1207	3.1514687538146973
1208	3.30132794380188
1209	3.3425605297088623
1210	3.163146734237671
1211	3.0874757766723633
1212	3.026495933532715
1213	3.3798582553863525
1214	2.958453416824341
1215	3.088587522506714
1216	2.951571226119995
1217	2.821894645690918
1218	3.0383341312408447
1219	2.7426459789276123
1220	2.6510744094848633
1221	2.828606128692627
1222	2.5936038494110107
1223	2.7838900089263916
1224	2.731886863708496
1225	2.559230089187622
1226	2.6829352378845215
1227	2.7173068523406982
1228	2.6227939128875732
1229	2.6556177139282227
1230	2.526656150817871
1231	2.6184444427490234
1232	2.5149853229522705
1233	2.6254053115844727
1234	2.76393461227417
1235	2.741472005844116
1236	2.5641889572143555
1237	2.634948968887329
1238	2.6050071716308594
1239	2.5634682178497314
1240	2.9244234561920166
1241	2.6211016178131104
1242	2.670985460281372
1243	2.986829996109009
1244	2.8511197566986084
1245	2.705223798751831
1246	2.696073055267334
1247	2.6852588653564453
1248	2.779630661010742
1249	2.711300849914551
1250	2.819246292114258
1251	2.734037399291992
1252	2.760319948196411
1253	2.8080379962921143
1254	2.8897624015808105
1255	2.7769925594329834
1256	2.713916540145874
1257	2.577927827835083
1258	2.6857240200042725
1259	2.6247799396514893
1260	2.7675440311431885
1261	2.83194899559021
1262	2.843299150466919
1263	2.5640740394592285
1264	2.689514398574829
1265	2.65759539604187
1266	2.7345471382141113
1267	2.51139235496521
1268	2.62956166267395
1269	2.715848684310913
1270	2.5250942707061768
1271	2.4174344539642334
1272	2.567819833755493
1273	2.522226572036743
1274	2.637190103530884
1275	2.787477970123291
1276	2.9152209758758545
1277	2.728923797607422
1278	2.690548896789551
1279	2.6211440563201904
1280	2.7058072090148926
1281	3.0277249813079834
1282	2.976595401763916
1283	2.8439254760742188
1284	3.016258955001831
1285	3.031135082244873
1286	2.7298264503479004
1287	2.963846206665039
1288	2.915487289428711
1289	2.995405435562134
1290	2.822751045227051
1291	2.825662612915039
1292	2.792497396469116
1293	2.836674928665161
1294	2.992093324661255
1295	3.0415241718292236
1296	2.871614456176758
1297	2.8122305870056152
1298	2.929115056991577
1299	2.631786823272705
1300	2.8116157054901123
1301	3.091198682785034
1302	3.0090596675872803
1303	2.8513996601104736
1304	2.6734187602996826
1305	2.9177558422088623
1306	2.7990479469299316
1307	3.027022361755371
1308	2.8140621185302734
1309	2.746746063232422
1310	2.658533811569214
1311	2.7868731021881104
1312	2.7371606826782227
1313	2.792001485824585
1314	2.7246575355529785
1315	2.740939140319824
1316	2.866884469985962
1317	2.8879036903381348
1318	2.779329299926758
1319	2.8637070655822754
1320	2.749133348464966
1321	3.13710880279541
1322	3.5590453147888184
1323	3.209796905517578
1324	3.212501049041748
1325	2.907468318939209
1326	3.0819671154022217
1327	2.8311686515808105
1328	2.9450185298919678
1329	2.8575503826141357
1330	3.09303617477417
1331	2.9560678005218506
1332	2.8584609031677246
1333	2.914857864379883
1334	2.5874359607696533
1335	2.9583916664123535
1336	3.0369577407836914
1337	2.8543899059295654
1338	3.1639537811279297
1339	3.139633893966675
1340	2.8557381629943848
1341	3.0216221809387207
1342	3.351278066635132
1343	2.820267677307129
1344	2.6798408031463623
1345	2.866377353668213
1346	2.7383081912994385
1347	2.6870594024658203
1348	2.8127341270446777
1349	2.781719923019409
1350	2.975020170211792
1351	2.9212305545806885
1352	2.8146305084228516
1353	2.8062314987182617
1354	2.61358904838562
1355	2.82678484916687
1356	3.1135356426239014
1357	3.178868055343628
1358	2.853281259536743
1359	2.822068691253662
1360	2.899599552154541
1361	2.7712345123291016
1362	2.879706382751465
1363	2.73937726020813
1364	2.7694172859191895
1365	2.9281604290008545
1366	2.8615148067474365
1367	2.8252737522125244
1368	2.5967483520507813
1369	2.6422717571258545
1370	2.7476513385772705
1371	2.611743927001953
1372	2.835921287536621
1373	2.902477741241455
1374	2.8208634853363037
1375	2.6550607681274414
1376	2.749391555786133
1377	2.7757725715637207
1378	2.661726474761963
1379	2.6402368545532227
1380	2.824876546859741
1381	2.747737169265747
1382	2.626511335372925
1383	2.7493743896484375
1384	2.7354867458343506
1385	2.8084216117858887
1386	2.8385157585144043
1387	2.7825510501861572
1388	2.64959979057312
1389	3.095810890197754
1390	2.7862977981567383
1391	2.8109629154205322
1392	2.791062831878662
1393	2.8774476051330566
1394	2.964175224304199
1395	3.083513021469116
1396	2.902634859085083
1397	2.690662384033203
1398	2.7541515827178955
1399	2.727346420288086
1400	2.7549359798431396
1401	2.820255994796753
1402	3.0770914554595947
1403	3.0930521488189697
1404	2.824784755706787
1405	2.922696352005005
1406	2.8596930503845215
1407	2.7492408752441406
1408	2.663705587387085
1409	2.7634336948394775
1410	2.894979238510132
1411	2.8990652561187744
1412	2.8447492122650146
1413	3.04018235206604
1414	2.947160243988037
1415	3.1111598014831543
1416	2.833425283432007
1417	3.0269646644592285
1418	2.8222763538360596
1419	2.743603229522705
1420	2.850519895553589
1421	2.9845194816589355
1422	2.663888692855835
1423	2.66357159614563
1424	2.651017427444458
1425	2.765925407409668
1426	2.9061508178710938
1427	2.738224983215332
1428	2.7693488597869873
1429	2.8062219619750977
1430	2.8441030979156494
1431	2.76076602935791
1432	3.101684331893921
1433	2.7862472534179688
1434	2.8082478046417236
1435	2.9056713581085205
1436	3.064379930496216
1437	2.8267462253570557
1438	2.9990761280059814
1439	3.1448135375976563
1440	3.031698703765869
1441	3.1371965408325195
1442	3.0955822467803955
1443	2.9054932594299316
1444	2.89546799659729
1445	3.0265398025512695
1446	3.160404920578003
1447	3.242037296295166
1448	3.0239081382751465
1449	3.19545841217041
1450	3.028461456298828
1451	3.180934429168701
1452	3.066152334213257
1453	3.0935375690460205
1454	2.9551243782043457
1455	2.9627749919891357
1456	3.0200953483581543
1457	3.1222167015075684
1458	2.923980236053467
1459	2.779472589492798
1460	2.979079008102417
1461	3.25131893157959
1462	3.017655849456787
1463	3.051386833190918
1464	2.8774757385253906
1465	2.947256565093994
1466	3.1552557945251465
1467	3.1331963539123535
1468	2.9158666133880615
1469	2.944627523422241
1470	2.8857979774475098
1471	3.1512465476989746
1472	3.024245500564575
1473	3.1597647666931152
1474	3.0537455081939697
1475	3.115412473678589
1476	3.3718841075897217
1477	3.032099723815918
1478	3.167212963104248
1479	3.2423174381256104
1480	3.2643203735351563
1481	3.1271424293518066
1482	3.0368738174438477
1483	3.465712547302246
1484	3.3021161556243896
1485	3.26369571685791
1486	2.84077525138855
1487	2.9271178245544434
1488	3.073538064956665
1489	3.0924923419952393
1490	3.2413885593414307
1491	2.9873533248901367
1492	3.079486608505249
1493	2.9594573974609375
1494	3.360585927963257
1495	3.2611501216888428
1496	3.054328680038452
1497	3.2085320949554443
1498	3.1133368015289307
1499	3.059213876724243
1500	3.1880857944488525
1501	2.967482328414917
1502	3.0481414794921875
1503	3.083907127380371
1504	3.163745641708374
1505	3.0524659156799316
1506	3.243791341781616
1507	3.1263177394866943
1508	3.224092721939087
1509	3.0534558296203613
1510	3.1184041500091553
1511	3.38798451423645
1512	3.2179715633392334
1513	3.1323447227478027
1514	3.2004783153533936
1515	3.144864082336426
1516	3.213757038116455
1517	2.950612783432007
1518	2.9795751571655273
1519	2.884308099746704
1520	2.9710888862609863
1521	2.8224382400512695
1522	3.1041553020477295
1523	2.940333604812622
1524	3.104144334793091
1525	2.8718254566192627
1526	2.847487449645996
1527	2.805643081665039
1528	2.8402132987976074
1529	3.0994443893432617
1530	3.0053622722625732
1531	2.666888952255249
1532	2.6618926525115967
1533	3.0648980140686035
1534	2.9712626934051514
1535	2.882901668548584
1536	3.0227816104888916
1537	3.2304134368896484
1538	3.1783924102783203
1539	3.142817258834839
1540	3.0208401679992676
1541	3.156797170639038
1542	3.0612754821777344
1543	3.1319472789764404
1544	2.950978994369507
1545	3.348538875579834
1546	3.245495319366455
1547	3.3104753494262695
1548	2.9441590309143066
1549	3.3740503787994385
1550	3.1685376167297363
1551	3.021026849746704
1552	3.198652982711792
1553	3.3368356227874756
1554	3.3774096965789795
1555	3.305077314376831
1556	2.8868277072906494
1557	2.900097370147705
1558	3.350172996520996
1559	3.426828145980835
1560	3.31980299949646
1561	3.2121989727020264
1562	3.2302920818328857
1563	2.8994109630584717
1564	2.7910053730010986
1565	3.482612133026123
1566	3.1818320751190186
1567	2.910656213760376
1568	2.7320337295532227
1569	2.549731492996216
1570	2.72415828704834
1571	2.9382071495056152
1572	2.8641583919525146
1573	2.855738639831543
1574	2.9187536239624023
1575	2.7196075916290283
1576	2.611239433288574
1577	3.0448338985443115
1578	2.8971173763275146
1579	2.9740397930145264
1580	2.9522993564605713
1581	2.8236734867095947
1582	2.9465744495391846
1583	2.772737741470337
1584	2.9064009189605713
1585	3.0832386016845703
1586	3.1550798416137695
1587	2.8194360733032227
1588	3.0514166355133057
1589	2.6979165077209473
1590	2.9140453338623047
1591	3.1649117469787598
1592	2.883695363998413
1593	3.012535810470581
1594	3.333575487136841
1595	3.3035101890563965
1596	3.4209342002868652
1597	3.2868082523345947
1598	3.492685556411743
1599	3.1873700618743896
1600	3.1639068126678467
1601	3.444889545440674
1602	3.4345741271972656
1603	3.2415482997894287
1604	3.222313165664673
1605	3.4667210578918457
1606	3.128570556640625
1607	3.100137233734131
1608	3.343719005584717
1609	3.379490613937378
1610	3.446481466293335
1611	3.1859030723571777
1612	2.974294900894165
1613	3.0036704540252686
1614	3.118098497390747
1615	3.2304651737213135
1616	3.152726650238037
1617	3.08695387840271
1618	2.976560592651367
1619	2.903592109680176
1620	3.214026927947998
1621	3.1071510314941406
1622	3.020042657852173
1623	3.3531908988952637
1624	3.224047899246216
1625	3.239887237548828
1626	2.959991931915283
1627	3.270493268966675
1628	3.290022134780884
1629	3.200502395629883
1630	3.3305606842041016
1631	3.1966097354888916
1632	3.171719789505005
1633	3.3244574069976807
1634	3.107900857925415
1635	2.9096248149871826
1636	2.851710557937622
1637	3.0620675086975098
1638	3.10855770111084
1639	3.0288143157958984
1640	2.9224913120269775
1641	2.871206283569336
1642	3.0714375972747803
1643	3.1748108863830566
1644	2.9375734329223633
1645	2.794217109680176
1646	2.96248722076416
1647	2.88234281539917
1648	3.0475523471832275
1649	3.237557888031006
1650	3.0364646911621094
1651	3.0263752937316895
1652	3.124549627304077
1653	2.9273152351379395
1654	3.2259974479675293
1655	3.0479624271392822
1656	2.896052122116089
1657	3.0194411277770996
1658	3.101235866546631
1659	3.052720546722412
1660	3.0980968475341797
1661	3.1559224128723145
1662	3.1036019325256348
1663	3.1891536712646484
1664	3.016554117202759
1665	3.153524875640869
1666	3.1964144706726074
1667	3.2720069885253906
1668	2.9860634803771973
1669	3.0292248725891113
1670	2.949697971343994
1671	3.2337565422058105
1672	3.09110164642334
1673	2.9662320613861084
1674	3.0407822132110596
1675	3.166520595550537
1676	3.384146213531494
1677	3.169408082962036
1678	3.1686465740203857
1679	3.0734481811523438
1680	3.150359630584717
1681	3.1445889472961426
1682	3.2985827922821045
1683	3.4880175590515137
1684	3.27215576171875
1685	3.479576349258423
1686	3.387099266052246
1687	3.3996059894561768
1688	3.446992874145508
1689	3.533019542694092
1690	3.31978702545166
1691	3.279965877532959
1692	3.3231570720672607
1693	3.032766819000244
1694	3.0396251678466797
1695	2.9177913665771484
1696	3.176065444946289
1697	3.2727010250091553
1698	3.070072650909424
1699	3.021811008453369
1700	3.939826488494873
1701	3.3521318435668945
1702	3.3167121410369873
1703	3.406446933746338
1704	3.113501787185669
1705	3.605233669281006
1706	3.7584309577941895
1707	3.4892613887786865
1708	3.8576385974884033
1709	3.845137596130371
1710	3.662475824356079
1711	3.832634925842285
1712	3.684335231781006
1713	3.642622470855713
1714	3.449023485183716
1715	3.1376523971557617
1716	3.086310625076294
1717	3.1798977851867676
1718	3.363905191421509
1719	3.4013524055480957
1720	3.1314711570739746
1721	3.2617292404174805
1722	3.448665142059326
1723	3.480736255645752
1724	3.3363265991210938
1725	3.0511271953582764
1726	3.5687191486358643
1727	3.3872830867767334
1728	3.7537925243377686
1729	3.4510226249694824
1730	3.2121598720550537
1731	2.9364492893218994
1732	3.2132771015167236
1733	3.122706890106201
1734	2.984618902206421
1735	3.2642576694488525
1736	3.2031657695770264
1737	3.1478395462036133
1738	2.978027105331421
1739	2.9122419357299805
1740	3.1088008880615234
1741	3.297818183898926
1742	3.134328603744507
1743	3.024555206298828
1744	2.955441474914551
1745	2.8214101791381836
1746	3.097026824951172
1747	3.2377355098724365
1748	2.9741780757904053
1749	3.1616458892822266
1750	3.2684128284454346
1751	3.375897169113159
1752	3.1541855335235596
1753	3.1912474632263184
1754	3.052722930908203
1755	3.1353092193603516
1756	3.4238343238830566
1757	3.021406650543213
1758	3.0786330699920654
1759	3.1732311248779297
1760	2.9826154708862305
1761	3.2102432250976563
1762	3.1399130821228027
1763	3.071293830871582
1764	2.9287312030792236
1765	3.0914463996887207
1766	3.180649757385254
1767	3.4100661277770996
1768	3.1083133220672607
1769	3.292323350906372
1770	3.106724739074707
1771	3.496882438659668
1772	3.516899585723877
1773	3.580946207046509
1774	3.5322437286376953
1775	3.2668397426605225
1776	3.2260186672210693
1777	3.4212844371795654
1778	3.4933807849884033
1779	3.31864857673645
1780	3.494112730026245
1781	3.4224648475646973
1782	3.534137487411499
1783	3.392178535461426
1784	3.3741400241851807
1785	3.3921444416046143
1786	3.484591007232666
1787	3.196965217590332
1788	3.352421760559082
1789	3.461580514907837
1790	3.525911808013916
1791	3.4041478633880615
1792	3.3450419902801514
1793	3.378826379776001
1794	3.4394636154174805
1795	3.244931936264038
1796	3.3505308628082275
1797	3.4792699813842773
1798	3.1680943965911865
1799	3.1096320152282715
1800	3.195005178451538
1801	3.0013620853424072
1802	3.0764241218566895
1803	3.086169958114624
1804	3.1911611557006836
1805	3.0307812690734863
1806	3.027238607406616
1807	3.022059202194214
1808	3.064640998840332
1809	2.937772274017334
1810	3.0675647258758545
1811	3.2551987171173096
1812	3.0922129154205322
1813	3.274803400039673
1814	3.2829067707061768
1815	3.339630365371704
1816	3.2879111766815186
1817	3.230112075805664
1818	3.30545973777771
1819	3.304307460784912
1820	3.3153512477874756
1821	3.3857178688049316
1822	3.3586947917938232
1823	3.2237277030944824
1824	3.1651697158813477
1825	3.363849639892578
1826	3.2802610397338867
1827	3.149125576019287
1828	3.0038528442382813
1829	3.0952231884002686
1830	3.092910051345825
1831	3.204846143722534
1832	3.147599697113037
1833	3.0335965156555176
1834	3.312467575073242
1835	3.4908182621002197
1836	3.471498489379883
1837	3.3838117122650146
1838	3.2151153087615967
1839	3.1679227352142334
1840	3.305325746536255
1841	3.487614870071411
1842	3.4267783164978027
1843	3.3623757362365723
1844	3.3030898571014404
1845	3.2020318508148193
1846	3.2146966457366943
1847	3.3344802856445313
1848	3.414560556411743
1849	3.388638973236084
1850	3.553969383239746
1851	3.425313711166382
1852	3.492163896560669
1853	3.5815818309783936
1854	3.4062955379486084
1855	3.374379873275757
1856	3.389183282852173
1857	3.330310344696045
1858	3.409966230392456
1859	3.4738574028015137
1860	3.4703125953674316
1861	3.7233667373657227
1862	3.802941083908081
1863	3.7764062881469727
1864	3.4635841846466064
1865	3.599587917327881
1866	3.6743972301483154
1867	3.359997034072876
1868	3.5076773166656494
1869	3.4100148677825928
1870	3.569061756134033
1871	3.27329158782959
1872	3.5040535926818848
1873	3.361330270767212
1874	3.26499080657959
1875	3.5431673526763916
1876	3.321664333343506
1877	3.195478677749634
1878	3.3987839221954346
1879	3.432955503463745
1880	3.197653293609619
1881	3.298330307006836
1882	3.1005969047546387
1883	3.170247793197632
1884	3.308267593383789
1885	3.3199119567871094
1886	3.3943748474121094
1887	3.2035748958587646
1888	3.1329762935638428
1889	3.178661346435547
1890	3.394928455352783
1891	3.4816269874572754
1892	3.3147881031036377
1893	3.2059335708618164
1894	3.255127191543579
1895	3.3120081424713135
1896	3.0828888416290283
1897	3.2389023303985596
1898	3.106518030166626
1899	3.1946475505828857
1900	3.508911609649658
1901	3.2350101470947266
1902	3.4773497581481934
1903	3.25943922996521
1904	3.3302857875823975
1905	3.540186643600464
1906	3.2885372638702393
1907	3.2784101963043213
1908	3.4905362129211426
1909	3.3101723194122314
1910	3.2400052547454834
1911	3.347899913787842
1912	3.064732313156128
1913	3.398300886154175
1914	3.1422808170318604
1915	3.296135902404785
1916	3.7067604064941406
1917	3.674717903137207
1918	3.6344664096832275
1919	3.379901647567749
1920	3.8539907932281494
1921	3.5074915885925293
1922	3.295562267303467
1923	3.1686389446258545
1924	3.437674045562744
1925	3.587419033050537
1926	3.515806198120117
1927	3.3460488319396973
1928	3.3781306743621826
1929	3.31147837638855
1930	3.3585104942321777
1931	3.291645050048828
1932	3.2507946491241455
1933	3.2343685626983643
1934	3.1972177028656006
1935	3.3056602478027344
1936	3.5276005268096924
1937	3.4726083278656006
1938	3.399496555328369
1939	3.620327949523926
1940	3.473088502883911
1941	3.3800175189971924
1942	3.3099942207336426
1943	3.591176748275757
1944	3.544170379638672
1945	3.386876106262207
1946	3.4001214504241943
1947	3.4537649154663086
1948	3.2721030712127686
1949	3.350830078125
1950	3.5430445671081543
1951	3.4953107833862305
1952	3.5864651203155518
1953	3.372577428817749
1954	3.508070707321167
1955	3.648627996444702
1956	3.2648985385894775
1957	3.8012373447418213
1958	3.3546721935272217
1959	3.3729724884033203
1960	3.205003261566162
1961	3.0809078216552734
1962	3.1588265895843506
1963	3.3433327674865723
1964	3.1895675659179688
1965	3.098155975341797
1966	3.223719358444214
1967	3.1552743911743164
1968	3.228323221206665
1969	3.201505184173584
1970	3.2770426273345947
1971	3.349898338317871
1972	3.449028491973877
1973	3.761824369430542
1974	3.5327587127685547
1975	3.3935651779174805
1976	3.593867063522339
1977	3.642470359802246
1978	3.7190144062042236
1979	3.7821855545043945
1980	3.6698126792907715
1981	3.790138006210327
1982	3.8151378631591797
1983	3.8400673866271973
1984	3.7137207984924316
1985	3.600018262863159
1986	3.520907402038574
1987	3.5987191200256348
1988	3.3960304260253906
1989	3.4754512310028076
1990	3.3716304302215576
1991	3.314298152923584
1992	3.379408359527588
1993	3.375666856765747
1994	3.2982637882232666
1995	3.479005813598633
1996	3.4353256225585938
1997	3.4395248889923096
1998	3.4954073429107666
1999	3.442324638366699
