# Supplementary material for: Design of buried charged networks in artificial proteins
Source: Nat Commun. 2021 Mar 25;12:1895. doi: 10.1038/s41467-021-21909-7 (PMC7994573; doi:10.1038/s41467-021-21909-7)
Supplement: Supplementary file 4 — Source Data [file 41467_2021_21909_MOESM4_ESM.zip › source_data_final_revised/SI3/c/rmsf.txt]

1	4.0816216468811035
2	2.5264699459075928
3	1.4434194564819336
4	1.1967136859893799
5	1.053390383720398
6	1.0844625234603882
7	1.0656272172927856
8	0.8576177954673767
9	0.7826524972915649
10	0.9030470848083496
11	0.8567917943000793
12	0.688084065914154
13	0.7186849117279053
14	0.7744606137275696
15	0.6748543381690979
16	0.5738639235496521
17	0.5647108554840088
18	0.5991243124008179
19	0.5352694988250732
20	0.4865855574607849
21	0.5603808164596558
22	0.6210414171218872
23	0.5541713237762451
24	0.5939486026763916
25	0.7965331673622131
26	0.9038290977478027
27	1.0169968605041504
28	1.1199030876159668
29	1.1471410989761353
30	1.2532103061676025
31	0.9038933515548706
32	0.6775265336036682
33	0.851625919342041
34	0.809003472328186
35	0.5951821208000183
36	0.598199725151062
37	0.7075223326683044
38	0.6804977059364319
39	0.6251615285873413
40	0.6804444789886475
41	0.6931009888648987
42	0.672214150428772
43	0.7104465961456299
44	0.7886936068534851
45	0.8630393743515015
46	0.8607354164123535
47	0.8380054235458374
48	0.9568313360214233
49	1.029996633529663
50	1.0544352531433105
51	1.1657651662826538
52	1.340399146080017
53	1.407497525215149
54	1.4239997863769531
55	1.4093178510665894
56	1.5518121719360352
57	1.9428999423980713
58	2.054415464401245
59	2.149599075317383
60	1.7924641370773315
61	1.7537825107574463
62	1.67391037940979
63	1.3884193897247314
64	1.2047958374023438
65	1.1826263666152954
66	1.0152935981750488
67	0.8676905035972595
68	0.7932471036911011
69	0.7080446481704712
70	0.6785845160484314
71	0.6095802783966064
72	0.6100415587425232
73	0.6176753044128418
74	0.5742998719215393
75	0.5444467067718506
76	0.6427925229072571
77	0.7348074913024902
78	0.6976067423820496
79	0.7565346956253052
80	1.1471701860427856
81	1.3506779670715332
82	1.3307764530181885
83	1.3908494710922241
84	1.2996256351470947
85	1.475234031677246
86	0.9772067666053772
87	0.7858267426490784
88	0.812828779220581
89	0.849345862865448
90	0.7037837505340576
91	0.6278735995292664
92	0.6264545321464539
93	0.5996560454368591
94	0.6259417533874512
95	0.6772285103797913
96	0.7025638222694397
97	0.7398261427879333
98	1.1221930980682373
99	1.2457507848739624
100	1.2799785137176514
101	1.594411849975586
102	1.9711278676986694
103	2.0156338214874268
104	2.174470901489258
105	2.611788511276245
106	2.866549491882324
107	3.040015697479248
108	3.041926860809326
109	4.101456642150879
