# Supplementary material for: Design of buried charged networks in artificial proteins
Source: Nat Commun. 2021 Mar 25;12:1895. doi: 10.1038/s41467-021-21909-7 (PMC7994573; doi:10.1038/s41467-021-21909-7)
Supplement: Supplementary file 4 — Source Data [file 41467_2021_21909_MOESM4_ESM.zip › source_data_final_revised/SI3/c/unfolding_GdnHCl.txt]

# GdnHCl(M)			measurement			used for fit (1=used, 0=not used)
0.000000000000000000e+00	-1.952320279295689076e+01	1.000000000000000000e+00
5.000000000000000000e-01	-1.864928658166362396e+01	1.000000000000000000e+00
1.000000000000000000e+00	-1.645062386156648415e+01	1.000000000000000000e+00
1.500000000000000000e+00	-1.600144808743169378e+01	1.000000000000000000e+00
2.000000000000000000e+00	-1.571055555555555472e+01	1.000000000000000000e+00
2.500000000000000000e+00	-1.476821038251366147e+01	1.000000000000000000e+00
3.000000000000000000e+00	-1.454941712204007231e+01	1.000000000000000000e+00
3.500000000000000000e+00	-1.378235276259866637e+01	1.000000000000000000e+00
4.000000000000000000e+00	-1.043207346690953408e+01	1.000000000000000000e+00
4.500000000000000000e+00	-4.970497874924105552e+00	1.000000000000000000e+00
5.000000000000000000e+00	-2.036329842137218904e+00	1.000000000000000000e+00
5.500000000000000000e+00	-1.398704462659380310e+00	1.000000000000000000e+00
6.000000000000000000e+00	-9.313799939283544660e-01	1.000000000000000000e+00
6.500000000000000000e+00	-7.868958864602307868e-01	1.000000000000000000e+00
7.000000000000000000e+00	-6.434575743776563828e-01	1.000000000000000000e+00
7.500000000000000000e+00	-7.795270795385550455e-01	1.000000000000000000e+00
8.000000000000000000e+00	-7.420108227079539320e-01	1.000000000000000000e+00
