# Supplementary material for: Design of buried charged networks in artificial proteins
Source: Nat Commun. 2021 Mar 25;12:1895. doi: 10.1038/s41467-021-21909-7 (PMC7994573; doi:10.1038/s41467-021-21909-7)
Supplement: Supplementary file 4 — Source Data [file 41467_2021_21909_MOESM4_ESM.zip › source_data_final_revised/SI3/c/unfolding_Urea.txt]

# Urea(M)			measurement			used for fit (1=used, 0=not used)
0.000000000000000000e+00	-1.882278233151183500e+01	1.000000000000000000e+00
5.000000000000000000e-01	-1.895670765027321991e+01	1.000000000000000000e+00
1.000000000000000000e+00	-1.724143746205221461e+01	1.000000000000000000e+00
1.500000000000000000e+00	-1.755588494231936991e+01	1.000000000000000000e+00
2.000000000000000000e+00	-1.662619611414693210e+01	1.000000000000000000e+00
2.500000000000000000e+00	-1.708520643594414068e+01	1.000000000000000000e+00
3.000000000000000000e+00	-1.653669095324832838e+01	1.000000000000000000e+00
3.500000000000000000e+00	-1.619166059502124710e+01	1.000000000000000000e+00
4.000000000000000000e+00	-1.535218427443837186e+01	1.000000000000000000e+00
4.500000000000000000e+00	-1.592220552519732735e+01	1.000000000000000000e+00
5.000000000000000000e+00	-1.514501214329083467e+01	1.000000000000000000e+00
5.500000000000000000e+00	-1.520233758348512687e+01	1.000000000000000000e+00
6.000000000000000000e+00	-1.498849423193685482e+01	1.000000000000000000e+00
6.500000000000000000e+00	-1.468758500303582260e+01	1.000000000000000000e+00
7.000000000000000000e+00	-1.446034911961141312e+01	1.000000000000000000e+00
7.500000000000000000e+00	-1.390826654523375794e+01	1.000000000000000000e+00
8.000000000000000000e+00	-1.276788706739526447e+01	1.000000000000000000e+00
