# Supplementary material for: Design of buried charged networks in artificial proteins
Source: Nat Commun. 2021 Mar 25;12:1895. doi: 10.1038/s41467-021-21909-7 (PMC7994573; doi:10.1038/s41467-021-21909-7)
Supplement: Supplementary file 4 — Source Data [file 41467_2021_21909_MOESM4_ESM.zip › source_data_final_revised/SI3/c/water.txt]

Frame	#water
0	7
1	5
2	5
3	8
4	7
5	7
6	8
7	7
8	9
9	7
10	6
11	6
12	5
13	5
14	7
15	5
16	6
17	6
18	6
19	5
20	5
21	5
22	5
23	5
24	5
25	5
26	4
27	6
28	4
29	5
30	5
31	6
32	6
33	7
34	5
35	3
36	5
37	2
38	4
39	5
40	4
41	3
42	3
43	3
44	7
45	5
46	4
47	4
48	4
49	5
50	6
51	4
52	8
53	4
54	3
55	3
56	3
57	3
58	5
59	4
60	3
61	3
62	4
63	2
64	4
65	2
66	3
67	3
68	3
69	3
70	2
71	4
72	3
73	3
74	3
75	2
76	1
77	3
78	0
79	2
80	1
81	1
82	3
83	3
84	2
85	0
86	1
87	1
88	3
89	2
90	0
91	1
92	3
93	8
94	0
95	5
96	1
97	2
98	3
99	1
100	1
101	3
102	1
103	3
104	2
105	4
106	4
107	5
108	2
109	2
110	4
111	3
112	4
113	3
114	4
115	2
116	2
117	2
118	2
119	3
120	2
121	3
122	5
123	4
124	4
125	3
126	8
127	8
128	7
129	5
130	7
131	7
132	3
133	5
134	8
135	6
136	4
137	4
138	5
139	4
140	6
141	4
142	6
143	5
144	3
145	4
146	4
147	7
148	9
149	6
150	8
151	10
152	6
153	12
154	7
155	7
156	7
157	7
158	8
159	7
160	5
161	5
162	8
163	7
164	11
165	7
166	8
167	8
168	8
169	8
170	6
171	7
172	7
173	7
174	10
175	6
176	9
177	6
178	5
179	7
180	7
181	11
182	8
183	6
184	8
185	8
186	7
187	7
188	9
189	6
190	7
191	8
192	6
193	8
194	7
195	7
196	6
197	10
198	12
199	9
200	9
201	11
202	11
203	11
204	9
205	8
206	10
207	10
208	8
209	8
210	11
211	9
212	10
213	11
214	13
215	10
216	13
217	6
218	9
219	12
220	11
221	12
222	10
223	15
224	13
225	10
226	11
227	8
228	9
229	8
230	7
231	9
232	7
233	9
234	9
235	8
236	8
237	7
238	9
239	8
240	7
241	7
242	6
243	8
244	7
245	5
246	5
247	5
248	5
249	5
250	5
251	5
252	5
253	5
254	3
255	5
256	7
257	4
258	4
259	4
260	4
261	4
262	6
263	5
264	7
265	4
266	5
267	9
268	5
269	8
270	4
271	10
272	8
273	4
274	10
275	6
276	7
277	8
278	9
279	5
280	2
281	2
282	6
283	4
284	3
285	3
286	5
287	5
288	5
289	2
290	2
291	3
292	4
293	3
294	3
295	1
296	2
297	5
298	6
299	4
300	3
301	6
302	4
303	2
304	4
305	8
306	2
307	5
308	7
309	4
310	5
311	5
312	3
313	7
314	3
315	6
316	7
317	2
318	5
319	3
320	1
321	4
322	6
323	6
324	11
325	7
326	9
327	8
328	5
329	7
330	10
331	7
332	7
333	7
334	10
335	11
336	9
337	5
338	10
339	7
340	7
341	7
342	7
343	7
344	9
345	8
346	4
347	6
348	6
349	6
350	5
351	6
352	6
353	6
354	7
355	9
356	8
357	7
358	7
359	7
360	6
361	9
362	6
363	7
364	7
365	4
366	6
367	8
368	7
369	6
370	5
371	5
372	6
373	6
374	7
375	4
376	4
377	6
378	8
379	9
380	6
381	4
382	7
383	4
384	8
385	5
386	7
387	5
388	6
389	5
390	6
391	5
392	4
393	3
394	6
395	4
396	5
397	4
398	6
399	6
400	6
401	7
402	5
403	4
404	5
405	8
406	6
407	8
408	4
409	5
410	4
411	7
412	5
413	4
414	5
415	6
416	5
417	6
418	6
419	6
420	4
421	4
422	4
423	5
424	6
425	5
426	6
427	7
428	5
429	5
430	6
431	8
432	7
433	5
434	5
435	5
436	4
437	5
438	4
439	5
440	4
441	4
442	5
443	5
444	3
445	5
446	6
447	4
448	4
449	6
450	5
451	5
452	6
453	4
454	4
455	6
456	5
457	4
458	6
459	6
460	6
461	5
462	6
463	6
464	5
465	6
466	5
467	5
468	5
469	4
470	6
471	5
472	5
473	6
474	4
475	6
476	5
477	5
478	5
479	6
480	5
481	6
482	7
483	5
484	5
485	5
486	6
487	4
488	5
489	5
490	6
491	6
492	5
493	6
494	4
495	4
496	6
497	4
498	9
499	5
500	4
501	6
502	7
503	7
504	6
505	7
506	7
507	5
508	6
509	5
510	5
511	5
512	5
513	5
514	7
515	7
516	7
517	5
518	5
519	6
520	6
521	8
522	6
523	6
524	5
525	8
526	3
527	3
528	4
529	4
530	5
531	4
532	4
533	4
534	4
535	5
536	4
537	6
538	5
539	5
540	2
541	6
542	5
543	6
544	5
545	5
546	8
547	4
548	5
549	7
550	6
551	3
552	8
553	5
554	7
555	4
556	4
557	5
558	7
559	6
560	5
561	4
562	5
563	4
564	3
565	4
566	3
567	3
568	3
569	5
570	4
571	5
572	4
573	6
574	7
575	4
576	5
577	6
578	5
579	5
580	6
581	6
582	6
583	5
584	4
585	4
586	4
587	4
588	4
589	3
590	2
591	5
592	6
593	6
594	5
595	5
596	4
597	3
598	6
599	6
600	6
601	8
602	4
603	3
604	6
605	6
606	5
607	5
608	6
609	5
610	3
611	5
612	5
613	5
614	5
615	5
616	5
617	6
618	5
619	5
620	6
621	6
622	6
623	3
624	3
625	3
626	6
627	7
628	7
629	8
630	7
631	7
632	5
633	6
634	7
635	4
636	7
637	6
638	6
639	7
640	5
641	5
642	6
643	5
644	4
645	6
646	5
647	5
648	5
649	7
650	6
651	5
652	5
653	5
654	4
655	6
656	7
657	7
658	8
659	9
660	5
661	3
662	5
663	6
664	6
665	6
666	7
667	6
668	6
669	3
670	6
671	5
672	5
673	6
674	6
675	7
676	5
677	6
678	7
679	4
680	4
681	4
682	5
683	5
684	4
685	4
686	3
687	5
688	7
689	6
690	5
691	5
692	6
693	3
694	4
695	4
696	5
697	4
698	5
699	4
700	2
701	5
702	3
703	4
704	4
705	4
706	3
707	4
708	4
709	4
710	5
711	3
712	5
713	5
714	5
715	5
716	4
717	5
718	3
719	4
720	4
721	3
722	3
723	3
724	5
725	5
726	5
727	5
728	4
729	5
730	8
731	7
732	3
733	6
734	5
735	6
736	4
737	7
738	7
739	7
740	4
741	4
742	7
743	6
744	9
745	8
746	7
747	9
748	4
749	5
750	10
751	6
752	6
753	7
754	7
755	6
756	8
757	8
758	8
759	6
760	8
761	7
762	9
763	8
764	7
765	8
766	8
767	8
768	11
769	7
770	5
771	5
772	8
773	9
774	8
775	12
776	10
777	8
778	10
779	8
780	7
781	10
782	10
783	10
784	7
785	9
786	9
787	8
788	9
789	7
790	11
791	10
792	9
793	8
794	7
795	7
796	7
797	7
798	8
799	10
800	8
801	11
802	11
803	11
804	11
805	10
806	8
807	10
808	9
809	9
810	7
811	7
812	6
813	6
814	6
815	8
816	7
817	9
818	7
819	11
820	10
821	8
822	10
823	8
824	11
825	10
826	9
827	7
828	7
829	8
830	8
831	7
832	11
833	9
834	11
835	10
836	10
837	10
838	11
839	9
840	11
841	12
842	8
843	8
844	7
845	9
846	10
847	10
848	9
849	7
850	7
851	9
852	9
853	7
854	6
855	6
856	7
857	5
858	6
859	6
860	2
861	6
862	3
863	3
864	4
865	5
866	6
867	9
868	4
869	9
870	8
871	4
872	8
873	8
874	11
875	11
876	10
877	6
878	8
879	5
880	6
881	9
882	11
883	8
884	10
885	9
886	7
887	9
888	6
889	12
890	6
891	9
892	6
893	13
894	9
895	9
896	8
897	9
898	8
899	8
900	7
901	7
902	9
903	7
904	7
905	9
906	11
907	5
908	9
909	8
910	10
911	7
912	7
913	10
914	10
915	9
916	12
917	9
918	10
919	13
920	8
921	7
922	8
923	9
924	9
925	7
926	6
927	7
928	8
929	8
930	9
931	9
932	9
933	8
934	8
935	8
936	6
937	5
938	8
939	11
940	8
941	7
942	9
943	7
944	7
945	5
946	12
947	8
948	12
949	11
950	8
951	9
952	10
953	9
954	11
955	8
956	9
957	12
958	9
959	8
960	9
961	10
962	11
963	11
964	10
965	11
966	10
967	11
968	10
969	9
970	7
971	8
972	7
973	10
974	8
975	8
976	6
977	6
978	5
979	8
980	7
981	9
982	11
983	9
984	7
985	5
986	6
987	8
988	7
989	7
990	9
991	11
992	6
993	11
994	10
995	5
996	9
997	9
998	6
999	9
1000	11
1001	9
1002	8
1003	6
1004	6
1005	4
1006	10
1007	9
1008	9
1009	10
1010	11
1011	7
1012	9
1013	7
1014	10
1015	8
1016	9
1017	9
1018	9
1019	7
1020	8
1021	8
1022	5
1023	8
1024	10
1025	10
1026	10
1027	7
1028	8
1029	9
1030	8
1031	8
1032	9
1033	7
1034	10
1035	7
1036	8
1037	6
1038	9
1039	9
1040	6
1041	3
1042	7
1043	6
1044	4
1045	6
1046	7
1047	3
1048	7
1049	4
1050	4
1051	2
1052	9
1053	5
1054	6
1055	6
1056	7
1057	9
1058	5
1059	3
1060	5
1061	6
1062	6
1063	6
1064	4
1065	6
1066	6
1067	3
1068	5
1069	7
1070	10
1071	5
1072	7
1073	5
1074	7
1075	3
1076	2
1077	5
1078	1
1079	3
1080	3
1081	7
1082	5
1083	10
1084	8
1085	7
1086	7
1087	6
1088	4
1089	6
1090	6
1091	7
1092	11
1093	7
1094	8
1095	5
1096	7
1097	5
1098	8
1099	9
1100	5
1101	7
1102	3
1103	7
1104	6
1105	8
1106	5
1107	7
1108	9
1109	6
1110	9
1111	7
1112	6
1113	6
1114	4
1115	5
1116	5
1117	8
1118	8
1119	9
1120	9
1121	8
1122	9
1123	9
1124	6
1125	7
1126	8
1127	10
1128	10
1129	6
1130	8
1131	6
1132	7
1133	9
1134	10
1135	7
1136	9
1137	9
1138	6
1139	9
1140	7
1141	5
1142	8
1143	9
1144	9
1145	6
1146	5
1147	8
1148	7
1149	5
1150	7
1151	10
1152	7
1153	8
1154	8
1155	8
1156	8
1157	9
1158	7
1159	6
1160	8
1161	10
1162	9
1163	6
1164	9
1165	9
1166	7
1167	8
1168	9
1169	7
1170	9
1171	4
1172	6
1173	8
1174	10
1175	10
1176	10
1177	10
1178	10
1179	7
1180	11
1181	11
1182	9
1183	8
1184	9
1185	9
1186	6
1187	9
1188	4
1189	6
1190	7
1191	6
1192	9
1193	10
1194	7
1195	8
1196	5
1197	6
1198	6
1199	8
1200	6
1201	12
1202	8
1203	10
1204	8
1205	9
1206	8
1207	10
1208	6
1209	6
1210	7
1211	8
1212	5
1213	8
1214	11
1215	7
1216	10
1217	9
1218	10
1219	10
1220	10
1221	9
1222	9
1223	8
1224	11
1225	11
1226	9
1227	10
1228	11
1229	9
1230	10
1231	10
1232	12
1233	10
1234	8
1235	9
1236	9
1237	9
1238	9
1239	10
1240	11
1241	11
1242	8
1243	9
1244	10
1245	11
1246	10
1247	8
1248	7
1249	11
1250	8
1251	11
1252	9
1253	11
1254	8
1255	10
1256	8
1257	9
1258	11
1259	8
1260	12
1261	6
1262	9
1263	8
1264	10
1265	8
1266	9
1267	8
1268	9
1269	10
1270	7
1271	10
1272	9
1273	8
1274	12
1275	12
1276	8
1277	7
1278	9
1279	9
1280	10
1281	10
1282	8
1283	8
1284	8
1285	7
1286	6
1287	9
1288	11
1289	9
1290	10
1291	7
1292	10
1293	9
1294	11
1295	12
1296	10
1297	9
1298	8
1299	10
1300	8
1301	8
1302	9
1303	6
1304	8
1305	10
1306	8
1307	8
1308	9
1309	8
1310	11
1311	8
1312	8
1313	12
1314	8
1315	9
1316	7
1317	10
1318	7
1319	6
1320	10
1321	7
1322	7
1323	8
1324	8
1325	11
1326	9
1327	11
1328	11
1329	10
1330	8
1331	10
1332	9
1333	10
1334	10
1335	7
1336	10
1337	7
1338	6
1339	5
1340	10
1341	6
1342	7
1343	7
1344	6
1345	5
1346	8
1347	7
1348	9
1349	10
1350	8
1351	10
1352	11
1353	9
1354	7
1355	11
1356	7
1357	8
1358	10
1359	9
1360	9
1361	9
1362	11
1363	11
1364	9
1365	9
1366	11
1367	11
1368	11
1369	8
1370	8
1371	11
1372	8
1373	7
1374	8
1375	8
1376	11
1377	7
1378	10
1379	10
1380	12
1381	11
1382	9
1383	12
1384	11
1385	10
1386	9
1387	7
1388	6
1389	10
1390	11
1391	10
1392	7
1393	9
1394	7
1395	5
1396	9
1397	7
1398	8
1399	9
1400	9
1401	10
1402	8
1403	7
1404	9
1405	14
1406	9
1407	8
1408	10
1409	11
1410	7
1411	8
1412	11
1413	7
1414	10
1415	8
1416	11
1417	7
1418	9
1419	6
1420	11
1421	10
1422	8
1423	8
1424	10
1425	10
1426	10
1427	12
1428	9
1429	7
1430	11
1431	9
1432	12
1433	11
1434	10
1435	8
1436	11
1437	9
1438	7
1439	7
1440	8
1441	8
1442	12
1443	8
1444	9
1445	5
1446	11
1447	8
1448	10
1449	9
1450	11
1451	6
1452	6
1453	6
1454	8
1455	7
1456	8
1457	9
1458	9
1459	11
1460	12
1461	6
1462	9
1463	9
1464	10
1465	11
1466	7
1467	5
1468	7
1469	11
1470	10
1471	7
1472	7
1473	9
1474	11
1475	5
1476	2
1477	8
1478	7
1479	9
1480	9
1481	9
1482	8
1483	7
1484	7
1485	12
1486	11
1487	8
1488	7
1489	9
1490	8
1491	8
1492	8
1493	8
1494	7
1495	10
1496	7
1497	8
1498	8
1499	12
1500	5
1501	9
1502	6
1503	7
1504	9
1505	9
1506	8
1507	9
1508	10
1509	7
1510	8
1511	8
1512	8
1513	8
1514	5
1515	9
1516	10
1517	12
1518	9
1519	6
1520	9
1521	9
1522	8
1523	9
1524	7
1525	12
1526	12
1527	9
1528	9
1529	6
1530	9
1531	10
1532	12
1533	9
1534	9
1535	7
1536	8
1537	9
1538	8
1539	9
1540	8
1541	10
1542	10
1543	9
1544	9
1545	8
1546	7
1547	8
1548	6
1549	5
1550	8
1551	7
1552	6
1553	9
1554	8
1555	5
1556	8
1557	7
1558	8
1559	9
1560	8
1561	9
1562	6
1563	8
1564	9
1565	7
1566	8
1567	10
1568	7
1569	9
1570	9
1571	7
1572	9
1573	5
1574	7
1575	8
1576	7
1577	9
1578	7
1579	8
1580	8
1581	6
1582	10
1583	6
1584	7
1585	7
1586	7
1587	7
1588	7
1589	7
1590	7
1591	7
1592	8
1593	8
1594	7
1595	6
1596	8
1597	6
1598	5
1599	9
1600	9
1601	8
1602	8
1603	10
1604	7
1605	4
1606	10
1607	10
1608	6
1609	7
1610	8
1611	7
1612	9
1613	7
1614	6
1615	8
1616	4
1617	7
1618	4
1619	9
1620	4
1621	7
1622	6
1623	8
1624	9
1625	7
1626	8
1627	6
1628	11
1629	10
1630	5
1631	9
1632	6
1633	7
1634	7
1635	6
1636	7
1637	8
1638	7
1639	6
1640	6
1641	9
1642	9
1643	9
1644	7
1645	10
1646	10
1647	10
1648	7
1649	6
1650	8
1651	12
1652	7
1653	9
1654	10
1655	8
1656	7
1657	12
1658	9
1659	5
1660	6
1661	7
1662	7
1663	7
1664	8
1665	8
1666	8
1667	7
1668	10
1669	7
1670	7
1671	7
1672	7
1673	8
1674	9
1675	7
1676	5
1677	7
1678	6
1679	7
1680	7
1681	9
1682	10
1683	6
1684	6
1685	9
1686	8
1687	7
1688	10
1689	9
1690	10
1691	8
1692	8
1693	13
1694	8
1695	10
1696	9
1697	8
1698	7
1699	13
1700	4
1701	6
1702	6
1703	7
1704	9
1705	11
1706	5
1707	6
1708	6
1709	4
1710	6
1711	3
1712	7
1713	4
1714	7
1715	6
1716	11
1717	6
1718	7
1719	7
1720	9
1721	7
1722	6
1723	10
1724	8
1725	6
1726	7
1727	9
1728	1
1729	6
1730	9
1731	9
1732	7
1733	8
1734	9
1735	7
1736	4
1737	7
1738	9
1739	7
1740	8
1741	6
1742	6
1743	8
1744	7
1745	9
1746	8
1747	6
1748	9
1749	8
1750	7
1751	6
1752	7
1753	11
1754	9
1755	9
1756	9
1757	6
1758	11
1759	8
1760	9
1761	10
1762	10
1763	11
1764	8
1765	9
1766	10
1767	11
1768	6
1769	7
1770	10
1771	9
1772	7
1773	8
1774	5
1775	7
1776	10
1777	9
1778	9
1779	7
1780	5
1781	6
1782	7
1783	6
1784	8
1785	7
1786	9
1787	10
1788	11
1789	5
1790	5
1791	8
1792	8
1793	9
1794	4
1795	10
1796	7
1797	3
1798	9
1799	10
1800	8
1801	10
1802	10
1803	4
1804	11
1805	4
1806	5
1807	9
1808	10
1809	9
1810	7
1811	9
1812	8
1813	7
1814	9
1815	6
1816	5
1817	9
1818	9
1819	8
1820	11
1821	8
1822	7
1823	5
1824	8
1825	7
1826	9
1827	8
1828	9
1829	8
1830	9
1831	9
1832	8
1833	8
1834	7
1835	7
1836	7
1837	10
1838	6
1839	5
1840	7
1841	6
1842	10
1843	8
1844	8
1845	9
1846	8
1847	8
1848	7
1849	9
1850	7
1851	7
1852	5
1853	5
1854	10
1855	9
1856	9
1857	6
1858	8
1859	8
1860	8
1861	8
1862	7
1863	6
1864	10
1865	7
1866	7
1867	10
1868	7
1869	10
1870	8
1871	8
1872	10
1873	8
1874	9
1875	8
1876	8
1877	9
1878	6
1879	5
1880	8
1881	6
1882	11
1883	12
1884	8
1885	9
1886	7
1887	11
1888	7
1889	8
1890	8
1891	9
1892	9
1893	8
1894	7
1895	9
1896	9
1897	7
1898	8
1899	9
1900	6
1901	7
1902	6
1903	9
1904	10
1905	6
1906	6
1907	10
1908	7
1909	9
1910	7
1911	10
1912	10
1913	5
1914	7
1915	9
1916	4
1917	4
1918	4
1919	6
1920	7
1921	8
1922	6
1923	8
1924	4
1925	6
1926	7
1927	7
1928	6
1929	6
1930	8
1931	6
1932	6
1933	6
1934	8
1935	8
1936	9
1937	7
1938	8
1939	8
1940	4
1941	9
1942	11
1943	5
1944	3
1945	6
1946	8
1947	8
1948	7
1949	8
1950	6
1951	7
1952	8
1953	7
1954	5
1955	7
1956	11
1957	2
1958	11
1959	10
1960	11
1961	9
1962	10
1963	12
1964	10
1965	9
1966	8
1967	12
1968	8
1969	9
1970	9
1971	6
1972	8
1973	5
1974	9
1975	8
1976	7
1977	8
1978	6
1979	6
1980	12
1981	7
1982	4
1983	6
1984	5
1985	12
1986	10
1987	11
1988	11
1989	10
1990	11
1991	9
1992	11
1993	8
1994	8
1995	8
1996	11
1997	9
1998	10
[truncated: 2 more rows]
