# Supplementary material for: Design of buried charged networks in artificial proteins
Source: Nat Commun. 2021 Mar 25;12:1895. doi: 10.1038/s41467-021-21909-7 (PMC7994573; doi:10.1038/s41467-021-21909-7)
Supplement: Supplementary file 4 — Source Data [file 41467_2021_21909_MOESM4_ESM.zip › source_data_final_revised/SI3/d/distance.txt]

Frame Distance (A)
0 3.509265 
1 3.627918 
2 3.511168 
3 3.674389 
4 3.439906 
5 3.643288 
6 3.799115 
7 3.844142 
8 3.617612 
9 3.893994 
10 3.549940 
11 3.440371 
12 3.638483 
13 3.447724 
14 3.489537 
15 3.758973 
16 3.659817 
17 3.805222 
18 3.832944 
19 3.798246 
20 4.011629 
21 3.935989 
22 3.639611 
23 3.738035 
24 3.461598 
25 3.577707 
26 3.723665 
27 3.757208 
28 4.318426 
29 3.969955 
30 3.753142 
31 3.496778 
32 3.819592 
33 3.780275 
34 3.873508 
35 3.768556 
36 3.740880 
37 3.879383 
38 3.831225 
39 3.673312 
40 3.866371 
41 3.933820 
42 3.720419 
43 3.891258 
44 3.759955 
45 3.655030 
46 3.713519 
47 3.655641 
48 3.813524 
49 3.773932 
50 3.878623 
51 3.905217 
52 3.873928 
53 3.738859 
54 3.787438 
55 3.837731 
56 3.808439 
57 3.793320 
58 4.038770 
59 3.794986 
60 3.890933 
61 3.783140 
62 3.885383 
63 3.825225 
64 3.762082 
65 3.788175 
66 3.679353 
67 3.851416 
68 3.766360 
69 3.836850 
70 3.802380 
71 3.913556 
72 3.928127 
73 3.768668 
74 3.854584 
75 3.886985 
76 3.845375 
77 3.838700 
78 3.900152 
79 3.888077 
80 3.797922 
81 3.517633 
82 3.837195 
83 3.794649 
84 3.680921 
85 3.794703 
86 3.758662 
87 3.649931 
88 3.561399 
89 3.483834 
90 3.730021 
91 3.586416 
92 3.566546 
93 3.552244 
94 3.609537 
95 3.554027 
96 3.783533 
97 3.674127 
98 3.609300 
99 3.680489 
100 3.370327 
101 4.012439 
102 3.739332 
103 3.628388 
104 3.765810 
105 3.730724 
106 3.757543 
107 3.748974 
108 3.957669 
109 3.762604 
110 3.775636 
111 3.784233 
112 3.774348 
113 3.807615 
114 3.800807 
115 3.811806 
116 3.682076 
117 3.977267 
118 3.747122 
119 3.778856 
120 3.752824 
121 3.923888 
122 3.798354 
123 3.881195 
124 3.890676 
125 3.667412 
126 3.696822 
127 3.928847 
128 3.939958 
129 3.731846 
130 3.989497 
131 3.913926 
132 3.775298 
133 3.821863 
134 3.756420 
135 3.880812 
136 3.761471 
137 3.606906 
138 3.827180 
139 3.746894 
140 3.847200 
141 3.859556 
142 3.717939 
143 3.730863 
144 3.766796 
145 3.665324 
146 3.964721 
147 3.866035 
148 3.786036 
149 4.002423 
150 3.905070 
151 3.672773 
152 3.898592 
153 3.896770 
154 3.736295 
155 3.717668 
156 3.831503 
157 3.912567 
158 3.961069 
159 4.024684 
160 3.797138 
161 3.917700 
162 3.765748 
163 3.903106 
164 3.816952 
165 3.719927 
166 3.431374 
167 3.926209 
168 3.779675 
169 3.886889 
170 3.839173 
171 3.857143 
172 3.799314 
173 3.801553 
174 3.929743 
175 3.801931 
176 3.752983 
177 3.679872 
178 3.821970 
179 3.774280 
180 3.779574 
181 3.804410 
182 3.825161 
183 3.853070 
184 3.761302 
185 3.913861 
186 3.728119 
187 3.658269 
188 3.727444 
189 4.072344 
190 3.900715 
191 3.875674 
192 3.883920 
193 3.737062 
194 3.808436 
195 3.775634 
196 4.050088 
197 3.806649 
198 3.784527 
199 3.767070 
200 3.891535 
201 3.820820 
202 3.682827 
203 3.939607 
204 3.789568 
205 3.830538 
206 3.764318 
207 3.770109 
208 4.027313 
209 3.824936 
210 3.907177 
211 3.877248 
212 3.796466 
213 3.904870 
214 3.781053 
215 3.891458 
216 3.722864 
217 3.715428 
218 3.744365 
219 3.670615 
220 3.860524 
221 3.745928 
222 3.818959 
223 3.927484 
224 3.592480 
225 3.907781 
226 3.974020 
227 3.948100 
228 3.585553 
229 3.767989 
230 3.861282 
231 3.845473 
232 3.872901 
233 3.872293 
234 3.837777 
235 3.923350 
236 3.715220 
237 3.939932 
238 3.939187 
239 3.780446 
240 3.931094 
241 3.726958 
242 4.030230 
243 3.735928 
244 4.082507 
245 3.781364 
246 3.943970 
247 3.857998 
248 3.756079 
249 3.684596 
250 3.778311 
251 3.707024 
252 3.660129 
253 4.026468 
254 3.893603 
255 3.903505 
256 3.847994 
257 3.895558 
258 3.738139 
259 3.865824 
260 4.134565 
261 3.920469 
262 3.821917 
263 3.694808 
264 3.706969 
265 3.760015 
266 4.053041 
267 3.913163 
268 3.848363 
269 3.909916 
270 3.946940 
271 3.770145 
272 3.920108 
273 3.779765 
274 3.986055 
275 4.117940 
276 3.792923 
277 4.128439 
278 4.021267 
279 3.660618 
280 3.782752 
281 3.798474 
282 3.754356 
283 3.745082 
284 3.730723 
285 3.812367 
286 3.976529 
287 3.927074 
288 3.841069 
289 3.784694 
290 3.836297 
291 3.935581 
292 3.777881 
293 3.682679 
294 4.144735 
295 3.878937 
296 3.932212 
297 3.750432 
298 3.792367 
299 3.743778 
300 3.683296 
301 3.787330 
302 3.851164 
303 3.761632 
304 3.799672 
305 3.901417 
306 3.924675 
307 3.969214 
308 3.928459 
309 3.610509 
310 3.749989 
311 3.859401 
312 3.722308 
313 3.541616 
314 3.832323 
315 4.132753 
316 3.827095 
317 3.755641 
318 3.821995 
319 3.853471 
320 4.006922 
321 3.780804 
322 3.705748 
323 3.833637 
324 3.907322 
325 3.990639 
326 3.746568 
327 3.757837 
328 3.716410 
329 3.952186 
330 3.814899 
331 3.843436 
332 3.798060 
333 3.847861 
334 3.939505 
335 3.655596 
336 3.977250 
337 3.927452 
338 3.878842 
339 3.696759 
340 3.797275 
341 3.900422 
342 3.909911 
343 3.759051 
344 3.909222 
345 3.853055 
346 4.089111 
347 3.893951 
348 3.866534 
349 3.903054 
350 3.758024 
351 3.977407 
352 3.661677 
353 3.842257 
354 3.922002 
355 4.002956 
356 3.707779 
357 3.942300 
358 3.901400 
359 3.892459 
360 3.837163 
361 3.914779 
362 3.732702 
363 3.814456 
364 3.886878 
365 3.660340 
366 3.853883 
367 3.755102 
368 3.987311 
369 3.881213 
370 3.786856 
371 3.774333 
372 3.542370 
373 3.748982 
374 3.862008 
375 3.888643 
376 3.899733 
377 3.790586 
378 4.032233 
379 3.769224 
380 3.921984 
381 3.878679 
382 3.732702 
383 3.743054 
384 3.834584 
385 3.796838 
386 4.008601 
387 3.821586 
388 3.803479 
389 3.932505 
390 3.850710 
391 3.703451 
392 3.782442 
393 3.906724 
394 3.815948 
395 3.767569 
396 3.914682 
397 3.832063 
398 3.829720 
399 3.760134 
400 3.899652 
401 3.731792 
402 3.935683 
403 3.935572 
404 3.868935 
405 3.777911 
406 3.945019 
407 3.759204 
408 3.790869 
409 3.890969 
410 3.850393 
411 3.841664 
412 3.814964 
413 4.036183 
414 3.769075 
415 3.865117 
416 3.904284 
417 3.704855 
418 3.945981 
419 3.895688 
420 3.892868 
421 3.714505 
422 3.750578 
423 3.722849 
424 3.695594 
425 3.866444 
426 3.878203 
427 3.830222 
428 3.932484 
429 3.816287 
430 3.857044 
431 3.875056 
432 3.721533 
433 3.929459 
434 3.922709 
435 3.873765 
436 3.842649 
437 3.840950 
438 4.107779 
439 3.750405 
440 3.819768 
441 3.848700 
442 3.914888 
443 3.925486 
444 3.726598 
445 3.668570 
446 3.906914 
447 3.587506 
448 3.658309 
449 3.889230 
450 3.848366 
451 3.837489 
452 3.911233 
453 3.797041 
454 3.891812 
455 3.708904 
456 3.827578 
457 3.847204 
458 3.901968 
459 3.855152 
460 3.968057 
461 4.018298 
462 3.836185 
463 3.796872 
464 3.807182 
465 3.744472 
466 3.943474 
467 3.746384 
468 3.823902 
469 3.919323 
470 3.890089 
471 3.989364 
472 3.948826 
473 3.828981 
474 3.785980 
475 4.101497 
476 3.800254 
477 3.961559 
478 3.867769 
479 3.951272 
480 3.579460 
481 3.879412 
482 3.902342 
483 3.728359 
484 4.044143 
485 3.780044 
486 3.817732 
487 3.915724 
488 3.893513 
489 3.844832 
490 3.902401 
491 3.826621 
492 4.103383 
493 3.630027 
494 3.939125 
495 3.787622 
496 3.755013 
497 3.937679 
498 3.776743 
499 4.039741 
500 3.872037 
501 3.799313 
502 3.643995 
503 4.064899 
504 3.975618 
505 3.827161 
506 3.833914 
507 3.682385 
508 3.847001 
509 3.874135 
510 3.969094 
511 3.875674 
512 3.879279 
513 3.938869 
514 3.858291 
515 3.755702 
516 3.792843 
517 3.852838 
518 3.762179 
519 3.905858 
520 3.695060 
521 3.786988 
522 3.932203 
523 3.843273 
524 3.739698 
525 3.892271 
526 3.855102 
527 3.894156 
528 3.864025 
529 3.877165 
530 4.097246 
531 3.803793 
532 3.838384 
533 4.074685 
534 3.834868 
535 3.876706 
536 3.896657 
537 3.653988 
538 3.750403 
539 3.769417 
540 3.828553 
541 3.827351 
542 3.917405 
543 3.787558 
544 3.881041 
545 3.833174 
546 3.732695 
547 3.905792 
548 3.880147 
549 3.847230 
550 3.897702 
551 3.720566 
552 3.596636 
553 3.931285 
554 3.782054 
555 3.804884 
556 3.934729 
557 3.891883 
558 3.877705 
559 3.688908 
560 3.926365 
561 3.733990 
562 3.845795 
563 3.916580 
564 3.693673 
565 3.914457 
566 4.039738 
567 3.963342 
568 3.884080 
569 3.822046 
570 3.866527 
571 3.750499 
572 3.779782 
573 3.897394 
574 3.775161 
575 3.466076 
576 3.706995 
577 3.765543 
578 4.030833 
579 3.835125 
580 3.950684 
581 3.783661 
582 3.829172 
583 3.864867 
584 3.787306 
585 3.920439 
586 3.779894 
587 3.955804 
588 3.865149 
589 4.004452 
590 3.821110 
591 3.838578 
592 3.811635 
593 3.828893 
594 3.780024 
595 3.834155 
596 3.747826 
597 4.030777 
598 3.723922 
599 3.900972 
600 4.082220 
601 3.909246 
602 3.794635 
603 3.741619 
604 3.732821 
605 3.852951 
606 3.834922 
607 3.738314 
608 3.863364 
609 3.696945 
610 3.750661 
611 3.835511 
612 3.816459 
613 3.785208 
614 3.672350 
615 3.920187 
616 3.936524 
617 4.000235 
618 3.845090 
619 3.904470 
620 4.026701 
621 3.888778 
622 3.822657 
623 3.803237 
624 3.774145 
625 3.949223 
626 3.831875 
627 3.396896 
628 3.709450 
629 3.833337 
630 3.925972 
631 3.703399 
632 3.957218 
633 3.850043 
634 3.646217 
635 3.830318 
636 3.855242 
637 3.838623 
638 3.962116 
639 3.716232 
640 3.888334 
641 3.825420 
642 3.907573 
643 3.695149 
644 3.678964 
645 3.586659 
646 3.930690 
647 3.746621 
648 3.798655 
649 3.887544 
650 3.883224 
651 3.815548 
652 3.858553 
653 3.857515 
654 3.809416 
655 3.967933 
656 3.837042 
657 3.567008 
658 3.637894 
659 3.675812 
660 3.761309 
661 3.798655 
662 3.694690 
663 3.740350 
664 3.887858 
665 3.934932 
666 3.738306 
667 3.667199 
668 3.883438 
669 3.880799 
670 3.828815 
671 3.750573 
672 3.812789 
673 3.981678 
674 3.735981 
675 3.849050 
676 3.674138 
677 3.522884 
678 3.672921 
679 3.570989 
680 3.566388 
681 3.516222 
682 3.547372 
683 3.802451 
684 3.704280 
685 3.790102 
686 3.641303 
687 3.643791 
688 3.872464 
689 3.939164 
690 3.878598 
691 3.752722 
692 3.997150 
693 3.769643 
694 3.727603 
695 3.730112 
696 3.836404 
697 3.812031 
698 3.852242 
699 3.838885 
700 3.783845 
701 3.734689 
702 3.835777 
703 3.688270 
704 3.799300 
705 3.750225 
706 3.863750 
707 3.840980 
708 3.905449 
709 3.843065 
710 3.816601 
711 3.987504 
712 3.737877 
713 3.801986 
714 3.786621 
715 3.967349 
716 3.781990 
717 3.906601 
718 3.881257 
719 3.825590 
720 3.899685 
721 3.917928 
722 3.768073 
723 3.758904 
724 3.845814 
725 3.875423 
726 3.817329 
727 3.652554 
728 3.713758 
729 3.773094 
730 3.836190 
731 3.872885 
732 3.726604 
733 3.880984 
734 3.758998 
735 3.812955 
736 3.811614 
737 3.918376 
738 3.823617 
739 3.765248 
740 3.774620 
741 3.653026 
742 3.695518 
743 3.838259 
744 3.543899 
745 3.734150 
746 3.640113 
747 3.942735 
748 3.765171 
749 3.782478 
750 3.856752 
751 3.723005 
752 3.999982 
753 3.770491 
754 3.752474 
755 3.729359 
756 3.798909 
757 3.826931 
758 4.016819 
759 3.678306 
760 3.748486 
761 3.792104 
762 3.838197 
763 3.721415 
764 3.779566 
765 3.914372 
766 3.977921 
767 3.913645 
768 3.894714 
769 3.935667 
770 3.587601 
771 3.871555 
772 3.824416 
773 3.805429 
774 3.728338 
775 3.682323 
776 3.840827 
777 3.880601 
778 4.004531 
779 3.624603 
780 3.727896 
781 3.753155 
782 3.396297 
783 3.708252 
784 3.832804 
785 3.688318 
786 3.750557 
787 3.877416 
788 3.709960 
789 3.958760 
790 3.862653 
791 3.982270 
792 3.699090 
793 3.790960 
794 3.700613 
795 3.640157 
796 3.860138 
797 3.975384 
798 3.920376 
799 3.813252 
800 3.841674 
801 3.792876 
802 3.957715 
803 3.880012 
804 4.072510 
805 3.722389 
806 3.960504 
807 3.437941 
808 3.875729 
809 3.694027 
810 3.769570 
811 3.881933 
812 3.811277 
813 3.840527 
814 3.701400 
815 3.719633 
816 3.736998 
817 3.741724 
818 3.956647 
819 3.923337 
820 3.811388 
821 3.661772 
822 3.628135 
823 3.961973 
824 3.627181 
825 3.855739 
826 3.732906 
827 3.783827 
828 3.875220 
829 3.900115 
830 3.836319 
831 3.901350 
832 3.756037 
833 3.636012 
834 3.518935 
835 3.700761 
836 3.690970 
837 3.806773 
838 3.980503 
839 3.706933 
840 3.811098 
841 3.529254 
842 3.814378 
843 3.824937 
844 3.792023 
845 3.814512 
846 3.656004 
847 3.781592 
848 3.672672 
849 3.678896 
850 3.651829 
851 3.851403 
852 3.873750 
853 3.375457 
854 3.245547 
855 3.432344 
856 3.773362 
857 3.393010 
858 3.387178 
859 3.287791 
860 3.686896 
861 3.703384 
862 3.320172 
863 3.836232 
864 3.759540 
865 3.647390 
866 3.632036 
867 3.722600 
868 3.658895 
869 3.531561 
870 3.887483 
871 3.756057 
872 3.692912 
873 3.484520 
874 3.392492 
875 3.790140 
876 4.004695 
877 3.808823 
878 3.874266 
879 3.807644 
880 3.751728 
881 3.746916 
882 3.691229 
883 3.561453 
884 3.596241 
885 3.849381 
886 3.648737 
887 3.362503 
888 3.710008 
889 3.859195 
890 3.817224 
891 3.364113 
892 3.349812 
893 3.700014 
894 3.865478 
895 3.553372 
896 3.933103 
897 3.701031 
898 3.464431 
899 3.865306 
900 3.670947 
901 3.840208 
902 3.697038 
903 3.468381 
904 3.735570 
905 3.722679 
906 3.008287 
907 3.850105 
908 3.717545 
909 3.744322 
910 3.866804 
911 3.607219 
912 3.841805 
913 3.775297 
914 3.825802 
915 3.648721 
916 3.797019 
917 4.065833 
918 4.113657 
919 3.806251 
920 3.891106 
921 3.597629 
922 3.966889 
923 3.979303 
924 3.601476 
925 3.865105 
926 3.764287 
927 3.754322 
928 3.831924 
929 3.801147 
930 3.889237 
931 3.724780 
932 3.859326 
933 3.839445 
934 3.753415 
935 3.774088 
936 3.508356 
937 3.696536 
938 3.699344 
939 3.695499 
940 3.711461 
941 3.833172 
942 3.912323 
943 3.839968 
944 3.495682 
945 3.819963 
946 3.855099 
947 3.953515 
948 3.789845 
949 3.970740 
950 3.831228 
951 3.814186 
952 3.455931 
953 3.823993 
954 3.827842 
955 3.676500 
956 3.813612 
957 3.879392 
958 3.782405 
959 3.862577 
960 3.799015 
961 3.672625 
962 3.749612 
963 3.894965 
964 3.493715 
965 3.764285 
966 3.844464 
967 3.840878 
968 3.886799 
969 3.795055 
970 3.634091 
971 3.733555 
972 3.898511 
973 3.787433 
974 4.059534 
975 3.907995 
976 3.613643 
977 3.757298 
978 3.910762 
979 3.813518 
980 3.800840 
981 3.874552 
982 3.830469 
983 3.677541 
984 3.710806 
985 3.438600 
986 3.813134 
987 4.020552 
988 3.761861 
989 3.910142 
990 3.740759 
991 3.777686 
992 3.748841 
993 3.928068 
994 3.767057 
995 3.800331 
996 3.705291 
997 3.731123 
998 3.756645 
999 3.721813 
1000 3.632916 
1001 3.879955 
1002 3.782744 
1003 3.891133 
1004 3.755708 
1005 3.804575 
1006 4.004735 
1007 3.840273 
1008 3.190854 
1009 3.563854 
1010 3.797901 
1011 3.767298 
1012 3.910153 
1013 3.730515 
1014 3.760361 
1015 3.866589 
1016 3.839839 
1017 3.882311 
1018 3.854938 
1019 3.767756 
1020 4.013759 
1021 3.907386 
1022 3.883587 
1023 3.625461 
1024 3.755790 
1025 3.531343 
1026 3.698838 
1027 3.829439 
1028 3.709693 
1029 3.917999 
1030 3.840099 
1031 3.816894 
1032 3.843960 
1033 3.834956 
1034 3.629829 
1035 3.894208 
1036 3.850739 
1037 3.764829 
1038 3.925378 
1039 3.974893 
1040 3.904293 
1041 3.626204 
1042 3.686896 
1043 3.962362 
1044 3.823863 
1045 3.715774 
1046 3.658298 
1047 3.902642 
1048 3.879448 
1049 3.652636 
1050 4.012251 
1051 3.503000 
1052 3.761325 
1053 3.681065 
1054 3.848402 
1055 3.931958 
1056 3.819047 
1057 3.831919 
1058 3.682463 
1059 3.721214 
1060 3.742706 
1061 3.448062 
1062 4.115570 
1063 3.888858 
1064 3.745745 
1065 3.723382 
1066 3.848997 
1067 3.785250 
1068 3.694967 
1069 3.739406 
1070 3.727256 
1071 3.894509 
1072 3.816733 
1073 3.863503 
1074 3.977910 
1075 3.815778 
1076 3.726351 
1077 3.992616 
1078 3.712692 
1079 3.746037 
1080 3.902161 
1081 3.344922 
1082 3.993907 
1083 3.815192 
1084 3.829555 
1085 3.891736 
1086 3.812321 
1087 3.827689 
1088 3.999827 
1089 3.776740 
1090 3.789764 
1091 3.731194 
1092 3.384067 
1093 3.956594 
1094 4.207753 
1095 3.183755 
1096 3.128888 
1097 3.649060 
1098 3.466793 
1099 3.772441 
1100 3.371384 
1101 3.645478 
1102 3.718800 
1103 3.898628 
1104 3.802404 
1105 3.754360 
1106 3.967934 
1107 3.913305 
1108 3.925842 
1109 3.728078 
1110 3.782063 
1111 3.802782 
1112 3.781014 
1113 3.957764 
1114 3.888950 
1115 3.492330 
1116 3.692234 
1117 3.434028 
1118 3.617303 
1119 3.418067 
1120 3.482417 
1121 3.497080 
1122 3.168694 
1123 3.292389 
1124 3.782579 
1125 3.793937 
1126 3.620888 
1127 3.426004 
1128 3.789699 
1129 3.431435 
1130 3.548441 
1131 3.870661 
1132 3.488193 
1133 3.265831 
1134 3.784634 
1135 3.519298 
1136 3.437272 
1137 3.587559 
1138 3.543841 
1139 3.774687 
1140 3.484130 
1141 3.790873 
1142 3.238535 
1143 3.340635 
1144 3.673066 
1145 3.845067 
1146 3.627324 
1147 3.581650 
1148 3.684653 
1149 3.784699 
1150 3.689000 
1151 3.758168 
1152 3.716245 
1153 3.694378 
1154 3.551578 
1155 3.779472 
1156 3.644874 
1157 3.789522 
1158 3.596072 
1159 3.543308 
1160 3.404618 
1161 3.608581 
1162 3.689131 
1163 3.309652 
1164 3.745060 
1165 3.613700 
1166 3.673635 
1167 3.573761 
1168 3.701654 
1169 4.014094 
1170 3.852503 
1171 3.590114 
1172 3.531056 
1173 3.306882 
1174 3.852082 
1175 3.418114 
1176 3.199986 
1177 3.552527 
1178 3.662094 
1179 3.796052 
1180 3.727786 
1181 3.812369 
1182 3.573561 
1183 3.738467 
1184 3.305661 
1185 3.821119 
1186 3.795722 
1187 3.770556 
1188 3.806517 
1189 3.863655 
1190 3.925992 
1191 4.194966 
1192 3.671833 
1193 3.902747 
1194 3.705488 
1195 3.772390 
1196 3.929439 
1197 3.948199 
1198 3.727793 
1199 3.881706 
1200 3.862478 
1201 3.674781 
1202 3.712105 
1203 3.764055 
1204 3.645560 
1205 4.115621 
1206 3.712140 
1207 3.857188 
1208 3.905787 
1209 3.890974 
1210 3.605506 
1211 3.744392 
1212 4.004224 
1213 3.812535 
1214 3.681953 
1215 4.030764 
1216 3.653379 
1217 3.868738 
1218 3.872190 
1219 3.708789 
1220 3.704643 
1221 3.785803 
1222 3.775188 
1223 3.957676 
1224 3.761215 
1225 3.919957 
1226 3.774874 
1227 3.875022 
1228 3.812208 
1229 3.769456 
1230 3.867767 
1231 3.468504 
1232 3.954746 
1233 3.895350 
1234 3.895818 
1235 3.736549 
1236 3.863324 
1237 3.856961 
1238 3.703619 
1239 3.553099 
1240 3.529264 
1241 3.797800 
1242 3.678752 
1243 3.688941 
1244 3.701548 
1245 3.731188 
1246 3.739479 
1247 3.417213 
1248 3.929284 
1249 3.658447 
1250 3.528697 
1251 3.650519 
1252 3.726295 
1253 3.777882 
1254 3.672661 
1255 3.591733 
1256 3.557840 
1257 3.563347 
1258 3.701406 
1259 3.637252 
1260 3.854295 
1261 3.720021 
1262 3.492679 
1263 3.580056 
1264 3.817988 
1265 3.882036 
1266 3.743809 
1267 3.762956 
1268 3.652701 
1269 3.722171 
1270 3.626231 
1271 3.550027 
1272 3.657115 
1273 3.700690 
1274 3.650861 
1275 3.509207 
1276 3.463963 
1277 3.943906 
1278 3.493126 
1279 3.632034 
1280 3.560161 
1281 3.577390 
1282 3.749005 
1283 3.870777 
1284 3.914091 
1285 3.876503 
1286 3.605708 
1287 3.599428 
1288 3.655057 
1289 3.719913 
1290 3.839366 
1291 3.836425 
1292 3.713669 
1293 3.505639 
1294 3.668253 
1295 3.780245 
1296 3.726791 
1297 3.695813 
1298 3.882074 
1299 3.531420 
1300 3.713016 
1301 3.422486 
1302 3.547271 
1303 3.793961 
1304 3.704229 
1305 3.732980 
1306 3.751588 
1307 4.162968 
1308 3.749040 
1309 3.842273 
1310 3.777337 
1311 4.082415 
1312 3.565578 
1313 3.837125 
1314 3.951097 
1315 3.933491 
1316 3.743836 
1317 3.771165 
1318 3.753056 
1319 3.559207 
1320 3.719831 
1321 3.802977 
1322 3.560635 
1323 3.423590 
1324 3.615672 
1325 3.822773 
1326 3.665441 
1327 3.697569 
1328 3.514899 
1329 3.742951 
1330 3.627725 
1331 3.632216 
1332 3.321947 
1333 3.453525 
1334 3.495271 
1335 3.765846 
1336 3.135367 
1337 3.366160 
1338 3.607918 
1339 3.513954 
1340 3.445813 
1341 3.746192 
1342 3.598414 
1343 3.527627 
1344 3.772453 
1345 3.709734 
1346 3.532644 
1347 3.196067 
1348 3.171180 
1349 3.115520 
1350 3.597174 
1351 3.401699 
1352 3.542534 
1353 3.486204 
1354 3.275878 
1355 3.500147 
1356 3.789223 
1357 3.758941 
1358 3.252043 
1359 3.502607 
1360 3.780323 
1361 3.319689 
1362 3.822725 
1363 3.539342 
1364 3.290652 
1365 3.452001 
1366 3.778146 
1367 3.873507 
1368 3.530922 
1369 3.808803 
1370 3.946573 
1371 3.777027 
1372 3.719902 
1373 3.748109 
1374 3.649574 
1375 3.616313 
1376 3.960288 
1377 3.755133 
1378 3.802521 
1379 3.931918 
1380 3.752469 
1381 3.883579 
1382 3.705234 
1383 3.809012 
1384 3.888790 
1385 3.908222 
1386 3.981645 
1387 3.871682 
1388 3.895181 
1389 3.771999 
1390 3.858966 
1391 3.558856 
1392 3.822536 
1393 3.637605 
1394 3.335357 
1395 3.498799 
1396 3.380273 
1397 3.560919 
1398 3.515088 
1399 3.504337 
1400 3.402176 
1401 3.709919 
1402 3.410195 
1403 3.704100 
1404 3.645086 
1405 3.870873 
1406 3.966571 
1407 3.870626 
1408 3.603195 
1409 3.779993 
1410 3.858042 
1411 3.858451 
1412 3.844083 
1413 3.848257 
1414 3.914093 
1415 3.937679 
1416 3.796056 
1417 3.893531 
1418 3.802858 
1419 3.775360 
1420 3.779894 
1421 3.910815 
1422 3.959047 
1423 3.769118 
1424 3.602080 
1425 3.855678 
1426 3.602887 
1427 3.856591 
1428 3.774828 
1429 3.899846 
1430 3.969527 
1431 3.775912 
1432 3.713978 
1433 3.750821 
1434 3.633366 
1435 3.780878 
1436 3.718564 
1437 3.850911 
1438 3.636358 
1439 3.316519 
1440 3.841396 
1441 3.647867 
1442 3.574746 
1443 3.557305 
1444 3.702035 
1445 3.523607 
1446 3.502008 
1447 3.571527 
1448 3.475908 
1449 3.382804 
1450 3.650698 
1451 3.772702 
1452 3.517379 
1453 3.464358 
1454 3.792599 
1455 3.785478 
1456 3.589824 
1457 3.560109 
1458 3.619807 
1459 3.814268 
1460 3.704569 
1461 3.513880 
1462 3.533696 
1463 3.222489 
1464 3.874389 
1465 3.353070 
1466 3.508384 
1467 3.705665 
1468 3.612788 
1469 3.414960 
1470 3.808233 
1471 3.312772 
1472 3.744336 
1473 3.364512 
1474 3.349590 
1475 3.506302 
1476 3.600255 
1477 3.587212 
1478 3.950989 
1479 3.687063 
1480 3.571827 
1481 3.505329 
1482 3.445722 
1483 3.596274 
1484 3.400793 
1485 3.463171 
1486 3.297624 
1487 3.554582 
1488 3.977020 
1489 3.546363 
1490 3.789516 
1491 3.813556 
1492 3.803409 
1493 3.829912 
1494 3.740204 
1495 3.905239 
1496 3.714205 
1497 3.864066 
1498 3.661998 
1499 3.775720 
1500 3.709832 
1501 3.855160 
1502 3.606986 
1503 3.778684 
1504 4.082445 
1505 3.974533 
1506 3.966936 
1507 3.668704 
1508 3.728291 
1509 3.637716 
1510 3.824820 
1511 3.610114 
1512 3.805244 
1513 3.642416 
1514 3.748779 
1515 3.851372 
1516 3.645360 
1517 3.737276 
1518 3.693784 
1519 3.701328 
1520 3.604525 
1521 3.953709 
1522 3.763695 
1523 3.967460 
1524 3.714942 
1525 3.739801 
1526 3.798828 
1527 3.877890 
1528 3.960842 
1529 3.878808 
1530 3.883752 
1531 3.802090 
1532 3.738762 
1533 3.636911 
1534 3.996685 
1535 3.928224 
1536 3.904946 
1537 3.847713 
1538 3.689569 
1539 3.643619 
1540 3.772340 
1541 3.695934 
1542 3.895841 
1543 3.766916 
1544 3.758935 
1545 3.830607 
1546 3.729159 
1547 3.776384 
1548 3.813697 
1549 3.708489 
1550 3.988955 
1551 3.781589 
1552 3.726764 
1553 3.866158 
1554 3.728465 
1555 4.027896 
1556 3.880659 
1557 3.830160 
1558 3.802109 
1559 4.008804 
1560 3.776640 
1561 3.813731 
1562 3.756490 
1563 3.842432 
1564 3.819532 
1565 3.825988 
1566 3.693827 
1567 3.815663 
1568 3.800384 
1569 3.832794 
1570 3.724651 
1571 3.856639 
1572 3.729506 
1573 3.884170 
1574 3.820576 
1575 3.687889 
1576 3.778801 
1577 3.737411 
1578 3.833937 
1579 3.782470 
1580 3.858997 
1581 3.818362 
1582 3.825984 
1583 3.824600 
1584 3.914951 
1585 3.866128 
1586 3.755388 
1587 3.878907 
1588 3.762130 
1589 3.887921 
1590 3.900753 
1591 3.839148 
1592 3.775939 
1593 3.770172 
1594 3.924068 
1595 4.141533 
1596 3.886760 
1597 3.766758 
1598 3.860060 
1599 3.863264 
1600 3.871622 
1601 3.892226 
1602 3.725067 
1603 3.772428 
1604 3.740538 
1605 4.067323 
1606 3.810706 
1607 3.830784 
1608 3.758193 
1609 3.827004 
1610 3.745077 
1611 3.876705 
1612 3.707993 
1613 3.997061 
1614 3.929096 
1615 3.853632 
1616 3.747707 
1617 3.856242 
1618 3.971019 
1619 3.902841 
1620 3.721542 
1621 3.773258 
1622 3.968538 
1623 3.886534 
1624 3.735053 
1625 3.799763 
1626 3.748659 
1627 3.767546 
1628 3.826666 
1629 3.598583 
1630 3.782280 
1631 3.723665 
1632 3.796804 
1633 4.034073 
1634 3.821335 
1635 3.836540 
1636 3.920084 
1637 3.844575 
1638 3.739977 
1639 3.785462 
1640 3.740638 
1641 3.711699 
1642 4.124341 
1643 3.697807 
1644 3.801176 
1645 3.686234 
1646 3.669267 
1647 3.680262 
1648 3.923918 
1649 3.798966 
1650 3.813475 
1651 3.690051 
1652 4.010839 
1653 3.862972 
1654 3.553787 
1655 3.794387 
1656 3.842299 
1657 3.998857 
1658 3.704122 
1659 3.773125 
1660 3.842391 
1661 3.864061 
1662 3.847192 
1663 3.739282 
1664 3.878072 
1665 3.705547 
1666 3.792620 
1667 3.797950 
1668 3.830912 
1669 3.458282 
1670 3.827059 
1671 3.542009 
1672 3.586448 
1673 3.868938 
1674 3.642824 
1675 3.850266 
1676 3.865103 
1677 3.943989 
1678 3.811405 
1679 3.884090 
1680 3.807178 
1681 3.809402 
1682 3.778043 
1683 4.096446 
1684 4.091529 
1685 3.958800 
1686 3.947359 
1687 3.748621 
1688 3.824235 
1689 3.776527 
1690 3.749543 
1691 3.638336 
1692 3.775971 
1693 3.826447 
1694 3.804355 
1695 4.045322 
1696 3.713196 
1697 3.857442 
1698 3.727641 
1699 3.857429 
1700 3.760309 
1701 3.786803 
1702 3.859204 
1703 3.983996 
1704 3.801464 
1705 3.750392 
1706 3.607189 
1707 3.747547 
1708 3.850549 
1709 3.839523 
1710 3.796180 
1711 3.859371 
1712 3.788254 
1713 3.839549 
1714 3.810436 
1715 3.854575 
1716 3.717273 
1717 4.071620 
1718 3.797231 
1719 3.759283 
1720 3.540389 
1721 3.835217 
1722 3.704039 
1723 3.853605 
1724 3.799579 
1725 3.791538 
1726 3.706212 
1727 3.820942 
1728 4.005552 
1729 3.668841 
1730 3.929775 
1731 4.072335 
1732 3.791654 
1733 3.912199 
1734 3.845861 
1735 3.749703 
1736 3.796307 
1737 3.961781 
1738 3.794196 
1739 3.682212 
1740 3.786572 
1741 3.914385 
1742 3.827496 
1743 3.821286 
1744 3.723827 
1745 3.644037 
1746 3.684071 
1747 3.849726 
1748 3.782807 
1749 3.793456 
1750 3.885961 
1751 3.794935 
1752 3.680504 
1753 3.629578 
1754 3.742906 
1755 3.938075 
1756 3.819989 
1757 3.753269 
1758 3.684620 
1759 3.761021 
1760 3.690286 
1761 3.735316 
1762 3.913294 
1763 3.873864 
1764 3.888811 
1765 3.824003 
1766 3.689455 
1767 3.648351 
1768 3.862092 
1769 3.801701 
1770 3.849258 
1771 3.853243 
1772 3.856597 
1773 3.906394 
1774 3.718263 
1775 3.877875 
1776 3.948663 
1777 3.736130 
1778 3.852379 
1779 3.494578 
1780 3.762510 
1781 3.747530 
1782 3.850943 
1783 3.780045 
1784 3.780208 
1785 3.856844 
1786 3.878862 
1787 4.031370 
1788 3.931884 
1789 3.895797 
1790 3.825079 
1791 4.091339 
1792 3.911901 
1793 3.766288 
1794 3.775746 
1795 3.719245 
1796 3.808453 
1797 3.887024 
1798 3.857157 
1799 3.880660 
1800 3.685707 
1801 3.799694 
1802 3.864070 
1803 4.001140 
1804 3.700583 
1805 3.887354 
1806 3.898475 
1807 3.819390 
1808 4.015235 
1809 3.850402 
1810 3.641161 
1811 3.860743 
1812 3.865295 
1813 3.751675 
1814 3.819329 
1815 3.719606 
1816 3.922096 
1817 3.780990 
1818 4.039709 
1819 3.936922 
1820 3.842901 
1821 3.728991 
1822 3.875278 
1823 3.685492 
1824 3.814538 
1825 3.738794 
1826 3.679231 
1827 3.810857 
1828 3.992258 
1829 3.780394 
1830 3.871832 
1831 3.667254 
1832 3.823372 
1833 3.760857 
1834 3.782156 
1835 3.720242 
1836 3.904611 
1837 3.739489 
1838 3.849087 
1839 3.916764 
1840 4.052881 
1841 4.091883 
1842 3.869582 
1843 3.566222 
1844 3.842582 
1845 3.807127 
1846 3.773159 
1847 3.890083 
1848 3.769430 
1849 3.558583 
1850 3.831250 
1851 3.758361 
1852 3.937379 
1853 3.933908 
1854 3.843331 
1855 3.847461 
1856 3.727920 
1857 3.781061 
1858 3.668992 
1859 3.981905 
1860 3.631085 
1861 3.895326 
1862 3.818605 
1863 3.874727 
1864 3.756380 
1865 3.839711 
1866 3.835714 
1867 3.830101 
1868 3.779515 
1869 4.009549 
1870 4.023340 
1871 3.853719 
1872 3.902956 
1873 3.855333 
1874 3.948097 
1875 4.000354 
1876 3.890956 
1877 3.715937 
1878 4.066050 
1879 3.568374 
1880 3.995940 
1881 4.003307 
1882 3.911175 
1883 3.938226 
1884 3.925813 
1885 3.812053 
1886 3.646075 
1887 3.844212 
1888 3.918027 
1889 3.811580 
1890 3.767698 
1891 3.767365 
1892 3.667475 
1893 3.891192 
1894 3.818113 
1895 3.740139 
1896 3.855652 
1897 3.934733 
1898 3.844650 
1899 3.865941 
1900 3.760046 
1901 3.687849 
1902 3.856538 
1903 4.013856 
1904 3.791420 
1905 3.917258 
1906 3.835262 
1907 3.920255 
1908 4.055510 
1909 3.818625 
1910 3.656060 
1911 3.737128 
1912 3.672143 
1913 3.927021 
1914 3.949149 
1915 3.940668 
1916 3.692371 
1917 3.872346 
1918 3.931082 
1919 3.439113 
1920 3.869397 
1921 3.931684 
1922 3.817497 
1923 3.928205 
1924 3.826807 
1925 3.849841 
1926 3.827713 
1927 3.790388 
1928 3.817805 
1929 3.949502 
1930 3.829505 
1931 3.827148 
1932 3.783711 
1933 3.688836 
1934 3.804058 
1935 3.941650 
1936 3.822370 
1937 3.936192 
1938 3.913401 
1939 3.680520 
1940 3.915896 
1941 3.791409 
1942 3.871782 
1943 3.932657 
1944 3.972341 
1945 3.855787 
1946 3.741001 
1947 3.866963 
1948 3.788574 
1949 3.679564 
1950 3.811451 
1951 3.906026 
1952 3.780314 
1953 3.963493 
1954 3.745018 
1955 3.782957 
1956 3.733616 
1957 3.809160 
1958 3.945726 
1959 3.847908 
1960 3.841163 
1961 3.717991 
1962 3.757712 
1963 3.827575 
1964 4.038266 
1965 3.867393 
1966 3.879055 
1967 3.882210 
1968 3.689453 
1969 3.741044 
1970 3.733752 
1971 3.900788 
1972 3.915219 
1973 3.628665 
1974 3.630224 
1975 3.663865 
1976 3.515804 
1977 3.679279 
1978 3.841803 
1979 3.746146 
1980 3.729437 
1981 3.931475 
1982 3.758569 
1983 3.876316 
1984 3.721255 
1985 3.677002 
1986 3.800033 
1987 3.843554 
1988 3.759025 
1989 3.707958 
1990 3.810011 
1991 3.893283 
1992 3.847959 
1993 3.795428 
1994 3.982092 
1995 3.710725 
1996 3.862733 
1997 3.900542 
1998 3.797825 
1999 3.919073 
2000 3.903332 
2001 3.929661 
2002 3.726094 
2003 3.749492 
2004 3.923707 
2005 3.686812 
2006 3.820488 
2007 3.967067 
2008 3.915194 
2009 3.903065 
2010 3.631766 
2011 3.689383 
2012 3.909283 
2013 3.762689 
2014 3.722972 
2015 3.854501 
2016 3.932098 
2017 3.383599 
2018 3.845386 
2019 3.732596 
2020 3.575907 
2021 3.760323 
2022 3.854818 
2023 3.961963 
2024 3.825183 
2025 3.834470 
2026 3.870669 
2027 3.812943 
2028 3.817187 
2029 3.920727 
2030 3.694141 
2031 3.671821 
2032 3.847967 
2033 3.831689 
2034 3.422081 
2035 3.751094 
2036 3.863618 
2037 3.755821 
2038 3.885134 
2039 3.713945 
2040 3.743488 
2041 3.820634 
2042 3.762056 
2043 3.682584 
2044 3.746972 
2045 3.640973 
2046 3.881199 
2047 3.991918 
2048 3.818053 
2049 3.769340 
2050 3.853502 
2051 3.897005 
2052 3.843654 
2053 3.822937 
2054 3.636670 
2055 3.832134 
2056 4.004617 
2057 3.736133 
2058 3.938842 
2059 3.817294 
2060 3.858493 
2061 3.871823 
2062 3.743931 
2063 3.919537 
2064 3.624680 
2065 3.829407 
2066 4.074884 
2067 3.894082 
2068 3.941020 
2069 3.854303 
2070 3.986056 
2071 3.782079 
2072 3.923243 
2073 3.837747 
2074 4.053850 
2075 3.814390 
2076 3.938678 
2077 3.698626 
2078 3.957731 
2079 3.840022 
2080 3.929835 
2081 3.684121 
2082 3.635681 
2083 3.847871 
2084 3.751922 
2085 5.682815 
2086 5.975513 
2087 7.808712 
2088 8.889489 
2089 7.808122 
2090 7.178023 
2091 8.047783 
2092 7.761075 
2093 7.941931 
2094 8.379649 
2095 7.593813 
2096 8.791616 
2097 7.765697 
2098 8.700461 
2099 9.352379 
2100 8.568309 
2101 9.364294 
2102 8.192519 
2103 8.125582 
2104 8.261781 
2105 8.244971 
2106 9.369794 
2107 9.228432 
2108 9.344716 
2109 8.875415 
2110 9.316345 
2111 9.361328 
2112 9.616301 
2113 9.529552 
2114 9.831561 
2115 9.299888 
2116 8.769113 
2117 8.584187 
2118 8.681564 
2119 9.167356 
2120 9.731155 
2121 9.735166 
2122 9.728909 
2123 9.740684 
2124 9.963684 
2125 9.682560 
2126 9.648392 
2127 8.948247 
2128 9.305349 
2129 8.857478 
2130 9.494872 
2131 9.332211 
2132 9.724028 
2133 9.762755 
2134 9.282823 
2135 9.216184 
2136 8.307454 
2137 10.133515 
2138 8.599607 
2139 8.315641 
2140 9.316213 
2141 9.395430 
2142 8.968620 
2143 9.568662 
2144 8.359484 
2145 9.424189 
2146 9.673152 
2147 9.603079 
2148 8.594915 
2149 8.499065 
2150 9.241549 
2151 8.822694 
2152 8.425901 
2153 8.601148 
2154 9.020079 
2155 9.159140 
2156 9.082803 
2157 9.247758 
2158 9.921312 
2159 9.207835 
2160 9.428120 
2161 8.903098 
2162 8.793007 
2163 9.073582 
2164 9.012181 
2165 8.590844 
2166 8.715673 
2167 8.456650 
2168 8.331038 
2169 8.277981 
2170 9.087836 
2171 9.324677 
2172 7.442458 
2173 8.310680 
2174 7.931899 
2175 7.678816 
2176 7.353183 
2177 7.309068 
2178 7.759510 
2179 7.772507 
2180 7.394783 
2181 6.638920 
2182 9.311976 
2183 9.039511 
2184 9.431521 
2185 9.385746 
2186 9.220867 
2187 9.307284 
2188 9.499395 
2189 9.981850 
2190 9.696427 
2191 9.123161 
2192 9.388396 
2193 6.749299 
2194 8.739348 
2195 6.268342 
2196 8.712143 
2197 8.781860 
2198 9.045529 
2199 8.837804 
2200 8.584719 
2201 8.672509 
2202 8.616913 
2203 9.165954 
2204 9.389441 
2205 10.085923 
2206 8.389137 
2207 9.257934 
2208 9.811471 
2209 9.522934 
2210 8.804362 
2211 8.799377 
2212 8.595299 
2213 9.284599 
2214 9.281463 
2215 9.344254 
2216 8.213229 
2217 9.261908 
2218 8.416633 
2219 8.533455 
2220 8.817992 
2221 8.302955 
2222 9.927986 
2223 8.916029 
2224 9.303676 
2225 9.555003 
2226 8.827695 
2227 9.254293 
2228 10.051126 
2229 10.006845 
2230 9.749904 
2231 9.496860 
2232 9.033949 
2233 9.984702 
2234 9.458003 
2235 9.942498 
2236 9.263854 
2237 9.840590 
2238 9.554084 
2239 9.235908 
2240 9.435730 
2241 9.859996 
2242 9.494364 
2243 9.342231 
2244 9.245353 
2245 9.489073 
2246 9.928138 
2247 9.152939 
2248 9.554913 
2249 9.030776 
2250 9.717822 
2251 8.828403 
2252 9.952288 
2253 10.102891 
2254 9.620067 
2255 9.756227 
2256 8.026869 
2257 9.720685 
2258 8.597632 
2259 9.808865 
2260 9.409992 
2261 9.317802 
2262 9.729600 
2263 9.039446 
2264 9.679571 
2265 9.498480 
2266 10.106604 
2267 9.439560 
2268 9.723906 
2269 10.135047 
2270 9.436732 
2271 9.691196 
2272 9.485462 
2273 9.852437 
2274 9.106085 
2275 9.646739 
2276 10.301044 
2277 8.970403 
2278 9.695374 
2279 9.952653 
2280 9.830031 
2281 9.720430 
2282 9.469176 
2283 9.590864 
2284 9.053246 
2285 10.195902 
2286 9.314804 
2287 9.954416 
2288 9.702772 
2289 10.292039 
2290 9.190499 
2291 9.382796 
2292 8.365551 
2293 10.428114 
2294 9.354813 
2295 10.291566 
2296 9.378480 
2297 9.477247 
2298 9.779926 
2299 9.615414 
2300 9.452558 
2301 9.235908 
2302 9.351653 
2303 9.527388 
2304 9.699283 
2305 10.201400 
2306 9.670658 
2307 9.411345 
2308 9.063724 
2309 9.683932 
2310 9.295123 
2311 9.291464 
2312 9.130180 
2313 9.445507 
2314 9.496820 
2315 9.359301 
2316 9.324065 
2317 9.201979 
2318 9.415860 
2319 9.702648 
2320 9.084307 
2321 8.408598 
2322 8.782207 
2323 9.191634 
2324 8.080953 
2325 8.049680 
2326 9.645424 
2327 8.881456 
2328 8.606208 
2329 8.185367 
2330 8.952843 
2331 7.986012 
2332 8.995151 
2333 8.338695 
2334 9.110422 
2335 10.393893 
2336 9.423260 
2337 9.263790 
2338 10.703811 
2339 10.371757 
2340 10.079157 
2341 10.830750 
2342 11.454416 
2343 11.751209 
2344 10.203185 
2345 12.856232 
2346 12.970474 
2347 11.804045 
2348 12.152416 
2349 12.315502 
2350 12.359764 
2351 13.115924 
2352 12.449062 
2353 13.044123 
2354 13.134600 
2355 12.967186 
2356 12.562994 
2357 13.207347 
2358 13.619705 
2359 13.077663 
2360 13.254207 
2361 12.272090 
2362 12.831331 
2363 13.043723 
2364 12.965000 
2365 12.867575 
2366 15.317304 
2367 14.781980 
2368 13.571860 
2369 14.510223 
2370 14.759468 
2371 13.956659 
2372 14.590333 
2373 13.126076 
2374 13.414947 
2375 14.073803 
2376 14.658497 
2377 13.382927 
2378 12.207665 
2379 13.612012 
2380 12.959793 
2381 13.041971 
2382 14.170293 
2383 13.354275 
2384 13.009773 
2385 13.916483 
2386 12.778397 
2387 14.740572 
2388 16.363903 
2389 13.821371 
2390 13.632840 
2391 14.072412 
2392 14.534066 
2393 13.897999 
2394 12.977135 
2395 14.371139 
2396 13.499809 
2397 14.283591 
2398 14.833490 
2399 12.330786 
2400 13.548074 
2401 14.605542 
2402 16.696653 
2403 15.782108 
2404 15.841223 
2405 16.549992 
2406 15.883016 
2407 15.910375 
2408 16.429436 
2409 15.812607 
2410 16.858335 
2411 16.739862 
2412 14.720976 
2413 15.916879 
2414 15.479027 
2415 15.152845 
2416 15.587292 
2417 15.384583 
2418 15.958451 
2419 16.224558 
2420 14.949659 
2421 15.525327 
2422 17.288000 
2423 16.458885 
2424 15.705581 
2425 15.373595 
2426 15.961340 
2427 15.637620 
2428 16.063540 
2429 15.400182 
2430 15.266647 
2431 16.551422 
2432 16.435984 
2433 15.742146 
2434 16.354404 
2435 16.408169 
2436 16.809387 
2437 17.296570 
2438 17.148209 
2439 17.244473 
2440 16.435310 
2441 16.745884 
2442 16.140884 
2443 16.187574 
2444 15.566172 
2445 16.091688 
2446 16.908342 
2447 16.262001 
2448 16.423944 
2449 16.514713 
2450 16.857922 
2451 16.623463 
2452 15.840595 
2453 15.486428 
2454 16.543495 
2455 16.268503 
2456 16.333385 
2457 15.709322 
2458 15.761772 
2459 16.747929 
2460 16.215405 
2461 17.308304 
2462 17.427168 
2463 17.142519 
2464 16.153004 
2465 17.211733 
2466 16.769283 
2467 16.381790 
2468 17.023127 
2469 16.554205 
2470 16.031366 
2471 16.681461 
2472 16.304577 
2473 16.518400 
2474 18.153030 
2475 16.481678 
2476 15.616680 
2477 16.009098 
2478 15.774123 
2479 15.984653 
2480 16.586290 
2481 16.891933 
2482 16.779161 
2483 15.801526 
2484 15.893808 
2485 15.964437 
2486 16.418781 
2487 16.048359 
2488 16.482906 
2489 16.090590 
2490 18.038445 
2491 16.063116 
2492 16.959379 
2493 15.097346 
2494 16.926538 
2495 17.477785 
2496 17.042751 
2497 16.610054 
2498 16.420700 
2499 16.812546 
2500 15.910518 
2501 15.764922 
2502 15.697785 
2503 16.228846 
2504 15.679180 
2505 16.751291 
2506 16.366468 
2507 16.767859 
2508 17.219992 
2509 16.954493 
2510 16.899759 
2511 16.962536 
2512 17.508987 
2513 18.197334 
2514 17.589369 
2515 17.004446 
2516 16.217632 
2517 16.558237 
2518 16.673409 
2519 16.802610 
2520 17.048994 
2521 17.558754 
2522 17.445082 
2523 16.005152 
2524 15.256228 
2525 17.046919 
2526 15.759242 
2527 16.475464 
2528 16.877178 
2529 16.727821 
2530 16.892931 
2531 17.635805 
2532 18.463886 
2533 17.239819 
2534 17.955662 
2535 17.971663 
2536 17.222757 
2537 17.053553 
2538 17.956669 
2539 17.914368 
2540 18.916077 
2541 18.369600 
2542 19.239777 
2543 17.491295 
2544 18.649704 
2545 18.513411 
2546 18.710785 
2547 19.321272 
2548 19.158417 
2549 18.467960 
2550 19.362059 
2551 17.935946 
2552 17.899385 
2553 20.226933 
2554 19.364187 
2555 18.773323 
2556 19.318060 
2557 18.421682 
2558 18.496283 
2559 18.057705 
2560 18.530336 
2561 18.600302 
2562 18.890944 
2563 19.460258 
2564 19.149620 
2565 17.942091 
2566 18.606176 
2567 19.382469 
2568 19.094683 
2569 19.285395 
2570 19.026884 
2571 17.478680 
2572 18.122305 
2573 20.500153 
2574 19.450987 
2575 17.852234 
2576 17.764383 
2577 18.069111 
2578 20.450722 
2579 19.680401 
2580 20.342854 
2581 18.925369 
2582 18.541166 
2583 18.320658 
2584 19.564129 
2585 19.123159 
2586 18.584772 
2587 18.328205 
2588 17.945110 
2589 18.178534 
2590 18.034740 
2591 19.033762 
2592 18.673378 
2593 18.439997 
2594 19.233130 
2595 19.460087 
2596 18.850950 
2597 19.682074 
2598 19.067768 
2599 19.065145 
2600 18.866283 
2601 19.012161 
2602 18.376059 
2603 20.104179 
2604 18.690792 
2605 20.468649 
2606 19.592535 
2607 18.706528 
2608 19.848909 
2609 19.734364 
2610 18.270164 
2611 17.567917 
2612 17.726360 
2613 17.359608 
2614 19.913162 
2615 16.808285 
2616 17.436041 
2617 18.724382 
2618 18.105129 
2619 18.850935 
2620 20.223148 
2621 19.047050 
2622 17.310741 
2623 19.822638 
2624 20.932327 
2625 19.278864 
2626 20.237503 
2627 19.943560 
2628 18.840191 
2629 19.010138 
2630 18.753263 
2631 18.945967 
2632 19.115665 
2633 19.063177 
2634 18.644606 
2635 16.696062 
2636 18.420706 
2637 19.355558 
2638 17.975025 
2639 18.230135 
2640 18.415840 
2641 17.482037 
2642 17.399057 
2643 16.586998 
2644 17.878054 
2645 16.192366 
2646 16.314466 
2647 17.614244 
2648 16.513752 
2649 16.951523 
2650 16.018723 
2651 16.129391 
2652 17.237570 
2653 16.143873 
2654 16.929558 
2655 17.028748 
2656 16.909384 
2657 16.166990 
2658 16.030020 
2659 16.612879 
2660 16.575008 
2661 16.503693 
2662 16.514481 
2663 16.743752 
2664 16.088770 
2665 16.632851 
2666 17.170860 
2667 16.616785 
2668 16.153250 
2669 16.637354 
2670 17.349140 
2671 17.168192 
2672 16.840071 
2673 16.391348 
2674 16.362783 
2675 15.775686 
2676 17.088795 
2677 16.373913 
2678 16.438589 
2679 16.697557 
2680 15.782344 
2681 16.379456 
2682 15.381819 
2683 17.177315 
2684 17.407911 
2685 16.634203 
2686 18.075296 
2687 17.657969 
2688 18.090324 
2689 17.757000 
2690 17.465204 
2691 17.392969 
2692 16.244848 
2693 18.167128 
2694 18.812077 
2695 17.787516 
2696 17.233843 
2697 16.383368 
2698 17.453518 
2699 17.064964 
2700 19.724228 
2701 18.406588 
2702 17.581820 
2703 15.868407 
2704 17.849344 
2705 17.777002 
2706 18.003374 
2707 18.126385 
2708 17.080723 
2709 18.626583 
2710 19.255642 
2711 18.414942 
2712 17.347473 
2713 18.668186 
2714 17.090178 
2715 18.603346 
2716 19.622927 
2717 20.167870 
2718 19.396099 
2719 18.410465 
2720 17.824238 
2721 18.019690 
2722 18.434340 
2723 17.371252 
2724 18.159527 
2725 19.876459 
2726 18.575264 
2727 17.412506 
2728 17.944525 
2729 18.318399 
2730 17.494190 
2731 17.954988 
2732 17.387363 
2733 18.493687 
2734 18.589569 
2735 18.602770 
2736 18.603262 
2737 19.122564 
2738 18.791510 
2739 18.899883 
2740 18.600016 
2741 19.701033 
2742 18.316181 
2743 19.766609 
2744 19.853149 
2745 20.131281 
2746 18.337969 
2747 19.326490 
2748 18.040554 
2749 18.975914 
2750 18.490139 
2751 18.660259 
2752 18.490107 
2753 16.557652 
2754 16.545719 
2755 17.698832 
2756 16.848852 
2757 19.341803 
2758 19.037331 
2759 17.504761 
2760 19.884136 
2761 17.699213 
2762 17.601133 
2763 17.803598 
2764 19.499617 
2765 18.784418 
2766 18.258268 
2767 18.716274 
2768 19.695723 
2769 18.556896 
2770 18.290283 
2771 17.654568 
2772 17.424213 
2773 17.246313 
2774 17.085665 
2775 17.109871 
2776 17.614834 
2777 17.844452 
2778 18.310225 
2779 18.664497 
2780 17.423824 
2781 16.988264 
2782 18.064270 
2783 17.824436 
2784 18.226597 
2785 17.126625 
2786 17.483902 
2787 16.535799 
2788 18.123011 
2789 18.616035 
2790 17.455959 
2791 17.498711 
2792 18.452944 
2793 18.270206 
2794 17.840563 
2795 17.529213 
2796 17.785446 
2797 16.878761 
2798 18.861986 
2799 17.715620 
2800 17.833979 
2801 18.303408 
2802 17.535833 
2803 16.824533 
2804 17.695116 
2805 17.570395 
2806 16.379242 
2807 17.601902 
2808 17.638371 
2809 19.358971 
2810 17.711864 
2811 18.880804 
2812 17.675634 
2813 17.803070 
2814 16.813610 
2815 17.272102 
2816 18.086939 
2817 18.507858 
2818 17.666012 
2819 18.278902 
2820 18.761261 
2821 18.416103 
2822 18.098866 
2823 16.699587 
2824 18.154856 
2825 18.220436 
2826 17.834936 
2827 17.173281 
2828 17.799931 
2829 17.890345 
2830 18.122637 
2831 17.685192 
2832 17.701418 
2833 16.605911 
2834 16.198471 
2835 16.250866 
2836 16.529175 
2837 15.643038 
2838 15.580960 
2839 16.385363 
2840 15.852355 
2841 15.872917 
2842 16.173632 
2843 16.423691 
2844 15.649036 
2845 16.413223 
2846 17.135822 
2847 15.890394 
2848 16.652250 
2849 16.185471 
2850 17.517715 
2851 16.942780 
2852 16.500263 
2853 15.913540 
2854 16.591030 
2855 15.729919 
2856 17.094988 
2857 17.068087 
2858 15.917246 
2859 16.995632 
2860 15.878535 
2861 15.881452 
2862 16.187078 
2863 16.276562 
2864 17.022039 
2865 16.217554 
2866 16.033266 
2867 16.506737 
2868 17.266535 
2869 16.938377 
2870 17.333138 
2871 16.140579 
2872 15.881310 
2873 17.167053 
2874 17.452274 
2875 17.753189 
2876 16.412762 
2877 17.680536 
2878 16.984310 
2879 16.873014 
2880 17.041912 
2881 17.289957 
2882 16.118738 
2883 16.924065 
2884 16.392647 
2885 16.408216 
2886 17.356482 
2887 16.608793 
2888 17.347982 
2889 16.863504 
2890 17.832529 
2891 17.383497 
2892 16.287958 
2893 18.369667 
2894 18.689028 
2895 16.352751 
2896 17.067421 
2897 17.734806 
2898 18.364601 
2899 16.831974 
2900 17.065088 
2901 18.090084 
2902 16.545584 
2903 17.892075 
2904 18.104036 
2905 16.491909 
2906 17.149649 
2907 18.022532 
2908 18.410566 
2909 16.827763 
2910 17.843287 
2911 16.827461 
2912 15.545171 
2913 15.777781 
2914 15.613562 
2915 16.686613 
2916 16.035835 
2917 15.907353 
2918 17.707518 
2919 17.037634 
2920 16.666929 
2921 14.954836 
2922 16.076694 
2923 16.638426 
2924 17.096418 
2925 16.921791 
2926 16.646976 
2927 15.944312 
2928 16.472240 
2929 16.864655 
2930 16.224247 
2931 16.150204 
2932 15.774902 
2933 16.707146 
2934 16.513081 
2935 14.887464 
2936 16.212950 
2937 16.811266 
2938 15.306424 
2939 14.599328 
2940 16.088589 
2941 15.502500 
2942 16.297676 
2943 16.061621 
2944 16.419142 
2945 15.742934 
2946 15.973098 
2947 17.461967 
2948 17.616320 
2949 17.691614 
2950 16.204102 
2951 16.219006 
2952 16.628876 
2953 15.279401 
2954 16.623032 
2955 15.122578 
2956 16.843241 
2957 16.600693 
2958 16.291199 
2959 16.754555 
2960 16.947325 
2961 16.315529 
2962 16.532936 
2963 15.823399 
2964 16.548407 
2965 14.847680 
2966 15.631961 
2967 14.926715 
2968 16.254732 
2969 14.561480 
2970 15.516645 
2971 15.851307 
2972 15.506102 
2973 15.723845 
2974 15.334233 
2975 15.529390 
2976 16.580469 
2977 16.542690 
2978 16.352793 
2979 15.684651 
2980 15.894932 
2981 15.335653 
2982 14.713097 
2983 15.839930 
2984 15.811914 
2985 16.001919 
2986 15.993041 
2987 15.731885 
2988 16.623791 
2989 15.770466 
2990 15.698346 
2991 16.306908 
2992 16.690468 
2993 16.127871 
2994 16.762703 
2995 16.084269 
2996 15.921329 
2997 15.975629 
2998 16.050335 
2999 15.758171 
3000 15.811384 
3001 16.461382 
3002 17.212494 
3003 16.200756 
3004 16.849815 
3005 15.566197 
3006 16.125408 
3007 16.618366 
3008 16.344013 
3009 15.883121 
3010 15.972489 
3011 15.889189 
3012 15.713337 
3013 16.131342 
3014 16.275837 
3015 15.542415 
3016 15.357959 
3017 16.797644 
3018 15.513621 
3019 15.849756 
3020 16.093807 
3021 15.632828 
3022 16.510738 
3023 16.501202 
3024 16.265476 
3025 14.578741 
3026 16.435358 
3027 17.273163 
3028 15.700353 
3029 16.228123 
3030 15.497180 
3031 16.069717 
3032 15.865295 
3033 16.671272 
3034 15.724687 
3035 15.599232 
3036 15.717219 
3037 15.633558 
3038 14.657521 
3039 15.070413 
3040 15.292431 
3041 16.346476 
3042 17.020695 
3043 16.285521 
3044 15.300988 
3045 15.280819 
3046 15.499778 
3047 16.100239 
3048 15.791399 
3049 16.531609 
3050 16.087473 
3051 16.495621 
3052 15.883004 
3053 16.016077 
3054 16.227915 
3055 16.063063 
3056 16.806675 
3057 17.179964 
3058 15.821343 
3059 15.304913 
3060 15.473972 
3061 15.901947 
3062 16.658323 
3063 15.212964 
3064 15.576962 
3065 17.011587 
3066 15.728081 
3067 15.723510 
3068 15.701887 
3069 16.865267 
3070 15.773592 
3071 16.569921 
3072 15.828848 
3073 16.792566 
3074 16.926382 
3075 17.394642 
3076 15.876118 
3077 15.957485 
3078 16.816727 
3079 15.708551 
3080 16.300280 
3081 15.406696 
3082 16.496523 
3083 15.964704 
3084 16.213778 
3085 16.779028 
3086 16.934885 
3087 17.073206 
3088 16.578520 
3089 16.187805 
3090 15.961793 
3091 16.308258 
3092 17.206860 
3093 15.615361 
3094 17.395887 
3095 16.198185 
3096 15.595326 
3097 15.787306 
3098 15.354404 
3099 16.421560 
3100 16.420650 
3101 16.823946 
3102 17.201851 
3103 16.597136 
3104 17.392559 
3105 15.207340 
3106 17.443941 
3107 17.029951 
3108 16.477747 
3109 17.751690 
3110 17.284464 
3111 17.886803 
3112 17.484007 
3113 18.229132 
3114 17.925743 
3115 17.693733 
3116 17.465763 
3117 18.078613 
3118 17.117514 
3119 18.099791 
3120 17.410421 
3121 18.676283 
3122 18.070202 
3123 17.331423 
3124 16.596504 
3125 17.050238 
3126 15.450205 
3127 16.734730 
3128 16.961245 
3129 18.616161 
3130 16.406050 
3131 17.323717 
3132 16.462166 
3133 17.529575 
3134 19.038378 
3135 17.570301 
3136 17.549330 
3137 17.965515 
3138 17.974640 
3139 17.115770 
3140 17.609507 
3141 17.635851 
3142 17.463093 
3143 16.732115 
3144 18.099358 
3145 18.318293 
3146 17.640120 
3147 17.426725 
3148 17.308794 
3149 16.694107 
3150 17.328421 
3151 17.737040 
3152 17.937866 
3153 17.128582 
3154 16.348307 
3155 16.877087 
3156 16.483871 
3157 16.161736 
3158 17.305449 
3159 17.011478 
3160 16.367218 
3161 16.749866 
3162 16.203117 
3163 16.590822 
3164 16.063614 
3165 16.819387 
3166 16.509390 
3167 17.033466 
3168 16.447428 
3169 17.360987 
3170 15.955347 
3171 15.469810 
3172 16.038876 
3173 16.739479 
3174 16.752090 
3175 17.194742 
3176 16.745153 
3177 16.152571 
3178 16.935572 
3179 17.063820 
3180 16.924576 
3181 15.495469 
3182 16.378786 
3183 16.554167 
3184 16.934753 
3185 16.652349 
3186 16.733765 
3187 16.084478 
3188 16.970865 
3189 16.206970 
3190 16.263546 
3191 16.219530 
3192 16.303915 
3193 17.036163 
3194 16.138218 
3195 15.986207 
3196 14.733092 
3197 16.830597 
3198 15.489300 
3199 16.106964 
3200 17.645155 
3201 17.245106 
3202 16.562202 
3203 16.626614 
3204 17.326347 
3205 16.179977 
3206 18.010014 
3207 16.977592 
3208 16.033810 
3209 15.291865 
3210 16.673134 
3211 16.545284 
3212 16.240047 
3213 14.627897 
3214 15.448272 
3215 15.769393 
3216 14.541074 
3217 17.336937 
3218 15.363776 
3219 16.179504 
3220 16.165686 
3221 16.583920 
3222 17.078690 
3223 17.048759 
3224 16.107561 
3225 15.868525 
3226 15.248624 
3227 14.843099 
3228 14.448901 
3229 15.857932 
3230 16.103466 
3231 15.967620 
3232 16.414492 
3233 15.845123 
3234 15.295739 
3235 14.916523 
3236 15.741736 
3237 14.216965 
3238 15.917101 
3239 15.236876 
3240 16.280523 
3241 15.775671 
3242 15.555617 
3243 16.411671 
3244 16.850634 
3245 16.352077 
3246 16.294657 
3247 17.247536 
3248 14.502563 
3249 15.823857 
3250 17.050148 
3251 15.740373 
3252 16.389427 
3253 16.704594 
3254 15.275426 
3255 15.958338 
3256 16.951448 
3257 17.070070 
3258 15.658374 
3259 16.133791 
3260 14.262836 
3261 15.319753 
3262 14.082052 
3263 14.833162 
3264 14.868160 
3265 14.177794 
3266 14.883791 
3267 15.346622 
3268 15.152507 
3269 15.393588 
3270 15.216562 
3271 15.369205 
3272 14.979403 
3273 15.757336 
3274 14.364654 
3275 14.884296 
3276 14.277864 
3277 15.405837 
3278 14.910839 
3279 14.902724 
3280 14.921306 
3281 14.869683 
3282 14.665116 
3283 15.309798 
3284 15.241688 
3285 16.003277 
3286 15.262306 
3287 15.903132 
3288 15.522626 
3289 15.380106 
3290 15.732049 
3291 15.456210 
3292 14.048542 
3293 14.824532 
3294 15.077798 
3295 15.455489 
3296 14.619091 
3297 14.164804 
3298 16.556889 
3299 15.987942 
3300 15.730440 
3301 17.070984 
3302 15.608016 
3303 15.831809 
3304 15.882578 
3305 15.870723 
3306 15.017854 
3307 16.535126 
3308 15.213604 
3309 15.473150 
3310 16.627007 
3311 16.127869 
3312 15.878564 
3313 15.957618 
3314 15.561699 
3315 17.164627 
3316 16.151993 
3317 17.161165 
3318 15.837875 
3319 15.758409 
3320 15.998260 
3321 15.819959 
3322 15.492849 
3323 14.886483 
3324 15.808584 
3325 15.212805 
3326 15.292088 
3327 15.649659 
3328 15.280051 
3329 15.503021 
3330 16.191509 
3331 15.456224 
3332 15.609915 
3333 16.097271 
3334 15.999596 
3335 17.137262 
3336 16.201441 
3337 16.018686 
3338 16.734379 
3339 16.450949 
3340 16.853142 
3341 16.909428 
3342 16.031824 
3343 16.968184 
3344 16.194208 
3345 16.144482 
3346 15.397866 
3347 15.982260 
3348 15.693833 
3349 15.152220 
3350 16.339300 
3351 17.188419 
3352 15.990941 
3353 15.285266 
3354 16.031294 
3355 15.566478 
3356 17.131004 
3357 15.509040 
3358 16.142134 
3359 15.400109 
3360 15.615599 
3361 16.418873 
3362 15.654459 
3363 16.189167 
3364 15.604842 
3365 16.429440 
3366 16.105850 
3367 17.203966 
3368 15.874077 
3369 16.263231 
3370 17.179964 
3371 17.040396 
3372 18.466026 
3373 16.593582 
3374 16.927153 
3375 17.009445 
3376 16.233006 
3377 15.685842 
3378 17.492323 
3379 17.032236 
3380 16.508478 
3381 16.909681 
3382 16.225241 
3383 16.496557 
3384 15.871031 
3385 17.881062 
3386 16.233425 
3387 16.100103 
3388 16.300514 
3389 15.701500 
3390 16.583954 
3391 16.744871 
3392 16.015141 
3393 16.198364 
3394 15.911183 
3395 15.791301 
3396 16.020952 
3397 16.109962 
3398 16.616865 
3399 16.405880 
3400 16.150541 
3401 16.173050 
3402 17.353991 
3403 16.070965 
3404 16.154388 
3405 15.995414 
3406 16.032921 
3407 17.412270 
3408 15.158897 
3409 17.251490 
3410 16.520473 
3411 16.145699 
3412 15.703404 
3413 14.956606 
3414 15.737205 
3415 16.096151 
3416 16.354044 
3417 16.051350 
3418 16.837370 
3419 15.517923 
3420 15.408334 
3421 16.313160 
3422 16.223633 
3423 16.213747 
3424 17.389423 
3425 17.220558 
3426 16.669439 
3427 17.441898 
3428 17.507883 
3429 17.282249 
3430 17.453268 
3431 17.485493 
3432 16.562960 
3433 16.340788 
3434 18.092569 
3435 17.002462 
3436 16.686422 
3437 17.486233 
3438 17.220041 
3439 16.887671 
3440 17.025230 
3441 16.576313 
3442 16.940220 
3443 17.969517 
3444 16.302376 
3445 16.944288 
3446 17.133270 
3447 16.781010 
3448 17.928753 
3449 15.513000 
3450 17.010019 
3451 17.999710 
3452 15.592594 
3453 17.236055 
3454 16.408775 
3455 16.031704 
3456 17.694170 
3457 17.278803 
3458 16.639664 
3459 16.245457 
3460 16.391613 
3461 15.914282 
3462 16.746305 
3463 15.573309 
3464 16.459145 
3465 17.125486 
3466 17.091484 
3467 15.521436 
3468 16.420706 
3469 16.679438 
3470 17.132835 
3471 16.738804 
3472 16.285883 
3473 16.981016 
3474 16.421110 
3475 17.266706 
3476 16.363703 
3477 16.008787 
3478 15.986732 
3479 15.897596 
3480 16.584997 
3481 15.926895 
3482 16.427940 
3483 17.132771 
3484 16.289574 
3485 16.369736 
3486 15.706370 
3487 15.898989 
3488 16.101284 
3489 16.561968 
3490 16.342155 
3491 15.861144 
3492 16.341887 
3493 17.088062 
3494 15.454864 
3495 16.595778 
3496 15.524904 
3497 16.575624 
3498 15.832505 
3499 16.479019 
3500 16.304243 
3501 16.308949 
3502 16.032454 
3503 16.883200 
3504 16.969236 
3505 17.558729 
3506 17.128225 
3507 15.958390 
3508 15.671168 
3509 15.650870 
3510 15.391124 
3511 16.742744 
3512 17.747116 
3513 16.048470 
3514 16.437162 
3515 16.087711 
3516 15.921353 
3517 15.677000 
3518 15.973982 
3519 16.519253 
3520 17.180592 
3521 16.077406 
3522 15.575538 
3523 17.132729 
3524 15.809555 
3525 15.721769 
3526 16.741566 
3527 16.754618 
3528 15.005035 
3529 16.568901 
3530 15.647449 
3531 15.619053 
3532 16.500824 
3533 15.779489 
3534 16.083214 
3535 15.569297 
3536 16.027130 
3537 17.104765 
3538 18.533371 
3539 15.705956 
3540 15.870585 
3541 15.038179 
3542 16.652445 
3543 15.794829 
3544 16.360422 
3545 16.465122 
3546 17.132898 
3547 15.374741 
3548 16.358444 
3549 17.031363 
3550 16.709267 
3551 17.433283 
3552 17.157322 
3553 16.385319 
3554 14.913013 
3555 15.674457 
3556 15.766767 
3557 14.954597 
3558 16.323219 
3559 17.434275 
3560 15.356152 
3561 16.334311 
3562 15.655300 
3563 16.530628 
3564 14.982936 
3565 16.142611 
3566 15.603749 
3567 15.233206 
3568 15.877000 
3569 15.496758 
3570 15.930254 
3571 16.688595 
3572 15.742271 
3573 15.423133 
3574 16.042322 
3575 15.532640 
3576 15.102028 
3577 16.724871 
3578 17.670862 
3579 16.359104 
3580 16.385618 
3581 16.280846 
3582 14.687301 
3583 17.243650 
3584 15.610571 
3585 15.949102 
3586 15.409407 
3587 16.010927 
3588 16.548018 
3589 15.823055 
3590 16.047947 
3591 16.354248 
3592 16.528038 
3593 15.432877 
3594 16.171297 
3595 14.261858 
3596 13.339340 
3597 14.420989 
3598 13.937877 
3599 15.382017 
3600 16.687302 
3601 15.674365 
3602 15.189081 
3603 15.310563 
3604 16.378651 
3605 16.218538 
3606 16.430998 
3607 17.253233 
3608 17.376942 
3609 15.912949 
3610 16.189222 
3611 16.672987 
3612 16.092720 
3613 16.485256 
3614 17.011852 
3615 17.225975 
3616 18.010485 
3617 17.023500 
3618 16.879173 
3619 16.519194 
3620 17.255972 
3621 16.995499 
3622 15.694816 
3623 14.975435 
3624 15.861971 
3625 16.059425 
3626 15.445359 
3627 15.255471 
3628 15.775236 
3629 15.562716 
3630 15.787560 
3631 16.283743 
3632 15.810069 
3633 16.473850 
3634 16.541965 
3635 15.696918 
3636 14.759416 
3637 16.134165 
3638 15.972956 
3639 15.511725 
3640 15.754276 
3641 15.707777 
3642 15.562426 
3643 16.170837 
3644 15.581314 
3645 16.673496 
3646 15.487405 
3647 15.512498 
3648 17.100754 
3649 15.223023 
3650 14.941866 
3651 15.500958 
3652 16.579594 
3653 16.039692 
3654 15.867269 
3655 16.074303 
3656 16.152990 
3657 15.041714 
3658 15.898337 
3659 16.458628 
3660 16.202473 
3661 15.509606 
3662 15.621404 
3663 14.913566 
3664 16.915579 
3665 17.640621 
3666 17.826927 
3667 16.820200 
3668 18.182816 
3669 16.979366 
3670 17.699959 
3671 15.940581 
3672 16.639164 
3673 16.012730 
3674 16.906788 
3675 17.535482 
3676 15.965925 
3677 15.951907 
3678 16.639765 
3679 16.966244 
3680 17.303368 
3681 16.151381 
3682 16.592171 
3683 15.965511 
3684 17.089609 
3685 15.982833 
3686 17.176804 
3687 15.878828 
3688 17.206623 
3689 16.716196 
3690 15.962893 
3691 15.847782 
3692 16.231224 
3693 15.965223 
3694 16.083466 
3695 15.900940 
3696 16.384741 
3697 15.111262 
3698 17.260115 
3699 16.168459 
3700 18.777285 
3701 18.149893 
3702 16.691252 
3703 16.067642 
3704 15.860442 
3705 15.415130 
3706 15.799109 
3707 16.355623 
3708 16.717085 
3709 15.797334 
3710 14.916815 
3711 14.767334 
3712 14.743801 
3713 14.927629 
3714 14.434058 
3715 14.796390 
3716 14.708118 
3717 14.275532 
3718 16.572012 
3719 17.420940 
3720 17.048155 
3721 17.568336 
3722 14.901196 
3723 16.113789 
3724 15.723737 
3725 14.819276 
3726 15.919537 
3727 15.957244 
3728 15.175685 
3729 15.704053 
3730 16.051422 
3731 16.380270 
3732 16.070314 
3733 16.687067 
3734 15.999151 
3735 15.314943 
3736 16.437748 
3737 16.598373 
3738 15.806690 
3739 16.898697 
3740 17.020626 
3741 17.539045 
3742 15.616443 
3743 16.627293 
3744 15.661291 
3745 15.790020 
3746 16.862078 
3747 15.519143 
3748 15.794862 
3749 16.107534 
3750 15.346393 
3751 15.791065 
3752 15.153797 
3753 15.150769 
3754 15.025633 
3755 16.347574 
3756 15.770802 
3757 16.527576 
3758 15.188424 
3759 15.445804 
3760 16.082829 
3761 14.820174 
3762 15.925465 
3763 15.498637 
3764 15.082820 
3765 15.028094 
3766 15.739917 
3767 14.612646 
3768 15.837653 
3769 15.123060 
3770 15.640444 
3771 15.472862 
3772 15.497375 
3773 15.327629 
3774 15.033233 
3775 16.077650 
3776 15.536012 
3777 17.053120 
3778 16.835720 
3779 16.588486 
3780 15.019025 
3781 15.135784 
3782 15.846339 
3783 16.565342 
3784 16.393139 
3785 15.060255 
3786 15.645824 
3787 14.977498 
3788 14.643386 
3789 17.388622 
3790 15.529965 
3791 16.164341 
3792 16.761650 
3793 15.106627 
3794 16.111094 
3795 14.939372 
3796 15.349516 
3797 15.431051 
3798 16.061159 
3799 15.127391 
3800 16.696756 
3801 16.189095 
3802 15.452182 
3803 14.667048 
3804 16.711689 
3805 16.240271 
3806 15.222157 
3807 16.792984 
3808 15.350625 
3809 16.647490 
3810 14.917396 
3811 15.649454 
3812 15.829570 
3813 16.050211 
3814 15.299905 
3815 16.955139 
3816 15.274544 
3817 16.620363 
3818 15.045133 
3819 15.145735 
3820 16.057827 
3821 16.609604 
3822 15.709050 
3823 15.883668 
3824 16.398130 
3825 15.813416 
3826 16.079643 
3827 14.280498 
3828 15.036841 
3829 14.941426 
3830 16.137878 
3831 15.747851 
3832 15.933015 
3833 15.293310 
3834 15.762437 
3835 15.924129 
3836 15.389641 
3837 15.672720 
3838 15.564775 
3839 15.666729 
3840 15.930652 
3841 16.251493 
3842 14.559773 
3843 16.688074 
3844 16.687338 
3845 15.174390 
3846 16.999228 
3847 15.835582 
3848 15.566064 
3849 15.719722 
3850 16.136810 
3851 15.285928 
3852 16.485861 
3853 16.050325 
3854 15.948498 
3855 15.914431 
3856 15.711486 
3857 16.981047 
3858 15.709265 
3859 14.301941 
3860 16.635845 
3861 16.384510 
3862 15.937899 
3863 17.110022 
3864 16.338173 
3865 16.390657 
3866 15.694849 
3867 15.405872 
3868 15.803838 
3869 15.856374 
3870 15.771965 
3871 15.305467 
3872 16.395634 
3873 16.353737 
3874 15.216360 
3875 15.954520 
3876 16.721796 
3877 15.335513 
3878 16.591330 
3879 16.469168 
3880 16.402029 
3881 16.437227 
3882 14.976293 
3883 15.788609 
3884 15.833888 
3885 16.077335 
3886 15.469458 
3887 16.175217 
3888 15.706238 
3889 14.983839 
3890 14.541550 
3891 15.385093 
3892 14.633490 
3893 14.572980 
3894 15.241258 
3895 14.927121 
3896 15.755449 
3897 16.339970 
3898 16.336321 
3899 16.283682 
3900 17.803524 
3901 15.112966 
3902 16.277025 
3903 15.443972 
3904 14.839503 
3905 15.142053 
3906 15.737608 
3907 15.232080 
3908 15.854169 
3909 16.417715 
3910 15.524557 
3911 15.849524 
3912 15.830119 
3913 15.692188 
3914 15.360528 
3915 15.703451 
3916 15.709240 
3917 15.991678 
3918 15.377160 
3919 14.521157 
3920 15.670093 
3921 15.076817 
3922 14.583083 
3923 17.236389 
3924 15.867909 
3925 16.532539 
3926 15.652176 
3927 16.522898 
3928 14.789265 
3929 14.092544 
3930 14.609961 
3931 16.231842 
3932 15.786466 
3933 15.171586 
3934 15.738123 
3935 15.475157 
3936 15.925554 
3937 15.312664 
3938 16.063053 
3939 16.044523 
3940 15.536268 
3941 14.669482 
3942 16.309893 
3943 16.136435 
3944 16.845869 
3945 15.862179 
3946 15.218111 
3947 16.501348 
3948 15.980989 
3949 15.459573 
3950 15.032505 
3951 16.262535 
3952 16.832968 
3953 14.913130 
3954 16.873856 
3955 15.991014 
3956 16.672670 
3957 14.781487 
3958 15.248045 
3959 16.007812 
3960 15.968448 
3961 15.813703 
3962 15.004900 
3963 16.080828 
3964 15.004646 
3965 16.021605 
3966 15.412960 
3967 15.301793 
3968 14.945113 
3969 15.210421 
3970 15.419024 
3971 15.405715 
3972 15.082554 
3973 14.797948 
3974 15.336291 
3975 15.611922 
3976 15.751068 
3977 16.202303 
3978 16.853361 
3979 15.492496 
3980 15.553989 
3981 15.732518 
3982 15.936765 
3983 16.314322 
3984 16.063948 
3985 15.816290 
3986 15.608455 
3987 16.769501 
3988 16.911789 
3989 16.671694 
3990 16.537712 
3991 15.931138 
3992 15.786225 
3993 15.334728 
3994 15.857078 
3995 16.110241 
3996 15.804359 
3997 15.732003 
3998 16.631102 
3999 15.385902 
