# Supplementary material for: Design of buried charged networks in artificial proteins
Source: Nat Commun. 2021 Mar 25;12:1895. doi: 10.1038/s41467-021-21909-7 (PMC7994573; doi:10.1038/s41467-021-21909-7)
Supplement: Supplementary file 4 — Source Data [file 41467_2021_21909_MOESM4_ESM.zip › source_data_final_revised/SI3/d/pKa_degrado_K72E17.txt]

#FRAME	#GLU-17	#LYS-72
1	-6.9	19.7
2	-6.8	20.1
3	-2.6	18.3
4	-3.2	18.7
5	-0.8	18.1
6	0.3	15.3
7	-2.4	15.8
8	0.6	19.7
9	-4.8	19.9
10	-3.8	20.9
11	-2.4	18.2
12	-3.2	20.4
13	-3.2	14.9
14	-2.6	18.8
15	-1.0	15.2
16	-1.4	18.2
17	-1.1	16.4
18	-0.9	20.9
19	-2.1	21.0
20	-3.1	16.8
21	-0.7	17.5
22	-1.3	21.1
23	-3.6	21.6
24	-3.9	20.8
25	-3.5	21.2
26	-4.7	18.2
27	-4.1	17.1
28	-3.7	20.3
29	-3.7	20.7
30	-4.5	21.4
31	-4.5	16.5
32	-3.5	16.9
33	-3.8	17.3
34	-4.1	15.1
35	-5.3	19.3
36	-2.9	20.4
37	-1.4	17.3
38	-3.0	17.3
39	-2.2	16.6
40	-2.6	18.4
41	-2.3	17.2
42	-3.8	21.2
43	-3.4	17.1
44	-5.3	16.9
45	-4.4	16.7
46	-2.0	16.2
47	-4.7	19.4
48	-1.6	18.5
49	-2.0	20.8
50	-0.8	17.6
51	-2.3	18.0
52	-3.2	12.8
53	-0.8	18.6
54	-0.4	16.1
55	-2.8	16.7
56	-3.7	19.2
57	-1.2	17.4
58	-3.5	19.1
59	-0.8	18.2
60	-3.8	19.3
61	-4.3	17.7
62	-1.7	13.7
63	-3.3	17.4
64	-1.3	15.3
65	-0.8	17.9
66	-4.0	18.4
67	-2.6	19.4
68	-3.4	17.0
69	-2.9	20.6
70	-0.3	20.4
71	-3.7	20.5
72	-0.2	17.8
73	-2.4	19.2
74	-0.8	17.0
75	-3.3	16.2
76	-3.3	16.1
77	-0.4	14.7
78	-0.2	15.7
79	-2.4	14.0
80	-1.7	17.0
81	-0.1	16.7
82	-0.6	17.2
83	-1.2	17.1
84	-1.0	14.5
85	-0.6	14.8
86	0.1	16.2
87	1.4	15.7
88	-0.9	17.4
89	-1.1	17.7
90	-0.8	15.9
91	0.9	18.2
92	-0.4	16.0
93	-0.2	16.3
94	-1.5	14.9
95	-1.6	13.8
96	-0.9	14.1
97	-1.9	15.3
98	-1.0	15.8
99	-2.4	16.6
100	-0.3	15.4
101	0.8	15.3
102	0.6	15.1
103	-2.6	15.1
104	-0.5	16.4
105	1.4	15.4
106	-3.0	16.1
107	-1.3	17.7
108	-0.1	16.0
109	-2.4	17.1
110	-1.4	15.2
111	-1.6	17.2
112	-2.6	16.9
113	-4.4	17.3
114	-2.4	17.9
115	-4.5	13.5
116	1.1	15.3
117	-0.9	16.6
118	-3.2	17.0
119	-2.1	16.9
120	-2.9	17.8
121	-4.3	20.3
122	-1.1	15.3
123	0.7	15.4
124	0.1	13.7
125	-2.9	16.8
126	-2.4	15.6
127	-0.6	14.5
128	0.2	15.6
129	-0.1	17.8
130	-1.9	19.1
131	-4.6	18.6
132	-1.8	19.3
133	-0.4	15.9
134	-3.3	13.9
135	-0.5	13.9
136	-2.5	17.8
137	-0.8	13.7
138	-3.0	16.4
139	-1.8	13.6
140	-0.7	14.8
141	-2.0	18.1
142	-1.8	16.9
143	-0.3	15.4
144	-0.4	15.5
145	-3.4	16.2
146	0.2	17.1
147	-3.3	14.5
148	0.4	16.7
149	-1.5	19.5
150	-2.4	15.5
151	-0.7	14.9
152	-1.4	16.2
153	1.5	19.5
154	0.5	14.9
155	-1.8	17.9
156	-1.7	18.8
157	-2.1	18.8
158	-1.0	18.3
159	0.2	15.1
160	-1.3	15.9
161	-1.8	13.9
162	-1.4	17.1
163	-3.7	16.1
164	-3.9	18.3
165	-7.4	17.9
166	0.3	16.6
167	-1.8	17.5
168	-2.2	14.2
169	-1.8	17.1
170	-0.9	17.1
171	-4.1	17.0
172	-0.9	16.3
173	0.6	15.2
174	2.1	14.5
175	-0.2	15.2
176	-1.7	15.0
177	-3.8	18.3
178	-1.8	17.4
179	-1.4	19.0
180	-5.8	16.6
181	-1.9	16.1
182	-4.4	17.8
183	-3.6	17.4
184	-3.3	14.8
185	0.3	16.1
186	-1.5	14.9
187	-4.0	17.9
188	-1.8	17.1
189	-1.7	14.5
190	-0.7	16.6
191	-0.2	15.7
192	-0.6	18.8
193	-0.6	16.7
194	-2.0	16.8
195	-0.8	18.5
196	-0.1	17.3
197	-0.8	16.4
198	-1.6	18.0
199	-2.9	16.9
200	0.5	16.9
201	-0.3	18.2
202	2.3	14.9
203	-0.6	15.8
204	-0.2	19.3
205	-1.0	19.5
206	0.3	16.7
207	-0.1	18.1
208	-0.6	17.9
209	-2.0	13.8
210	-3.3	14.4
211	-2.9	16.4
212	-1.2	16.6
213	-1.4	15.7
214	-0.6	16.3
215	2.0	16.5
216	0.0	18.1
217	1.6	19.6
218	0.1	15.9
219	0.4	16.1
220	1.5	16.3
221	0.4	15.7
222	-0.2	14.7
223	-0.1	14.8
224	-4.1	15.3
225	1.1	14.8
226	-2.4	16.2
227	-2.4	13.4
228	-1.0	17.5
229	1.1	15.9
230	-0.2	13.1
231	0.5	14.2
232	0.6	16.5
233	-2.8	15.2
234	0.7	16.7
235	-0.3	13.3
236	0.4	16.0
237	-3.9	16.8
238	1.0	14.3
239	-0.9	15.6
240	2.3	0.6	6.5
241	0.9	15.5
242	0.6	17.0
243	1.1	14.8
244	-0.7	15.2
245	0.2	15.9
246	1.5	16.8
247	0.3	16.7
248	1.2	14.7
249	0.5	14.3
250	0.5	15.3
251	-0.4	15.4
252	1.4	16.5
253	-7.2	18.3
254	0.6	14.9
255	0.2	19.6
256	0.4	15.1
257	0.6	15.1
258	-1.2	12.2
259	0.3	16.4
260	0.7	14.5
261	0.8	16.2
262	-0.3	14.3
263	1.7	15.9
264	-3.1	16.7
265	0.7	16.2
266	-1.0	14.5
267	-0.6	14.2
268	-0.5	16.7
269	-0.0	14.9
270	0.6	17.3
271	0.4	16.6
272	-0.2	15.4
273	-1.7	15.7
274	-1.8	16.3
275	-4.1	20.0
276	-2.2	16.8
277	0.7	16.7
278	0.5	15.9
279	0.6	16.9
280	-3.8	18.1
281	-0.6	16.4
282	-0.8	15.6
283	-1.1	13.9
284	-3.9	18.5
285	-3.3	20.8
286	-3.8	18.6
287	-0.4	19.2
288	-0.7	17.2
289	-1.1	16.4
290	-1.5	17.7
291	-0.9	19.8
292	-2.4	17.9
293	-3.0	18.7
294	-4.3	16.9
295	-8.8	19.2
296	-1.5	16.1
297	-4.0	17.4
298	-0.9	17.8
299	0.7	15.2
300	-2.3	16.1
301	0.1	17.5
302	0.1	17.7
303	-1.8	17.7
304	-0.8	13.7
305	-3.9	14.3
306	-3.0	19.6
307	-2.5	17.6
308	-1.7	18.4
309	-1.3	17.4
310	-2.7	18.5
311	-3.0	18.6
312	-1.5	17.2
313	0.6	15.1
314	-1.5	17.3
315	-0.4	17.7
316	-1.5	16.5
317	-1.7	18.8
318	-1.6	22.8
319	-2.7	18.8
320	-2.2	18.3
321	-4.8	18.9
322	-1.2	17.4
323	-0.9	18.0
324	-2.0	18.8
325	-2.7	21.9
326	-4.6	20.1
327	-1.7	18.7
328	-2.3	17.5
329	-3.3	18.0
330	-1.3	18.6
331	-1.7	20.1
332	-1.8	16.2
333	-2.5	16.8
334	-3.4	15.2
335	-4.7	19.9
336	-2.8	18.2
337	-3.1	18.6
338	-4.1	16.7
339	-3.6	17.1
340	-2.5	17.4
341	-2.3	15.8
342	-5.4	18.8
343	-1.4	18.4
344	-3.8	21.8
345	-1.8	15.6
346	-2.7	16.5
347	-1.1	21.5
348	-2.8	16.2
349	-2.8	16.6
350	-4.8	17.4
351	-4.0	15.0
352	-2.7	18.2
353	-3.0	19.2
354	-3.1	16.5
355	-2.5	17.8
356	-2.0	18.7
357	-5.2	14.5
358	-0.1	16.6
359	-2.3	17.1
360	-3.0	15.9
361	-2.3	14.4
362	-1.2	17.9
363	-4.3	17.7
364	-3.7	18.5
365	-3.4	16.0
366	-1.6	17.3
367	-1.0	15.1
368	-2.4	18.3
369	-2.9	19.4
370	-4.7	19.5
371	-2.3	18.9
372	-3.9	19.7
373	-0.3	14.2
374	-1.0	19.3
375	-2.4	17.7
376	-1.6	19.0
377	-1.2	14.1
378	-2.0	17.1
379	-2.0	16.3
380	-4.5	17.0
381	-0.5	16.1
382	-4.9	16.9
383	-2.6	13.7
384	-4.6	15.6
385	0.9	15.4
386	0.2	16.1
387	-0.2	16.1
388	-2.0	17.2
389	-4.2	17.1
390	-1.2	16.5
391	-1.2	19.9
392	-4.8	15.9
393	-2.7	17.5
394	-2.2	15.9
395	-0.9	14.1
396	-0.8	16.6
397	-7.9	13.1
398	-6.4	13.4
399	-9.3	12.1
400	-9.1	12.4
401	-8.7	11.8
402	-1.7	18.5
403	-3.0	18.8
404	-1.4	16.9
405	-1.9	19.2
406	-3.9	15.8
407	-1.2	15.4
408	-3.4	16.0
409	-1.7	14.1
410	-1.6	17.3
411	-1.6	15.8
412	-2.5	17.1
413	0.7	16.8
414	-1.4	13.1
415	-2.6	18.2
416	-0.7	15.8
417	-1.9	18.8
418	-1.8	17.8
419	-1.4	19.1
420	-1.7	17.1
421	-0.7	16.7
422	-0.8	13.2
423	-2.3	16.4
424	-2.8	17.6
425	-2.6	17.6
426	-1.6	14.4
427	-0.7	14.4
428	-1.6	16.3
429	-0.0	16.8
430	-2.3	13.8
431	-1.9	15.6
432	-2.8	16.4
433	-0.6	15.4
434	-3.7	17.0
435	-0.5	17.8
436	-1.0	16.8
437	-2.1	17.4
438	0.4	16.3
439	-1.8	14.6
440	-1.2	17.5
441	-2.2	19.7
442	-1.7	15.2
443	-2.3	17.5
444	-2.4	15.5
445	-2.9	18.0
446	-0.6	15.0
447	-0.4	16.2
448	-1.4	17.1
449	-2.7	17.0
450	0.7	17.8
451	0.4	16.0
452	-0.9	15.8
453	-1.6	17.0
454	-0.4	17.7
455	-3.2	17.7
456	-1.9	14.7
457	-3.3	17.4
458	-1.8	16.6
459	-0.8	20.2
460	-2.6	16.8
461	0.2	15.1
462	-0.2	14.6
463	-2.1	18.7
464	-3.0	18.2
465	-4.5	17.8
466	-1.0	17.3
467	-0.7	17.8
468	-2.1	16.4
469	-0.7	14.3
470	-1.6	17.7
471	-1.2	13.2
472	-1.9	18.0
473	0.3	15.4
474	-0.5	15.0
475	-3.0	15.5
476	-1.9	17.5
477	-2.6	20.5
478	-0.9	20.0
479	-4.7	20.9
480	-4.5	21.8
481	-1.8	21.0
482	-3.2	20.8
483	-5.3	15.5
484	-1.5	16.8
485	-5.4	15.1
486	0.6	15.4
487	-1.0	16.5
488	-2.4	21.9
489	-1.3	21.4
490	-3.9	19.7
491	-1.6	15.3
492	-0.9	14.2
493	-1.3	16.4
494	0.3	17.9
495	-3.3	15.3
496	-1.8	15.6
497	-0.5	14.5
498	-1.7	15.5
499	1.0	14.7
500	-1.8	15.2
501	-0.8	15.9
502	-1.4	16.5
503	1.1	15.9
504	1.6	17.0
505	-0.9	16.7
506	-0.7	18.0
507	-1.4	16.2
508	1.2	15.3
509	-0.2	17.4
510	0.6	15.4
511	1.6	17.8
512	-1.9	15.4
513	-0.7	16.9
514	-0.1	15.7
515	0.3	15.5
516	0.4	17.3
517	-3.3	17.4
518	1.1	16.2
519	-0.1	15.7
520	0.7	15.9
521	-0.6	17.6
522	-1.0	17.5
523	-2.2	8.4
524	-1.7	10.5
525	-5.0	8.3
526	-1.0	9.2
527	-2.8	9.8
528	0.8	7.3	5.6
529	9.8	2.1	3.1
530	9.7	1.5	2.0
531	4.1	9.2	0.8
532	6.6	3.0	2.6
533	5.9	3.4	-1.0
534	9.1	2.0	4.2
535	-5.2	9.1
536	0.9	7.4	4.6
537	-2.4	8.9
538	0.6	8.4	5.2
539	-0.5	10.4
540	-1.3	9.5
541	-4.9	7.9
542	-0.3	10.5
543	-1.0	8.1
544	-0.7	8.4
545	-0.3	8.9
546	-0.1	10.7
547	0.3	8.3	6.6
548	0.3	8.3	5.6
549	0.8	8.7	6.2
550	-0.1	9.2
551	-0.4	10.3
552	-1.1	9.5
553	-1.2	9.1
554	-0.4	8.8
555	0.6	7.6	3.7
556	-0.7	8.9
557	9.0	4.9	2.3
558	6.7	8.2	2.5
559	6.7	9.8	0.6
560	9.2	3.9	1.0
561	4.5	7.5	7.6
562	9.1	1.8	1.2
563	7.7	1.5	1.3
564	7.7	0.7	3.6
565	10.5	2.5
566	10.3	2.6
567	5.7	2.3	1.4
568	8.7	2.1	0.5
569	8.7	1.0	3.4
570	7.7	1.3	4.5
571	7.0	2.6	1.1
572	7.1	2.8	1.5
573	8.5	2.7	1.0
574	10.2	7.2
575	8.5	1.5	-0.2
576	9.2	1.4	2.8
577	5.3	9.0	3.9
578	8.7	0.4	1.2
579	10.0	2.4
580	9.4	2.4	0.9
581	1.7	8.6	5.7
582	-0.9	8.4
583	-2.9	8.0
584	0.8	1.2	5.9
585	8.9	0.6	-1.4
586	8.6	2.5	-1.0
587	8.3	2.7	-1.0
588	6.9	5.8	0.9
589	6.6	11.5
590	6.6	12.6
591	8.1	12.1
592	5.4	10.8
593	6.5	11.1
594	8.8	12.0
595	5.5	11.3
596	7.6	11.1
597	6.5	9.2	2.3
598	6.9	9.8	1.4
599	5.5	12.0
600	6.7	12.9
601	6.3	15.0
602	6.1	12.2
603	6.5	14.3
604	5.6	9.4	3.6
605	6.1	12.2
606	5.8	10.7
607	7.4	10.5
608	7.4	12.5
609	6.2	11.2
610	6.5	12.2
611	5.3	14.1
612	6.5	12.5
613	5.5	11.7
614	7.8	13.3
615	5.4	18.6
616	5.7	18.0
617	6.6	15.6
618	6.2	15.5
619	4.9	14.4
620	4.7	18.5
621	6.6	19.3
622	5.4	18.8
623	6.4	18.8
624	7.3	20.2
625	5.8	19.3
626	2.1	19.4
627	6.7	19.2
628	8.3	16.5
629	6.4	14.7
630	8.7	11.8
631	6.0	13.4
632	6.2	10.2
633	6.0	11.3
634	7.7	16.7
635	6.8	14.2
636	6.0	14.0
637	5.2	14.9
638	5.9	15.7
639	5.7	14.4
640	6.4	13.7
641	5.5	14.7
642	5.2	15.4
643	5.5	13.6
644	5.3	18.1
645	6.6	16.4
646	6.0	15.2
647	5.6	14.3
648	6.5	13.5
649	6.5	15.2
650	6.2	14.4
651	6.4	13.3
652	5.6	13.6
653	4.3	14.7
654	7.4	14.6
655	6.7	16.0
656	5.9	13.7
657	5.3	15.0
658	6.3	15.4
659	6.0	15.1
660	4.7	14.4
661	5.2	14.5
662	5.9	19.3
663	7.8	17.4
664	3.8	18.2
665	4.1	18.9
666	6.1	20.0
667	5.5	18.4
668	6.0	19.8
669	5.2	18.7
670	5.8	23.1
671	6.3	21.9
672	7.0	20.5
673	5.7	21.5
674	6.7	19.9
675	6.6	20.7
676	4.0	16.7
677	6.2	14.2
678	6.6	16.1
679	6.7	15.0
680	6.7	14.8
681	6.5	15.1
682	7.0	15.8
683	8.0	15.7
684	7.6	12.9
685	6.8	17.4
686	7.0	15.8
687	6.0	15.3
688	7.8	14.1
689	4.8	16.8
690	8.0	18.7
691	6.4	15.2
692	8.5	13.8
693	9.2	15.0
694	6.1	18.0
695	6.6	15.9
696	8.0	18.2
697	7.5	18.6
698	5.9	17.5
699	5.0	16.8
700	6.4	16.8
701	6.6	16.4
702	8.4	15.9
703	6.9	14.7
704	7.3	16.1
705	6.2	14.6
706	5.6	14.7
707	6.8	12.0
708	6.2	14.4
709	6.6	14.8
710	4.2	13.9
711	7.7	11.6
712	6.3	13.3
713	5.9	12.9
714	6.7	13.3
715	5.0	11.9
716	5.9	13.2
717	4.6	13.5
718	5.8	13.3
719	7.0	12.4
720	8.2	11.6
721	3.0	13.2
722	4.5	12.1
723	5.6	12.7
724	4.8	13.1
725	5.7	11.7
726	5.2	12.8
727	5.7	11.8
728	6.6	12.7
729	3.6	11.7
730	5.7	13.3
731	5.3	12.1
732	6.2	13.2
733	5.3	12.8
734	6.6	11.7
735	5.8	11.6
736	5.7	12.6
737	4.6	11.8
738	6.1	11.8
739	5.6	12.2
740	5.2	12.6
741	2.7	13.0
742	2.2	14.8
743	5.6	13.6
744	3.4	14.3
745	2.9	13.5
746	2.8	13.5
747	3.9	13.9
748	4.9	13.2
749	5.7	12.7
750	3.1	12.4
751	7.7	12.9
752	6.7	12.3
753	5.4	12.2
754	4.9	13.6
755	6.5	13.1
756	6.6	12.6
757	5.2	12.0
758	6.5	14.2
759	7.0	12.6
760	6.1	12.2
761	4.0	12.6
762	6.8	13.4
763	6.2	11.9
764	6.2	12.6
765	6.0	14.6
766	6.3	13.8
767	5.4	13.2
768	7.0	12.8
769	6.7	15.5
770	5.2	12.8
771	1.2	12.3
772	4.8	14.2
773	6.3	12.9
774	5.5	13.4
775	6.3	13.5
776	6.3	12.9
777	5.7	12.2
778	6.4	12.5
779	7.7	12.7
780	6.6	13.9
781	6.9	12.7
782	4.5	14.4
783	6.0	14.3
784	5.3	14.9
785	5.7	14.2
786	6.2	13.6
787	5.5	12.9
788	4.6	14.3
789	5.0	11.7
790	5.5	14.1
791	5.9	12.6
792	7.5	13.7
793	8.0	14.1
794	6.1	15.3
795	6.0	13.0
796	5.6	12.8
797	6.0	13.7
798	1.9	14.0
799	2.5	13.4
800	-3.9	14.5
801	-2.9	12.6
802	-4.2	11.8
803	-6.5	14.6
804	-2.6	11.8
805	-2.9	13.0
806	4.8	11.7
807	0.9	14.1
808	-4.3	13.7
809	1.0	13.5
810	-3.8	14.1
811	2.4	12.4
812	0.1	12.4
813	-4.4	12.8
814	-5.5	13.0
815	-0.5	12.6
816	-4.2	13.1
817	-2.1	14.7
818	-4.1	12.4
819	-0.4	14.7
820	-2.0	13.5
821	-3.8	13.4
822	-3.1	13.3
823	-3.0	14.1
824	-3.5	14.4
825	-3.0	13.6
826	-2.7	13.8
827	-0.3	12.5
828	-3.2	14.7
829	-3.1	12.9
830	-1.0	13.8
831	-5.4	12.8
832	-4.8	12.3
833	-3.0	12.9
834	-1.7	13.9
835	-3.6	14.3
836	0.2	14.2
837	-2.2	13.3
838	-3.7	13.2
839	-4.6	12.1
840	2.6	13.7
841	-4.5	13.7
842	0.7	13.6
843	-0.7	12.5
844	-1.0	13.7
845	-3.4	12.9
846	-2.5	12.6
847	-4.0	12.3
848	-3.5	13.1
849	3.1	12.8
850	-5.0	14.0
851	2.7	13.5
852	-2.1	13.5
853	-5.0	13.7
854	-2.7	13.7
855	-1.3	14.3
856	-6.1	12.4
857	-3.9	12.9
858	-1.6	12.0
859	-2.0	13.7
860	-4.9	12.9
861	-0.5	10.7
862	-3.8	12.5
863	0.6	12.2
864	-7.4	13.0
865	-2.9	13.1
866	-4.2	12.9
867	-0.4	13.6
868	-2.8	13.2
869	-3.8	13.3
870	0.8	14.0
871	-5.3	13.3
872	-5.0	13.3
873	-4.1	13.1
874	-2.5	13.1
875	-4.9	13.8
876	-3.4	13.8
877	-3.9	13.7
878	-5.2	11.7
879	2.2	13.3
880	-7.0	12.5
881	-0.6	13.2
882	-4.3	13.7
883	-5.3	14.6
884	-1.1	12.1
885	-2.7	14.3
886	-2.9	13.3
887	-1.8	12.9
888	-6.9	12.3
889	-0.8	13.4
890	-4.0	13.8
891	-3.4	15.4
892	-4.6	14.0
893	-2.4	12.9
894	-3.6	14.1
895	-1.4	12.3
896	-2.5	12.6
897	-1.5	14.2
898	0.1	13.0
899	0.3	12.9
900	4.2	13.4
901	1.4	12.2
902	0.5	12.2
903	-2.3	12.2
904	-0.1	12.9
905	-3.0	12.7
906	-1.0	12.9
907	-1.1	14.1
908	-3.5	11.5
909	3.0	12.6
910	-1.2	12.4
911	0.9	13.9
912	-1.0	12.6
913	1.1	14.4
914	0.5	13.2
915	0.8	13.0
916	-2.9	13.4
917	-2.0	14.7
918	-1.4	14.4
919	-0.4	12.8
920	-2.1	13.3
921	-2.8	12.7
922	-4.8	12.9
923	-3.4	11.8
924	0.3	11.3
925	-0.6	11.8
926	-3.0	12.8
927	-4.3	14.1
928	0.1	12.5
929	1.2	12.9
930	3.3	12.4
931	-2.1	13.5
932	-0.7	13.0
933	-7.6	12.7
934	-3.6	13.6
935	2.8	12.5
936	-1.4	12.6
937	-0.5	13.8
938	-4.2	14.2
939	-3.8	12.5
940	-2.2	13.1
941	-3.5	12.7
942	-4.4	12.7
943	-0.4	12.9
944	4.0	14.5
945	0.2	14.7
946	3.0	13.6
947	3.3	13.9
948	-2.8	13.4
949	-1.7	14.0
950	3.0	13.2
951	-1.3	13.8
952	0.6	13.8
953	-3.5	14.0
954	1.6	14.0
955	-3.6	13.4
956	-4.3	13.6
957	-3.5	13.8
958	-0.9	13.5
959	1.4	13.0
960	0.3	13.5
961	1.9	13.8
962	0.7	13.3
963	0.8	13.1
964	-4.7	14.0
965	-3.1	13.6
966	-4.6	13.2
967	-4.8	12.7
968	0.7	14.3
969	-0.9	13.2
970	2.2	13.9
971	-4.1	13.7
972	-2.6	14.3
973	-3.5	14.1
974	-1.1	13.6
975	-7.0	13.3
976	-0.7	18.1
977	-4.8	13.2
978	-3.4	13.4
979	-4.3	13.4
980	-4.2	13.5
981	-4.2	13.5
982	-6.7	11.6
983	-4.4	11.7
984	-1.0	13.3
985	-3.1	13.2
986	-4.4	12.8
987	-3.5	13.8
988	-4.1	13.1
989	-1.8	13.2
990	-3.7	17.4
991	-0.8	13.0
992	-3.6	13.3
993	-3.1	13.5
994	-3.8	13.6
995	-4.6	14.2
996	-3.2	14.0
997	-2.2	13.7
998	-3.2	13.4
999	-2.3	14.0
1000	-2.9	14.0
