# Supplementary material for: Design of buried charged networks in artificial proteins
Source: Nat Commun. 2021 Mar 25;12:1895. doi: 10.1038/s41467-021-21909-7 (PMC7994573; doi:10.1038/s41467-021-21909-7)
Supplement: Supplementary file 4 — Source Data [file 41467_2021_21909_MOESM4_ESM.zip › source_data_final_revised/SI3/d/rmsd.txt]

Frame RMSD (A)
1 1.2485991716384888
2 1.7102805376052856
3 1.4341374635696411
4 1.4514610767364502
5 1.65302574634552
6 1.6813514232635498
7 1.7925394773483276
8 1.8534895181655884
9 1.8792003393173218
10 1.8040136098861694
11 1.6979442834854126
12 1.852380394935608
13 2.149959087371826
14 2.1918036937713623
15 2.0752720832824707
16 1.8175734281539917
17 2.0361695289611816
18 1.8964468240737915
19 2.0672194957733154
20 2.0129053592681885
21 2.005239486694336
22 1.9431262016296387
23 1.7848488092422485
24 1.9090334177017212
25 1.9896669387817383
26 2.0784270763397217
27 2.1519265174865723
28 2.0533971786499023
29 2.055668354034424
30 1.999613642692566
31 2.054744005203247
32 1.9884681701660156
33 1.9567350149154663
34 1.9744477272033691
35 2.033731698989868
36 2.2400667667388916
37 2.1177918910980225
38 2.3149445056915283
39 1.9876961708068848
40 2.008662223815918
41 2.00138258934021
42 2.0059380531311035
43 2.0980780124664307
44 1.9737530946731567
45 1.988996982574463
46 1.8876897096633911
47 1.9185984134674072
48 1.9601290225982666
49 1.9430367946624756
50 1.8728747367858887
51 2.006610155105591
52 2.019977569580078
53 1.9512460231781006
54 1.9708501100540161
55 2.0579607486724854
56 1.9130462408065796
57 1.9877347946166992
58 1.9944779872894287
59 1.9698396921157837
60 1.9891996383666992
61 1.9739623069763184
62 2.0858116149902344
63 2.139345169067383
64 2.128028392791748
65 2.2591543197631836
66 2.204864978790283
67 2.20440936088562
68 2.2223899364471436
69 2.204317569732666
70 2.205092668533325
71 2.169528007507324
72 2.361865997314453
73 2.2531235218048096
74 2.115452766418457
75 2.0971639156341553
76 2.0070273876190186
77 1.995967149734497
78 2.0931780338287354
79 2.0410139560699463
80 2.1374831199645996
81 2.116302490234375
82 2.1192820072174072
83 2.2995307445526123
84 2.3649919033050537
85 2.232626438140869
86 2.210803270339966
87 2.293926954269409
88 2.3249118328094482
89 2.4412729740142822
90 2.4299581050872803
91 2.2668285369873047
92 2.178063154220581
93 2.3269407749176025
94 2.2390482425689697
95 2.3109631538391113
96 2.2544424533843994
97 2.18229079246521
98 2.2375876903533936
99 2.2439749240875244
100 2.1375010013580322
101 2.2213621139526367
102 2.278841018676758
103 2.393397808074951
104 2.3125548362731934
105 2.2089319229125977
106 2.2182767391204834
107 2.252258777618408
108 2.4026105403900146
109 2.5344693660736084
110 2.251676082611084
111 2.241715431213379
112 2.3603100776672363
113 2.1694693565368652
114 2.1271846294403076
115 2.111119270324707
116 2.2289490699768066
117 2.034989356994629
118 2.2323484420776367
119 2.115572929382324
120 2.300924777984619
121 2.186199903488159
122 2.1169512271881104
123 2.203402042388916
124 2.2172505855560303
125 2.2901957035064697
126 2.251741886138916
127 2.206305980682373
128 2.1984307765960693
129 2.283454656600952
130 2.1595962047576904
131 2.234663486480713
132 2.2918238639831543
133 2.2710258960723877
134 2.167896270751953
135 2.253587245941162
136 2.2377490997314453
137 2.3269784450531006
138 2.3305823802948
139 2.133180856704712
140 2.147181272506714
141 2.1410152912139893
142 2.3069050312042236
143 2.187107563018799
144 2.29634428024292
145 2.1748220920562744
146 2.2747058868408203
147 2.194972276687622
148 2.245206117630005
149 2.290592670440674
150 2.2215359210968018
151 2.2492167949676514
152 2.295182466506958
153 2.289767026901245
154 2.228935718536377
155 2.2499682903289795
156 2.2225918769836426
157 2.3194780349731445
158 2.2983691692352295
159 2.16713809967041
160 2.385894298553467
161 2.3371920585632324
162 2.3017964363098145
163 2.346290349960327
164 2.3242549896240234
165 2.354231357574463
166 2.2412161827087402
167 2.4665420055389404
168 2.321683168411255
169 2.526325225830078
170 2.2675228118896484
171 2.4498181343078613
172 2.3628950119018555
173 2.3916401863098145
174 2.2896180152893066
175 2.4839589595794678
176 2.4637625217437744
177 2.2320423126220703
178 2.27815580368042
179 2.336805582046509
180 2.3532729148864746
181 2.450028896331787
182 2.4044272899627686
183 2.3960742950439453
184 2.459620237350464
185 2.338102102279663
186 2.472919464111328
187 2.4273345470428467
188 2.305532932281494
189 2.3214917182922363
190 2.239011526107788
191 2.3746793270111084
192 2.381984233856201
193 2.3347764015197754
194 2.4353272914886475
195 2.4211087226867676
196 2.3382503986358643
197 2.30696702003479
198 2.4750301837921143
199 2.4123659133911133
200 2.4552650451660156
201 2.3959999084472656
202 2.510577440261841
203 2.437835454940796
204 2.4609553813934326
205 2.4759926795959473
206 2.3868894577026367
207 2.2817864418029785
208 2.4342877864837646
209 2.3364098072052
210 2.436627149581909
211 2.4079699516296387
212 2.50685453414917
213 2.4078025817871094
214 2.436406373977661
215 2.3118233680725098
216 2.4244580268859863
217 2.481276750564575
218 2.4644877910614014
219 2.6347265243530273
220 2.5056304931640625
221 2.3544771671295166
222 2.495384931564331
223 2.355712652206421
224 2.5072438716888428
225 2.454157829284668
226 2.3811142444610596
227 2.5836639404296875
228 2.4460513591766357
229 2.4909772872924805
230 2.4315011501312256
231 2.465632438659668
232 2.399196147918701
233 2.2303547859191895
234 2.2984280586242676
235 2.357253313064575
236 2.437218189239502
237 2.4407668113708496
238 2.4922544956207275
239 2.5233631134033203
240 2.446072816848755
241 2.4834859371185303
242 2.534701108932495
243 2.454636573791504
244 2.5947649478912354
245 2.5662379264831543
246 2.4568119049072266
247 2.4799859523773193
248 2.397768497467041
249 2.4073245525360107
250 2.515606641769409
251 2.5530145168304443
252 2.371807813644409
253 2.421318769454956
254 2.4138777256011963
255 2.428145170211792
256 2.529226779937744
257 2.470545530319214
258 2.409268856048584
259 2.405529260635376
260 2.3549094200134277
261 2.319267511367798
262 2.396480083465576
263 2.3184027671813965
264 2.462179183959961
265 2.297347068786621
266 2.339653253555298
267 2.4159207344055176
268 2.3702569007873535
269 2.5412330627441406
270 2.606839656829834
271 2.650141716003418
272 2.553762435913086
273 2.5748167037963867
274 2.6472361087799072
275 2.54811429977417
276 2.5262560844421387
277 2.5112147331237793
278 2.513427734375
279 2.51468563079834
280 2.557767629623413
281 2.4988925457000732
282 2.584994316101074
283 2.6073148250579834
284 2.6674675941467285
285 2.5930209159851074
286 2.6181628704071045
287 2.4546849727630615
288 2.470534086227417
289 2.4790024757385254
290 2.630523443222046
291 2.5787410736083984
292 2.522145986557007
293 2.3894240856170654
294 2.352069616317749
295 2.418693780899048
296 2.2903146743774414
297 2.4012417793273926
298 2.3939428329467773
299 2.4386215209960938
300 2.369065523147583
301 2.3378336429595947
302 2.4544081687927246
303 2.420088529586792
304 2.390388011932373
305 2.4943768978118896
306 2.4754533767700195
307 2.466536045074463
308 2.3658037185668945
309 2.5940144062042236
310 2.5872461795806885
311 2.6718573570251465
312 2.492403745651245
313 2.4987733364105225
314 2.533021926879883
315 2.4755351543426514
316 2.5787160396575928
317 2.44038724899292
318 2.4340150356292725
319 2.445402145385742
320 2.329123020172119
321 2.373981237411499
322 2.4863860607147217
323 2.4639968872070313
324 2.3871078491210938
325 2.48667311668396
326 2.4290719032287598
327 2.458400011062622
328 2.4915106296539307
329 2.491788625717163
330 2.4569520950317383
331 2.45542311668396
332 2.6192030906677246
333 2.486581563949585
334 2.6289925575256348
335 2.679511070251465
336 2.6096649169921875
337 2.5263333320617676
338 2.545827865600586
339 2.8237977027893066
340 2.924715518951416
341 2.7029759883880615
342 2.886838674545288
343 2.7986602783203125
344 2.981682777404785
345 2.7850959300994873
346 2.596376657485962
347 2.643979787826538
348 2.509016752243042
349 2.5409860610961914
350 2.6873629093170166
351 2.562063694000244
352 2.5795700550079346
353 2.575697898864746
354 2.3767175674438477
355 2.4603230953216553
356 2.4832499027252197
357 2.538184404373169
358 2.571202516555786
359 2.4927468299865723
360 2.5214102268218994
361 2.486908197402954
362 2.66630220413208
363 2.5320465564727783
364 2.448160171508789
365 2.649825096130371
366 2.549611806869507
367 2.6037228107452393
368 2.698906898498535
369 2.508385181427002
370 2.320307970046997
371 2.652238130569458
372 2.4646334648132324
373 2.6101796627044678
374 2.7652926445007324
375 2.6819257736206055
376 2.851733922958374
377 2.941537618637085
378 2.7533679008483887
379 2.8477542400360107
380 2.576003313064575
381 2.630328416824341
382 2.8340179920196533
383 2.7493417263031006
384 2.541649341583252
385 2.455977201461792
386 2.618161916732788
387 2.5801889896392822
388 2.456878423690796
389 2.5049970149993896
390 2.3248066902160645
391 2.389714002609253
392 2.4062886238098145
393 2.4353091716766357
394 2.469639778137207
395 2.4632315635681152
396 2.447686195373535
397 2.4856069087982178
398 2.382586717605591
399 2.332801342010498
400 2.3824398517608643
401 2.4582149982452393
402 2.2553112506866455
403 2.2777516841888428
404 2.248504877090454
405 2.418767213821411
406 2.279696226119995
407 2.280937433242798
408 2.287787675857544
409 2.3309051990509033
410 2.3123116493225098
411 2.3063595294952393
412 2.2521185874938965
413 2.2924320697784424
414 2.1946239471435547
415 2.4262359142303467
416 2.2737910747528076
417 2.201258897781372
418 2.1153459548950195
419 2.280238389968872
420 2.329723834991455
421 2.281550168991089
422 2.3326833248138428
423 2.243443250656128
424 2.2350754737854004
425 2.3391435146331787
426 2.321082592010498
427 2.3733744621276855
428 2.3645830154418945
429 2.45843505859375
430 2.2767627239227295
431 2.4510700702667236
432 2.399334192276001
433 2.278642177581787
434 2.2790815830230713
435 2.2793374061584473
436 2.109403133392334
437 2.2435977458953857
438 2.4644148349761963
439 2.4184353351593018
440 2.271756887435913
441 2.3043651580810547
442 2.2917990684509277
443 2.3844003677368164
444 2.197187662124634
445 2.334887742996216
446 2.194519519805908
447 2.338317394256592
448 2.2757728099823
449 2.3260951042175293
450 2.3088080883026123
451 2.2993407249450684
452 2.35785174369812
453 2.263456344604492
454 2.211890459060669
455 2.236417770385742
456 2.282499313354492
457 2.252452850341797
458 2.197566509246826
459 2.1990582942962646
460 2.2269341945648193
461 2.3159358501434326
462 2.235673427581787
463 2.236525535583496
464 2.3382298946380615
465 2.1664695739746094
466 2.2392163276672363
467 2.176088333129883
468 2.3511171340942383
469 2.4623780250549316
470 2.359774112701416
471 2.3325836658477783
472 2.27534818649292
473 2.320716619491577
474 2.3854403495788574
475 2.2923593521118164
476 2.462768316268921
477 2.4277992248535156
478 2.4881606101989746
479 2.4242756366729736
480 2.3952629566192627
481 2.4854514598846436
482 2.2680156230926514
483 2.4711365699768066
484 2.392646312713623
485 2.504375457763672
486 2.414473295211792
487 2.4357423782348633
488 2.3467295169830322
489 2.481900453567505
490 2.429286003112793
491 2.504469394683838
492 2.298333168029785
493 2.2545809745788574
494 2.1773416996002197
495 2.3109822273254395
496 2.2026431560516357
497 2.307546377182007
498 2.1942505836486816
499 2.273198127746582
500 2.2730934619903564
501 2.3131983280181885
502 2.4426724910736084
503 2.357436418533325
504 2.313753604888916
505 2.255897283554077
506 2.248053550720215
507 2.213496446609497
508 2.391371488571167
509 2.477128744125366
510 2.3152167797088623
511 2.2323756217956543
512 2.319225311279297
513 2.353154182434082
514 2.147202730178833
515 2.224968194961548
516 2.3077001571655273
517 2.3562657833099365
518 2.2946343421936035
519 2.193547010421753
520 2.2959001064300537
521 2.1813101768493652
522 2.1788241863250732
523 2.265892744064331
524 2.3130385875701904
525 2.4093151092529297
526 2.3817522525787354
527 2.483973741531372
528 2.5573854446411133
529 2.7284679412841797
530 2.4063239097595215
531 2.39962100982666
532 2.4976696968078613
533 2.4657981395721436
534 2.639928102493286
535 2.6361348628997803
536 2.4173943996429443
537 2.3974344730377197
538 2.4921140670776367
539 2.532294511795044
540 2.50933575630188
541 2.526380777359009
542 2.399320602416992
543 2.5968306064605713
544 2.4238719940185547
545 2.3807284832000732
546 2.3866281509399414
547 2.362623691558838
548 2.438124656677246
549 2.3602707386016846
550 2.28867244720459
551 2.6865527629852295
552 2.703026294708252
553 2.675490379333496
554 2.6298892498016357
555 2.5507776737213135
556 2.3401875495910645
557 2.449958324432373
558 2.368525743484497
559 2.4504337310791016
560 2.489901065826416
561 2.486764907836914
562 2.7405855655670166
563 2.599169969558716
564 2.4404733180999756
565 2.364388942718506
566 2.593759536743164
567 2.4829587936401367
568 2.5328426361083984
569 2.6496195793151855
570 2.528667688369751
571 2.5186212062835693
572 2.3358588218688965
573 2.356351137161255
574 2.360435724258423
575 2.2231428623199463
576 2.4394261837005615
577 2.2205288410186768
578 2.298125982284546
579 2.2962076663970947
580 2.394190549850464
581 2.3979623317718506
582 2.2846484184265137
583 2.2689709663391113
584 2.2692861557006836
585 2.2020576000213623
586 2.2726528644561768
587 2.2148396968841553
588 2.2712883949279785
589 2.225645065307617
590 2.371080160140991
591 2.296483039855957
592 2.5024685859680176
593 2.3998749256134033
594 2.4513635635375977
595 2.4158458709716797
596 2.3183352947235107
597 2.2668850421905518
598 2.3236923217773438
599 2.3516294956207275
600 2.4827466011047363
601 2.3709425926208496
602 2.3765273094177246
603 2.4255027770996094
604 2.464465618133545
605 2.345332384109497
606 2.287959098815918
607 2.2493348121643066
608 2.3719260692596436
609 2.2168221473693848
610 2.2026777267456055
611 2.37371826171875
612 2.5153517723083496
613 2.381728410720825
614 2.3870437145233154
615 2.4967029094696045
616 2.412961006164551
617 2.5454719066619873
618 2.4447832107543945
619 2.3412864208221436
620 2.5266220569610596
621 2.3461828231811523
622 2.3147037029266357
623 2.2102644443511963
624 2.373703718185425
625 2.2706587314605713
626 2.4999775886535645
627 2.399909257888794
628 2.3093559741973877
629 2.340485095977783
630 2.328850507736206
631 2.315688371658325
632 2.327230215072632
633 2.3574419021606445
634 2.302020788192749
635 2.2926008701324463
636 2.3570594787597656
637 2.4416046142578125
638 2.2794721126556396
639 2.315829038619995
640 2.346874952316284
641 2.4757895469665527
642 2.177076816558838
643 2.369462251663208
644 2.2773687839508057
645 2.1140382289886475
646 2.327517032623291
647 2.429353952407837
648 2.4619836807250977
649 2.514888286590576
650 2.4992289543151855
651 2.5109782218933105
652 2.3098561763763428
653 2.4287962913513184
654 2.587850332260132
655 2.3794407844543457
656 2.3097198009490967
657 2.4585163593292236
658 2.4067330360412598
659 2.4855570793151855
660 2.51163387298584
661 2.5478014945983887
662 2.6906847953796387
663 2.5349385738372803
664 2.475691795349121
665 2.6252028942108154
666 2.4737162590026855
667 2.484846591949463
668 2.4328222274780273
669 2.5971226692199707
670 2.6222636699676514
671 2.4533677101135254
672 2.486407518386841
673 2.426344156265259
674 2.67987060546875
675 2.513908863067627
676 2.535884141921997
677 2.6448512077331543
678 2.5829577445983887
679 2.571777820587158
680 2.3659377098083496
681 2.462078332901001
682 2.4753434658050537
683 2.3363640308380127
684 2.362072229385376
685 2.2667105197906494
686 2.3665411472320557
687 2.3594884872436523
688 2.305119752883911
689 2.19443941116333
690 2.3994908332824707
691 2.4617550373077393
692 2.443326473236084
693 2.3935439586639404
694 2.185351610183716
695 2.261904001235962
696 2.2347941398620605
697 2.2089786529541016
698 2.289477825164795
699 2.4542183876037598
700 2.3755340576171875
701 2.227869987487793
702 2.166962146759033
703 2.4019060134887695
704 2.3047831058502197
705 2.218508243560791
706 2.617236614227295
707 2.3195314407348633
708 2.3352224826812744
709 2.4458343982696533
710 2.333253860473633
711 2.250138998031616
712 2.289301872253418
713 2.350497007369995
714 2.3660027980804443
715 2.4743905067443848
716 2.177016019821167
717 2.262197732925415
718 2.3671298027038574
719 2.3490896224975586
720 2.211716413497925
721 2.183014154434204
722 2.3349177837371826
723 2.3689258098602295
724 2.4916200637817383
725 2.4142963886260986
726 2.443711757659912
727 2.664491653442383
728 2.509105920791626
729 2.406952142715454
730 2.4286153316497803
731 2.5469272136688232
732 2.5110111236572266
733 2.5614066123962402
734 2.6723060607910156
735 2.567746639251709
736 2.639502763748169
737 2.5833356380462646
738 2.6812024116516113
739 2.8410260677337646
740 2.669191837310791
741 2.5531506538391113
742 2.6769003868103027
743 2.5989773273468018
744 2.6391713619232178
745 2.771890640258789
746 2.5765480995178223
747 2.553729772567749
748 2.6530842781066895
749 2.51078724861145
750 2.6422336101531982
751 2.536229133605957
752 2.735259771347046
753 2.7530791759490967
754 2.4125406742095947
755 2.5506293773651123
756 2.7466931343078613
757 2.6322379112243652
758 2.552922010421753
759 2.7185826301574707
760 2.630948305130005
761 2.591053009033203
762 2.5984342098236084
763 2.566157102584839
764 2.8923447132110596
765 2.7556443214416504
766 2.7448668479919434
767 2.6390347480773926
768 2.7679381370544434
769 2.689340353012085
770 2.836965560913086
771 2.7681474685668945
772 2.7860193252563477
773 2.7055001258850098
774 2.9086506366729736
775 2.851280927658081
776 2.8392088413238525
777 2.9132332801818848
778 2.9519996643066406
779 2.828049421310425
780 2.974761962890625
781 2.959017038345337
782 2.786911725997925
783 2.7750954627990723
784 2.7787647247314453
785 2.7802352905273438
786 2.7706146240234375
787 2.881488084793091
788 2.7926621437072754
789 2.840451240539551
790 2.7088489532470703
791 2.6989681720733643
792 2.699497938156128
793 2.805668592453003
794 2.7343897819519043
795 2.8902454376220703
796 2.6420280933380127
797 2.6032192707061768
798 2.8033199310302734
799 2.6459455490112305
800 2.5953006744384766
801 2.741910457611084
802 2.881960153579712
803 2.9446537494659424
804 2.7051453590393066
805 2.7250516414642334
806 2.7798337936401367
807 2.7983384132385254
808 2.7312920093536377
809 2.711886167526245
810 2.653043031692505
811 2.7752525806427
812 2.788311004638672
813 2.632607936859131
814 2.4332664012908936
815 2.4938526153564453
816 2.7477540969848633
817 2.755772590637207
818 2.629784107208252
819 2.7365024089813232
820 2.850090980529785
821 2.837320327758789
822 2.9730398654937744
823 2.7612712383270264
824 2.8185293674468994
825 2.872162342071533
826 2.67238187789917
827 2.6123313903808594
828 2.6057143211364746
829 2.8953945636749268
830 2.868602991104126
831 2.987579822540283
832 2.882808208465576
833 2.7264459133148193
834 2.7935123443603516
835 2.79500675201416
836 2.716693878173828
837 2.6483242511749268
838 2.8198704719543457
839 2.7161848545074463
840 2.652292251586914
841 2.6797757148742676
842 2.7243497371673584
843 2.4993557929992676
844 2.721259355545044
845 2.696284294128418
846 2.7102699279785156
847 2.751307964324951
848 3.0144150257110596
849 3.0708985328674316
850 3.0145297050476074
851 2.804389238357544
852 2.8004250526428223
853 2.89510440826416
854 2.858400821685791
855 2.9020512104034424
856 2.8803300857543945
857 2.8872711658477783
858 2.962634801864624
859 2.8706910610198975
860 2.8352584838867188
861 2.744800329208374
862 2.6695125102996826
863 2.8146557807922363
864 2.596439838409424
865 2.5905098915100098
866 2.644543170928955
867 2.77219820022583
868 2.7285947799682617
869 2.6717782020568848
870 2.6301889419555664
871 2.680964231491089
872 2.8819901943206787
873 2.856928825378418
874 2.832131862640381
875 2.7869536876678467
876 2.6136250495910645
877 2.6093363761901855
878 2.760673761367798
879 2.7136828899383545
880 2.775472640991211
881 2.7180607318878174
882 2.504373073577881
883 2.630866527557373
884 2.54470157623291
885 2.6956069469451904
886 2.833164691925049
887 2.579806327819824
888 2.821122407913208
889 2.580334424972534
890 2.501331329345703
891 2.6830332279205322
892 2.80143666267395
893 2.7851433753967285
894 2.6333160400390625
895 2.806241750717163
896 2.7534127235412598
897 2.768617630004883
898 2.719430923461914
899 2.558337450027466
900 2.5822534561157227
901 2.706052780151367
902 2.5123579502105713
903 2.673308849334717
904 2.48384952545166
905 2.557098627090454
906 2.550588846206665
907 2.497537612915039
908 2.609382152557373
909 2.7625062465667725
910 2.6623380184173584
911 2.688558340072632
912 2.7367868423461914
913 2.666372299194336
914 2.556180953979492
915 2.5695290565490723
916 2.571953058242798
917 2.6096277236938477
918 2.7110676765441895
919 2.659764289855957
920 2.7546510696411133
921 2.5840535163879395
922 2.4486334323883057
923 2.574573278427124
924 2.575634717941284
925 2.6846721172332764
926 2.6612141132354736
927 2.380908727645874
928 2.456876754760742
929 2.3998031616210938
930 2.43019700050354
931 2.2966575622558594
932 2.465172529220581
933 2.624310255050659
934 2.563533306121826
935 2.6599340438842773
936 2.7324206829071045
937 2.6902294158935547
938 2.7411510944366455
939 2.500708818435669
940 2.544541835784912
941 2.4864864349365234
942 2.492276668548584
943 2.50980544090271
944 2.694692611694336
945 2.712381362915039
946 2.5297954082489014
947 2.5452847480773926
948 2.6285436153411865
949 2.6685898303985596
950 2.6624109745025635
951 2.7135651111602783
952 2.721277952194214
953 2.9063327312469482
954 2.7636911869049072
955 2.8960163593292236
956 2.9181690216064453
957 2.7829790115356445
958 2.6590394973754883
959 2.5197970867156982
960 2.4853172302246094
961 2.700604200363159
962 2.6863434314727783
963 2.719255208969116
964 2.6446070671081543
965 2.4662303924560547
966 2.4822306632995605
967 2.586540460586548
968 2.4388530254364014
969 2.4038538932800293
970 2.4458603858947754
971 2.5418758392333984
972 2.4821832180023193
973 2.4033288955688477
974 2.388416051864624
975 2.5073885917663574
976 2.484160900115967
977 2.4250550270080566
978 2.4923455715179443
979 2.403945207595825
980 2.484961986541748
981 2.3821651935577393
982 2.6652841567993164
983 2.746215581893921
984 2.4667930603027344
985 2.6468939781188965
986 2.37545108795166
987 2.5820672512054443
988 2.7991409301757813
989 2.742943525314331
990 2.5923447608947754
991 2.642683506011963
992 2.5693893432617188
993 2.6393229961395264
994 2.8911173343658447
995 2.81992769241333
996 2.6778502464294434
997 2.632688045501709
998 2.5320255756378174
999 2.625239372253418
1000 2.5170540809631348
1001 2.50180721282959
1002 2.3773906230926514
1003 2.3673624992370605
1004 2.3414146900177
1005 2.602421998977661
1006 2.468674421310425
1007 2.6023385524749756
1008 2.519347667694092
1009 2.4285404682159424
1010 2.5369272232055664
1011 2.261032819747925
1012 2.279787302017212
1013 2.3783810138702393
1014 2.296790599822998
1015 2.4889168739318848
1016 2.638084650039673
1017 2.4777026176452637
1018 2.6926465034484863
1019 2.6190743446350098
1020 2.6172499656677246
1021 2.6768572330474854
1022 2.653409242630005
1023 2.5094175338745117
1024 2.7900383472442627
1025 2.596111536026001
1026 2.589019775390625
1027 2.5661137104034424
1028 2.5529685020446777
1029 2.6238369941711426
1030 2.6695282459259033
1031 2.5587260723114014
1032 2.407238483428955
1033 2.629067897796631
1034 2.523970365524292
1035 2.5904312133789063
1036 2.6244282722473145
1037 2.401989459991455
1038 2.6789944171905518
1039 2.5509839057922363
1040 2.5512654781341553
1041 2.87184476852417
1042 2.7206368446350098
1043 2.657489776611328
1044 2.561500310897827
1045 2.7274954319000244
1046 2.713914632797241
1047 2.7097702026367188
1048 2.524972915649414
1049 2.391390085220337
1050 2.3982601165771484
1051 2.4580554962158203
1052 2.431741237640381
1053 2.4066996574401855
1054 2.4206621646881104
1055 2.508453845977783
1056 2.4636244773864746
1057 2.387240409851074
1058 2.4097366333007813
1059 2.5471808910369873
1060 2.4828522205352783
1061 2.6096739768981934
1062 2.5107626914978027
1063 2.7090847492218018
1064 2.6977100372314453
1065 2.651080846786499
1066 2.456191301345825
1067 2.443912982940674
1068 2.493197202682495
1069 2.4842529296875
1070 2.5793263912200928
1071 2.4650542736053467
1072 2.4415652751922607
1073 2.3471786975860596
1074 2.244349479675293
1075 2.4294872283935547
1076 2.3488848209381104
1077 2.309962034225464
1078 2.2751588821411133
1079 2.2105560302734375
1080 2.3299965858459473
1081 2.5658516883850098
1082 2.271735191345215
1083 2.4436392784118652
1084 2.4547674655914307
1085 2.6226096153259277
1086 2.5748093128204346
1087 2.6464977264404297
1088 2.5254945755004883
1089 2.5658373832702637
1090 2.5357110500335693
1091 2.699544906616211
1092 2.4669229984283447
1093 2.769835948944092
1094 2.8350188732147217
1095 2.701995372772217
1096 2.527684450149536
1097 2.809823751449585
1098 2.7801074981689453
1099 2.844691753387451
1100 2.8589956760406494
1101 2.7988808155059814
1102 2.748812198638916
1103 3.022064208984375
1104 2.999755620956421
1105 2.8730313777923584
1106 2.8180947303771973
1107 2.7745985984802246
1108 2.697871446609497
1109 2.6815786361694336
1110 2.846755027770996
1111 2.9501614570617676
1112 2.7354538440704346
1113 2.7859010696411133
1114 2.5107498168945313
1115 2.7369799613952637
1116 2.9224801063537598
1117 2.9448537826538086
1118 2.9901020526885986
1119 3.0408008098602295
1120 3.0860326290130615
1121 3.0136704444885254
1122 3.2735683917999268
1123 2.7740001678466797
1124 3.028517484664917
1125 3.1020143032073975
1126 2.950767993927002
1127 2.9589176177978516
1128 3.0534911155700684
1129 3.2003161907196045
1130 3.0755555629730225
1131 2.9204766750335693
1132 3.5335144996643066
1133 3.3601739406585693
1134 3.4195098876953125
1135 3.3756980895996094
1136 3.1565606594085693
1137 3.481151580810547
1138 3.404050588607788
1139 3.309295415878296
1140 3.382605791091919
1141 3.261829376220703
1142 3.1848957538604736
1143 3.399130344390869
1144 3.3102447986602783
1145 3.1832292079925537
1146 3.1984245777130127
1147 3.2625865936279297
1148 3.30021595954895
1149 3.23199725151062
1150 3.3622796535491943
1151 3.2873785495758057
1152 3.140082836151123
1153 3.162853240966797
1154 2.9532063007354736
1155 3.2000269889831543
1156 3.2441442012786865
1157 3.1498355865478516
1158 3.1776528358459473
1159 3.1835014820098877
1160 3.412881374359131
1161 3.1096365451812744
1162 3.1395039558410645
1163 3.625288963317871
1164 3.1949708461761475
1165 3.3059275150299072
1166 3.251291036605835
1167 3.214164972305298
1168 3.3853299617767334
1169 3.134263515472412
1170 3.1242589950561523
1171 3.2398734092712402
1172 3.056994915008545
1173 3.268364191055298
1174 3.29229474067688
1175 3.551809549331665
1176 3.428422689437866
1177 3.155381917953491
1178 3.369922161102295
1179 3.0239429473876953
1180 3.0614941120147705
1181 3.2123754024505615
1182 2.932255983352661
1183 2.9610280990600586
1184 3.2723307609558105
1185 3.199122667312622
1186 2.92800235748291
1187 3.01220965385437
1188 3.030320644378662
1189 3.0966360569000244
1190 2.9219918251037598
1191 3.1625585556030273
1192 3.1250486373901367
1193 3.0789661407470703
1194 3.3452749252319336
1195 3.158557415008545
1196 3.2218737602233887
1197 3.2836287021636963
1198 2.968684434890747
1199 3.170485734939575
1200 3.3420748710632324
1201 3.059331178665161
1202 3.119901657104492
1203 3.1972403526306152
1204 3.166696548461914
1205 3.175987958908081
1206 3.071338653564453
1207 3.1136391162872314
1208 3.1081035137176514
1209 3.325404644012451
1210 3.2650132179260254
1211 3.1710705757141113
1212 3.187124252319336
1213 3.3715384006500244
1214 3.1704680919647217
1215 3.0440003871917725
1216 2.919365167617798
1217 3.186150312423706
1218 3.2994184494018555
1219 3.3286941051483154
1220 3.0671043395996094
1221 3.156916618347168
1222 2.9879276752471924
1223 2.9082183837890625
1224 3.2846438884735107
1225 3.3723678588867188
1226 2.9545938968658447
1227 3.161193370819092
1228 3.1743242740631104
1229 2.944643259048462
1230 3.1235857009887695
1231 3.21396541595459
1232 3.2117929458618164
1233 2.938678026199341
1234 2.9960176944732666
1235 2.9574625492095947
1236 3.0140328407287598
1237 3.060378074645996
1238 3.022592306137085
1239 3.085879325866699
1240 3.0954246520996094
1241 3.1965911388397217
1242 3.1160888671875
1243 3.3256447315216064
1244 2.95401930809021
1245 3.289227247238159
1246 3.22943377494812
1247 3.341317653656006
1248 3.2832894325256348
1249 3.2118618488311768
1250 3.0732500553131104
1251 3.163641929626465
1252 3.2549309730529785
1253 3.1846530437469482
1254 3.1685943603515625
1255 3.1276118755340576
1256 3.091627836227417
1257 3.0093326568603516
1258 3.0772929191589355
1259 3.1082541942596436
1260 3.126326322555542
1261 2.879794120788574
1262 3.069838762283325
1263 3.1065621376037598
1264 2.965994358062744
1265 3.0201478004455566
1266 2.9433271884918213
1267 2.90510892868042
1268 2.815340757369995
1269 3.0731234550476074
1270 2.92840313911438
1271 2.8269691467285156
1272 2.9750759601593018
1273 3.0189414024353027
1274 2.935847759246826
1275 3.12162446975708
1276 3.103484630584717
1277 3.145840644836426
1278 3.0223758220672607
1279 3.280869483947754
1280 3.3667068481445313
1281 3.049574136734009
1282 3.07705020904541
1283 3.078195810317993
1284 3.028122901916504
1285 3.1871297359466553
1286 3.097658634185791
1287 3.153038263320923
1288 3.0996503829956055
1289 3.153594493865967
1290 3.088397979736328
1291 2.98824143409729
1292 2.8778088092803955
1293 3.0647125244140625
1294 3.0634825229644775
1295 3.151254415512085
1296 3.091022253036499
1297 3.226346731185913
1298 3.055000066757202
1299 3.1351704597473145
1300 3.0594820976257324
1301 3.1773571968078613
1302 3.062938690185547
1303 3.207303762435913
1304 2.952791690826416
1305 2.967128038406372
1306 2.874955654144287
1307 2.8697049617767334
1308 2.9976587295532227
1309 3.0389513969421387
1310 2.866537570953369
1311 2.905587673187256
1312 2.951157808303833
1313 3.076467752456665
1314 3.042438507080078
1315 3.0568525791168213
1316 2.963697671890259
1317 3.017627477645874
1318 2.8910157680511475
1319 2.9476730823516846
1320 2.9828603267669678
1321 2.843003273010254
1322 2.859084367752075
1323 2.8983991146087646
1324 2.97420597076416
1325 2.80285906791687
1326 3.0560007095336914
1327 3.04101824760437
1328 2.986391067504883
1329 3.0133519172668457
1330 3.0219969749450684
1331 2.9448933601379395
1332 2.8181653022766113
1333 2.951378107070923
1334 2.8771426677703857
1335 2.9891045093536377
1336 3.1477115154266357
1337 3.026470184326172
1338 2.7332963943481445
1339 2.929616928100586
1340 2.8841540813446045
1341 2.8774850368499756
1342 2.8455910682678223
1343 2.8455088138580322
1344 2.8572957515716553
1345 2.9144444465637207
1346 3.0442492961883545
1347 2.9296021461486816
1348 2.8608782291412354
1349 2.9338061809539795
1350 2.8359930515289307
1351 2.818469524383545
1352 2.915252685546875
1353 2.846536874771118
1354 2.8669373989105225
1355 2.902555465698242
1356 2.9731338024139404
1357 2.8739471435546875
1358 2.887214183807373
1359 2.8422324657440186
1360 2.909944772720337
1361 2.799858570098877
1362 2.9235236644744873
1363 2.731221914291382
1364 2.984644651412964
1365 2.853567123413086
1366 2.783458948135376
1367 2.8481409549713135
1368 2.9006166458129883
1369 2.909742593765259
1370 2.7939722537994385
1371 2.9265944957733154
1372 3.0258500576019287
1373 2.74283766746521
1374 2.726144790649414
1375 2.70867657661438
1376 2.9426467418670654
1377 2.8720345497131348
1378 2.8800411224365234
1379 2.9529495239257813
1380 2.8605077266693115
1381 2.9207489490509033
1382 2.7802531719207764
1383 2.62382173538208
1384 2.659663677215576
1385 2.8339622020721436
1386 2.8760221004486084
1387 2.8168833255767822
1388 2.972578287124634
1389 2.8905022144317627
1390 3.0005555152893066
1391 2.8537001609802246
1392 2.7961087226867676
1393 3.0306396484375
1394 2.9663305282592773
1395 2.922438859939575
1396 3.1077919006347656
1397 2.8659355640411377
1398 3.166966199874878
1399 2.958824396133423
1400 2.983980894088745
1401 2.971991777420044
1402 2.8158020973205566
1403 2.7819321155548096
1404 2.7626588344573975
1405 2.915688991546631
1406 2.6486551761627197
1407 2.680637836456299
1408 2.70778489112854
1409 2.728308916091919
1410 2.6879241466522217
1411 2.6213340759277344
1412 2.740394115447998
1413 2.6138222217559814
1414 2.572783946990967
1415 2.678363084793091
1416 2.6132290363311768
1417 2.481532573699951
1418 2.700148344039917
1419 2.636763572692871
1420 2.8741517066955566
1421 2.9431817531585693
1422 2.9913413524627686
1423 2.852123737335205
1424 2.8530309200286865
1425 2.882849931716919
1426 2.979856491088867
1427 2.996886968612671
1428 2.6983964443206787
1429 2.7423617839813232
1430 2.7231831550598145
1431 2.8348612785339355
1432 2.7420756816864014
1433 2.784268617630005
1434 2.6650848388671875
1435 2.6556549072265625
1436 2.6977319717407227
1437 2.7610690593719482
1438 2.7581567764282227
1439 2.8829143047332764
1440 3.066387891769409
1441 3.0127036571502686
1442 2.832594394683838
1443 2.8984835147857666
1444 2.807050943374634
1445 2.9673080444335938
1446 2.8937199115753174
1447 2.89210844039917
1448 2.9506847858428955
1449 3.105431318283081
1450 2.8683536052703857
1451 3.083580493927002
1452 3.180959701538086
1453 2.9803552627563477
1454 2.9140219688415527
1455 2.8193681240081787
1456 3.025019645690918
1457 2.8185315132141113
1458 2.8151612281799316
1459 3.1269569396972656
1460 2.7155160903930664
1461 2.918311357498169
1462 2.9158546924591064
1463 3.0564639568328857
1464 2.9158530235290527
1465 2.9963467121124268
1466 3.109910726547241
1467 2.831136465072632
1468 2.8440234661102295
1469 3.1277015209198
1470 3.036879301071167
1471 3.1546716690063477
1472 3.0119574069976807
1473 2.937232255935669
1474 3.0171477794647217
1475 2.90685772895813
1476 2.960141181945801
1477 3.111518621444702
1478 2.9571621417999268
1479 2.8810248374938965
1480 2.942532539367676
1481 2.9614005088806152
1482 2.8053243160247803
1483 2.770716428756714
1484 2.8289899826049805
1485 2.991377592086792
1486 3.03884220123291
1487 3.2135510444641113
1488 3.114414691925049
1489 3.295297861099243
1490 3.0321011543273926
1491 2.966277599334717
1492 3.0809037685394287
1493 3.0900750160217285
1494 3.0817105770111084
1495 2.9463133811950684
1496 2.9380316734313965
1497 2.9464590549468994
1498 2.9742705821990967
1499 3.0930933952331543
1500 2.7899763584136963
1501 2.9554200172424316
1502 3.0396978855133057
1503 3.023820638656616
1504 3.0039522647857666
1505 3.13511061668396
1506 2.847055435180664
1507 3.05704927444458
1508 2.9949238300323486
1509 3.0038058757781982
1510 2.9503250122070313
1511 2.9219799041748047
1512 3.154917001724243
1513 3.0200295448303223
1514 3.0067496299743652
1515 3.018867015838623
1516 2.8109750747680664
1517 3.013187885284424
1518 2.976203203201294
1519 2.8994734287261963
1520 2.847820281982422
1521 3.073976516723633
1522 3.0868849754333496
1523 3.0249781608581543
1524 2.878019094467163
1525 2.984621286392212
1526 2.744708776473999
1527 2.8395941257476807
1528 2.9295780658721924
1529 2.972611427307129
1530 2.9426798820495605
1531 2.8662757873535156
1532 2.760986328125
1533 2.847905158996582
1534 2.647318124771118
1535 2.717252731323242
1536 2.6902520656585693
1537 2.805536985397339
1538 2.5419068336486816
1539 2.657656669616699
1540 2.504201889038086
1541 2.474360704421997
1542 2.6050422191619873
1543 2.6806821823120117
1544 2.7429616451263428
1545 2.7014641761779785
1546 2.6649904251098633
1547 2.7834577560424805
1548 2.685661554336548
1549 2.8094961643218994
1550 2.7800357341766357
1551 2.7358946800231934
1552 2.6756341457366943
1553 2.6291491985321045
1554 2.5936388969421387
1555 2.582516670227051
1556 2.6543350219726563
1557 2.6478586196899414
1558 2.648563861846924
1559 2.820572853088379
1560 2.7945804595947266
1561 2.8627636432647705
1562 2.709059953689575
1563 2.6915178298950195
1564 2.7835044860839844
1565 2.6007683277130127
1566 2.6079201698303223
1567 2.9245378971099854
1568 2.841283082962036
1569 2.9731905460357666
1570 2.9131219387054443
1571 2.7567317485809326
1572 2.782681941986084
1573 2.8872554302215576
1574 2.6310043334960938
1575 2.82673978805542
1576 2.707644462585449
1577 2.6575393676757813
1578 2.940847873687744
1579 3.0712344646453857
1580 2.8006749153137207
1581 2.8042099475860596
1582 2.9260969161987305
1583 2.9385337829589844
1584 2.9573748111724854
1585 2.967167854309082
1586 2.8871753215789795
1587 2.9910569190979004
1588 2.898117780685425
1589 2.7241787910461426
1590 2.850033760070801
1591 2.801774263381958
1592 2.686816453933716
1593 2.884237051010132
1594 2.8767974376678467
1595 2.8793318271636963
1596 2.826930046081543
1597 2.8119008541107178
1598 2.967848300933838
1599 3.2487573623657227
1600 2.9577865600585938
1601 3.148233413696289
1602 3.385377883911133
1603 3.2495317459106445
1604 3.373875856399536
1605 3.0836501121520996
1606 3.1566457748413086
1607 3.202976942062378
1608 2.9914543628692627
1609 3.317125082015991
1610 3.235225200653076
1611 3.1003756523132324
1612 3.064070701599121
1613 3.0446689128875732
1614 3.0221285820007324
1615 3.059138774871826
1616 3.01694393157959
1617 3.1282029151916504
1618 2.9129576683044434
1619 2.9610178470611572
1620 2.8158371448516846
1621 2.8572185039520264
1622 2.895179510116577
1623 2.856409788131714
1624 2.8843894004821777
1625 3.057600736618042
1626 3.0078306198120117
1627 3.0310323238372803
1628 2.9893810749053955
1629 2.8626785278320313
1630 2.9101810455322266
1631 2.977635383605957
1632 3.0282130241394043
1633 2.813040256500244
1634 2.9796605110168457
1635 2.9717721939086914
1636 2.8923165798187256
1637 2.992565870285034
1638 3.0849435329437256
1639 2.8824691772460938
1640 3.006169319152832
1641 3.0689423084259033
1642 2.915184736251831
1643 2.9809131622314453
1644 2.8217403888702393
1645 3.059889554977417
1646 2.6901040077209473
1647 2.8744699954986572
1648 2.768375873565674
1649 2.9196274280548096
1650 2.9459779262542725
1651 2.95246958732605
1652 2.8644535541534424
1653 2.8633880615234375
1654 2.9750120639801025
1655 3.0118496417999268
1656 3.039306879043579
1657 2.9697377681732178
1658 2.7767133712768555
1659 2.9413673877716064
1660 2.713101863861084
1661 2.8365187644958496
1662 2.9282851219177246
1663 2.8092727661132813
1664 2.8102800846099854
1665 2.7643041610717773
1666 2.803708076477051
1667 2.7129271030426025
1668 2.7467570304870605
1669 2.819723129272461
1670 2.9050498008728027
1671 2.653625965118408
1672 2.9282469749450684
1673 2.84991192817688
1674 3.06498646736145
1675 2.86220383644104
1676 2.70564603805542
1677 2.671079635620117
1678 2.9463071823120117
1679 2.9756405353546143
1680 2.75820255279541
1681 2.9930877685546875
1682 2.899955987930298
1683 2.8661704063415527
1684 2.8086445331573486
1685 2.7215232849121094
1686 2.7969765663146973
1687 2.7864747047424316
1688 2.8964104652404785
1689 2.742957830429077
1690 2.726005792617798
1691 2.7794387340545654
1692 2.6953747272491455
1693 2.7990894317626953
1694 2.7405025959014893
1695 2.7385504245758057
1696 2.854279041290283
1697 2.8603434562683105
1698 2.609811544418335
1699 2.9416561126708984
1700 2.9946448802948
1701 2.9078683853149414
1702 2.7886269092559814
1703 2.68011474609375
1704 2.8427929878234863
1705 3.0268030166625977
1706 3.039361000061035
1707 2.7510907649993896
1708 2.93168306350708
1709 2.9436113834381104
1710 2.673140525817871
1711 2.8672444820404053
1712 2.8885996341705322
1713 2.8075833320617676
1714 2.851189613342285
1715 2.8406896591186523
1716 2.896965742111206
1717 2.871818780899048
1718 2.6300292015075684
1719 2.8297297954559326
1720 2.9798312187194824
1721 2.7918663024902344
1722 2.9180209636688232
1723 2.8121955394744873
1724 2.8357889652252197
1725 2.840000629425049
1726 2.942408561706543
1727 2.724416494369507
1728 2.8896095752716064
1729 2.9864888191223145
1730 2.748396396636963
1731 2.7256290912628174
1732 2.918543577194214
1733 2.942898988723755
1734 2.8589425086975098
1735 2.9099113941192627
1736 2.872860908508301
1737 2.7612192630767822
1738 2.8305206298828125
1739 2.8117454051971436
1740 2.8122284412384033
1741 2.9084715843200684
1742 2.745636463165283
1743 2.8163061141967773
1744 2.8067209720611572
1745 2.8113198280334473
1746 2.8032655715942383
1747 2.7798640727996826
1748 2.8178904056549072
1749 2.5901732444763184
1750 2.6525487899780273
1751 2.6675548553466797
1752 2.6837666034698486
1753 2.658228874206543
1754 2.6306204795837402
1755 2.6741740703582764
1756 2.6612491607666016
1757 2.655184030532837
1758 2.714425802230835
1759 2.7539520263671875
1760 2.7389042377471924
1761 2.764240264892578
1762 2.8346424102783203
1763 2.623563051223755
1764 2.89520525932312
1765 2.9725825786590576
1766 2.823976993560791
1767 2.743884801864624
1768 2.748363494873047
1769 2.8585352897644043
1770 2.881204128265381
1771 3.031381130218506
1772 2.8179116249084473
1773 2.523491144180298
1774 2.5930356979370117
1775 2.550149440765381
1776 2.648314952850342
1777 2.807180166244507
1778 2.626671552658081
1779 2.8838114738464355
1780 2.675400733947754
1781 2.6939029693603516
1782 2.64985990524292
1783 2.775362491607666
1784 2.7012858390808105
1785 2.7689361572265625
1786 2.9738452434539795
1787 2.867877244949341
1788 2.8601443767547607
1789 2.7531535625457764
1790 2.8494672775268555
1791 2.64544939994812
1792 2.6093714237213135
1793 2.691814661026001
1794 2.625805377960205
1795 2.632443428039551
1796 2.782332420349121
1797 2.672811985015869
1798 2.635866403579712
1799 2.7336416244506836
1800 2.54660701751709
1801 2.739555835723877
1802 2.6280882358551025
1803 2.7316248416900635
1804 2.7440836429595947
1805 2.6730926036834717
1806 2.716050624847412
1807 2.904559850692749
1808 2.815931558609009
1809 2.931156873703003
1810 2.6819465160369873
1811 2.803037166595459
1812 2.7295093536376953
1813 2.5626964569091797
1814 2.7246792316436768
1815 2.7978923320770264
1816 2.847490072250366
1817 2.764763355255127
1818 3.0632641315460205
1819 2.830146074295044
1820 2.803424119949341
1821 2.655993938446045
1822 2.8442437648773193
1823 2.9705750942230225
1824 2.807809591293335
1825 2.889789581298828
1826 2.879761219024658
1827 2.9572622776031494
1828 2.737218141555786
1829 2.772914409637451
1830 2.6883771419525146
1831 2.5258829593658447
1832 2.7187600135803223
1833 2.7676708698272705
1834 2.8512754440307617
1835 2.8021368980407715
1836 2.956360101699829
1837 2.992246389389038
1838 2.9384145736694336
1839 2.7454113960266113
1840 2.8909573554992676
1841 2.8841135501861572
1842 3.06329345703125
1843 2.952157974243164
1844 2.819485902786255
1845 2.951875686645508
1846 2.9279301166534424
1847 2.8465445041656494
1848 2.7480528354644775
1849 2.958958148956299
1850 2.900425672531128
1851 2.687775135040283
1852 2.7861387729644775
1853 2.9142396450042725
1854 2.9748847484588623
1855 2.7534360885620117
1856 2.8616764545440674
1857 2.774782180786133
1858 2.758939027786255
1859 2.57037353515625
1860 2.6951980590820313
1861 2.584911346435547
1862 2.619560956954956
1863 2.687776565551758
1864 2.720606565475464
1865 2.660801887512207
1866 2.810253381729126
1867 2.5390498638153076
1868 2.5098745822906494
1869 2.595271587371826
1870 2.8268685340881348
1871 2.906255006790161
1872 2.7543463706970215
1873 2.737078905105591
1874 2.7151739597320557
1875 2.80694317817688
1876 2.7368712425231934
1877 2.7229719161987305
1878 2.6957223415374756
1879 2.9009454250335693
1880 3.01340913772583
1881 2.8207361698150635
1882 2.9946765899658203
1883 2.885172128677368
1884 2.9290220737457275
1885 2.988598585128784
1886 2.944016695022583
1887 2.874258041381836
1888 2.863206624984741
1889 3.025813579559326
1890 2.8556723594665527
1891 2.910043478012085
1892 2.9394850730895996
1893 2.9009344577789307
1894 2.976393938064575
1895 3.003079652786255
1896 2.9517922401428223
1897 2.7838447093963623
1898 2.8797073364257813
1899 2.8748466968536377
1900 2.954807996749878
1901 2.9661316871643066
1902 2.755180835723877
1903 2.875722646713257
1904 2.8488357067108154
1905 3.0305111408233643
1906 3.0160109996795654
1907 2.7127513885498047
1908 3.007232427597046
1909 3.0273165702819824
1910 2.989861249923706
1911 2.868043899536133
1912 3.0354394912719727
1913 3.053860664367676
1914 2.7963783740997314
1915 2.913944959640503
1916 2.99924898147583
1917 2.9614386558532715
1918 2.8952348232269287
1919 2.8862476348876953
1920 2.7990617752075195
1921 2.8714425563812256
1922 2.8761494159698486
1923 2.8721249103546143
1924 2.9518790245056152
1925 2.7312874794006348
1926 2.880474328994751
1927 2.764009714126587
1928 2.678250312805176
1929 2.6502764225006104
1930 2.654235601425171
1931 2.6663224697113037
1932 2.672102451324463
1933 2.7662899494171143
1934 2.6596384048461914
1935 2.814964532852173
1936 2.8336758613586426
1937 2.72745418548584
1938 2.6603057384490967
1939 2.496900796890259
1940 2.596707582473755
1941 2.697871685028076
1942 2.78155517578125
1943 2.8318774700164795
1944 2.7870805263519287
1945 2.6814327239990234
1946 2.811469078063965
1947 2.587596893310547
1948 2.6869070529937744
1949 2.8733088970184326
1950 2.8236165046691895
1951 2.7157201766967773
1952 2.630537748336792
1953 2.7629520893096924
1954 2.561904191970825
1955 2.63683819770813
1956 2.852579116821289
1957 2.7054667472839355
1958 2.793316602706909
1959 2.864032745361328
1960 3.0599937438964844
1961 2.6828925609588623
1962 2.672677993774414
1963 2.6556432247161865
1964 2.681701421737671
1965 2.974797248840332
1966 2.820918321609497
1967 2.871354818344116
1968 2.7006547451019287
1969 2.749765157699585
1970 2.977654457092285
1971 2.8510971069335938
1972 2.86286997795105
1973 2.9263503551483154
1974 2.934276819229126
1975 2.953852415084839
1976 3.195669651031494
1977 2.9470927715301514
1978 2.9948768615722656
1979 3.1058852672576904
1980 3.0430941581726074
1981 2.95560622215271
1982 3.0516676902770996
1983 3.0029592514038086
1984 2.7749457359313965
1985 2.953064203262329
1986 2.8163998126983643
1987 2.953489065170288
1988 2.916142463684082
1989 3.143641233444214
1990 2.831737995147705
1991 2.8975636959075928
1992 2.7881019115448
1993 2.961732864379883
1994 3.095611572265625
1995 3.0272138118743896
1996 3.0604515075683594
1997 3.042532205581665
1998 3.023286819458008
1999 2.9243922233581543
2000 3.1149532794952393
2001 2.9718832969665527
2002 2.950730800628662
2003 2.960034132003784
2004 2.985264301300049
2005 2.7586920261383057
2006 2.773268938064575
2007 2.940946578979492
2008 3.003321886062622
2009 3.01666522026062
2010 2.9095513820648193
2011 3.0566091537475586
2012 3.2638661861419678
2013 3.260211944580078
2014 3.337127923965454
2015 3.3529560565948486
2016 3.0546886920928955
2017 2.9140095710754395
2018 3.015591859817505
2019 3.0090346336364746
2020 3.070472002029419
2021 2.980803966522217
2022 2.9082884788513184
2023 3.1177773475646973
2024 3.0138792991638184
2025 2.803150177001953
2026 2.792825937271118
2027 2.9227442741394043
2028 2.851823568344116
2029 2.734605550765991
2030 2.9817750453948975
2031 2.809509038925171
2032 2.841740608215332
2033 2.7889723777770996
2034 2.998727321624756
2035 2.8171541690826416
2036 2.653027296066284
2037 2.7209949493408203
2038 2.880674362182617
2039 2.808190107345581
2040 2.834775686264038
2041 2.7787742614746094
2042 2.8939874172210693
2043 2.917923927307129
2044 2.8568994998931885
2045 3.1128454208374023
2046 2.962405204772949
2047 2.9719936847686768
2048 2.912024974822998
2049 2.9192252159118652
2050 2.7359368801116943
2051 2.7093007564544678
2052 2.6628012657165527
2053 2.755929470062256
2054 2.7945713996887207
2055 2.703794479370117
2056 2.702575922012329
2057 2.6443979740142822
2058 2.7048544883728027
2059 2.699580669403076
2060 2.861772298812866
2061 2.909904956817627
2062 2.993147611618042
2063 2.8650245666503906
2064 2.748612403869629
2065 2.6424508094787598
2066 2.7111716270446777
2067 2.931915521621704
2068 2.7854480743408203
2069 2.794292449951172
2070 2.7377212047576904
2071 2.7251484394073486
2072 3.0338571071624756
2073 2.834986925125122
2074 2.7936289310455322
2075 2.9721415042877197
2076 2.9863648414611816
2077 2.8757190704345703
2078 2.7866692543029785
2079 2.9338860511779785
2080 2.8207459449768066
2081 2.7046823501586914
2082 2.9325716495513916
2083 2.8414931297302246
2084 2.892174243927002
2085 2.792020082473755
2086 2.8821678161621094
2087 2.8484692573547363
2088 3.0825998783111572
2089 2.881808042526245
2090 2.7805159091949463
2091 2.7239701747894287
2092 2.7161929607391357
2093 2.6790549755096436
2094 2.5639562606811523
2095 2.772073984146118
2096 2.859560489654541
2097 2.7414562702178955
2098 2.7782044410705566
2099 2.9418017864227295
2100 2.8816399574279785
2101 2.9816629886627197
2102 2.950796127319336
2103 3.0661988258361816
2104 2.9212119579315186
2105 2.9004342555999756
2106 2.775723457336426
2107 2.783942222595215
2108 2.888542890548706
2109 2.907970905303955
2110 2.8150815963745117
2111 2.7944834232330322
2112 2.808335065841675
2113 2.734553575515747
2114 2.678192138671875
2115 2.7227883338928223
2116 2.7306435108184814
2117 2.7798702716827393
2118 2.841381788253784
2119 2.7930805683135986
2120 2.831430435180664
2121 2.8336193561553955
2122 2.790771961212158
2123 2.86567759513855
2124 2.815704822540283
2125 2.849163293838501
2126 2.7102222442626953
2127 2.6410253047943115
2128 2.552811861038208
2129 2.7661588191986084
2130 2.711522340774536
2131 2.8872742652893066
2132 2.8249311447143555
2133 2.954392194747925
2134 2.72853422164917
2135 2.685142993927002
2136 2.898965358734131
2137 2.987793445587158
2138 2.792431592941284
2139 2.7488901615142822
2140 2.8651673793792725
2141 2.6882331371307373
2142 2.925604820251465
2143 2.8201818466186523
2144 2.842083215713501
2145 2.9450137615203857
2146 2.7541797161102295
2147 2.890698194503784
2148 2.8488316535949707
2149 2.9065933227539063
2150 2.8789563179016113
2151 2.9492743015289307
2152 3.0601954460144043
2153 3.036371946334839
2154 3.088827133178711
2155 3.0308539867401123
2156 3.0038905143737793
2157 2.9945292472839355
2158 3.140559196472168
2159 3.0228943824768066
2160 3.1257026195526123
2161 3.0791265964508057
2162 3.06520414352417
2163 3.0349035263061523
2164 3.0385379791259766
2165 2.964050531387329
2166 3.1595840454101563
2167 3.064457893371582
2168 3.0137314796447754
2169 2.799370765686035
2170 2.8834633827209473
2171 2.926776647567749
2172 2.87782621383667
2173 2.6674444675445557
2174 2.935840129852295
2175 2.8189828395843506
2176 2.8529422283172607
2177 2.839529275894165
2178 2.9660120010375977
2179 2.84360671043396
2180 2.7809221744537354
2181 2.8859012126922607
2182 2.7725670337677
2183 3.088006019592285
2184 2.8595800399780273
2185 2.736999273300171
2186 2.67877197265625
2187 2.959057569503784
2188 2.823047399520874
2189 2.8381547927856445
2190 2.914904832839966
2191 2.853912353515625
2192 2.877690076828003
2193 2.8418822288513184
2194 3.00195050239563
2195 3.0696892738342285
2196 2.9165573120117188
2197 2.8761940002441406
2198 2.9084527492523193
2199 2.8484487533569336
2200 2.865448236465454
2201 2.69439697265625
2202 2.7220027446746826
2203 2.720651149749756
2204 2.7960259914398193
2205 2.7449190616607666
2206 2.788357973098755
2207 2.8330533504486084
2208 2.79962158203125
2209 2.7935078144073486
2210 2.9601528644561768
2211 3.002617359161377
2212 2.9752445220947266
2213 2.930171489715576
2214 2.858910083770752
2215 2.75246000289917
2216 2.6076009273529053
2217 2.710371971130371
2218 2.7756659984588623
2219 2.8040573596954346
2220 2.797785758972168
2221 2.9085657596588135
2222 2.8652069568634033
2223 2.955986738204956
2224 2.989485502243042
2225 2.96539306640625
2226 2.917464256286621
2227 2.8985016345977783
2228 2.8368539810180664
2229 2.8905434608459473
2230 2.7747905254364014
2231 2.919174909591675
2232 3.1101601123809814
2233 2.792917490005493
2234 2.7810702323913574
2235 2.7983763217926025
2236 2.6788899898529053
2237 2.7218539714813232
2238 2.9544131755828857
2239 2.670680522918701
2240 2.782548189163208
2241 2.957486867904663
2242 2.8565988540649414
2243 2.866276741027832
2244 2.7320570945739746
2245 2.965547561645508
2246 3.083707809448242
2247 2.7585511207580566
2248 2.8056275844573975
2249 2.801706314086914
2250 2.90317702293396
2251 2.726438045501709
2252 2.7286126613616943
2253 2.8071963787078857
2254 2.6015286445617676
2255 2.7121081352233887
2256 2.664311408996582
2257 2.6326346397399902
2258 2.7025909423828125
2259 2.5765414237976074
2260 2.7006711959838867
2261 2.629436731338501
2262 2.667386293411255
2263 2.6235666275024414
2264 2.5901710987091064
2265 2.625993013381958
2266 2.791485548019409
2267 2.7584543228149414
2268 2.7264761924743652
2269 2.9270424842834473
2270 2.719341278076172
2271 2.829935312271118
2272 2.7996017932891846
2273 2.8094022274017334
2274 2.9092071056365967
2275 2.7135581970214844
2276 2.797156810760498
2277 2.669193983078003
2278 2.7835090160369873
2279 2.698803186416626
2280 2.7140772342681885
2281 2.707343816757202
2282 2.824039936065674
2283 2.760042905807495
2284 2.63283634185791
2285 2.8695383071899414
2286 2.6419413089752197
2287 2.684516668319702
2288 2.792846918106079
2289 2.740333318710327
2290 2.6548843383789063
2291 2.7616047859191895
2292 2.768259286880493
2293 2.6763315200805664
2294 2.642578601837158
2295 2.6457343101501465
2296 2.6084721088409424
2297 2.5496649742126465
2298 2.5877885818481445
2299 2.732243061065674
2300 2.578768491744995
2301 2.6230435371398926
2302 2.6201913356781006
2303 2.632587432861328
2304 2.4621381759643555
2305 2.6625514030456543
2306 2.7025113105773926
2307 2.7778890132904053
2308 2.7005691528320313
2309 2.8947458267211914
2310 2.9892921447753906
2311 2.8337552547454834
2312 2.7380409240722656
2313 2.7440061569213867
2314 2.77150297164917
2315 2.680584192276001
2316 2.77205753326416
2317 2.688857316970825
2318 2.5360848903656006
2319 2.84167742729187
2320 2.705899953842163
2321 2.780681610107422
2322 2.9954991340637207
2323 2.86102557182312
2324 2.8221280574798584
2325 2.943105936050415
2326 2.86944842338562
2327 3.0272064208984375
2328 2.8336691856384277
2329 2.6375930309295654
2330 2.8481030464172363
2331 2.735456705093384
2332 2.7746975421905518
2333 2.985947847366333
2334 2.7283666133880615
2335 2.8959431648254395
2336 2.942094564437866
2337 2.849257230758667
2338 2.7806832790374756
2339 2.78452467918396
2340 2.875380754470825
2341 2.773286819458008
2342 3.025874614715576
2343 3.3314743041992188
2344 3.1569130420684814
2345 3.581024646759033
2346 3.5500128269195557
2347 3.4474337100982666
2348 3.321885585784912
2349 3.1708641052246094
2350 3.1158924102783203
2351 3.134207248687744
2352 3.072962522506714
2353 2.9921376705169678
2354 3.1123738288879395
2355 3.11301589012146
2356 3.1867382526397705
2357 3.168729305267334
2358 3.1705520153045654
2359 3.0385918617248535
2360 3.0813469886779785
2361 3.0908045768737793
2362 3.0355875492095947
2363 3.1540591716766357
2364 3.0383386611938477
2365 2.911766290664673
2366 3.065737724304199
2367 3.2723588943481445
2368 3.0831000804901123
2369 3.123419761657715
2370 3.2339413166046143
2371 3.2171242237091064
2372 3.118948221206665
2373 3.1275951862335205
2374 3.229465961456299
2375 3.568157911300659
2376 3.276907205581665
2377 2.9328761100769043
2378 3.283127784729004
2379 3.2182042598724365
2380 3.137956142425537
2381 3.1729044914245605
2382 3.107023239135742
2383 3.2907848358154297
2384 3.171663999557495
2385 3.320289134979248
2386 3.2222769260406494
2387 3.3299050331115723
2388 3.3205459117889404
2389 3.0989556312561035
2390 3.1374058723449707
2391 3.13224720954895
2392 3.1388072967529297
2393 3.0730466842651367
2394 3.0805087089538574
2395 2.942394971847534
2396 2.951857089996338
2397 3.0739645957946777
2398 3.024003028869629
2399 3.083024263381958
2400 3.060431957244873
2401 3.355194568634033
2402 3.378207206726074
2403 3.221693754196167
2404 3.1163763999938965
2405 3.364274263381958
2406 3.2966792583465576
2407 3.4796595573425293
2408 3.3398289680480957
2409 3.4310967922210693
2410 3.3885200023651123
2411 3.450329542160034
2412 3.218095064163208
2413 3.169739007949829
2414 3.1218087673187256
2415 3.094736337661743
2416 3.238753318786621
2417 3.280136823654175
2418 3.236562490463257
2419 3.424391984939575
2420 3.3418326377868652
2421 3.545976161956787
2422 3.434624671936035
2423 3.5205764770507813
2424 3.451167583465576
2425 3.388233184814453
2426 3.4711434841156006
2427 3.5848007202148438
2428 3.472785711288452
2429 3.4202990531921387
2430 3.2420709133148193
2431 3.285130500793457
2432 3.4131736755371094
2433 3.5210251808166504
2434 3.3294451236724854
2435 3.3457775115966797
2436 3.5232601165771484
2437 3.30814266204834
2438 3.151081085205078
2439 3.2131054401397705
2440 3.1084957122802734
2441 3.283860206604004
2442 3.091799736022949
2443 3.2378547191619873
2444 3.3094422817230225
2445 3.388268232345581
2446 3.3179826736450195
2447 3.2000086307525635
2448 3.2728240489959717
2449 3.0599849224090576
2450 3.041618585586548
2451 3.0658857822418213
2452 3.145020008087158
2453 3.1429853439331055
2454 3.191556215286255
2455 3.1672041416168213
2456 3.232487916946411
2457 3.244854211807251
2458 3.24815034866333
2459 3.315349817276001
2460 3.2283055782318115
2461 3.351475954055786
2462 3.507650136947632
2463 3.3443400859832764
2464 3.2191622257232666
2465 3.246515989303589
2466 3.366532325744629
2467 3.2947731018066406
2468 3.207904100418091
2469 3.092574119567871
2470 3.209545135498047
2471 3.0807368755340576
2472 3.2988147735595703
2473 3.2378292083740234
2474 3.325563907623291
2475 3.201350688934326
2476 3.3226635456085205
2477 3.365528106689453
2478 3.0734879970550537
2479 3.1845459938049316
2480 3.2294254302978516
2481 3.2275607585906982
2482 3.4923951625823975
2483 3.2317798137664795
2484 3.198605537414551
2485 3.0451548099517822
2486 3.110872507095337
2487 3.086702585220337
2488 3.206279993057251
2489 3.278808832168579
2490 3.400944948196411
2491 3.2032992839813232
2492 3.293863534927368
2493 3.3971822261810303
2494 3.4128143787384033
2495 3.488764762878418
2496 3.485499858856201
2497 3.3629472255706787
2498 3.428602695465088
2499 3.300503730773926
2500 3.347053050994873
2501 3.399310827255249
2502 3.410249948501587
2503 3.355849504470825
2504 3.271742343902588
2505 3.44088077545166
2506 3.4626245498657227
2507 3.386826515197754
2508 3.3580167293548584
2509 3.401827335357666
2510 3.3543074131011963
2511 3.27022123336792
2512 3.225743055343628
2513 3.4589710235595703
2514 3.529200315475464
2515 3.3993911743164063
2516 3.4554824829101563
2517 3.3755674362182617
2518 3.5667049884796143
2519 3.540696382522583
2520 3.493417263031006
2521 3.406053066253662
2522 3.434704065322876
2523 3.3365185260772705
2524 3.3599352836608887
2525 3.434542179107666
2526 3.3403143882751465
2527 3.343923807144165
2528 3.583998918533325
2529 3.3766775131225586
2530 3.2792258262634277
2531 3.4835362434387207
2532 3.5816314220428467
2533 3.642704486846924
2534 3.471423625946045
2535 3.444352865219116
2536 3.4279282093048096
2537 3.6429808139801025
2538 3.5178279876708984
2539 3.6126065254211426
2540 3.5070083141326904
2541 3.55857253074646
2542 3.567004680633545
2543 3.444690704345703
2544 3.425980806350708
2545 3.470932722091675
2546 3.712994337081909
2547 3.467106580734253
2548 3.6836843490600586
2549 3.4811489582061768
2550 3.4408116340637207
2551 3.589932680130005
2552 3.529492139816284
2553 3.4462080001831055
2554 3.4106669425964355
2555 3.2968358993530273
2556 3.303809642791748
2557 3.30098819732666
2558 3.3949530124664307
2559 3.385049819946289
2560 3.242421865463257
2561 3.2946414947509766
2562 3.196082592010498
2563 3.3706774711608887
2564 3.295119285583496
2565 3.433896541595459
2566 3.284832000732422
2567 3.3040246963500977
2568 3.253810167312622
2569 3.1701712608337402
2570 3.2676682472229004
2571 3.188494920730591
2572 3.5376858711242676
2573 3.2463972568511963
2574 3.3058807849884033
2575 3.0460777282714844
2576 3.4048211574554443
2577 3.2235074043273926
2578 3.2949578762054443
2579 3.179539442062378
2580 3.2441787719726563
2581 3.2725207805633545
2582 3.4516665935516357
2583 3.3877859115600586
2584 3.2434821128845215
2585 3.2540388107299805
2586 3.198333978652954
2587 3.2660577297210693
2588 3.2742741107940674
2589 3.2656357288360596
2590 3.3972268104553223
2591 3.2705507278442383
2592 3.403346300125122
2593 3.1921281814575195
2594 3.115325689315796
2595 3.1865999698638916
2596 3.263669729232788
2597 3.4611220359802246
2598 3.435422897338867
2599 3.4289064407348633
2600 3.357862949371338
2601 3.1907968521118164
2602 3.3658907413482666
2603 3.324249744415283
2604 3.1927483081817627
2605 3.1856398582458496
2606 3.2196524143218994
2607 3.1961309909820557
2608 3.319267988204956
2609 3.3115556240081787
2610 3.294391632080078
2611 3.290804862976074
2612 3.3560750484466553
2613 3.2958178520202637
2614 3.2126688957214355
2615 3.3206117153167725
2616 3.367993116378784
2617 3.391361951828003
2618 3.453061819076538
2619 3.3722872734069824
2620 3.490227222442627
2621 3.4202842712402344
2622 3.4963207244873047
2623 3.528270959854126
2624 3.2006356716156006
2625 3.217932939529419
2626 3.3298394680023193
2627 3.3505613803863525
2628 3.21069598197937
2629 2.9917547702789307
2630 3.2608346939086914
2631 3.168928861618042
2632 3.339909076690674
2633 3.2900683879852295
2634 3.198068380355835
2635 3.2610549926757813
2636 3.0160796642303467
2637 3.0500648021698
2638 3.2721354961395264
2639 3.061767339706421
2640 3.2228281497955322
2641 3.0667104721069336
2642 3.097796678543091
2643 3.16225266456604
2644 3.2731614112854004
2645 3.3405051231384277
2646 3.489706039428711
2647 3.4385359287261963
2648 3.27093768119812
2649 3.292206287384033
2650 3.0200371742248535
2651 3.13848614692688
2652 3.3644063472747803
2653 3.364692449569702
2654 3.256901741027832
2655 3.140302896499634
2656 3.189119815826416
2657 3.104534864425659
2658 3.0586209297180176
2659 3.1677544116973877
2660 3.105455160140991
2661 3.1534388065338135
2662 3.197716236114502
2663 3.158114194869995
2664 3.1205973625183105
2665 3.3053946495056152
2666 3.2435622215270996
2667 3.259533405303955
2668 3.1534459590911865
2669 3.3393452167510986
2670 3.4532830715179443
2671 3.2348756790161133
2672 3.356001853942871
2673 3.249399423599243
2674 3.2770285606384277
2675 3.4139604568481445
2676 3.260636568069458
2677 3.229555130004883
2678 3.263974666595459
2679 3.2365338802337646
2680 3.3834662437438965
2681 3.164559841156006
2682 3.2340152263641357
2683 3.0455169677734375
2684 3.105325698852539
2685 3.084510087966919
2686 3.462014675140381
2687 3.3959405422210693
2688 3.291712999343872
2689 3.366957426071167
2690 3.533860921859741
2691 3.534595012664795
2692 3.4008939266204834
2693 3.4957215785980225
2694 3.4233925342559814
2695 3.4200658798217773
2696 3.1120455265045166
2697 3.2227258682250977
2698 3.2213244438171387
2699 3.2845284938812256
2700 3.293304920196533
2701 3.1782615184783936
2702 3.2481350898742676
2703 3.2025272846221924
2704 3.3481931686401367
2705 3.295717239379883
2706 3.3981809616088867
2707 3.2392053604125977
2708 3.4289610385894775
2709 3.3057920932769775
2710 3.216931104660034
2711 3.3374195098876953
2712 3.50394344329834
2713 3.2277932167053223
2714 3.4238839149475098
2715 3.4124252796173096
2716 3.4911653995513916
2717 3.4305543899536133
2718 3.3696987628936768
2719 3.2363030910491943
2720 3.1440391540527344
2721 3.2960965633392334
2722 3.3302927017211914
2723 3.3342459201812744
2724 3.213496446609497
2725 3.2876596450805664
2726 3.3271026611328125
2727 3.361459970474243
2728 3.225412130355835
2729 3.464874267578125
2730 3.198556661605835
2731 3.133460760116577
2732 3.1343491077423096
2733 2.902068614959717
2734 2.9403913021087646
2735 2.9902451038360596
2736 3.1259641647338867
2737 2.983489751815796
2738 2.9758827686309814
2739 3.0450849533081055
2740 3.087002992630005
2741 3.37314510345459
2742 3.326355457305908
2743 3.3076860904693604
2744 3.3017921447753906
2745 3.4208834171295166
2746 3.2710297107696533
2747 3.265002727508545
2748 3.3588385581970215
2749 3.4878110885620117
2750 3.488232374191284
2751 3.3760576248168945
2752 3.4905827045440674
2753 3.1784000396728516
2754 3.383171319961548
2755 3.2277991771698
2756 3.43808650970459
2757 3.516716480255127
2758 3.6031649112701416
2759 3.3350682258605957
2760 3.4734697341918945
2761 3.2701945304870605
2762 3.250718593597412
2763 3.1827785968780518
2764 3.1198389530181885
2765 3.2955825328826904
2766 3.2323172092437744
2767 3.443791627883911
2768 3.2786271572113037
2769 3.7100722789764404
2770 3.2998268604278564
2771 3.304844379425049
2772 3.381727457046509
2773 3.205956220626831
2774 3.1579220294952393
2775 3.114201545715332
2776 3.1639788150787354
2777 3.118288040161133
2778 3.4470975399017334
2779 3.5540525913238525
2780 3.282688856124878
2781 3.567164421081543
2782 3.6115028858184814
2783 3.4016354084014893
2784 3.3750035762786865
2785 3.2940165996551514
2786 3.5040671825408936
2787 3.252924680709839
2788 3.4861481189727783
2789 3.6331963539123535
2790 3.447713851928711
2791 3.4288792610168457
2792 3.3207108974456787
2793 3.2560880184173584
2794 3.155963659286499
2795 3.287290096282959
2796 3.1774418354034424
2797 3.29593563079834
2798 3.261425733566284
2799 3.258052110671997
2800 3.398439407348633
2801 3.312401294708252
2802 3.249288558959961
2803 3.2379846572875977
2804 3.3277690410614014
2805 3.2084922790527344
2806 3.228264331817627
2807 3.1823723316192627
2808 3.2015836238861084
2809 3.35330867767334
2810 3.20898699760437
2811 3.5173768997192383
2812 3.584009885787964
2813 3.408033609390259
2814 3.386120557785034
2815 3.2193186283111572
2816 3.337545156478882
2817 3.3800487518310547
2818 3.367607593536377
2819 3.2641708850860596
2820 3.162036895751953
2821 3.32049560546875
2822 3.3201372623443604
2823 3.2557499408721924
2824 3.297919988632202
2825 3.3449344635009766
2826 3.452155828475952
2827 3.4792792797088623
2828 3.3010241985321045
2829 3.527905225753784
2830 3.3228018283843994
2831 3.36772084236145
2832 3.197610378265381
2833 3.222520589828491
2834 3.462221622467041
2835 3.1730756759643555
2836 3.3711721897125244
2837 3.2531495094299316
2838 3.2494170665740967
2839 3.349897861480713
2840 3.3837764263153076
2841 3.3419930934906006
2842 3.2745144367218018
2843 3.3516035079956055
2844 3.3436455726623535
2845 3.2153050899505615
2846 3.198857545852661
2847 3.194880962371826
2848 3.257542371749878
2849 3.399475336074829
2850 3.2439680099487305
2851 3.2731964588165283
2852 3.34529709815979
2853 3.2858033180236816
2854 3.3984384536743164
2855 3.2989344596862793
2856 3.2549643516540527
2857 3.363905429840088
2858 3.5108890533447266
2859 3.1660706996917725
2860 3.1856014728546143
2861 3.340040445327759
2862 3.339813232421875
2863 3.4185631275177
2864 3.2416181564331055
2865 3.259756565093994
2866 3.1947450637817383
2867 3.424490451812744
2868 3.3710551261901855
2869 3.529106616973877
2870 3.510434627532959
2871 3.4476845264434814
2872 3.396901845932007
2873 3.3730628490448
2874 3.5054056644439697
2875 3.40629506111145
2876 3.3476955890655518
2877 3.365276575088501
2878 3.3994228839874268
2879 3.512843608856201
2880 3.4390485286712646
2881 3.471529960632324
2882 3.40997314453125
2883 3.241781234741211
2884 3.292551040649414
2885 3.271634101867676
2886 3.347275495529175
2887 3.3505287170410156
2888 3.340981960296631
2889 3.1671621799468994
2890 3.314756155014038
2891 3.428816795349121
2892 3.1859946250915527
2893 3.3998279571533203
2894 3.2875828742980957
2895 3.4284510612487793
2896 3.2066407203674316
2897 3.341036796569824
2898 3.45218825340271
2899 3.320643663406372
2900 3.5310046672821045
2901 3.4824118614196777
2902 3.4525227546691895
2903 3.4226412773132324
2904 3.419290065765381
2905 3.418720006942749
2906 3.4014041423797607
2907 3.3922293186187744
2908 3.3370413780212402
2909 3.313009023666382
2910 3.270683526992798
2911 3.333050489425659
2912 3.4161252975463867
2913 3.4407763481140137
2914 3.318800210952759
2915 3.267869472503662
2916 3.2929346561431885
2917 3.27154541015625
2918 3.4003994464874268
2919 3.3635756969451904
2920 3.411496162414551
2921 3.275566339492798
2922 3.3078722953796387
2923 3.265594005584717
2924 3.246816873550415
2925 3.3851215839385986
2926 3.342317581176758
2927 3.3745810985565186
2928 3.131002426147461
2929 3.2007291316986084
2930 3.288865089416504
2931 3.2183737754821777
2932 3.1405937671661377
2933 3.1573121547698975
2934 3.1621296405792236
2935 3.203677177429199
2936 3.173410654067993
2937 3.1777331829071045
2938 3.229112148284912
2939 3.1950368881225586
2940 3.32959246635437
2941 3.1977317333221436
2942 3.2893755435943604
2943 3.2647948265075684
2944 3.292884588241577
2945 3.4254181385040283
2946 3.2074742317199707
2947 3.272881507873535
2948 3.201486825942993
2949 3.2908358573913574
2950 3.345555543899536
2951 3.260673999786377
2952 3.2647855281829834
2953 3.164628267288208
2954 3.169522523880005
2955 3.2038915157318115
2956 3.1638357639312744
2957 3.2337820529937744
2958 3.1131088733673096
2959 3.282780647277832
2960 3.2934906482696533
2961 3.4240314960479736
2962 3.3138036727905273
2963 3.235222339630127
2964 3.24002742767334
2965 3.341296434402466
2966 3.2591893672943115
2967 3.3555567264556885
2968 3.2933061122894287
2969 3.315545082092285
2970 3.404702663421631
2971 3.337789297103882
2972 3.275847911834717
2973 3.2742836475372314
2974 3.3152694702148438
2975 3.2626819610595703
2976 3.2866456508636475
2977 3.2738349437713623
2978 3.333319902420044
2979 3.3345255851745605
2980 3.309964418411255
2981 3.326597213745117
2982 3.3144783973693848
2983 3.3442156314849854
2984 3.2378320693969727
2985 3.277888774871826
2986 3.3334052562713623
2987 3.2296783924102783
2988 3.4750003814697266
2989 3.239861488342285
2990 3.290748119354248
2991 3.2897727489471436
2992 3.2856976985931396
2993 3.2460663318634033
2994 3.2928993701934814
2995 3.2330214977264404
2996 3.2642927169799805
2997 3.3668675422668457
2998 3.2902255058288574
2999 3.27754545211792
3000 3.2143044471740723
3001 3.266008138656616
3002 3.233145236968994
3003 3.3183977603912354
3004 3.179290771484375
3005 3.2792131900787354
3006 3.418557643890381
3007 3.2652125358581543
3008 3.3138322830200195
3009 3.309800148010254
3010 3.2995777130126953
3011 3.3177380561828613
3012 3.1790354251861572
3013 3.209002733230591
3014 3.208374500274658
3015 3.1399102210998535
3016 3.2484662532806396
3017 3.213055372238159
3018 3.1492068767547607
3019 3.2826168537139893
3020 3.3069896697998047
3021 3.3291890621185303
3022 3.374342441558838
3023 3.2294862270355225
3024 3.1612372398376465
3025 3.195786714553833
3026 3.2943689823150635
3027 3.283576488494873
3028 3.2228057384490967
3029 3.3586440086364746
3030 3.3192803859710693
3031 3.2486393451690674
3032 3.1878297328948975
3033 3.323317050933838
3034 3.382185935974121
3035 3.329482316970825
3036 3.295663356781006
3037 3.2620625495910645
3038 3.4018430709838867
3039 3.231776714324951
3040 3.3633265495300293
3041 3.246520519256592
3042 3.412367343902588
3043 3.4074513912200928
3044 3.580207109451294
3045 3.3978993892669678
3046 3.501615524291992
3047 3.433133840560913
3048 3.416837453842163
3049 3.5357882976531982
3050 3.4410488605499268
3051 3.54673433303833
3052 3.440324306488037
3053 3.4348413944244385
3054 3.480147361755371
3055 3.6417596340179443
3056 3.586238384246826
3057 3.462100028991699
3058 3.485579252243042
3059 3.542872428894043
3060 3.512798547744751
3061 3.4969804286956787
3062 3.5419387817382813
3063 3.43339204788208
3064 3.53110933303833
3065 3.4582502841949463
3066 3.461146593093872
3067 3.541290760040283
3068 3.594273090362549
3069 3.556800603866577
3070 3.404618263244629
3071 3.5087013244628906
3072 3.543846607208252
3073 3.5651557445526123
3074 3.5015945434570313
3075 3.4838576316833496
3076 3.4667789936065674
3077 3.432034730911255
3078 3.4493911266326904
3079 3.524494171142578
3080 3.605863094329834
3081 3.5496158599853516
3082 3.389025926589966
3083 3.4279723167419434
3084 3.33380126953125
3085 3.5033271312713623
3086 3.428724527359009
3087 3.4771902561187744
3088 3.557966709136963
3089 3.409167766571045
3090 3.4004831314086914
3091 3.441257953643799
3092 3.365044355392456
3093 3.486110210418701
3094 3.4851016998291016
3095 3.440877914428711
3096 3.489434242248535
3097 3.570067882537842
3098 3.390007495880127
3099 3.451174259185791
3100 3.4394240379333496
3101 3.3580119609832764
3102 3.396505355834961
3103 3.401622772216797
3104 3.4133317470550537
3105 3.413759469985962
3106 3.3675060272216797
3107 3.2557504177093506
3108 3.463108539581299
3109 3.42051100730896
3110 3.487644910812378
3111 3.4052817821502686
3112 3.4160542488098145
3113 3.487092971801758
3114 3.472904682159424
3115 3.3303205966949463
3116 3.5873711109161377
3117 3.5654194355010986
3118 3.4874048233032227
3119 3.4303877353668213
3120 3.3685288429260254
3121 3.417767286300659
3122 3.321223020553589
3123 3.4092648029327393
3124 3.362300395965576
3125 3.3577489852905273
3126 3.48396635055542
3127 3.4758312702178955
3128 3.4104690551757813
3129 3.493661403656006
3130 3.498175859451294
3131 3.461630344390869
3132 3.407468557357788
3133 3.3180038928985596
3134 3.3770387172698975
3135 3.5130136013031006
3136 3.4164021015167236
3137 3.4113874435424805
3138 3.436877727508545
3139 3.3273422718048096
3140 3.440903425216675
3141 3.3985068798065186
3142 3.483471155166626
3143 3.339768886566162
3144 3.5557947158813477
3145 3.473207473754883
3146 3.369145154953003
3147 3.406189203262329
3148 3.362638235092163
3149 3.3155484199523926
3150 3.463623285293579
3151 3.383462429046631
3152 3.450136184692383
3153 3.3638863563537598
3154 3.4719784259796143
3155 3.5214459896087646
3156 3.4311320781707764
3157 3.525977611541748
3158 3.4282021522521973
3159 3.418644428253174
3160 3.5372774600982666
3161 3.518490791320801
3162 3.3928091526031494
3163 3.4685239791870117
3164 3.3963699340820313
3165 3.3512825965881348
3166 3.4317002296447754
3167 3.318359613418579
3168 3.3753232955932617
3169 3.4778783321380615
3170 3.2409284114837646
3171 3.1935272216796875
3172 3.1960270404815674
3173 3.2443830966949463
3174 3.284198760986328
3175 3.3533358573913574
3176 3.320281982421875
3177 3.457547903060913
3178 3.3541219234466553
3179 3.4733269214630127
3180 3.4738900661468506
3181 3.3310792446136475
3182 3.4500820636749268
3183 3.398153305053711
3184 3.3788089752197266
3185 3.46260929107666
3186 3.538757562637329
3187 3.5403330326080322
3188 3.5473740100860596
3189 3.4555740356445313
3190 3.4410560131073
3191 3.386890172958374
3192 3.532165765762329
3193 3.522528886795044
3194 3.4004769325256348
3195 3.4567227363586426
3196 3.381620407104492
3197 3.31158709526062
3198 3.225391149520874
3199 3.4366044998168945
3200 3.448681116104126
3201 3.430067777633667
3202 3.420079469680786
3203 3.3859777450561523
3204 3.51545786857605
3205 3.358257532119751
3206 3.549863576889038
3207 3.4095089435577393
3208 3.450523853302002
3209 3.3666350841522217
3210 3.4669601917266846
3211 3.4676880836486816
3212 3.629020929336548
3213 3.5010621547698975
3214 3.603760004043579
3215 3.452633857727051
3216 3.4886436462402344
3217 3.7891299724578857
3218 3.530841827392578
3219 3.5141348838806152
3220 3.6483919620513916
3221 3.610102891921997
3222 3.51482892036438
3223 3.528801202774048
3224 3.4576096534729004
3225 3.6394500732421875
3226 3.6124939918518066
3227 3.44566011428833
3228 3.5708417892456055
3229 3.514300584793091
3230 3.586200475692749
3231 3.694129467010498
3232 3.7411930561065674
3233 3.586979627609253
3234 3.5831539630889893
3235 3.656041383743286
3236 3.600728750228882
3237 3.5160317420959473
3238 3.630648612976074
3239 3.4038097858428955
3240 3.5200750827789307
3241 3.4574263095855713
3242 3.572880268096924
3243 3.586376667022705
3244 3.692469835281372
3245 3.6186468601226807
3246 3.6204841136932373
3247 3.5056874752044678
3248 3.5342369079589844
3249 3.602374315261841
3250 3.7734761238098145
3251 3.6401965618133545
3252 3.5245585441589355
3253 3.601551055908203
3254 3.491049289703369
3255 3.6465048789978027
3256 3.587125062942505
3257 3.439229965209961
3258 3.4303488731384277
3259 3.4499435424804688
3260 3.6361873149871826
3261 3.5436315536499023
3262 3.5534965991973877
3263 3.4897172451019287
3264 3.5195469856262207
3265 3.6245453357696533
3266 3.6601948738098145
3267 3.543175458908081
3268 3.5974624156951904
3269 3.5840632915496826
3270 3.526353597640991
3271 3.6308677196502686
3272 3.5366647243499756
3273 3.604506492614746
3274 3.490029811859131
3275 3.4943690299987793
3276 3.6160340309143066
3277 3.3922715187072754
3278 3.5107243061065674
3279 3.4387598037719727
3280 3.4695756435394287
3281 3.539454221725464
3282 3.4863648414611816
3283 3.4398646354675293
3284 3.5012879371643066
3285 3.5594940185546875
3286 3.5259578227996826
3287 3.563190460205078
3288 3.5781986713409424
3289 3.457423686981201
3290 3.58027982711792
3291 3.463278293609619
3292 3.565270185470581
3293 3.563128709793091
3294 3.480100393295288
3295 3.5237374305725098
3296 3.600494384765625
3297 3.6015286445617676
3298 3.5580968856811523
3299 3.4776804447174072
3300 3.479616641998291
3301 3.499446153640747
3302 3.464949607849121
3303 3.4537506103515625
3304 3.4374513626098633
3305 3.483462333679199
3306 3.368032455444336
3307 3.3943986892700195
3308 3.455996036529541
3309 3.413435220718384
3310 3.4262659549713135
3311 3.3450510501861572
3312 3.443856716156006
3313 3.411451578140259
3314 3.399371862411499
3315 3.4128944873809814
3316 3.273198127746582
3317 3.4562785625457764
3318 3.3726699352264404
3319 3.521465539932251
3320 3.3754794597625732
3321 3.3330249786376953
3322 3.4881675243377686
3323 3.3308815956115723
3324 3.404707670211792
3325 3.4994804859161377
3326 3.517061710357666
3327 3.4834535121917725
3328 3.4684553146362305
3329 3.514415740966797
3330 3.444157123565674
3331 3.417647123336792
3332 3.564164161682129
3333 3.526519775390625
3334 3.6875383853912354
3335 3.5344645977020264
3336 3.5990850925445557
3337 3.435471534729004
3338 3.558372974395752
3339 3.5117013454437256
3340 3.4325029850006104
3341 3.449329137802124
3342 3.4434268474578857
3343 3.4870758056640625
3344 3.4782016277313232
3345 3.4328582286834717
3346 3.5378811359405518
3347 3.444887399673462
3348 3.5067553520202637
3349 3.3951056003570557
3350 3.3991310596466064
3351 3.4471566677093506
3352 3.4783828258514404
3353 3.419870615005493
3354 3.510845422744751
3355 3.6438798904418945
3356 3.6277709007263184
3357 3.5377299785614014
3358 3.4958200454711914
3359 3.5437514781951904
3360 3.5704991817474365
3361 3.551868200302124
3362 3.636246681213379
3363 3.554337739944458
3364 3.6651742458343506
3365 3.6093344688415527
3366 3.5636072158813477
3367 3.6364083290100098
3368 3.666266918182373
3369 3.791003465652466
3370 3.7195470333099365
3371 3.6895029544830322
3372 3.713522434234619
3373 3.7979485988616943
3374 3.766752004623413
3375 3.624260187149048
3376 3.7248876094818115
3377 3.442614793777466
3378 3.5311758518218994
3379 3.540987730026245
3380 3.755255937576294
3381 3.7640488147735596
3382 3.506985664367676
3383 3.355435848236084
3384 3.525075912475586
3385 3.598485231399536
3386 3.4884538650512695
3387 3.6501784324645996
3388 3.569732904434204
3389 3.87666916847229
3390 3.6058273315429688
3391 3.5152881145477295
3392 3.5341615676879883
3393 3.58188796043396
3394 3.664738178253174
3395 3.5085527896881104
3396 3.549161911010742
3397 3.427121162414551
3398 3.493312358856201
3399 3.546919345855713
3400 3.658249855041504
3401 3.654115915298462
3402 3.428678512573242
3403 3.448625087738037
3404 3.5212819576263428
3405 3.4608139991760254
3406 3.5726280212402344
3407 3.6429226398468018
3408 3.682800054550171
3409 3.6094107627868652
3410 3.658874034881592
3411 3.6333541870117188
3412 3.699871301651001
3413 3.6885910034179688
3414 3.576045274734497
3415 3.6566827297210693
3416 3.690342903137207
3417 3.604665994644165
3418 3.638065814971924
3419 3.563572883605957
3420 3.678694009780884
3421 3.5922529697418213
3422 3.4670674800872803
3423 3.600189208984375
3424 3.655087947845459
3425 3.6396989822387695
3426 3.497671365737915
3427 3.5217068195343018
3428 3.5422523021698
3429 3.471388101577759
3430 3.4444239139556885
3431 3.565551996231079
3432 3.483332633972168
3433 3.533344268798828
3434 3.6456730365753174
3435 3.571654796600342
3436 3.6175074577331543
3437 3.544159412384033
3438 3.6098554134368896
3439 3.6743199825286865
3440 3.72642183303833
3441 3.700817108154297
3442 3.6138815879821777
3443 3.757687568664551
3444 3.5586957931518555
3445 3.5820624828338623
3446 3.7036280632019043
3447 3.757528781890869
3448 3.7142553329467773
3449 3.8421735763549805
3450 3.871183156967163
3451 3.8882434368133545
3452 3.857982873916626
3453 3.874547004699707
3454 3.8539106845855713
3455 3.7903177738189697
3456 3.7978756427764893
3457 3.901233434677124
3458 3.6589863300323486
3459 3.674603223800659
3460 3.752600908279419
3461 3.755444049835205
3462 3.7121024131774902
3463 3.6130530834198
3464 3.6863033771514893
3465 3.6538732051849365
3466 3.6896262168884277
3467 3.5500247478485107
3468 3.6622114181518555
3469 3.6532907485961914
3470 3.669966459274292
3471 3.640165328979492
3472 3.641963481903076
3473 3.751098394393921
3474 3.6164932250976563
3475 3.621936082839966
3476 3.747312545776367
3477 3.5703442096710205
3478 3.7013142108917236
3479 3.5256571769714355
3480 3.609668493270874
3481 3.62528657913208
3482 3.5773797035217285
3483 3.6900408267974854
3484 3.5809977054595947
3485 3.6317954063415527
3486 3.6570398807525635
3487 3.5720624923706055
3488 3.551908493041992
3489 3.4831812381744385
3490 3.526698350906372
3491 3.52396559715271
3492 3.6673126220703125
3493 3.6801886558532715
3494 3.599855661392212
3495 3.5799050331115723
3496 3.554774522781372
3497 3.4534075260162354
3498 3.5861728191375732
3499 3.6315972805023193
3500 3.5959441661834717
3501 3.7183494567871094
3502 3.755074977874756
3503 3.641303062438965
3504 3.7601189613342285
3505 3.6791136264801025
3506 3.644198179244995
3507 3.5180435180664063
3508 3.5799548625946045
3509 3.64214825630188
3510 3.65994930267334
3511 3.581207752227783
3512 3.5900347232818604
3513 3.6464192867279053
3514 3.628833293914795
3515 3.61869215965271
3516 3.5531277656555176
3517 3.628725528717041
3518 3.7245607376098633
3519 3.619682550430298
3520 3.6740236282348633
3521 3.627643585205078
3522 3.5873775482177734
3523 3.62764310836792
3524 3.739353895187378
3525 3.6419284343719482
3526 3.723923444747925
3527 3.682832717895508
3528 3.522404670715332
3529 3.608299732208252
3530 3.7286086082458496
3531 3.6452794075012207
3532 3.618757724761963
3533 3.609541416168213
3534 3.591163396835327
3535 3.5853776931762695
3536 3.5842020511627197
3537 3.641014814376831
3538 3.6591389179229736
3539 3.622532606124878
3540 3.6329777240753174
3541 3.567596197128296
3542 3.6575474739074707
3543 3.5457143783569336
3544 3.650175094604492
3545 3.6059348583221436
3546 3.597381591796875
3547 3.619950771331787
3548 3.5405280590057373
3549 3.606146812438965
3550 3.666982889175415
3551 3.621870517730713
3552 3.5539767742156982
3553 3.5237905979156494
3554 3.5787901878356934
3555 3.592151403427124
3556 3.6215550899505615
3557 3.400928258895874
3558 3.568260669708252
3559 3.592651844024658
3560 3.600397825241089
3561 3.7402243614196777
3562 3.8260767459869385
3563 3.6885170936584473
3564 3.6524057388305664
3565 3.5124056339263916
3566 3.538515567779541
3567 3.606722593307495
3568 3.6243367195129395
3569 3.5406885147094727
3570 3.6001389026641846
3571 3.667135715484619
3572 3.5629162788391113
3573 3.7079122066497803
3574 3.587218761444092
3575 3.7389848232269287
3576 3.567692995071411
3577 3.542541742324829
3578 3.5532119274139404
3579 3.5456490516662598
3580 3.538295269012451
3581 3.5414998531341553
3582 3.5090246200561523
3583 3.4287445545196533
3584 3.5758907794952393
3585 3.5662894248962402
3586 3.6067006587982178
3587 3.5038442611694336
3588 3.548602819442749
3589 3.613337516784668
3590 3.5200717449188232
3591 3.5641393661499023
3592 3.609252452850342
3593 3.7712604999542236
3594 3.660672664642334
3595 3.527376890182495
3596 3.518639087677002
3597 3.582404851913452
3598 3.466428279876709
3599 3.664903163909912
3600 3.5544631481170654
3601 3.5311694145202637
3602 3.472790002822876
3603 3.6062281131744385
3604 3.516491413116455
3605 3.560029983520508
3606 3.6691694259643555
3607 3.5841643810272217
3608 3.5729382038116455
3609 3.496307373046875
3610 3.4979653358459473
3611 3.552081823348999
3612 3.539642810821533
3613 3.486882209777832
3614 3.68237042427063
3615 3.5837433338165283
3616 3.584745168685913
3617 3.540889263153076
3618 3.612730026245117
3619 3.5402238368988037
3620 3.602186679840088
3621 3.567899465560913
3622 3.547234535217285
3623 3.541365623474121
3624 3.452988624572754
3625 3.497701406478882
3626 3.5644493103027344
3627 3.6766998767852783
3628 3.694664478302002
3629 3.642167091369629
3630 3.736095428466797
3631 3.714616060256958
3632 3.660696268081665
3633 3.592771291732788
3634 3.620572805404663
3635 3.636202812194824
3636 3.616955041885376
3637 3.6418442726135254
3638 3.6913681030273438
3639 3.6625068187713623
3640 3.6883153915405273
3641 3.8735523223876953
3642 3.930626630783081
3643 3.72866153717041
3644 3.7666122913360596
3645 3.8433778285980225
3646 3.992154598236084
3647 3.7542171478271484
3648 3.813145399093628
3649 3.8108253479003906
3650 3.7858331203460693
3651 3.8182036876678467
3652 3.95088529586792
3653 3.897545099258423
3654 3.861297845840454
3655 3.726945638656616
3656 3.6758570671081543
3657 3.664124011993408
3658 3.834444761276245
3659 3.742434501647949
3660 3.9422190189361572
3661 3.7951271533966064
3662 3.8295133113861084
3663 3.7045345306396484
3664 3.729172468185425
3665 3.665672779083252
3666 3.7234766483306885
3667 3.6735401153564453
3668 3.600005865097046
3669 3.6488425731658936
3670 3.6873207092285156
3671 3.581472158432007
3672 3.689505100250244
3673 3.5835001468658447
3674 3.4970390796661377
3675 3.493870973587036
3676 3.6284544467926025
3677 3.6275975704193115
3678 3.526839017868042
3679 3.598050832748413
3680 3.6294867992401123
3681 3.657949924468994
3682 3.812288284301758
3683 3.6592419147491455
3684 3.7688732147216797
3685 3.5913352966308594
3686 3.5953121185302734
3687 3.697645664215088
3688 3.7825841903686523
3689 3.741818428039551
3690 3.8125364780426025
3691 3.7264537811279297
3692 3.591524362564087
3693 3.746264934539795
3694 3.5358126163482666
3695 3.6327741146087646
3696 3.7002408504486084
3697 3.7065799236297607
3698 3.7604970932006836
3699 3.724799394607544
3700 3.7098050117492676
3701 3.7003672122955322
3702 3.7901322841644287
3703 3.6500613689422607
3704 3.674159049987793
3705 3.666222095489502
3706 3.7996749877929688
3707 3.7095377445220947
3708 3.731414318084717
3709 3.6844382286071777
3710 3.7038450241088867
3711 3.7498795986175537
3712 3.637564182281494
3713 3.6274149417877197
3714 3.7290802001953125
3715 3.7033309936523438
3716 3.6817750930786133
3717 3.5858774185180664
3718 3.6448023319244385
3719 3.7470529079437256
3720 3.704143524169922
3721 3.7072839736938477
3722 3.881608724594116
3723 3.787292242050171
3724 3.746156930923462
3725 3.789557456970215
3726 3.6298367977142334
3727 3.81945538520813
3728 3.689591646194458
3729 3.7878739833831787
3730 3.7086684703826904
3731 3.8280813694000244
3732 3.804077625274658
3733 3.809425115585327
3734 3.7028698921203613
3735 3.795382022857666
3736 3.701352834701538
3737 3.7061078548431396
3738 3.603020668029785
3739 3.645573139190674
3740 3.6742565631866455
3741 3.7282276153564453
3742 3.710651159286499
3743 3.7213189601898193
3744 3.6790366172790527
3745 3.679722547531128
3746 3.6873152256011963
3747 3.9159023761749268
3748 3.8002233505249023
3749 3.8380393981933594
3750 3.8235902786254883
3751 3.8656415939331055
3752 3.9522578716278076
3753 3.8459720611572266
3754 4.0344414710998535
3755 3.809814929962158
3756 3.6794772148132324
3757 3.8051767349243164
3758 3.8259966373443604
3759 3.6722493171691895
3760 3.8420498371124268
3761 3.8080193996429443
3762 3.8386387825012207
3763 3.7865703105926514
3764 3.747349739074707
3765 3.7739546298980713
3766 3.6134872436523438
3767 3.6522481441497803
3768 3.7136125564575195
3769 3.6773393154144287
3770 3.560868740081787
3771 3.8843982219696045
3772 3.76090931892395
3773 3.8147740364074707
3774 3.979997396469116
3775 3.920698404312134
3776 3.7471835613250732
3777 3.763235092163086
3778 3.818971633911133
3779 3.6943130493164063
3780 3.7644996643066406
3781 3.6430211067199707
3782 3.733079671859741
3783 3.6726977825164795
3784 3.786526679992676
3785 3.6112849712371826
3786 3.657132148742676
3787 3.559183359146118
3788 3.619475841522217
3789 3.667815923690796
3790 3.7182252407073975
3791 3.7336652278900146
3792 3.7664246559143066
3793 3.6308844089508057
3794 3.6414918899536133
3795 3.7597901821136475
3796 3.7246339321136475
3797 3.75754451751709
3798 3.645521402359009
3799 3.5632894039154053
3800 3.6876091957092285
3801 3.651315927505493
3802 3.668177843093872
3803 3.5678255558013916
3804 3.6128063201904297
3805 3.6392369270324707
3806 3.5960910320281982
3807 3.697140693664551
3808 3.6365549564361572
3809 3.7825570106506348
3810 3.5889956951141357
3811 3.603864908218384
3812 3.7121596336364746
3813 3.6429359912872314
3814 3.7279584407806396
3815 3.7024428844451904
3816 3.806089162826538
3817 3.7265350818634033
3818 3.802844285964966
3819 3.8506579399108887
3820 3.6810860633850098
3821 3.884568929672241
3822 3.7778208255767822
3823 3.708549976348877
3824 3.7794687747955322
3825 3.8984227180480957
3826 3.7867443561553955
3827 3.740074396133423
3828 3.791245222091675
3829 3.7487900257110596
3830 3.7505922317504883
3831 3.8150248527526855
3832 3.7622361183166504
3833 3.731034517288208
3834 3.7915189266204834
3835 3.8267526626586914
3836 3.8345935344696045
3837 3.7928969860076904
3838 3.8551061153411865
3839 3.844836473464966
3840 3.947761058807373
3841 3.9813380241394043
3842 3.8742892742156982
3843 3.8421342372894287
3844 3.872594118118286
3845 3.9125845432281494
3846 3.9352681636810303
3847 3.785771608352661
3848 3.774860382080078
3849 3.747032403945923
3850 3.6327977180480957
3851 3.813382863998413
3852 3.736722946166992
3853 3.756606101989746
3854 3.7646965980529785
3855 3.7992360591888428
3856 3.6647233963012695
3857 3.685716152191162
3858 3.6779911518096924
3859 3.698878288269043
3860 3.7502524852752686
3861 3.6196577548980713
3862 3.58624005317688
3863 3.770463705062866
3864 3.729058265686035
3865 3.828436851501465
3866 3.785590410232544
3867 3.6563637256622314
3868 3.7162086963653564
3869 3.7830986976623535
3870 3.9042811393737793
3871 3.906384229660034
3872 3.683371067047119
3873 3.798546075820923
3874 3.6340138912200928
3875 3.664952278137207
3876 3.704162359237671
3877 3.7230238914489746
3878 3.836763381958008
3879 3.719714641571045
3880 3.8557984828948975
3881 3.8729465007781982
3882 3.8082096576690674
3883 3.8912341594696045
3884 3.7929904460906982
3885 3.680149555206299
3886 3.6735146045684814
3887 3.7904791831970215
3888 3.7987143993377686
3889 3.715172290802002
3890 3.8267316818237305
3891 3.8458011150360107
3892 3.8235974311828613
3893 3.8075711727142334
3894 3.882601737976074
3895 3.810481309890747
3896 3.8432023525238037
3897 3.787075996398926
3898 3.792109251022339
3899 3.8169569969177246
3900 3.8142499923706055
3901 3.832929849624634
3902 3.66812801361084
3903 3.7762949466705322
3904 3.7349367141723633
3905 3.8159255981445313
3906 3.761902093887329
3907 3.8511412143707275
3908 3.893868923187256
3909 3.8005056381225586
3910 3.6692698001861572
3911 3.7035210132598877
3912 3.6635444164276123
3913 3.615692138671875
3914 3.7349965572357178
3915 3.770425319671631
3916 3.6829710006713867
3917 3.5807769298553467
3918 3.655963659286499
3919 3.646840810775757
3920 3.6669459342956543
3921 3.6050424575805664
3922 3.719007968902588
3923 3.6936421394348145
3924 3.7503490447998047
3925 3.8127083778381348
3926 3.7357068061828613
3927 3.9114396572113037
3928 3.8789355754852295
3929 4.0131964683532715
3930 3.9527804851531982
3931 3.8765227794647217
3932 3.663581609725952
3933 3.662114143371582
3934 3.851635694503784
3935 3.8443057537078857
3936 3.750443696975708
3937 3.707136392593384
3938 3.621478319168091
3939 3.692072629928589
3940 3.743952751159668
3941 3.5497047901153564
3942 3.746159791946411
3943 3.685128927230835
3944 3.639461040496826
3945 3.4556846618652344
3946 3.494523048400879
3947 3.6090290546417236
3948 3.713331460952759
3949 3.6950249671936035
3950 3.528479814529419
3951 3.606973648071289
3952 3.510382890701294
3953 3.6258485317230225
3954 3.6480650901794434
3955 3.6659531593322754
3956 3.789684534072876
3957 3.633423089981079
3958 3.683713674545288
3959 3.539811372756958
3960 3.4636056423187256
3961 3.551893472671509
3962 3.6076552867889404
3963 3.608980417251587
3964 3.6985812187194824
3965 3.6325912475585938
3966 3.5764424800872803
3967 3.6743950843811035
3968 3.5053858757019043
3969 3.520366668701172
3970 3.7510433197021484
3971 3.734433889389038
3972 3.5724971294403076
3973 3.7205212116241455
3974 3.6949379444122314
3975 3.621403694152832
3976 3.725813150405884
3977 3.774921417236328
3978 3.780064344406128
3979 3.848358392715454
3980 3.8890202045440674
3981 3.7759013175964355
3982 3.6132376194000244
3983 3.6921842098236084
3984 3.5930306911468506
3985 3.5205469131469727
3986 3.5439066886901855
3987 3.525738000869751
3988 3.4751789569854736
3989 3.6211111545562744
3990 3.4582738876342773
3991 3.589662551879883
3992 3.563918113708496
3993 3.399178981781006
3994 3.4857914447784424
3995 3.457733154296875
3996 3.651902914047241
3997 3.356539011001587
3998 3.3911490440368652
3999 3.4841926097869873
