# Supplementary material for: Design of buried charged networks in artificial proteins
Source: Nat Commun. 2021 Mar 25;12:1895. doi: 10.1038/s41467-021-21909-7 (PMC7994573; doi:10.1038/s41467-021-21909-7)
Supplement: Supplementary file 4 — Source Data [file 41467_2021_21909_MOESM4_ESM.zip › source_data_final_revised/SI3/d/rmsf.txt]

4 1 PROA 2.2620694637298584
15 2 PROA 1.3452292680740356
30 3 PROA 1.2055222988128662
50 4 PROA 1.1932069063186646
65 5 PROA 1.017575740814209
87 6 PROA 0.9018730521202087
106 7 PROA 1.0552003383636475
130 8 PROA 0.9909883737564087
147 9 PROA 0.7237505912780762
161 10 PROA 0.9389293789863586
168 11 PROA 1.0445737838745117
180 12 PROA 0.732727587223053
195 13 PROA 0.880584716796875
214 14 PROA 1.1956734657287598
230 15 PROA 0.8919379115104675
247 16 PROA 0.6738337278366089
257 17 PROA 1.0809532403945923
272 18 PROA 1.000484824180603
289 19 PROA 0.6651501655578613
313 20 PROA 0.8511340022087097
332 21 PROA 0.9660524725914001
356 22 PROA 0.8865860104560852
371 23 PROA 0.8481782078742981
390 24 PROA 1.010338544845581
410 25 PROA 1.1364574432373047
422 26 PROA 1.1594234704971313
444 27 PROA 1.2862589359283447
451 28 PROA 1.327393889427185
463 29 PROA 1.5120787620544434
475 30 PROA 1.5348694324493408
487 31 PROA 1.1440995931625366
498 32 PROA 1.0563620328903198
517 33 PROA 1.2000669240951538
532 34 PROA 1.039972186088562
549 35 PROA 0.7934336066246033
565 36 PROA 0.9035766124725342
584 37 PROA 0.8982430100440979
599 38 PROA 0.7310829162597656
614 39 PROA 0.7210603356361389
633 40 PROA 0.8530692458152771
648 41 PROA 0.7635636329650879
663 42 PROA 0.6280830502510071
682 43 PROA 0.667622447013855
701 44 PROA 0.763504147529602
718 45 PROA 0.7171410322189331
740 46 PROA 0.6825248599052429
757 47 PROA 0.7895877361297607
781 48 PROA 0.8983367681503296
798 49 PROA 1.0372542142868042
817 50 PROA 1.1640446186065674
837 51 PROA 1.494073748588562
849 52 PROA 2.0446267127990723
863 53 PROA 1.8917574882507324
887 54 PROA 2.803379774093628
904 55 PROA 2.979881525039673
919 56 PROA 3.5929548740386963
929 57 PROA 3.801715850830078
939 58 PROA 3.404174327850342
951 59 PROA 2.81508731842041
965 60 PROA 1.6570594310760498
980 61 PROA 1.6643143892288208
990 62 PROA 1.6313726902008057
1000 63 PROA 1.3163727521896362
1022 64 PROA 1.0964823961257935
1039 65 PROA 1.1593981981277466
1046 66 PROA 1.1259181499481201
1058 67 PROA 0.9204024076461792
1075 68 PROA 0.8845073580741882
1099 69 PROA 0.9489920139312744
1113 70 PROA 0.8120760321617126
1130 71 PROA 0.6800270080566406
1149 72 PROA 0.8492899537086487
1171 73 PROA 0.9147539138793945
1188 74 PROA 0.664283037185669
1212 75 PROA 0.6480090022087097
1232 76 PROA 0.9866012334823608
1256 77 PROA 0.9905446171760559
1271 78 PROA 0.7716103792190552
1281 79 PROA 0.9733633399009705
1300 80 PROA 1.2604225873947144
1312 81 PROA 1.2723983526229858
1334 82 PROA 1.3800886869430542
1341 83 PROA 1.3341434001922607
1353 84 PROA 1.4809484481811523
1375 85 PROA 1.551169753074646
1387 86 PROA 1.2790049314498901
1398 87 PROA 1.075486421585083
1417 88 PROA 1.0609557628631592
1432 89 PROA 1.011231541633606
1449 90 PROA 0.828944981098175
1468 91 PROA 0.8820608258247375
1487 92 PROA 0.8671283721923828
1502 93 PROA 0.769554853439331
1517 94 PROA 0.8825841546058655
1536 95 PROA 1.017203688621521
1551 96 PROA 0.9456458687782288
1568 97 PROA 0.9055349230766296
1578 98 PROA 0.9569606184959412
1597 99 PROA 0.9404980540275574
1614 100 PROA 0.8740628361701965
1636 101 PROA 0.8294488787651062
1655 102 PROA 0.8406040668487549
1679 103 PROA 0.9039610028266907
1694 104 PROA 0.9929502606391907
1713 105 PROA 0.925922691822052
1723 106 PROA 1.3372105360031128
1738 107 PROA 1.5507112741470337
1760 108 PROA 3.7614779472351074
1782 109 PROA 5.675197601318359
