# Supplementary material for: Design of buried charged networks in artificial proteins
Source: Nat Commun. 2021 Mar 25;12:1895. doi: 10.1038/s41467-021-21909-7 (PMC7994573; doi:10.1038/s41467-021-21909-7)
Supplement: Supplementary file 4 — Source Data [file 41467_2021_21909_MOESM4_ESM.zip › source_data_final_revised/SI3/d/unfolding_GdnHCl.txt]

# GdnHCl(M)			measurement1			measurement2			measurement3			used for fit (1=used, 0=not used)
0.000000000000000000e+00	-2.601472829386763763e+01	-2.572008044930176496e+01	-2.436718882817243070e+01	1.000000000000000000e+00
5.000000000000000000e-01	-2.583029902853673576e+01	-2.533811020036429795e+01	-2.308149969641773680e+01	1.000000000000000000e+00
1.000000000000000000e+00	-2.322952641165756305e+01	-2.544635094110503459e+01	-2.401600941105039766e+01	1.000000000000000000e+00
1.500000000000000000e+00	-2.291252732240437595e+01	-2.310472829386763749e+01	-2.584728901032179849e+01	1.000000000000000000e+00
2.000000000000000000e+00	-2.027229356405586103e+01	-2.214717972070430818e+01	-2.089649514268366914e+01	1.000000000000000000e+00
2.500000000000000000e+00	-1.689199453551912455e+01	-1.776898148148148593e+01	-1.780796903460837655e+01	1.000000000000000000e+00
3.000000000000000000e+00	-1.337250910746812416e+01	-1.282963721918639877e+01	-1.333426381299332242e+01	1.000000000000000000e+00
3.500000000000000000e+00	-7.853873557984213605e+00	-7.423394353369761944e+00	-7.135778536733453414e+00	1.000000000000000000e+00
4.000000000000000000e+00	-3.714796599878567029e+00	-3.626240740740740431e+00	-3.719957043108682804e+00	1.000000000000000000e+00
4.500000000000000000e+00	-2.709307073466909355e+00	-2.056940649666059606e+00	-2.072019125683060903e+00	1.000000000000000000e+00
5.000000000000000000e+00	-1.665534001214328930e+00	-1.669189131754705624e+00	-1.743356709168184526e+00	1.000000000000000000e+00
5.500000000000000000e+00	-1.237221918639951124e+00	-1.105674787492410216e+00	-1.110797131147540862e+00	1.000000000000000000e+00
6.000000000000000000e+00	-1.080224939283545904e+00	-9.708739374620523055e-01	-7.831988767455979605e-01	1.000000000000000000e+00
6.500000000000000000e+00	-7.197510018214934302e-01	-5.374441712204006683e-01	-9.667398148148148573e-01	1.000000000000000000e+00
7.000000000000000000e+00	-1.603145628415300894e-01	-5.642624726775955502e-01	-7.633656496660595758e-01	1.000000000000000000e+00
7.500000000000000000e+00	-4.049749241044322545e-01	-4.684682088646023312e-01	-3.668773243776564108e-01	1.000000000000000000e+00
8.000000000000000000e+00	-2.469156496660595279e-01	-4.211832140255010182e-01	-2.896184444444444561e-01	1.000000000000000000e+00
