# Supplementary material for: Design of buried charged networks in artificial proteins
Source: Nat Commun. 2021 Mar 25;12:1895. doi: 10.1038/s41467-021-21909-7 (PMC7994573; doi:10.1038/s41467-021-21909-7)
Supplement: Supplementary file 4 — Source Data [file 41467_2021_21909_MOESM4_ESM.zip › source_data_final_revised/SI3/d/unfolding_Urea.txt]

# Urea(M)			measurement			used for fit (1=used, 0=not used)
0.000000000000000000e+00	-2.226362477231329606e+01	1.000000000000000000e+00
5.000000000000000000e-01	-2.018837735276260048e+01	1.000000000000000000e+00
1.000000000000000000e+00	-1.935367334547662210e+01	1.000000000000000000e+00
1.500000000000000000e+00	-1.915014723740133817e+01	1.000000000000000000e+00
2.000000000000000000e+00	-1.902593958712811073e+01	1.000000000000000000e+00
2.500000000000000000e+00	-1.844036126290225042e+01	1.000000000000000000e+00
3.000000000000000000e+00	-1.858148603521553710e+01	1.000000000000000000e+00
3.500000000000000000e+00	-1.878232088646023001e+01	1.000000000000000000e+00
4.000000000000000000e+00	-1.515511384335155043e+01	1.000000000000000000e+00
4.500000000000000000e+00	-2.025871432908318326e+01	1.000000000000000000e+00
5.000000000000000000e+00	-1.705164389799635671e+01	1.000000000000000000e+00
5.500000000000000000e+00	-1.482177140255008929e+01	1.000000000000000000e+00
6.000000000000000000e+00	-1.180665907710989337e+01	1.000000000000000000e+00
6.500000000000000000e+00	-1.004134942319368484e+01	1.000000000000000000e+00
7.000000000000000000e+00	-7.100379174256223891e+00	1.000000000000000000e+00
7.500000000000000000e+00	-5.186391165755920518e+00	1.000000000000000000e+00
8.000000000000000000e+00	-4.165797510625379729e+00	1.000000000000000000e+00
