# Supplementary material for: Design of buried charged networks in artificial proteins
Source: Nat Commun. 2021 Mar 25;12:1895. doi: 10.1038/s41467-021-21909-7 (PMC7994573; doi:10.1038/s41467-021-21909-7)
Supplement: Supplementary file 4 — Source Data [file 41467_2021_21909_MOESM4_ESM.zip › source_data_final_revised/SI3/d/watercnt.txt]

Frame	#water
0	7
1	5
2	7
3	5
4	6
5	7
6	6
7	5
8	6
9	4
10	5
11	4
12	5
13	5
14	5
15	6
16	7
17	4
18	6
19	7
20	7
21	4
22	4
23	7
24	4
25	5
26	5
27	5
28	5
29	5
30	5
31	4
32	5
33	6
34	5
35	7
36	4
37	2
38	2
39	8
40	6
41	5
42	6
43	7
44	6
45	6
46	6
47	5
48	6
49	6
50	5
51	5
52	5
53	6
54	8
55	6
56	8
57	7
58	5
59	4
60	7
61	7
62	4
63	4
64	6
65	5
66	3
67	4
68	3
69	4
70	7
71	6
72	7
73	5
74	6
75	4
76	5
77	4
78	7
79	6
80	5
81	4
82	7
83	5
84	4
85	4
86	5
87	5
88	3
89	3
90	4
91	5
92	4
93	3
94	6
95	3
96	3
97	3
98	4
99	3
100	4
101	6
102	5
103	4
104	4
105	3
106	4
107	3
108	3
109	3
110	2
111	3
112	5
113	6
114	6
115	4
116	7
117	5
118	4
119	5
120	5
121	4
122	5
123	3
124	4
125	3
126	5
127	5
128	5
129	2
130	4
131	3
132	4
133	4
134	3
135	6
136	3
137	4
138	4
139	4
140	6
141	4
142	4
143	7
144	4
145	5
146	4
147	4
148	7
149	4
150	5
151	2
152	5
153	4
154	5
155	5
156	3
157	5
158	5
159	6
160	3
161	3
162	6
163	3
164	2
165	3
166	5
167	6
168	3
169	5
170	5
171	4
172	4
173	5
174	5
175	4
176	5
177	4
178	4
179	6
180	5
181	4
182	6
183	4
184	3
185	3
186	3
187	3
188	3
189	3
190	2
191	6
192	5
193	4
194	4
195	4
196	3
197	4
198	4
199	6
200	4
201	4
202	4
203	3
204	3
205	4
206	4
207	5
208	3
209	4
210	5
211	6
212	4
213	6
214	3
215	3
216	5
217	4
218	4
219	7
220	4
221	6
222	4
223	6
224	6
225	7
226	3
227	5
228	5
229	5
230	4
231	6
232	5
233	5
234	6
235	4
236	3
237	4
238	3
239	4
240	5
241	5
242	4
243	2
244	3
245	5
246	5
247	5
248	5
249	5
250	2
251	5
252	7
253	6
254	5
255	7
256	6
257	5
258	4
259	5
260	5
261	4
262	6
263	5
264	4
265	5
266	3
267	4
268	6
269	4
270	4
271	3
272	4
273	3
274	2
275	2
276	3
277	3
278	2
279	5
280	5
281	4
282	6
283	4
284	3
285	3
286	3
287	4
288	3
289	4
290	2
291	5
292	4
293	4
294	5
295	5
296	2
297	3
298	6
299	4
300	5
301	7
302	4
303	4
304	4
305	6
306	4
307	5
308	7
309	4
310	6
311	5
312	4
313	4
314	5
315	7
316	5
317	6
318	4
319	5
320	4
321	4
322	3
323	3
324	7
325	4
326	5
327	5
328	6
329	4
330	6
331	5
332	5
333	3
334	3
335	4
336	2
337	6
338	3
339	5
340	4
341	6
342	4
343	4
344	3
345	2
346	3
347	6
348	5
349	4
350	5
351	4
352	3
353	3
354	4
355	6
356	5
357	4
358	4
359	3
360	3
361	3
362	3
363	3
364	3
365	4
366	4
367	3
368	3
369	4
370	7
371	6
372	5
373	3
374	6
375	4
376	3
377	5
378	4
379	5
380	4
381	4
382	2
383	3
384	3
385	3
386	4
387	5
388	5
389	5
390	5
391	4
392	5
393	3
394	2
395	5
396	3
397	3
398	4
399	4
400	4
401	5
402	5
403	5
404	4
405	3
406	4
407	4
408	5
409	5
410	3
411	5
412	7
413	4
414	4
415	8
416	5
417	4
418	3
419	6
420	5
421	4
422	5
423	6
424	6
425	6
426	5
427	5
428	6
429	5
430	5
431	6
432	6
433	6
434	7
435	6
436	6
437	10
438	9
439	6
440	6
441	7
442	7
443	7
444	5
445	5
446	8
447	9
448	8
449	7
450	6
451	7
452	6
453	7
454	7
455	9
456	5
457	5
458	5
459	8
460	6
461	5
462	3
463	4
464	4
465	3
466	4
467	4
468	2
469	3
470	5
471	3
472	4
473	3
474	2
475	4
476	5
477	4
478	4
479	3
480	4
481	3
482	5
483	3
484	4
485	2
486	5
487	5
488	3
489	3
490	4
491	5
492	3
493	6
494	6
495	4
496	5
497	3
498	5
499	2
500	3
501	3
502	4
503	4
504	5
505	5
506	4
507	3
508	4
509	3
510	4
511	4
512	3
513	7
514	3
515	4
516	4
517	5
518	5
519	5
520	4
521	6
522	7
523	3
524	5
525	3
526	4
527	6
528	2
529	4
530	4
531	5
532	4
533	4
534	3
535	4
536	5
537	4
538	5
539	4
540	4
541	3
542	4
543	4
544	4
545	4
546	6
547	5
548	6
549	5
550	3
551	5
552	4
553	3
554	3
555	3
556	3
557	3
558	4
559	3
560	3
561	3
562	2
563	2
564	3
565	4
566	3
567	4
568	5
569	4
570	4
571	4
572	4
573	4
574	4
575	5
576	5
577	4
578	3
579	3
580	5
581	3
582	4
583	4
584	3
585	3
586	3
587	5
588	4
589	6
590	4
591	4
592	4
593	3
594	5
595	4
596	6
597	4
598	4
599	5
600	4
601	4
602	4
603	4
604	6
605	5
606	5
607	5
608	4
609	6
610	5
611	5
612	3
613	5
614	3
615	3
616	4
617	3
618	3
619	5
620	4
621	5
622	4
623	7
624	5
625	5
626	4
627	6
628	4
629	3
630	4
631	5
632	5
633	4
634	4
635	7
636	4
637	4
638	6
639	4
640	3
641	5
642	5
643	6
644	5
645	4
646	3
647	3
648	4
649	2
650	4
651	5
652	4
653	5
654	6
655	4
656	5
657	4
658	4
659	5
660	4
661	3
662	5
663	4
664	4
665	4
666	3
667	6
668	4
669	5
670	5
671	5
672	6
673	3
674	4
675	3
676	2
677	2
678	2
679	3
680	2
681	3
682	2
683	2
684	3
685	4
686	4
687	4
688	3
689	4
690	2
691	3
692	3
693	3
694	3
695	5
696	5
697	3
698	3
699	3
700	4
701	2
702	3
703	3
704	3
705	4
706	3
707	2
708	3
709	3
710	4
711	3
712	3
713	3
714	3
715	3
716	3
717	3
718	3
719	4
720	4
721	4
722	3
723	4
724	4
725	5
726	3
727	4
728	5
729	3
730	5
731	3
732	3
733	3
734	3
735	3
736	4
737	3
738	3
739	3
740	2
741	5
742	3
743	2
744	2
745	3
746	1
747	4
748	4
749	4
750	3
751	3
752	3
753	4
754	3
755	5
756	4
757	3
758	3
759	3
760	5
761	4
762	4
763	4
764	3
765	3
766	4
767	4
768	3
769	3
770	3
771	3
772	4
773	4
774	3
775	3
776	4
777	4
778	4
779	4
780	4
781	2
782	5
783	4
784	2
785	4
786	4
787	3
788	4
789	3
790	3
791	4
792	3
793	4
794	2
795	3
796	4
797	2
798	4
799	3
800	3
801	3
802	4
803	4
804	3
805	4
806	3
807	4
808	4
809	3
810	4
811	4
812	3
813	3
814	4
815	3
816	3
817	2
818	2
819	4
820	4
821	4
822	4
823	3
824	4
825	4
826	3
827	3
828	4
829	4
830	5
831	4
832	2
833	6
834	5
835	2
836	2
837	4
838	4
839	4
840	3
841	4
842	3
843	3
844	3
845	3
846	3
847	4
848	4
849	3
850	2
851	2
852	3
853	5
854	5
855	3
856	2
857	4
858	5
859	5
860	1
861	3
862	3
863	5
864	5
865	4
866	4
867	4
868	3
869	3
870	3
871	4
872	4
873	6
874	6
875	2
876	4
877	4
878	2
879	3
880	4
881	3
882	4
883	3
884	4
885	4
886	5
887	4
888	7
889	5
890	7
891	4
892	4
893	5
894	5
895	5
896	5
897	4
898	4
899	5
900	1
901	5
902	5
903	3
904	4
905	2
906	3
907	4
908	3
909	3
910	2
911	1
912	3
913	6
914	4
915	3
916	4
917	5
918	2
919	3
920	3
921	5
922	3
923	2
924	5
925	4
926	3
927	7
928	3
929	5
930	3
931	6
932	4
933	4
934	4
935	3
936	4
937	2
938	4
939	3
940	3
941	4
942	4
943	3
944	3
945	5
946	3
947	4
948	3
949	4
950	5
951	3
952	4
953	4
954	3
955	5
956	4
957	5
958	3
959	3
960	3
961	2
962	2
963	3
964	4
965	5
966	4
967	5
968	5
969	6
970	5
971	5
972	3
973	6
974	5
975	5
976	6
977	6
978	4
979	3
980	5
981	5
982	2
983	3
984	3
985	2
986	3
987	3
988	4
989	3
990	3
991	3
992	2
993	4
994	2
995	3
996	2
997	3
998	3
999	5
1000	4
1001	3
1002	7
1003	6
1004	4
1005	3
1006	4
1007	4
1008	2
1009	3
1010	2
1011	4
1012	3
1013	3
1014	3
1015	3
1016	3
1017	2
1018	3
1019	2
1020	3
1021	2
1022	2
1023	4
1024	4
1025	3
1026	3
1027	2
1028	2
1029	3
1030	2
1031	2
1032	3
1033	4
1034	1
1035	3
1036	3
1037	2
1038	4
1039	2
1040	2
1041	2
1042	2
1043	2
1044	3
1045	3
1046	2
1047	2
1048	3
1049	2
1050	3
1051	2
1052	2
1053	3
1054	2
1055	2
1056	3
1057	2
1058	4
1059	2
1060	3
1061	5
1062	3
1063	3
1064	2
1065	4
1066	2
1067	2
1068	3
1069	3
1070	4
1071	3
1072	6
1073	7
1074	5
1075	6
1076	11
1077	7
1078	7
1079	8
1080	9
1081	4
1082	7
1083	4
1084	5
1085	3
1086	4
1087	3
1088	3
1089	2
1090	2
1091	2
1092	4
1093	3
1094	4
1095	2
1096	3
1097	4
1098	2
1099	3
1100	4
1101	2
1102	3
1103	4
1104	3
1105	4
1106	3
1107	2
1108	3
1109	3
1110	3
1111	3
1112	4
1113	3
1114	4
1115	3
1116	4
1117	4
1118	5
1119	3
1120	4
1121	4
1122	4
1123	3
1124	5
1125	4
1126	4
1127	4
1128	4
1129	2
1130	3
1131	4
1132	1
1133	2
1134	2
1135	2
1136	3
1137	3
1138	3
1139	4
1140	2
1141	3
1142	2
1143	2
1144	2
1145	4
1146	3
1147	5
1148	5
1149	4
1150	3
1151	3
1152	3
1153	4
1154	5
1155	4
1156	4
1157	4
1158	5
1159	4
1160	5
1161	5
1162	3
1163	3
1164	3
1165	4
1166	4
1167	4
1168	4
1169	3
1170	5
1171	3
1172	4
1173	3
1174	4
1175	3
1176	4
1177	4
1178	3
1179	6
1180	3
1181	4
1182	5
1183	4
1184	1
1185	4
1186	5
1187	2
1188	2
1189	3
1190	3
1191	4
1192	3
1193	2
1194	3
1195	5
1196	7
1197	4
1198	5
1199	4
1200	5
1201	6
1202	4
1203	5
1204	4
1205	3
1206	4
1207	4
1208	3
1209	3
1210	4
1211	4
1212	4
1213	4
1214	3
1215	4
1216	5
1217	5
1218	3
1219	3
1220	5
1221	4
1222	6
1223	5
1224	4
1225	4
1226	2
1227	4
1228	4
1229	2
1230	3
1231	4
1232	4
1233	4
1234	3
1235	2
1236	4
1237	4
1238	4
1239	4
1240	3
1241	4
1242	1
1243	3
1244	4
1245	4
1246	3
1247	1
1248	3
1249	3
1250	3
1251	4
1252	3
1253	3
1254	3
1255	3
1256	3
1257	3
1258	4
1259	4
1260	4
1261	4
1262	4
1263	5
1264	5
1265	5
1266	4
1267	5
1268	4
1269	4
1270	4
1271	3
1272	4
1273	5
1274	5
1275	5
1276	4
1277	4
1278	5
1279	4
1280	4
1281	6
1282	6
1283	5
1284	5
1285	4
1286	5
1287	6
1288	5
1289	4
1290	2
1291	5
1292	5
1293	5
1294	5
1295	5
1296	4
1297	4
1298	4
1299	4
1300	4
1301	6
1302	6
1303	3
1304	4
1305	4
1306	4
1307	5
1308	4
1309	5
1310	7
1311	7
1312	4
1313	6
1314	6
1315	4
1316	6
1317	6
1318	5
1319	7
1320	4
1321	5
1322	5
1323	5
1324	6
1325	6
1326	5
1327	5
1328	6
1329	5
1330	5
1331	5
1332	4
1333	4
1334	7
1335	5
1336	4
1337	2
1338	4
1339	5
1340	6
1341	5
1342	3
1343	4
1344	5
1345	4
1346	4
1347	3
1348	4
1349	4
1350	5
1351	5
1352	5
1353	6
1354	5
1355	5
1356	5
1357	4
1358	3
1359	2
1360	4
1361	4
1362	5
1363	4
1364	4
1365	5
1366	5
1367	5
1368	4
1369	5
1370	4
1371	4
1372	4
1373	4
1374	4
1375	3
1376	5
1377	5
1378	4
1379	6
1380	3
1381	4
1382	5
1383	6
1384	4
1385	5
1386	4
1387	4
1388	3
1389	5
1390	4
1391	4
1392	4
1393	3
1394	5
1395	3
1396	6
1397	7
1398	5
1399	6
1400	5
1401	4
1402	5
1403	4
1404	3
1405	5
1406	6
1407	3
1408	6
1409	7
1410	4
1411	6
1412	5
1413	3
1414	4
1415	4
1416	5
1417	4
1418	4
1419	5
1420	6
1421	5
1422	4
1423	4
1424	4
1425	5
1426	5
1427	6
1428	5
1429	5
1430	7
1431	6
1432	5
1433	6
1434	4
1435	3
1436	4
1437	3
1438	6
1439	6
1440	4
1441	5
1442	4
1443	4
1444	5
1445	5
1446	4
1447	3
1448	3
1449	4
1450	4
1451	3
1452	5
1453	6
1454	5
1455	5
1456	5
1457	6
1458	5
1459	5
1460	3
1461	4
1462	4
1463	5
1464	6
1465	5
1466	3
1467	3
1468	3
1469	3
1470	3
1471	5
1472	3
1473	5
1474	3
1475	4
1476	4
1477	3
1478	5
1479	5
1480	6
1481	3
1482	5
1483	6
1484	4
1485	6
1486	5
1487	3
1488	3
1489	4
1490	4
1491	3
1492	3
1493	5
1494	4
1495	4
1496	4
1497	4
1498	3
1499	4
1500	4
1501	3
1502	3
1503	4
1504	3
1505	3
1506	4
1507	3
1508	2
1509	3
1510	3
1511	3
1512	3
1513	3
1514	3
1515	2
1516	2
1517	3
1518	3
1519	5
1520	5
1521	4
1522	4
1523	3
1524	3
1525	4
1526	2
1527	4
1528	3
1529	3
1530	4
1531	3
1532	4
1533	4
1534	5
1535	4
1536	4
1537	5
1538	3
1539	3
1540	3
1541	3
1542	4
1543	5
1544	5
1545	4
1546	5
1547	4
1548	4
1549	6
1550	5
1551	3
1552	3
1553	5
1554	7
1555	3
1556	3
1557	4
1558	4
1559	4
1560	4
1561	3
1562	3
1563	5
1564	4
1565	4
1566	4
1567	3
1568	3
1569	3
1570	2
1571	3
1572	3
1573	3
1574	4
1575	4
1576	4
1577	3
1578	3
1579	3
1580	4
1581	2
1582	2
1583	3
1584	4
1585	4
1586	6
1587	4
1588	5
1589	6
1590	4
1591	4
1592	4
1593	4
1594	5
1595	4
1596	4
1597	6
1598	5
1599	4
1600	5
1601	3
1602	4
1603	3
1604	2
1605	5
1606	4
1607	5
1608	2
1609	3
1610	3
1611	4
1612	3
1613	5
1614	6
1615	3
1616	3
1617	3
1618	4
1619	5
1620	4
1621	5
1622	5
1623	7
1624	7
1625	6
1626	3
1627	4
1628	5
1629	5
1630	5
1631	4
1632	2
1633	3
1634	5
1635	7
1636	8
1637	7
1638	4
1639	5
1640	6
1641	5
1642	6
1643	6
1644	8
1645	5
1646	4
1647	5
1648	6
1649	3
1650	5
1651	7
1652	6
1653	5
1654	7
1655	4
1656	4
1657	6
1658	4
1659	4
1660	5
1661	4
1662	3
1663	4
1664	4
1665	6
1666	8
1667	4
1668	5
1669	4
1670	4
1671	5
1672	5
1673	4
1674	4
1675	5
1676	11
1677	7
1678	5
1679	5
1680	6
1681	4
1682	5
1683	5
1684	5
1685	5
1686	5
1687	4
1688	4
1689	3
1690	7
1691	6
1692	10
1693	12
1694	8
1695	7
1696	7
1697	5
1698	6
1699	9
1700	3
1701	4
1702	5
1703	7
1704	6
1705	5
1706	3
1707	7
1708	4
1709	8
1710	5
1711	4
1712	4
1713	6
1714	5
1715	6
1716	3
1717	5
1718	5
1719	3
1720	4
1721	3
1722	6
1723	4
1724	4
1725	3
1726	3
1727	3
1728	3
1729	5
1730	5
1731	5
1732	4
1733	6
1734	4
1735	4
1736	2
1737	5
1738	6
1739	5
1740	5
1741	5
1742	7
1743	6
1744	4
1745	4
1746	5
1747	8
1748	7
1749	6
1750	5
1751	5
1752	4
1753	6
1754	5
1755	4
1756	7
1757	7
1758	6
1759	6
1760	6
1761	4
1762	3
1763	4
1764	4
1765	5
1766	4
1767	5
1768	7
1769	6
1770	6
1771	5
1772	5
1773	4
1774	5
1775	3
1776	6
1777	7
1778	6
1779	6
1780	8
1781	4
1782	4
1783	4
1784	4
1785	3
1786	3
1787	3
1788	4
1789	3
1790	3
1791	2
1792	4
1793	5
1794	5
1795	4
1796	4
1797	4
1798	4
1799	4
1800	5
1801	3
1802	4
1803	4
1804	4
1805	3
1806	6
1807	4
1808	4
1809	5
1810	4
1811	6
1812	7
1813	7
1814	5
1815	3
1816	5
1817	4
1818	4
1819	4
1820	7
1821	2
1822	3
1823	3
1824	3
1825	3
1826	2
1827	3
1828	4
1829	5
1830	5
1831	3
1832	2
1833	4
1834	2
1835	3
1836	2
1837	2
1838	2
1839	3
1840	2
1841	2
1842	2
1843	4
1844	2
1845	2
1846	2
1847	3
1848	2
1849	3
1850	2
1851	2
1852	2
1853	2
1854	2
1855	4
1856	4
1857	4
1858	3
1859	5
1860	5
1861	5
1862	6
1863	6
1864	6
1865	6
1866	5
1867	7
1868	8
1869	3
1870	2
1871	2
1872	7
1873	2
1874	2
1875	2
1876	2
1877	3
1878	3
1879	3
1880	2
1881	3
1882	2
1883	2
1884	3
1885	2
1886	2
1887	2
1888	2
1889	2
1890	3
1891	2
1892	3
1893	3
1894	3
1895	4
1896	3
1897	2
1898	4
1899	4
1900	4
1901	2
1902	3
1903	4
1904	4
1905	2
1906	2
1907	2
1908	4
1909	3
1910	2
1911	2
1912	2
1913	2
1914	2
1915	2
1916	3
1917	2
1918	2
1919	2
1920	2
1921	3
1922	4
1923	5
1924	4
1925	4
1926	4
1927	5
1928	5
1929	4
1930	3
1931	5
1932	5
1933	3
1934	5
1935	3
1936	5
1937	4
1938	7
1939	8
1940	7
1941	8
1942	6
1943	6
1944	9
1945	12
1946	6
1947	9
1948	9
1949	5
1950	12
1951	6
1952	4
1953	8
1954	8
1955	7
1956	8
1957	9
1958	6
1959	8
1960	10
1961	9
1962	8
1963	8
1964	10
1965	9
1966	8
1967	10
1968	10
1969	7
1970	6
1971	8
1972	4
1973	12
1974	7
1975	3
1976	2
1977	6
1978	4
1979	4
1980	5
1981	4
1982	5
1983	3
1984	4
1985	5
1986	5
1987	5
1988	4
1989	5
1990	6
1991	4
1992	6
1993	5
1994	2
1995	2
1996	3
1997	6
1998	6
[truncated: 2,002 more rows]
