# Supplementary material for: Design of buried charged networks in artificial proteins
Source: Nat Commun. 2021 Mar 25;12:1895. doi: 10.1038/s41467-021-21909-7 (PMC7994573; doi:10.1038/s41467-021-21909-7)
Supplement: Supplementary file 4 — Source Data [file 41467_2021_21909_MOESM4_ESM.zip › source_data_final_revised/SI3/e/rmsd.txt]

Frame RMSD (A)
1 1.236311435699463
2 1.392129898071289
3 1.7010560035705566
4 1.4696753025054932
5 1.5774232149124146
6 1.493166208267212
7 1.5156819820404053
8 1.6236271858215332
9 1.6896541118621826
10 1.6547772884368896
11 1.8042728900909424
12 1.8425137996673584
13 1.920596957206726
14 1.931961178779602
15 1.7948040962219238
16 1.8631831407546997
17 1.6915462017059326
18 1.650316834449768
19 1.7234653234481812
20 1.7141245603561401
21 1.6939514875411987
22 1.7805147171020508
23 1.927331566810608
24 1.8250682353973389
25 1.927074909210205
26 1.8744782209396362
27 1.896051049232483
28 2.197807550430298
29 1.9495689868927002
30 2.120859384536743
31 1.9959545135498047
32 2.0022873878479004
33 2.2901132106781006
34 2.1077120304107666
35 2.1418871879577637
36 2.2451884746551514
37 1.9435224533081055
38 2.0099711418151855
39 1.8689594268798828
40 2.311481475830078
41 1.978981375694275
42 1.8832497596740723
43 2.122159957885742
44 1.8940929174423218
45 2.028841972351074
46 2.0706164836883545
47 1.8610059022903442
48 1.8898180723190308
49 2.0191457271575928
50 2.1068217754364014
51 2.143223524093628
52 1.9702664613723755
53 2.0136399269104004
54 1.9854614734649658
55 1.9276978969573975
56 1.9918771982192993
57 1.97715163230896
58 1.9965455532073975
59 2.1007423400878906
60 1.8489031791687012
61 1.8012745380401611
62 1.987630009651184
63 1.8457839488983154
64 1.9026868343353271
65 1.9044666290283203
66 1.973703145980835
67 1.8389908075332642
68 1.8957347869873047
69 2.109915018081665
70 2.1485979557037354
71 1.9641716480255127
72 1.9919674396514893
73 1.9309486150741577
74 2.013390064239502
75 1.9239823818206787
76 2.0248889923095703
77 1.9463213682174683
78 2.1195480823516846
79 2.1223576068878174
80 2.0846943855285645
81 2.192464828491211
82 2.209089517593384
83 2.0748636722564697
84 2.100271224975586
85 2.0921733379364014
86 2.101647138595581
87 2.0479371547698975
88 2.2018747329711914
89 2.1337826251983643
90 2.2174952030181885
91 2.193347692489624
92 2.2153701782226563
93 2.3949615955352783
94 2.173215627670288
95 2.257050037384033
96 2.3741559982299805
97 2.4777562618255615
98 2.452836513519287
99 2.4394047260284424
100 2.4484245777130127
101 2.448941469192505
102 2.4643187522888184
103 2.536536931991577
104 2.3510351181030273
105 2.4948108196258545
106 2.5261740684509277
107 2.4039838314056396
108 2.541317939758301
109 2.380445957183838
110 2.3990790843963623
111 2.549884557723999
112 2.4448208808898926
113 2.526822090148926
114 2.628561019897461
115 2.5070228576660156
116 2.383657455444336
117 2.3162238597869873
118 2.4212164878845215
119 2.4494757652282715
120 2.421396255493164
121 2.3231115341186523
122 2.3860764503479004
123 2.338413953781128
124 2.3590633869171143
125 2.3088531494140625
126 2.4137380123138428
127 2.4138545989990234
128 2.4101057052612305
129 2.438627243041992
130 2.491122007369995
131 2.4558358192443848
132 2.408416986465454
133 2.400888681411743
134 2.46240234375
135 2.5660083293914795
136 2.3681867122650146
137 2.4178683757781982
138 2.281137466430664
139 2.3353493213653564
140 2.2342371940612793
141 2.2229397296905518
142 2.298123836517334
143 2.2866313457489014
144 2.4059250354766846
145 2.3052027225494385
146 2.2645039558410645
147 2.315335750579834
148 2.3551244735717773
149 2.258291006088257
150 2.451871871948242
151 2.3642091751098633
152 2.310276508331299
153 2.190685510635376
154 2.27934193611145
155 2.2887866497039795
156 2.35966157913208
157 2.1287171840667725
158 2.254976272583008
159 2.196871280670166
160 2.2371134757995605
161 2.24519419670105
162 2.1634907722473145
163 2.28379225730896
164 2.4541592597961426
165 2.313068389892578
166 2.2385847568511963
167 2.272706985473633
168 2.238703966140747
169 2.307638645172119
170 2.2588300704956055
171 2.257702112197876
172 2.278583288192749
173 2.2592480182647705
174 2.132720947265625
175 2.129502534866333
176 2.1946258544921875
177 2.1785356998443604
178 2.3350577354431152
179 2.2347559928894043
180 2.2893965244293213
181 2.318707227706909
182 2.344202756881714
183 2.3497791290283203
184 2.395481824874878
185 2.624882936477661
186 2.4633169174194336
187 2.4712600708007813
188 2.4779882431030273
189 2.4093618392944336
190 2.403963088989258
191 2.4513304233551025
192 2.406698703765869
193 2.3526458740234375
194 2.585651159286499
195 2.433156967163086
196 2.460428237915039
197 2.3663218021392822
198 2.3992903232574463
199 2.4117393493652344
200 2.3287999629974365
201 2.414785623550415
202 2.4384210109710693
203 2.500798463821411
204 2.3099005222320557
205 2.5355169773101807
206 2.3815104961395264
207 2.384014129638672
208 2.4486947059631348
209 2.6616411209106445
210 2.3006277084350586
211 2.391749620437622
212 2.555941104888916
213 2.4689838886260986
214 2.4398603439331055
215 2.5481643676757813
216 2.488590955734253
217 2.4769320487976074
218 2.4639503955841064
219 2.349466562271118
220 2.4107272624969482
221 2.445072889328003
222 2.466275930404663
223 2.496962547302246
224 2.4783225059509277
225 2.387763261795044
226 2.370007038116455
227 2.3665449619293213
228 2.475862741470337
229 2.2888693809509277
230 2.449240207672119
231 2.3758187294006348
232 2.2478606700897217
233 2.535512685775757
234 2.5292205810546875
235 2.353834390640259
236 2.280226707458496
237 2.3178560733795166
238 2.2803971767425537
239 2.456437110900879
240 2.218069314956665
241 2.384817600250244
242 2.4435508251190186
243 2.2610456943511963
244 2.4197723865509033
245 2.35261607170105
246 2.4780092239379883
247 2.338379144668579
248 2.3759963512420654
249 2.30444598197937
250 2.2271695137023926
251 2.2261972427368164
252 2.4245777130126953
253 2.438197612762451
254 2.4613118171691895
255 2.378403425216675
256 2.4448904991149902
257 2.479316234588623
258 2.44659686088562
259 2.286973237991333
260 2.4346249103546143
261 2.213056802749634
262 2.2717490196228027
263 2.1949851512908936
264 2.302574396133423
265 2.2340803146362305
266 2.323424816131592
267 2.3228111267089844
268 2.222090244293213
269 2.4360053539276123
270 2.3233752250671387
271 2.3714168071746826
272 2.3255836963653564
273 2.4063704013824463
274 2.4039862155914307
275 2.3392434120178223
276 2.4209327697753906
277 2.274355411529541
278 2.376216411590576
279 2.3553338050842285
280 2.2817516326904297
281 2.481794595718384
282 2.5472893714904785
283 2.552403450012207
284 2.4641525745391846
285 2.4803788661956787
286 2.491915702819824
287 2.4985761642456055
288 2.4171247482299805
289 2.4723010063171387
290 2.484980344772339
291 2.3764593601226807
292 2.515709161758423
293 2.417055606842041
294 2.5244028568267822
295 2.6611862182617188
296 2.501424551010132
297 2.4818830490112305
298 2.593069553375244
299 2.626309394836426
300 2.640324115753174
301 2.6037209033966064
302 2.624929189682007
303 2.6969051361083984
304 2.587766647338867
305 2.5564589500427246
306 2.5923116207122803
307 2.3957297801971436
308 2.532231330871582
309 2.4765255451202393
310 2.4374032020568848
311 2.5607383251190186
312 2.5382771492004395
313 2.5314581394195557
314 2.378580331802368
315 2.4184248447418213
316 2.5022940635681152
317 2.4180166721343994
318 2.467958927154541
319 2.471212863922119
320 2.5837576389312744
321 2.5412750244140625
322 2.5745065212249756
323 2.5788259506225586
324 2.6168363094329834
325 2.510932683944702
326 2.4938087463378906
327 2.5488533973693848
328 2.6739583015441895
329 2.6247165203094482
330 2.637108325958252
331 2.642025947570801
332 2.49892258644104
333 2.472092390060425
334 2.581709861755371
335 2.5509159564971924
336 2.4532759189605713
337 2.346102476119995
338 2.452252149581909
339 2.4972267150878906
340 2.458613395690918
341 2.4413700103759766
342 2.5152111053466797
343 2.530432939529419
344 2.475858449935913
345 2.605198860168457
346 2.5468218326568604
347 2.613245725631714
348 2.4380745887756348
349 2.617332935333252
350 2.551190137863159
351 2.6363747119903564
352 2.4697089195251465
353 2.5012660026550293
354 2.591214418411255
355 2.6086018085479736
356 2.561188220977783
357 2.541677474975586
358 2.4660894870758057
359 2.4485111236572266
360 2.3953967094421387
361 2.3226022720336914
362 2.4326298236846924
363 2.4643747806549072
364 2.415273427963257
365 2.4318952560424805
366 2.271270275115967
367 2.511504650115967
368 2.32234787940979
369 2.4162070751190186
370 2.461606025695801
371 2.3457539081573486
372 2.373335599899292
373 2.304471015930176
374 2.4110968112945557
375 2.304386615753174
376 2.381117343902588
377 2.406914234161377
378 2.4093756675720215
379 2.4349262714385986
380 2.3564200401306152
381 2.394941568374634
382 2.4450886249542236
383 2.4232473373413086
384 2.3742220401763916
385 2.4454667568206787
386 2.4278128147125244
387 2.4079647064208984
388 2.4595141410827637
389 2.472670316696167
390 2.538510799407959
391 2.490265369415283
392 2.387110471725464
393 2.4494071006774902
394 2.3201005458831787
395 2.4246113300323486
396 2.5013670921325684
397 2.4139626026153564
398 2.419640064239502
399 2.4782497882843018
400 2.4012303352355957
401 2.4371984004974365
402 2.4107296466827393
403 2.420713186264038
404 2.442742109298706
405 2.474787950515747
406 2.540985107421875
407 2.377858877182007
408 2.455984592437744
409 2.4742419719696045
410 2.574883222579956
411 2.696969509124756
412 2.4440255165100098
413 2.4640378952026367
414 2.67789626121521
415 2.4900689125061035
416 2.444558620452881
417 2.420957565307617
418 2.4645745754241943
419 2.3514397144317627
420 2.481797456741333
421 2.511549949645996
422 2.459695816040039
423 2.405019521713257
424 2.581799030303955
425 2.5164172649383545
426 2.6345438957214355
427 2.7281875610351563
428 2.6074323654174805
429 2.671952247619629
430 2.640993118286133
431 2.731166124343872
432 2.6758909225463867
433 2.7227134704589844
434 2.5883092880249023
435 2.4740281105041504
436 2.8845510482788086
437 2.703934669494629
438 2.838313341140747
439 2.818507671356201
440 2.811375617980957
441 2.7257659435272217
442 2.7017557621002197
443 2.8530893325805664
444 2.8978664875030518
445 2.762272596359253
446 2.828329563140869
447 2.7082159519195557
448 2.86879563331604
449 2.7720489501953125
450 2.810788154602051
451 2.800590753555298
452 2.877927780151367
453 2.790872097015381
454 2.6055502891540527
455 2.82991361618042
456 2.739903688430786
457 2.823946237564087
458 2.6731882095336914
459 2.6760616302490234
460 2.640789031982422
461 2.7323765754699707
462 2.6984305381774902
463 2.6132123470306396
464 2.5897364616394043
465 2.7212114334106445
466 2.5232160091400146
467 2.6202332973480225
468 2.689432382583618
469 2.5889482498168945
470 2.670631170272827
471 2.6560964584350586
472 2.6566972732543945
473 2.696035861968994
474 2.7382354736328125
475 2.7174463272094727
476 2.6959540843963623
477 2.8596889972686768
478 2.7025070190429688
479 2.9576714038848877
480 2.733616828918457
481 2.725689172744751
482 2.6019914150238037
483 2.7980523109436035
484 2.612583875656128
485 2.7155375480651855
486 2.8011960983276367
487 2.857576847076416
488 2.8376479148864746
489 2.8699090480804443
490 2.762080669403076
491 2.8419861793518066
492 2.807426929473877
493 2.7250852584838867
494 2.8039052486419678
495 2.786708116531372
496 2.8827712535858154
497 2.780949592590332
498 2.7138583660125732
499 2.7692625522613525
500 2.779667854309082
501 2.6923739910125732
502 2.777113914489746
503 2.8543405532836914
504 2.705277919769287
505 2.714040756225586
506 2.894023895263672
507 2.9460597038269043
508 2.756878614425659
509 2.76157546043396
510 2.9231460094451904
511 2.775493860244751
512 2.634685754776001
513 2.7446484565734863
514 2.6634907722473145
515 2.8445324897766113
516 2.7413418292999268
517 2.8218493461608887
518 2.7228779792785645
519 2.685657024383545
520 2.7259771823883057
521 2.725220203399658
522 2.7032217979431152
523 2.823347330093384
524 2.769407033920288
525 2.649691343307495
526 2.660504102706909
527 2.663288116455078
528 2.823434352874756
529 2.714909076690674
530 2.6426281929016113
531 2.714677333831787
532 2.678842067718506
533 2.736384868621826
534 2.7249720096588135
535 2.6486730575561523
536 2.6621315479278564
537 2.723113536834717
538 2.6535000801086426
539 2.750091075897217
540 2.6180636882781982
541 2.7439517974853516
542 2.6935336589813232
543 2.6892027854919434
544 2.7141289710998535
545 2.7604117393493652
546 2.748776912689209
547 2.7326669692993164
548 2.652991771697998
549 2.691448211669922
550 2.686580181121826
551 2.758369207382202
552 2.7427754402160645
553 2.7609963417053223
554 2.727454900741577
555 2.7087061405181885
556 2.7664759159088135
557 2.7153241634368896
558 2.69340443611145
559 2.621553421020508
560 2.7559354305267334
561 2.6999850273132324
562 2.721781015396118
563 2.6694040298461914
564 2.7848265171051025
565 2.775195598602295
566 2.7514586448669434
567 2.718576431274414
568 2.704525947570801
569 2.714026689529419
570 2.76777720451355
571 2.7959022521972656
572 2.909975290298462
573 2.8239355087280273
574 2.705390453338623
575 2.704038619995117
576 2.5845723152160645
577 2.5296695232391357
578 2.6536498069763184
579 2.693472146987915
580 2.6882641315460205
581 2.6775095462799072
582 2.6656041145324707
583 2.6810991764068604
584 2.6237709522247314
585 2.607161283493042
586 2.5780508518218994
587 2.567056179046631
588 2.606029987335205
589 2.571286916732788
590 2.694364309310913
591 2.721945285797119
592 2.605464220046997
593 2.570524215698242
594 2.579899311065674
595 2.592442274093628
596 2.5507795810699463
597 2.5723557472229004
598 2.6984622478485107
599 2.5786688327789307
600 2.6517958641052246
601 2.760873556137085
602 2.606135129928589
603 2.5448081493377686
604 2.6810197830200195
605 2.606736898422241
606 2.680570125579834
607 2.8222105503082275
608 2.5893712043762207
609 2.636752128601074
610 2.454486846923828
611 2.588689088821411
612 2.4944729804992676
613 2.5058345794677734
614 2.4253334999084473
615 2.55192494392395
616 2.4641330242156982
617 2.472156047821045
618 2.4255776405334473
619 2.4716811180114746
620 2.5695083141326904
621 2.4726977348327637
622 2.3667852878570557
623 2.4968581199645996
624 2.343291759490967
625 2.387031316757202
626 2.39459228515625
627 2.4545185565948486
628 2.483849048614502
629 2.4481778144836426
630 2.463266134262085
631 2.38887357711792
632 2.4395811557769775
633 2.4325833320617676
634 2.4751596450805664
635 2.4498813152313232
636 2.3992838859558105
637 2.4608755111694336
638 2.466283082962036
639 2.503629446029663
640 2.3886959552764893
641 2.3579678535461426
642 2.394804000854492
643 2.3749160766601563
644 2.4334068298339844
645 2.3901264667510986
646 2.4330379962921143
647 2.602285385131836
648 2.5877392292022705
649 2.5714669227600098
650 2.5560338497161865
651 2.5197441577911377
652 2.419682025909424
653 2.4647531509399414
654 2.363541841506958
655 2.3310115337371826
656 2.419069290161133
657 2.460439443588257
658 2.477752685546875
659 2.4873740673065186
660 2.5050015449523926
661 2.4299912452697754
662 2.503629207611084
663 2.5302555561065674
664 2.5603928565979004
665 2.2243759632110596
666 2.3146166801452637
667 2.374175548553467
668 2.3959286212921143
669 2.3214821815490723
670 2.527397871017456
671 2.565505027770996
672 2.5135083198547363
673 2.5083909034729004
674 2.4471890926361084
675 2.509601593017578
676 2.7117221355438232
677 2.676926851272583
678 2.6775307655334473
679 2.716067314147949
680 2.7464451789855957
681 2.712888717651367
682 2.7385339736938477
683 2.59332537651062
684 2.7136802673339844
685 2.3698225021362305
686 2.6446855068206787
687 2.7030625343322754
688 2.468520402908325
689 2.3489809036254883
690 2.3506195545196533
691 2.3547286987304688
692 2.3576695919036865
693 2.322606325149536
694 2.415842294692993
695 2.3524954319000244
696 2.399555206298828
697 2.4445979595184326
698 2.5137674808502197
699 2.4042537212371826
700 2.487612247467041
701 2.34378719329834
702 2.379854440689087
703 2.370695114135742
704 2.482508659362793
705 2.656132459640503
706 2.482111930847168
707 2.5002479553222656
708 2.6028215885162354
709 2.417109966278076
710 2.3825817108154297
711 2.33831787109375
712 2.2739803791046143
713 2.436690092086792
714 2.560089588165283
715 2.2944469451904297
716 2.3436989784240723
717 2.3748645782470703
718 2.2281575202941895
719 2.3002920150756836
720 2.238295078277588
721 2.3394787311553955
722 2.367126941680908
723 2.230916976928711
724 2.437356948852539
725 2.4223484992980957
726 2.2373926639556885
727 2.361182928085327
728 2.291592597961426
729 2.3169822692871094
730 2.4192347526550293
731 2.3623573780059814
732 2.408447742462158
733 2.419222354888916
734 2.439993143081665
735 2.4296891689300537
736 2.4117209911346436
737 2.3827786445617676
738 2.4292755126953125
739 2.4925405979156494
740 2.4576923847198486
741 2.429021120071411
742 2.479930877685547
743 2.4012246131896973
744 2.313345432281494
745 2.4235522747039795
746 2.4314229488372803
747 2.3886725902557373
748 2.521028518676758
749 2.3919222354888916
750 2.408802032470703
751 2.39804744720459
752 2.6982152462005615
753 2.5900330543518066
754 2.512247085571289
755 2.481584072113037
756 2.464805841445923
757 2.4495394229888916
758 2.6904938220977783
759 2.6851460933685303
760 2.617734670639038
761 2.541956663131714
762 2.7194623947143555
763 2.481616497039795
764 2.611931800842285
765 2.5289950370788574
766 2.5346407890319824
767 2.697049140930176
768 2.6805877685546875
769 2.731750726699829
770 2.53257417678833
771 2.5426149368286133
772 2.5560216903686523
773 2.6219472885131836
774 2.684487819671631
775 2.5932979583740234
776 2.577057123184204
777 2.578904390335083
778 2.4904375076293945
779 2.615561008453369
780 2.7354230880737305
781 2.643256425857544
782 2.4876444339752197
783 2.583763837814331
784 2.5147147178649902
785 2.6521246433258057
786 2.5711379051208496
787 2.5819804668426514
788 2.549644947052002
789 2.6102042198181152
790 2.6584081649780273
791 2.509542465209961
792 2.460531711578369
793 2.5664422512054443
794 2.4013352394104004
795 2.440704107284546
796 2.4545180797576904
797 2.558546304702759
798 2.5200047492980957
799 2.5730197429656982
800 2.3547537326812744
801 2.504680871963501
802 2.5323221683502197
803 2.4448635578155518
804 2.3351080417633057
805 2.386610746383667
806 2.5146448612213135
807 2.5020687580108643
808 2.4767260551452637
809 2.4899260997772217
810 2.398385763168335
811 2.234689235687256
812 2.5008065700531006
813 2.2728614807128906
814 2.398745536804199
815 2.4586212635040283
816 2.4845974445343018
817 2.4562244415283203
818 2.3997254371643066
819 2.4437806606292725
820 2.455390691757202
821 2.3422930240631104
822 2.456130266189575
823 2.433927297592163
824 2.553175926208496
825 2.4009244441986084
826 2.2844207286834717
827 2.326937198638916
828 2.4303507804870605
829 2.2726645469665527
830 2.3868489265441895
831 2.2953805923461914
832 2.3405818939208984
833 2.272831439971924
834 2.344438076019287
835 2.289304733276367
836 2.399561882019043
837 2.3912880420684814
838 2.365029811859131
839 2.4420125484466553
840 2.4903204441070557
841 2.3561885356903076
842 2.2631866931915283
843 2.539665937423706
844 2.3465576171875
845 2.449679136276245
846 2.446197271347046
847 2.4377660751342773
848 2.564241886138916
849 2.41111421585083
850 2.421583890914917
851 2.516784906387329
852 2.479212760925293
853 2.5827362537384033
854 2.5701334476470947
855 2.491798162460327
856 2.621389150619507
857 2.574096441268921
858 2.4528591632843018
859 2.425452947616577
860 2.559122323989868
861 2.399970531463623
862 2.475302219390869
863 2.5297951698303223
864 2.4924771785736084
865 2.2893693447113037
866 2.3690671920776367
867 2.3260457515716553
868 2.359102964401245
869 2.384680986404419
870 2.446444034576416
871 2.4452717304229736
872 2.458561658859253
873 2.4295403957366943
874 2.3437082767486572
875 2.4752254486083984
876 2.3723740577697754
877 2.5018322467803955
878 2.3514158725738525
879 2.4886045455932617
880 2.4455597400665283
881 2.3849356174468994
882 2.3342013359069824
883 2.3880600929260254
884 2.448146343231201
885 2.434077501296997
886 2.365607500076294
887 2.384263277053833
888 2.4257326126098633
889 2.537797451019287
890 2.3694870471954346
891 2.3442349433898926
892 2.442201852798462
893 2.3360531330108643
894 2.400810480117798
895 2.6719861030578613
896 2.5203278064727783
897 2.4797332286834717
898 2.507361888885498
899 2.6268935203552246
900 2.440581798553467
901 2.537135362625122
902 2.612617254257202
903 2.535872220993042
904 2.414991855621338
905 2.5768725872039795
906 2.570145606994629
907 2.4940853118896484
908 2.5670461654663086
909 2.4807305335998535
910 2.5338659286499023
911 2.6704330444335938
912 2.7512753009796143
913 2.5060346126556396
914 2.4810144901275635
915 2.5777089595794678
916 2.4525339603424072
917 2.535064458847046
918 2.5009140968322754
919 2.4544034004211426
920 2.453298330307007
921 2.4742953777313232
922 2.4002625942230225
923 2.5402777194976807
924 2.510166645050049
925 2.455353021621704
926 2.423644781112671
927 2.5124382972717285
928 2.606607675552368
929 2.5184438228607178
930 2.4822659492492676
931 2.451601266860962
932 2.5382325649261475
933 2.40095853805542
934 2.4926509857177734
935 2.5345869064331055
936 2.591201066970825
937 2.54313325881958
938 2.422285795211792
939 2.3746681213378906
940 2.4167306423187256
941 2.3601114749908447
942 2.4089014530181885
943 2.50917649269104
944 2.509343147277832
945 2.4146459102630615
946 2.410632610321045
947 2.506664752960205
948 2.4629266262054443
949 2.499453544616699
950 2.5865225791931152
951 2.6052398681640625
952 2.5218210220336914
953 2.543134927749634
954 2.608832359313965
955 2.478663921356201
956 2.549666404724121
957 2.4242067337036133
958 2.522541046142578
959 2.529198169708252
960 2.611708164215088
961 2.5110411643981934
962 2.5911285877227783
963 2.5271599292755127
964 2.5483338832855225
965 2.5113911628723145
966 2.4051122665405273
967 2.512636184692383
968 2.3722708225250244
969 2.3699264526367188
970 2.4258346557617188
971 2.3223934173583984
972 2.3994317054748535
973 2.3930537700653076
974 2.413620710372925
975 2.4932632446289063
976 2.3830454349517822
977 2.49302339553833
978 2.4356849193573
979 2.4376258850097656
980 2.5725443363189697
981 2.442493200302124
982 2.348789930343628
983 2.4616668224334717
984 2.3566346168518066
985 2.396946907043457
986 2.384944438934326
987 2.4221394062042236
988 2.5082056522369385
989 2.389756441116333
990 2.3619518280029297
991 2.3452794551849365
992 2.4139184951782227
993 2.4295709133148193
994 2.370689630508423
995 2.369715690612793
996 2.555701732635498
997 2.4552745819091797
998 2.4587695598602295
999 2.4332032203674316
1000 2.4969425201416016
1001 2.5937798023223877
1002 2.490929365158081
1003 2.5023133754730225
1004 2.4012227058410645
1005 2.516425132751465
1006 2.4420671463012695
1007 2.4805734157562256
1008 2.5069737434387207
1009 2.369159698486328
1010 2.4803361892700195
1011 2.441922664642334
1012 2.5819199085235596
1013 2.7001900672912598
1014 2.4202513694763184
1015 2.4205524921417236
1016 2.528520345687866
1017 2.457063674926758
1018 2.4297919273376465
1019 2.5341787338256836
1020 2.3951404094696045
1021 2.3994407653808594
1022 2.4142563343048096
1023 2.481306314468384
1024 2.5399680137634277
1025 2.398210287094116
1026 2.455470323562622
1027 2.4307854175567627
1028 2.6395158767700195
1029 2.436654567718506
1030 2.4179258346557617
1031 2.5036826133728027
1032 2.789517879486084
1033 2.6211888790130615
1034 2.5346317291259766
1035 2.4211480617523193
1036 2.518852710723877
1037 2.3578803539276123
1038 2.4127635955810547
1039 2.325645923614502
1040 2.4773292541503906
1041 2.3782424926757813
1042 2.4442553520202637
1043 2.474865436553955
1044 2.5646793842315674
1045 2.455177068710327
1046 2.451671838760376
1047 2.493272304534912
1048 2.3326447010040283
1049 2.3621883392333984
1050 2.4283390045166016
1051 2.3719754219055176
1052 2.426786422729492
1053 2.540829658508301
1054 2.4534852504730225
1055 2.56429123878479
1056 2.4812426567077637
1057 2.3921191692352295
1058 2.613715410232544
1059 2.5221943855285645
1060 2.5918021202087402
1061 2.589275360107422
1062 2.5749106407165527
1063 2.5543723106384277
1064 2.461475133895874
1065 2.3125128746032715
1066 2.480376720428467
1067 2.347492218017578
1068 2.5028016567230225
1069 2.3761098384857178
1070 2.48531174659729
1071 2.4321553707122803
1072 2.445089101791382
1073 2.416844606399536
1074 2.5065178871154785
1075 2.549017906188965
1076 2.4170141220092773
1077 2.3951377868652344
1078 2.4977409839630127
1079 2.5616369247436523
1080 2.412951946258545
1081 2.5817296504974365
1082 2.542527437210083
1083 2.5687341690063477
1084 2.415323495864868
1085 2.477163791656494
1086 2.5158324241638184
1087 2.488612413406372
1088 2.571845293045044
1089 2.639385223388672
1090 2.4630179405212402
1091 2.523023843765259
1092 2.564666271209717
1093 2.4169960021972656
1094 2.427798271179199
1095 2.453831195831299
1096 2.4271998405456543
1097 2.461876392364502
1098 2.464916944503784
1099 2.521418571472168
1100 2.454357385635376
1101 2.420170545578003
1102 2.470672607421875
1103 2.4558749198913574
1104 2.4090769290924072
1105 2.4849514961242676
1106 2.4105899333953857
1107 2.3656718730926514
1108 2.4585518836975098
1109 2.4949228763580322
1110 2.4578640460968018
1111 2.4971916675567627
1112 2.496127128601074
1113 2.4759321212768555
1114 2.480196237564087
1115 2.5906412601470947
1116 2.437784194946289
1117 2.4251673221588135
1118 2.418997049331665
1119 2.4532999992370605
1120 2.3200366497039795
1121 2.5311968326568604
1122 2.441162109375
1123 2.6385602951049805
1124 2.6350114345550537
1125 2.382063865661621
1126 2.4911365509033203
1127 2.392559289932251
1128 2.458320140838623
1129 2.492135524749756
1130 2.4707534313201904
1131 2.4261672496795654
1132 2.552002191543579
1133 2.545978546142578
1134 2.5234429836273193
1135 2.4116780757904053
1136 2.4546096324920654
1137 2.5243372917175293
1138 2.4285688400268555
1139 2.454678773880005
1140 2.607776165008545
1141 2.4784600734710693
1142 2.432345151901245
1143 2.425304651260376
1144 2.4459218978881836
1145 2.4334731101989746
1146 2.441112995147705
1147 2.5245909690856934
1148 2.521158456802368
1149 2.4815914630889893
1150 2.39805006980896
1151 2.482785940170288
1152 2.476684093475342
1153 2.4180550575256348
1154 2.573089838027954
1155 2.6150927543640137
1156 2.572849988937378
1157 2.520047187805176
1158 2.508375406265259
1159 2.5134754180908203
1160 2.583717107772827
1161 2.4383232593536377
1162 2.482353448867798
1163 2.373671770095825
1164 2.6054723262786865
1165 2.5763652324676514
1166 2.3907716274261475
1167 2.3695008754730225
1168 2.429957151412964
1169 2.5129144191741943
1170 2.562612533569336
1171 2.4180731773376465
1172 2.573791980743408
1173 2.4761643409729004
1174 2.5736382007598877
1175 2.5379106998443604
1176 2.499821186065674
1177 2.4767074584960938
1178 2.4528040885925293
1179 2.361119508743286
1180 2.4090394973754883
1181 2.5117082595825195
1182 2.4664647579193115
1183 2.5506248474121094
1184 2.5030088424682617
1185 2.5172836780548096
1186 2.6002249717712402
1187 2.541062593460083
1188 2.510202646255493
1189 2.4867420196533203
1190 2.6533396244049072
1191 2.5834693908691406
1192 2.823270797729492
1193 2.620405435562134
1194 2.8597984313964844
1195 2.7314939498901367
1196 2.591395854949951
1197 2.6766834259033203
1198 2.6636929512023926
1199 2.623059034347534
1200 2.621816635131836
1201 2.641494035720825
1202 2.6338701248168945
1203 2.684993028640747
1204 2.73411226272583
1205 2.71868634223938
1206 2.72981333732605
1207 2.750096559524536
1208 2.736077070236206
1209 2.524705648422241
1210 2.5293257236480713
1211 2.5340847969055176
1212 2.625190496444702
1213 2.522686004638672
1214 2.5537912845611572
1215 2.4225170612335205
1216 2.543300151824951
1217 2.5275845527648926
1218 2.4865949153900146
1219 2.4449191093444824
1220 2.472271203994751
1221 2.547959804534912
1222 2.514343023300171
1223 2.549229860305786
1224 2.598701238632202
1225 2.597276210784912
1226 2.6327617168426514
1227 2.603828191757202
1228 2.7373554706573486
1229 2.4140939712524414
1230 2.552675247192383
1231 2.545450210571289
1232 2.518080949783325
1233 2.405273914337158
1234 2.4730405807495117
1235 2.480403184890747
1236 2.511924982070923
1237 2.4932384490966797
1238 2.4639365673065186
1239 2.4771854877471924
1240 2.553548574447632
1241 2.4478988647460938
1242 2.5115315914154053
1243 2.4856221675872803
1244 2.329967498779297
1245 2.1939940452575684
1246 2.477687358856201
1247 2.413699150085449
1248 2.4817349910736084
1249 2.5586390495300293
1250 2.4544320106506348
1251 2.411451578140259
1252 2.358264446258545
1253 2.2527213096618652
1254 2.424663543701172
1255 2.3491711616516113
1256 2.4252960681915283
1257 2.4832677841186523
1258 2.3466339111328125
1259 2.3244435787200928
1260 2.3384790420532227
1261 2.3756189346313477
1262 2.3782689571380615
1263 2.4021613597869873
1264 2.444552183151245
1265 2.2894723415374756
1266 2.318215847015381
1267 2.3666741847991943
1268 2.290534734725952
1269 2.3906867504119873
1270 2.3097476959228516
1271 2.3049159049987793
1272 2.2925825119018555
1273 2.4084713459014893
1274 2.446906089782715
1275 2.3210740089416504
1276 2.3823044300079346
1277 2.4276134967803955
1278 2.4745819568634033
1279 2.417248010635376
1280 2.5051703453063965
1281 2.409574508666992
1282 2.485619306564331
1283 2.4714250564575195
1284 2.631777048110962
1285 2.366441011428833
1286 2.505385637283325
1287 2.492079973220825
1288 2.580233573913574
1289 2.5413966178894043
1290 2.543508768081665
1291 2.54516863822937
1292 2.5909922122955322
1293 2.625417470932007
1294 2.57710337638855
1295 2.5239062309265137
1296 2.389658212661743
1297 2.42270565032959
1298 2.3324673175811768
1299 2.4071831703186035
1300 2.4121079444885254
1301 2.432481288909912
1302 2.443375587463379
1303 2.5819613933563232
1304 2.4217493534088135
1305 2.3786542415618896
1306 2.4957146644592285
1307 2.4688022136688232
1308 2.42936372756958
1309 2.323198080062866
1310 2.4655940532684326
1311 2.468366861343384
1312 2.3348653316497803
1313 2.4579782485961914
1314 2.3289296627044678
1315 2.40579891204834
1316 2.4234628677368164
1317 2.3446784019470215
1318 2.2219269275665283
1319 2.3907978534698486
1320 2.5771312713623047
1321 2.44875431060791
1322 2.3457767963409424
1323 2.254230499267578
1324 2.4058852195739746
1325 2.563659191131592
1326 2.403125047683716
1327 2.5601651668548584
1328 2.597296714782715
1329 2.4780380725860596
1330 2.4479916095733643
1331 2.4153048992156982
1332 2.459735870361328
1333 2.4968509674072266
1334 2.5019068717956543
1335 2.454963445663452
1336 2.4096686840057373
1337 2.5389790534973145
1338 2.4790186882019043
1339 2.580418586730957
1340 2.5905990600585938
1341 2.401933431625366
1342 2.4612503051757813
1343 2.5212488174438477
1344 2.5569450855255127
1345 2.420027494430542
1346 2.4960649013519287
1347 2.579808473587036
1348 2.496339797973633
1349 2.534235954284668
1350 2.531672716140747
1351 2.5411763191223145
1352 2.5168814659118652
1353 2.5629637241363525
1354 2.56553053855896
1355 2.486361503601074
1356 2.5657145977020264
1357 2.4429574012756348
1358 2.7111382484436035
1359 2.6565909385681152
1360 2.634580373764038
1361 2.7388389110565186
1362 2.5878078937530518
1363 2.6989121437072754
1364 2.5875892639160156
1365 2.6001908779144287
1366 2.5133228302001953
1367 2.5314137935638428
1368 2.458300828933716
1369 2.508044481277466
1370 2.5314457416534424
1371 2.4480679035186768
1372 2.4668612480163574
1373 2.4390571117401123
1374 2.4462404251098633
1375 2.527545928955078
1376 2.6942944526672363
1377 2.4877376556396484
1378 2.478288173675537
1379 2.4541125297546387
1380 2.442735195159912
1381 2.6428160667419434
1382 2.420917510986328
1383 2.6686594486236572
1384 2.580705404281616
1385 2.5981698036193848
1386 2.699453353881836
1387 2.609873056411743
1388 2.5939767360687256
1389 2.4629428386688232
1390 2.580630302429199
1391 2.5501365661621094
1392 2.6515400409698486
1393 2.531005382537842
1394 2.58162784576416
1395 2.5661094188690186
1396 2.5865426063537598
1397 2.5282137393951416
1398 2.4534666538238525
1399 2.442234516143799
1400 2.489335775375366
1401 2.5840604305267334
1402 2.527331829071045
1403 2.5549895763397217
1404 2.5806384086608887
1405 2.708242416381836
1406 2.689002752304077
1407 2.7045352458953857
1408 2.632845163345337
1409 2.5054779052734375
1410 2.696295738220215
1411 2.6429927349090576
1412 2.697638988494873
1413 2.666008472442627
1414 2.645045518875122
1415 2.6452672481536865
1416 2.6127519607543945
1417 2.7531654834747314
1418 2.6786041259765625
1419 2.5616326332092285
1420 2.5373787879943848
1421 2.5321292877197266
1422 2.549351215362549
1423 2.4834837913513184
1424 2.5053482055664063
1425 2.584521770477295
1426 2.578835964202881
1427 2.504344940185547
1428 2.4910783767700195
1429 2.5798187255859375
1430 2.5270307064056396
1431 2.492741346359253
1432 2.5167202949523926
1433 2.5388877391815186
1434 2.6044812202453613
1435 2.619960308074951
1436 2.455902338027954
1437 2.5578646659851074
1438 2.6161844730377197
1439 2.780463457107544
1440 2.6180930137634277
1441 2.6471469402313232
1442 2.5749855041503906
1443 2.3898441791534424
1444 2.47908091545105
1445 2.5216636657714844
1446 2.518066167831421
1447 2.5683560371398926
1448 2.503154754638672
1449 2.493269205093384
1450 2.45177960395813
1451 2.5538175106048584
1452 2.425872564315796
1453 2.448443651199341
1454 2.3544352054595947
1455 2.3775908946990967
1456 2.4431843757629395
1457 2.4643561840057373
1458 2.380878210067749
1459 2.3739843368530273
1460 2.5172557830810547
1461 2.401489496231079
1462 2.520719528198242
1463 2.5052552223205566
1464 2.542069911956787
1465 2.4524941444396973
1466 2.4390199184417725
1467 2.467439651489258
1468 2.4306228160858154
1469 2.4773099422454834
1470 2.415750741958618
1471 2.4534897804260254
1472 2.432107925415039
1473 2.590519905090332
1474 2.658137083053589
1475 2.5196382999420166
1476 2.442453384399414
1477 2.455702543258667
1478 2.500168561935425
1479 2.5148749351501465
1480 2.3984227180480957
1481 2.472750663757324
1482 2.527733564376831
1483 2.438044786453247
1484 2.4587454795837402
1485 2.4399287700653076
1486 2.3996987342834473
1487 2.4236361980438232
1488 2.402073383331299
1489 2.397923231124878
1490 2.4384825229644775
1491 2.3573310375213623
1492 2.419322967529297
1493 2.4452545642852783
1494 2.4177610874176025
1495 2.5293495655059814
1496 2.4624884128570557
1497 2.4601166248321533
1498 2.4106600284576416
1499 2.4555535316467285
1500 2.42974853515625
1501 2.3966622352600098
1502 2.4328534603118896
1503 2.48417067527771
1504 2.5210001468658447
1505 2.5976054668426514
1506 2.590087413787842
1507 2.525554895401001
1508 2.4134511947631836
1509 2.460477352142334
1510 2.585482597351074
1511 2.4929158687591553
1512 2.58596134185791
1513 2.5495524406433105
1514 2.467092990875244
1515 2.4905905723571777
1516 2.425260305404663
1517 2.609945058822632
1518 2.536750316619873
1519 2.5351550579071045
1520 2.408695697784424
1521 2.46511173248291
1522 2.5069961547851563
1523 2.494471311569214
1524 2.4208896160125732
1525 2.4012510776519775
1526 2.6188201904296875
1527 2.4961111545562744
1528 2.4814553260803223
1529 2.5816714763641357
1530 2.427365303039551
1531 2.5472490787506104
1532 2.4343533515930176
1533 2.546196699142456
1534 2.5642213821411133
1535 2.5077953338623047
1536 2.5543406009674072
1537 2.564517021179199
1538 2.4668149948120117
1539 2.4652998447418213
1540 2.444751024246216
1541 2.527010202407837
1542 2.4696645736694336
1543 2.5843963623046875
1544 2.5063860416412354
1545 2.5955333709716797
1546 2.4807944297790527
1547 2.4205760955810547
1548 2.4588940143585205
1549 2.450824499130249
1550 2.541354179382324
1551 2.464717149734497
1552 2.5382890701293945
1553 2.5368380546569824
1554 2.4356729984283447
1555 2.4138081073760986
1556 2.4337759017944336
1557 2.386157274246216
1558 2.4517736434936523
1559 2.5214240550994873
1560 2.4788012504577637
1561 2.48012375831604
1562 2.3987503051757813
1563 2.4143409729003906
1564 2.53621506690979
1565 2.6801583766937256
1566 2.5597081184387207
1567 2.6570186614990234
1568 2.635941982269287
1569 2.6179604530334473
1570 2.5848941802978516
1571 2.5956783294677734
1572 2.6075398921966553
1573 2.783539056777954
1574 2.76176381111145
1575 2.693147659301758
1576 2.5536410808563232
1577 2.572512149810791
1578 2.6506643295288086
1579 2.6422665119171143
1580 2.654895544052124
1581 2.755591869354248
1582 2.555147886276245
1583 2.6601428985595703
1584 2.6567907333374023
1585 2.707563877105713
1586 2.5791022777557373
1587 2.552246570587158
1588 2.6081089973449707
1589 2.6426868438720703
1590 2.5130655765533447
1591 2.4736294746398926
1592 2.405226230621338
1593 2.4005014896392822
1594 2.517979621887207
1595 2.485987663269043
1596 2.6051533222198486
1597 2.6688199043273926
1598 2.502068042755127
1599 2.4091639518737793
1600 2.4108638763427734
1601 2.538862466812134
1602 2.5089802742004395
1603 2.6485300064086914
1604 2.4947497844696045
1605 2.496375560760498
1606 2.415235996246338
1607 2.4456698894500732
1608 2.354865550994873
1609 2.410856008529663
1610 2.3873209953308105
1611 2.422494411468506
1612 2.4155349731445313
1613 2.4062774181365967
1614 2.478074312210083
1615 2.3974032402038574
1616 2.372429370880127
1617 2.471017599105835
1618 2.4256014823913574
1619 2.522050619125366
1620 2.358102321624756
1621 2.5227701663970947
1622 2.5169730186462402
1623 2.6535232067108154
1624 2.5715959072113037
1625 2.5700387954711914
1626 2.4327876567840576
1627 2.669692277908325
1628 2.6037075519561768
1629 2.5423505306243896
1630 2.37884259223938
1631 2.362273693084717
1632 2.4763383865356445
1633 2.5136783123016357
1634 2.4876670837402344
1635 2.631554365158081
1636 2.569094181060791
1637 2.5465152263641357
1638 2.6179282665252686
1639 2.551403045654297
1640 2.4888503551483154
1641 2.5217926502227783
1642 2.688969850540161
1643 2.5497477054595947
1644 2.5013904571533203
1645 2.629206895828247
1646 2.557706117630005
1647 2.5367324352264404
1648 2.6314773559570313
1649 2.3572583198547363
1650 2.51151180267334
1651 2.474790573120117
1652 2.4084746837615967
1653 2.55411434173584
1654 2.4481959342956543
1655 2.4130489826202393
1656 2.3356668949127197
1657 2.427297353744507
1658 2.416640520095825
1659 2.4533910751342773
1660 2.397700786590576
1661 2.4197118282318115
1662 2.6763341426849365
1663 2.558560371398926
1664 2.5918467044830322
1665 2.621713161468506
1666 2.6421549320220947
1667 2.595248222351074
1668 2.698768138885498
1669 2.614914655685425
1670 2.511538028717041
1671 2.631147861480713
1672 2.5668039321899414
1673 2.5261497497558594
1674 2.584102153778076
1675 2.654616117477417
1676 2.631838083267212
1677 2.5800347328186035
1678 2.503606081008911
1679 2.515989303588867
1680 2.5162312984466553
1681 2.5793910026550293
1682 2.6728639602661133
1683 2.6183130741119385
1684 2.5978167057037354
1685 2.550635576248169
1686 2.613905668258667
1687 2.4999783039093018
1688 2.449826717376709
1689 2.440755605697632
1690 2.600398063659668
1691 2.612485647201538
1692 2.5769336223602295
1693 2.7621641159057617
1694 2.6662659645080566
1695 2.6899807453155518
1696 2.4095306396484375
1697 2.348904609680176
1698 2.5441157817840576
1699 2.514643907546997
1700 2.3203563690185547
1701 2.5971899032592773
1702 2.4947502613067627
1703 2.418590545654297
1704 2.332033634185791
1705 2.2823920249938965
1706 2.336688280105591
1707 2.390986442565918
1708 2.650390625
1709 2.644226551055908
1710 2.523012161254883
1711 2.5124387741088867
1712 2.6450681686401367
1713 2.6663691997528076
1714 2.6566579341888428
1715 2.7105212211608887
1716 2.6701605319976807
1717 2.6266703605651855
1718 2.6444625854492188
1719 2.545153856277466
1720 2.5752251148223877
1721 2.4721736907958984
1722 2.5968215465545654
1723 2.451382875442505
1724 2.4937613010406494
1725 2.563662528991699
1726 2.6033244132995605
1727 2.569658041000366
1728 2.6028003692626953
1729 2.58982515335083
1730 2.618774175643921
1731 2.591862440109253
1732 2.6040563583374023
1733 2.5489282608032227
1734 2.549264430999756
1735 2.592257261276245
1736 2.733870506286621
1737 2.4995782375335693
1738 2.4579715728759766
1739 2.558027744293213
1740 2.5568318367004395
1741 2.6223649978637695
1742 2.515590190887451
1743 2.5084915161132813
1744 2.525712728500366
1745 2.4487974643707275
1746 2.463343858718872
1747 2.504180669784546
1748 2.4926259517669678
1749 2.4846811294555664
1750 2.5206170082092285
1751 2.456303834915161
1752 2.4180941581726074
1753 2.3592910766601563
1754 2.442905902862549
1755 2.544046401977539
1756 2.3884453773498535
1757 2.4769322872161865
1758 2.4334585666656494
1759 2.5093865394592285
1760 2.3937859535217285
1761 2.36240291595459
1762 2.3839378356933594
1763 2.3729324340820313
1764 2.4279873371124268
1765 2.381039619445801
1766 2.235795259475708
1767 2.3979804515838623
1768 2.595268726348877
1769 2.4156670570373535
1770 2.52915096282959
1771 2.3765110969543457
1772 2.379128932952881
1773 2.5337562561035156
1774 2.40287709236145
1775 2.4403860569000244
1776 2.3465752601623535
1777 2.443803310394287
1778 2.3800251483917236
1779 2.351889133453369
1780 2.488335132598877
1781 2.356480121612549
1782 2.398881196975708
1783 2.4959592819213867
1784 2.455568313598633
1785 2.427318572998047
1786 2.298856735229492
1787 2.3046417236328125
1788 2.291179656982422
1789 2.2641735076904297
1790 2.308638334274292
1791 2.29483699798584
1792 2.369753122329712
1793 2.436180353164673
1794 2.378910779953003
1795 2.4313957691192627
1796 2.376582145690918
1797 2.3474555015563965
1798 2.38429594039917
1799 2.4191980361938477
1800 2.3365118503570557
1801 2.3092057704925537
1802 2.2974531650543213
1803 2.378028631210327
1804 2.3904900550842285
1805 2.2647817134857178
1806 2.2807741165161133
1807 2.326427459716797
1808 2.4481570720672607
1809 2.408921003341675
1810 2.2982559204101563
1811 2.3813107013702393
1812 2.438446044921875
1813 2.393214225769043
1814 2.194751501083374
1815 2.1978812217712402
1816 2.2618401050567627
1817 2.259385347366333
1818 2.364225149154663
1819 2.2794339656829834
1820 2.28125
1821 2.38580322265625
1822 2.4427103996276855
1823 2.3479719161987305
1824 2.3239519596099854
1825 2.3015520572662354
1826 2.2246689796447754
1827 2.2721667289733887
1828 2.3907253742218018
1829 2.4084787368774414
1830 2.3112151622772217
1831 2.31777286529541
1832 2.347627639770508
1833 2.418869972229004
1834 2.443438768386841
1835 2.352447748184204
1836 2.5083436965942383
1837 2.5378425121307373
1838 2.500704765319824
1839 2.4087231159210205
1840 2.4046518802642822
1841 2.3489699363708496
1842 2.383574962615967
1843 2.4286370277404785
1844 2.3544304370880127
1845 2.3498504161834717
1846 2.36474871635437
1847 2.2515854835510254
1848 2.258911609649658
1849 2.3915584087371826
1850 2.2671306133270264
1851 2.29535174369812
1852 2.2578415870666504
1853 2.4718539714813232
1854 2.4457318782806396
1855 2.4415507316589355
1856 2.5686352252960205
1857 2.5186715126037598
1858 2.4254283905029297
1859 2.5260908603668213
1860 2.486659526824951
1861 2.4803030490875244
1862 2.599020481109619
1863 2.4527039527893066
1864 2.646395444869995
1865 2.560638189315796
1866 2.60575532913208
1867 2.4415383338928223
1868 2.510622501373291
1869 2.588411569595337
1870 2.5160727500915527
1871 2.5545010566711426
1872 2.529789447784424
1873 2.4097888469696045
1874 2.5093741416931152
1875 2.412426233291626
1876 2.4518444538116455
1877 2.4947328567504883
1878 2.362178325653076
1879 2.401949882507324
1880 2.4112839698791504
1881 2.4089250564575195
1882 2.435574769973755
1883 2.435398817062378
1884 2.4332644939422607
1885 2.4077839851379395
1886 2.4552712440490723
1887 2.4087722301483154
1888 2.5067317485809326
1889 2.460726499557495
1890 2.4662280082702637
1891 2.51117205619812
1892 2.3585116863250732
1893 2.5068485736846924
1894 2.589259386062622
1895 2.544604778289795
1896 2.441234827041626
1897 2.5603814125061035
1898 2.560786247253418
1899 2.565962553024292
1900 2.4561798572540283
1901 2.4738779067993164
1902 2.5140562057495117
1903 2.4698691368103027
1904 2.579150915145874
1905 2.5147879123687744
1906 2.4045603275299072
1907 2.4409732818603516
1908 2.4500651359558105
1909 2.605919599533081
1910 2.4796295166015625
1911 2.5703012943267822
1912 2.538182497024536
1913 2.6000800132751465
1914 2.6019294261932373
1915 2.5881545543670654
1916 2.7221999168395996
1917 2.5604312419891357
1918 2.618725061416626
1919 2.5819127559661865
1920 2.5584797859191895
1921 2.555537223815918
1922 2.6026253700256348
1923 2.6264264583587646
1924 2.5350122451782227
1925 2.5454912185668945
1926 2.5455217361450195
1927 2.5111517906188965
1928 2.5911219120025635
1929 2.6091058254241943
1930 2.5004639625549316
1931 2.4733524322509766
1932 2.447192668914795
1933 2.4940526485443115
1934 2.3902785778045654
1935 2.4596216678619385
1936 2.4493114948272705
1937 2.320610761642456
1938 2.344374895095825
1939 2.3880040645599365
1940 2.3799774646759033
1941 2.4284274578094482
1942 2.4855523109436035
1943 2.609234571456909
1944 2.4253315925598145
1945 2.45778489112854
1946 2.4957637786865234
1947 2.4551520347595215
1948 2.381009578704834
1949 2.531928300857544
1950 2.4519600868225098
1951 2.3329122066497803
1952 2.4313886165618896
1953 2.5149753093719482
1954 2.443582534790039
1955 2.523228883743286
1956 2.4571120738983154
1957 2.3726654052734375
1958 2.407393455505371
1959 2.4404923915863037
1960 2.3618316650390625
1961 2.413606882095337
1962 2.310175657272339
1963 2.484241485595703
1964 2.5845954418182373
1965 2.46737003326416
1966 2.388986349105835
1967 2.4781973361968994
1968 2.366831064224243
1969 2.4199717044830322
1970 2.493687868118286
1971 2.508064031600952
1972 2.50534725189209
1973 2.355865478515625
1974 2.376647472381592
1975 2.4663913249969482
1976 2.5025250911712646
1977 2.5135388374328613
1978 2.4737234115600586
1979 2.4857330322265625
1980 2.570826768875122
1981 2.561263084411621
1982 2.6382243633270264
1983 2.559086322784424
1984 2.520462989807129
1985 2.4924204349517822
1986 2.519843578338623
1987 2.599365472793579
1988 2.6033849716186523
1989 2.5299232006073
1990 2.518277645111084
1991 2.4467990398406982
1992 2.54545259475708
1993 2.526115894317627
1994 2.5453803539276123
1995 2.476663827896118
1996 2.5130951404571533
1997 2.495969295501709
1998 2.4634854793548584
1999 2.423938512802124
