# Supplementary material for: Design of buried charged networks in artificial proteins
Source: Nat Commun. 2021 Mar 25;12:1895. doi: 10.1038/s41467-021-21909-7 (PMC7994573; doi:10.1038/s41467-021-21909-7)
Supplement: Supplementary file 4 — Source Data [file 41467_2021_21909_MOESM4_ESM.zip › source_data_final_revised/SI3/e/rmsf.txt]

4 1 P1 2.4487876892089844
15 2 P1 1.5232571363449097
30 3 P1 1.0777486562728882
50 4 P1 0.9039160013198853
65 5 P1 0.7446033954620361
87 6 P1 0.6858737468719482
106 7 P1 0.722239077091217
130 8 P1 0.6788972616195679
147 9 P1 0.5433360934257507
161 10 P1 0.6022295951843262
168 11 P1 0.6482621431350708
180 12 P1 0.576162576675415
195 13 P1 0.5505366921424866
214 14 P1 0.60325688123703
230 15 P1 0.6044754385948181
247 16 P1 0.5360345840454102
257 17 P1 0.503373920917511
277 18 P1 0.5810574293136597
294 19 P1 0.5799461007118225
318 20 P1 0.5104896426200867
337 21 P1 0.587125301361084
361 22 P1 0.6780652403831482
376 23 P1 0.618408203125
395 24 P1 0.60047447681427
415 25 P1 0.7723992466926575
427 26 P1 0.9071846008300781
449 27 P1 0.9922263026237488
456 28 P1 1.037688970565796
468 29 P1 0.9671235680580139
480 30 P1 1.008335828781128
492 31 P1 0.7646966576576233
503 32 P1 0.6391202807426453
522 33 P1 0.6890493035316467
537 34 P1 0.6353936791419983
554 35 P1 0.5730677843093872
570 36 P1 0.6206045746803284
589 37 P1 0.5627522468566895
604 38 P1 0.5282241106033325
619 39 P1 0.523030161857605
638 40 P1 0.5303016304969788
653 41 P1 0.5256105065345764
668 42 P1 0.49227413535118103
687 43 P1 0.5116783976554871
706 44 P1 0.5573673248291016
723 45 P1 0.5646151900291443
745 46 P1 0.5419280529022217
762 47 P1 0.5938547253608704
786 48 P1 0.6155791282653809
803 49 P1 0.5568476319313049
822 50 P1 0.641542911529541
842 51 P1 0.8520047664642334
854 52 P1 0.9200947880744934
868 53 P1 0.9791615605354309
892 54 P1 1.7546755075454712
909 55 P1 1.770474910736084
924 56 P1 2.192810535430908
934 57 P1 1.7275261878967285
944 58 P1 1.6893513202667236
956 59 P1 1.2094733715057373
970 60 P1 1.0262610912322998
985 61 P1 0.9828608632087708
995 62 P1 0.8693239688873291
1005 63 P1 0.799510657787323
1027 64 P1 0.7939146161079407
1044 65 P1 0.7152612209320068
1051 66 P1 0.7047378420829773
1063 67 P1 0.7126209139823914
1080 68 P1 0.611656665802002
1104 69 P1 0.6311455368995667
1120 70 P1 0.6517540216445923
1137 71 P1 0.5997487306594849
1156 72 P1 0.64874666929245
1178 73 P1 0.6798915266990662
1195 74 P1 0.5754883885383606
1219 75 P1 0.6017422676086426
1239 76 P1 0.7540955543518066
1263 77 P1 0.7487922310829163
1278 78 P1 0.6459685564041138
1288 79 P1 0.8499834537506104
1307 80 P1 1.0501374006271362
1319 81 P1 1.0937917232513428
1341 82 P1 1.0246564149856567
1348 83 P1 0.8972205519676208
1360 84 P1 0.8308660984039307
1382 85 P1 0.8687502145767212
1394 86 P1 0.7180054783821106
1405 87 P1 0.5900965929031372
1424 88 P1 0.6406928896903992
1439 89 P1 0.6459290981292725
1456 90 P1 0.5483611822128296
1475 91 P1 0.5353553295135498
1494 92 P1 0.5635290741920471
1509 93 P1 0.5471351146697998
1524 94 P1 0.5683527588844299
1543 95 P1 0.611505925655365
1558 96 P1 0.634863555431366
1575 97 P1 0.606034517288208
1585 98 P1 0.6349288821220398
1604 99 P1 0.6601874828338623
1621 100 P1 0.5610276460647583
1643 101 P1 0.5744346380233765
1662 102 P1 0.6744535565376282
1686 103 P1 0.623426079750061
1701 104 P1 0.5765963792800903
1720 105 P1 0.6289358139038086
1730 106 P1 0.8379257917404175
1745 107 P1 0.977838397026062
1767 108 P1 1.4510031938552856
1789 109 P1 3.0433104038238525
