# Supplementary material for: Design of buried charged networks in artificial proteins
Source: Nat Commun. 2021 Mar 25;12:1895. doi: 10.1038/s41467-021-21909-7 (PMC7994573; doi:10.1038/s41467-021-21909-7)
Supplement: Supplementary file 4 — Source Data [file 41467_2021_21909_MOESM4_ESM.zip › source_data_final_revised/SI3/e/unfolding_GdnHCl.txt]

# GdnHCl(M)			measurement			used for fit (1=used, 0=not used)
0.000000000000000000e+00	-1.233295689131754891e+01	1.000000000000000000e+00
5.000000000000000000e-01	-1.375696721311475379e+01	1.000000000000000000e+00
1.000000000000000000e+00	-1.242070431086824733e+01	1.000000000000000000e+00
1.500000000000000000e+00	-1.049956587735276159e+01	1.000000000000000000e+00
2.000000000000000000e+00	-9.803572100789315513e+00	1.000000000000000000e+00
2.500000000000000000e+00	-9.993163327261688877e+00	1.000000000000000000e+00
3.000000000000000000e+00	-8.812737553126893886e+00	1.000000000000000000e+00
3.500000000000000000e+00	-7.583603369763205038e+00	1.000000000000000000e+00
4.000000000000000000e+00	-4.105380843958714721e+00	1.000000000000000000e+00
4.500000000000000000e+00	-1.994462355798421571e+00	1.000000000000000000e+00
5.000000000000000000e+00	-1.719210837887067189e+00	1.000000000000000000e+00
5.500000000000000000e+00	-1.721495598057073195e+00	1.000000000000000000e+00
6.000000000000000000e+00	-1.692736490588949483e+00	1.000000000000000000e+00
6.500000000000000000e+00	-1.885758348512446947e+00	1.000000000000000000e+00
7.000000000000000000e+00	-1.328336141469338205e+00	1.000000000000000000e+00
7.500000000000000000e+00	-1.217409927140254533e+00	1.000000000000000000e+00
8.000000000000000000e+00	-1.640762295081967359e+00	1.000000000000000000e+00
