# Supplementary material for: Design of buried charged networks in artificial proteins
Source: Nat Commun. 2021 Mar 25;12:1895. doi: 10.1038/s41467-021-21909-7 (PMC7994573; doi:10.1038/s41467-021-21909-7)
Supplement: Supplementary file 4 — Source Data [file 41467_2021_21909_MOESM4_ESM.zip › source_data_final_revised/SI3/e/unfolding_Urea.txt]

# Urea(M)			measurement			used for fit (1=used, 0=not used)
0.000000000000000000e+00	-1.264319520340012204e+01	1.000000000000000000e+00
5.000000000000000000e-01	-1.194869459623557972e+01	1.000000000000000000e+00
1.000000000000000000e+00	-1.169288858530661912e+01	1.000000000000000000e+00
1.500000000000000000e+00	-1.160894656952033799e+01	1.000000000000000000e+00
2.000000000000000000e+00	-1.201999848208864563e+01	1.000000000000000000e+00
2.500000000000000000e+00	-1.142025045537340766e+01	1.000000000000000000e+00
3.000000000000000000e+00	-1.127754250151791204e+01	1.000000000000000000e+00
3.500000000000000000e+00	-1.101558136004857502e+01	1.000000000000000000e+00
4.000000000000000000e+00	-1.070498178506375275e+01	1.000000000000000000e+00
4.500000000000000000e+00	-1.087914845173042089e+01	1.000000000000000000e+00
5.000000000000000000e+00	-1.033717364905889369e+01	1.000000000000000000e+00
5.500000000000000000e+00	-1.050155434122647335e+01	1.000000000000000000e+00
6.000000000000000000e+00	-9.744688221007891116e+00	1.000000000000000000e+00
6.500000000000000000e+00	-9.790886915604129825e+00	1.000000000000000000e+00
7.000000000000000000e+00	-9.588964784456585733e+00	1.000000000000000000e+00
7.500000000000000000e+00	-8.200000151791135394e+00	1.000000000000000000e+00
8.000000000000000000e+00	-7.755375075895567960e+00	1.000000000000000000e+00
