# Supplementary material for: Design of buried charged networks in artificial proteins
Source: Nat Commun. 2021 Mar 25;12:1895. doi: 10.1038/s41467-021-21909-7 (PMC7994573; doi:10.1038/s41467-021-21909-7)
Supplement: Supplementary file 4 — Source Data [file 41467_2021_21909_MOESM4_ESM.zip › source_data_final_revised/SI3/e/watercnt.txt]

Frame	#water
0	2
1	2
2	3
3	3
4	4
5	3
6	2
7	1
8	3
9	3
10	2
11	4
12	2
13	1
14	3
15	1
16	1
17	3
18	2
19	2
20	2
21	3
22	4
23	2
24	1
25	1
26	1
27	1
28	2
29	1
30	3
31	2
32	2
33	3
34	1
35	3
36	0
37	1
38	2
39	2
40	1
41	2
42	0
43	3
44	2
45	1
46	3
47	2
48	1
49	2
50	1
51	3
52	1
53	2
54	1
55	3
56	4
57	2
58	4
59	2
60	3
61	2
62	3
63	2
64	3
65	2
66	2
67	2
68	2
69	3
70	0
71	2
72	4
73	4
74	2
75	3
76	3
77	1
78	2
79	2
80	1
81	4
82	2
83	2
84	1
85	3
86	1
87	1
88	1
89	1
90	1
91	3
92	3
93	3
94	4
95	3
96	4
97	1
98	1
99	1
100	2
101	1
102	2
103	1
104	0
105	1
106	0
107	2
108	1
109	1
110	2
111	1
112	1
113	2
114	1
115	2
116	2
117	0
118	1
119	1
120	1
121	1
122	0
123	2
124	1
125	0
126	3
127	1
128	2
129	2
130	3
131	3
132	3
133	2
134	4
135	3
136	3
137	2
138	3
139	3
140	1
141	2
142	3
143	2
144	1
145	1
146	4
147	2
148	3
149	3
150	3
151	2
152	2
153	1
154	2
155	1
156	1
157	0
158	2
159	2
160	2
161	2
162	2
163	1
164	1
165	4
166	2
167	2
168	1
169	2
170	2
171	1
172	2
173	3
174	4
175	1
176	2
177	4
178	2
179	2
180	2
181	2
182	2
183	3
184	3
185	3
186	2
187	4
188	4
189	4
190	1
191	1
192	2
193	2
194	2
195	3
196	3
197	1
198	1
199	2
200	1
201	3
202	2
203	1
204	3
205	3
206	2
207	2
208	2
209	0
210	2
211	2
212	2
213	0
214	2
215	3
216	1
217	1
218	1
219	2
220	1
221	2
222	1
223	1
224	0
225	0
226	0
227	2
228	1
229	1
230	3
231	2
232	2
233	0
234	2
235	2
236	0
237	1
238	0
239	2
240	1
241	1
242	1
243	1
244	0
245	0
246	0
247	1
248	1
249	0
250	0
251	0
252	0
253	0
254	1
255	0
256	0
257	0
258	1
259	0
260	0
261	0
262	1
263	1
264	2
265	0
266	0
267	0
268	1
269	2
270	1
271	2
272	3
273	1
274	1
275	2
276	2
277	2
278	2
279	1
280	1
281	1
282	1
283	1
284	1
285	1
286	1
287	1
288	1
289	1
290	2
291	3
292	2
293	1
294	1
295	4
296	2
297	2
298	1
299	1
300	1
301	2
302	2
303	2
304	1
305	2
306	2
307	2
308	4
309	1
310	2
311	2
312	1
313	1
314	1
315	1
316	1
317	2
318	1
319	1
320	2
321	1
322	1
323	1
324	1
325	1
326	2
327	1
328	1
329	1
330	1
331	1
332	2
333	2
334	1
335	0
336	1
337	1
338	2
339	1
340	1
341	1
342	1
343	2
344	1
345	2
346	2
347	3
348	1
349	1
350	1
351	1
352	1
353	4
354	1
355	2
356	1
357	1
358	1
359	1
360	1
361	1
362	1
363	1
364	2
365	1
366	2
367	2
368	1
369	2
370	2
371	2
372	1
373	1
374	1
375	1
376	1
377	2
378	1
379	1
380	1
381	1
382	3
383	2
384	1
385	2
386	2
387	1
388	1
389	1
390	1
391	1
392	2
393	2
394	1
395	0
396	2
397	1
398	1
399	1
400	1
401	0
402	1
403	2
404	1
405	2
406	1
407	1
408	1
409	1
410	1
411	2
412	1
413	2
414	0
415	1
416	3
417	2
418	0
419	0
420	1
421	1
422	1
423	1
424	2
425	2
426	2
427	2
428	3
429	1
430	2
431	2
432	2
433	1
434	3
435	2
436	2
437	2
438	3
439	3
440	3
441	1
442	2
443	3
444	2
445	2
446	2
447	3
448	3
449	2
450	1
451	2
452	2
453	2
454	2
455	1
456	2
457	2
458	3
459	2
460	2
461	2
462	1
463	1
464	2
465	2
466	2
467	1
468	2
469	3
470	2
471	2
472	2
473	2
474	2
475	2
476	3
477	1
478	1
479	2
480	3
481	2
482	3
483	2
484	2
485	2
486	2
487	2
488	3
489	3
490	3
491	2
492	2
493	3
494	0
495	1
496	1
497	2
498	1
499	1
500	0
501	1
502	0
503	1
504	0
505	0
506	1
507	1
508	1
509	1
510	1
511	1
512	1
513	1
514	3
515	1
516	2
517	1
518	2
519	2
520	3
521	1
522	4
523	2
524	3
525	2
526	3
527	1
528	1
529	1
530	1
531	1
532	1
533	1
534	4
535	1
536	3
537	2
538	3
539	2
540	1
541	1
542	1
543	1
544	1
545	2
546	1
547	2
548	2
549	1
550	1
551	3
552	2
553	1
554	1
555	1
556	1
557	1
558	1
559	1
560	1
561	3
562	2
563	2
564	1
565	1
566	1
567	2
568	1
569	1
570	1
571	1
572	1
573	2
574	1
575	1
576	2
577	1
578	1
579	1
580	0
581	1
582	0
583	1
584	0
585	1
586	1
587	0
588	0
589	1
590	1
591	1
592	0
593	1
594	0
595	1
596	0
597	2
598	1
599	1
600	1
601	1
602	1
603	2
604	1
605	0
606	2
607	1
608	2
609	2
610	4
611	2
612	0
613	0
614	1
615	0
616	0
617	0
618	1
619	1
620	1
621	1
622	1
623	1
624	1
625	1
626	1
627	1
628	0
629	1
630	2
631	1
632	2
633	1
634	2
635	2
636	1
637	1
638	1
639	2
640	2
641	1
642	2
643	2
644	1
645	1
646	0
647	0
648	1
649	1
650	1
651	1
652	1
653	0
654	0
655	2
656	1
657	2
658	2
659	3
660	4
661	3
662	3
663	2
664	3
665	2
666	4
667	2
668	1
669	4
670	1
671	0
672	2
673	1
674	3
675	2
676	1
677	0
678	1
679	3
680	2
681	3
682	0
683	4
684	1
685	2
686	1
687	1
688	2
689	3
690	4
691	2
692	2
693	2
694	1
695	2
696	1
697	2
698	2
699	2
700	1
701	1
702	1
703	3
704	2
705	2
706	3
707	3
708	2
709	3
710	1
711	4
712	3
713	4
714	3
715	3
716	2
717	3
718	4
719	3
720	1
721	2
722	2
723	3
724	2
725	3
726	3
727	3
728	2
729	2
730	2
731	2
732	2
733	2
734	3
735	2
736	2
737	1
738	2
739	1
740	1
741	2
742	2
743	3
744	2
745	2
746	3
747	3
748	2
749	1
750	2
751	2
752	2
753	3
754	4
755	2
756	3
757	1
758	3
759	3
760	1
761	2
762	2
763	2
764	3
765	3
766	2
767	2
768	2
769	2
770	3
771	1
772	2
773	2
774	1
775	2
776	2
777	2
778	1
779	2
780	1
781	2
782	3
783	2
784	1
785	2
786	3
787	1
788	1
789	3
790	4
791	4
792	3
793	1
794	3
795	2
796	1
797	2
798	2
799	3
800	2
801	2
802	1
803	3
804	2
805	3
806	2
807	2
808	2
809	3
810	3
811	2
812	5
813	1
814	1
815	2
816	2
817	3
818	2
819	2
820	2
821	3
822	2
823	2
824	2
825	3
826	2
827	2
828	3
829	2
830	3
831	2
832	1
833	3
834	4
835	3
836	1
837	2
838	4
839	1
840	1
841	1
842	1
843	2
844	3
845	4
846	2
847	3
848	4
849	3
850	2
851	1
852	1
853	2
854	2
855	3
856	3
857	2
858	2
859	2
860	2
861	1
862	5
863	4
864	3
865	2
866	2
867	4
868	2
869	3
870	4
871	3
872	5
873	3
874	3
875	2
876	3
877	4
878	1
879	2
880	4
881	2
882	2
883	3
884	2
885	3
886	2
887	2
888	2
889	2
890	3
891	3
892	3
893	3
894	5
895	4
896	2
897	3
898	1
899	1
900	2
901	3
902	1
903	3
904	2
905	2
906	3
907	3
908	2
909	2
910	1
911	3
912	2
913	2
914	1
915	2
916	3
917	2
918	4
919	4
920	1
921	2
922	4
923	2
924	1
925	2
926	2
927	2
928	2
929	2
930	3
931	1
932	2
933	5
934	5
935	3
936	3
937	3
938	2
939	3
940	3
941	3
942	2
943	4
944	4
945	3
946	3
947	2
948	2
949	2
950	3
951	3
952	1
953	2
954	3
955	1
956	2
957	2
958	2
959	3
960	3
961	1
962	2
963	4
964	2
965	2
966	3
967	1
968	4
969	4
970	3
971	3
972	4
973	5
974	1
975	3
976	5
977	2
978	1
979	2
980	3
981	2
982	2
983	4
984	2
985	4
986	4
987	4
988	3
989	3
990	2
991	2
992	3
993	3
994	3
995	2
996	3
997	3
998	2
999	3
1000	2
1001	3
1002	2
1003	3
1004	3
1005	2
1006	2
1007	3
1008	2
1009	2
1010	3
1011	3
1012	1
1013	2
1014	2
1015	3
1016	3
1017	2
1018	3
1019	2
1020	3
1021	3
1022	3
1023	4
1024	2
1025	4
1026	3
1027	3
1028	3
1029	3
1030	4
1031	3
1032	3
1033	4
1034	4
1035	3
1036	2
1037	3
1038	3
1039	1
1040	3
1041	3
1042	3
1043	3
1044	2
1045	3
1046	3
1047	3
1048	1
1049	2
1050	4
1051	4
1052	3
1053	3
1054	5
1055	1
1056	1
1057	3
1058	2
1059	2
1060	2
1061	3
1062	2
1063	3
1064	3
1065	3
1066	3
1067	3
1068	2
1069	4
1070	3
1071	4
1072	3
1073	2
1074	2
1075	3
1076	3
1077	2
1078	2
1079	4
1080	2
1081	2
1082	2
1083	4
1084	3
1085	4
1086	4
1087	4
1088	4
1089	2
1090	2
1091	3
1092	3
1093	2
1094	3
1095	4
1096	5
1097	4
1098	3
1099	3
1100	3
1101	3
1102	4
1103	3
1104	3
1105	3
1106	4
1107	2
1108	3
1109	3
1110	3
1111	3
1112	4
1113	5
1114	3
1115	5
1116	6
1117	3
1118	3
1119	1
1120	2
1121	3
1122	4
1123	2
1124	3
1125	2
1126	2
1127	4
1128	3
1129	4
1130	5
1131	3
1132	2
1133	2
1134	5
1135	2
1136	5
1137	4
1138	4
1139	3
1140	3
1141	3
1142	3
1143	4
1144	3
1145	3
1146	3
1147	3
1148	3
1149	5
1150	2
1151	3
1152	4
1153	2
1154	2
1155	1
1156	1
1157	2
1158	2
1159	2
1160	3
1161	4
1162	4
1163	2
1164	4
1165	1
1166	3
1167	1
1168	4
1169	2
1170	1
1171	3
1172	3
1173	3
1174	4
1175	3
1176	2
1177	3
1178	1
1179	1
1180	2
1181	1
1182	2
1183	3
1184	2
1185	1
1186	4
1187	2
1188	1
1189	2
1190	1
1191	1
1192	2
1193	1
1194	0
1195	3
1196	2
1197	4
1198	2
1199	1
1200	1
1201	2
1202	1
1203	1
1204	1
1205	3
1206	2
1207	3
1208	2
1209	4
1210	4
1211	3
1212	3
1213	5
1214	3
1215	3
1216	3
1217	2
1218	4
1219	5
1220	5
1221	3
1222	3
1223	4
1224	3
1225	3
1226	4
1227	4
1228	2
1229	3
1230	5
1231	1
1232	4
1233	3
1234	4
1235	3
1236	3
1237	4
1238	2
1239	2
1240	2
1241	4
1242	4
1243	3
1244	2
1245	2
1246	3
1247	2
1248	3
1249	1
1250	1
1251	3
1252	4
1253	3
1254	3
1255	3
1256	4
1257	3
1258	2
1259	2
1260	2
1261	1
1262	3
1263	3
1264	5
1265	4
1266	2
1267	3
1268	3
1269	4
1270	2
1271	3
1272	3
1273	3
1274	2
1275	3
1276	3
1277	3
1278	3
1279	4
1280	4
1281	3
1282	2
1283	1
1284	2
1285	2
1286	4
1287	2
1288	1
1289	2
1290	2
1291	1
1292	3
1293	3
1294	3
1295	3
1296	2
1297	1
1298	2
1299	3
1300	2
1301	3
1302	3
1303	3
1304	3
1305	2
1306	2
1307	3
1308	2
1309	3
1310	2
1311	4
1312	3
1313	3
1314	3
1315	4
1316	4
1317	4
1318	3
1319	4
1320	3
1321	3
1322	3
1323	3
1324	3
1325	3
1326	2
1327	5
1328	1
1329	1
1330	0
1331	1
1332	2
1333	1
1334	1
1335	2
1336	2
1337	3
1338	3
1339	2
1340	2
1341	2
1342	1
1343	2
1344	2
1345	3
1346	2
1347	1
1348	2
1349	3
1350	4
1351	2
1352	3
1353	2
1354	2
1355	1
1356	3
1357	1
1358	2
1359	2
1360	3
1361	3
1362	2
1363	3
1364	2
1365	3
1366	2
1367	2
1368	2
1369	1
1370	1
1371	1
1372	1
1373	2
1374	2
1375	1
1376	3
1377	2
1378	2
1379	4
1380	2
1381	2
1382	3
1383	4
1384	6
1385	3
1386	2
1387	1
1388	2
1389	2
1390	1
1391	3
1392	3
1393	2
1394	2
1395	3
1396	1
1397	1
1398	3
1399	2
1400	2
1401	2
1402	2
1403	4
1404	2
1405	2
1406	3
1407	3
1408	2
1409	2
1410	3
1411	3
1412	2
1413	3
1414	4
1415	2
1416	3
1417	3
1418	1
1419	3
1420	4
1421	1
1422	2
1423	1
1424	1
1425	4
1426	3
1427	4
1428	2
1429	4
1430	6
1431	1
1432	2
1433	4
1434	5
1435	4
1436	4
1437	6
1438	6
1439	2
1440	4
1441	3
1442	6
1443	4
1444	3
1445	2
1446	2
1447	2
1448	3
1449	2
1450	2
1451	2
1452	2
1453	2
1454	2
1455	3
1456	3
1457	2
1458	3
1459	2
1460	1
1461	3
1462	4
1463	2
1464	4
1465	1
1466	2
1467	2
1468	3
1469	2
1470	2
1471	3
1472	1
1473	3
1474	4
1475	1
1476	3
1477	3
1478	3
1479	4
1480	4
1481	4
1482	3
1483	2
1484	2
1485	2
1486	3
1487	2
1488	3
1489	3
1490	3
1491	2
1492	2
1493	5
1494	4
1495	3
1496	2
1497	2
1498	4
1499	3
1500	4
1501	3
1502	4
1503	3
1504	2
1505	4
1506	4
1507	3
1508	3
1509	5
1510	2
1511	3
1512	3
1513	4
1514	3
1515	1
1516	4
1517	3
1518	2
1519	3
1520	3
1521	3
1522	4
1523	3
1524	4
1525	4
1526	1
1527	2
1528	5
1529	4
1530	2
1531	3
1532	3
1533	2
1534	4
1535	3
1536	3
1537	3
1538	3
1539	2
1540	3
1541	3
1542	3
1543	2
1544	1
1545	2
1546	2
1547	2
1548	2
1549	4
1550	2
1551	5
1552	4
1553	2
1554	5
1555	3
1556	4
1557	4
1558	3
1559	3
1560	3
1561	4
1562	5
1563	4
1564	3
1565	4
1566	3
1567	4
1568	3
1569	3
1570	4
1571	4
1572	4
1573	3
1574	4
1575	3
1576	2
1577	2
1578	2
1579	4
1580	3
1581	4
1582	3
1583	3
1584	2
1585	4
1586	4
1587	2
1588	3
1589	4
1590	3
1591	3
1592	4
1593	3
1594	2
1595	3
1596	2
1597	5
1598	4
1599	4
1600	4
1601	4
1602	2
1603	5
1604	4
1605	2
1606	4
1607	4
1608	4
1609	4
1610	4
1611	4
1612	2
1613	3
1614	1
1615	4
1616	4
1617	3
1618	4
1619	3
1620	3
1621	3
1622	2
1623	2
1624	3
1625	3
1626	3
1627	4
1628	2
1629	3
1630	4
1631	1
1632	4
1633	4
1634	4
1635	3
1636	2
1637	5
1638	4
1639	1
1640	2
1641	3
1642	4
1643	4
1644	1
1645	2
1646	5
1647	2
1648	3
1649	3
1650	2
1651	2
1652	5
1653	4
1654	2
1655	4
1656	5
1657	2
1658	2
1659	4
1660	3
1661	3
1662	5
1663	4
1664	3
1665	3
1666	4
1667	1
1668	4
1669	2
1670	3
1671	3
1672	3
1673	2
1674	4
1675	3
1676	4
1677	3
1678	2
1679	6
1680	2
1681	2
1682	2
1683	1
1684	2
1685	2
1686	3
1687	2
1688	2
1689	2
1690	3
1691	2
1692	2
1693	3
1694	3
1695	6
1696	2
1697	1
1698	3
1699	1
1700	3
1701	4
1702	1
1703	2
1704	3
1705	1
1706	1
1707	2
1708	5
1709	3
1710	2
1711	2
1712	2
1713	2
1714	3
1715	3
1716	2
1717	3
1718	2
1719	2
1720	3
1721	3
1722	4
1723	2
1724	1
1725	2
1726	1
1727	2
1728	1
1729	2
1730	1
1731	0
1732	2
1733	0
1734	1
1735	3
1736	2
1737	2
1738	2
1739	2
1740	1
1741	1
1742	2
1743	4
1744	2
1745	2
1746	4
1747	3
1748	2
1749	2
1750	3
1751	3
1752	2
1753	1
1754	1
1755	1
1756	3
1757	1
1758	1
1759	2
1760	2
1761	2
1762	2
1763	2
1764	2
1765	2
1766	2
1767	4
1768	3
1769	3
1770	3
1771	3
1772	2
1773	3
1774	2
1775	2
1776	1
1777	2
1778	2
1779	2
1780	2
1781	3
1782	3
1783	2
1784	2
1785	3
1786	1
1787	3
1788	4
1789	2
1790	3
1791	3
1792	3
1793	2
1794	2
1795	2
1796	2
1797	4
1798	3
1799	3
1800	4
1801	2
1802	2
1803	2
1804	2
1805	3
1806	2
1807	5
1808	2
1809	1
1810	5
1811	2
1812	2
1813	1
1814	2
1815	2
1816	2
1817	3
1818	2
1819	2
1820	2
1821	3
1822	4
1823	3
1824	2
1825	2
1826	4
1827	2
1828	4
1829	2
1830	2
1831	3
1832	2
1833	1
1834	3
1835	3
1836	3
1837	2
1838	2
1839	3
1840	2
1841	2
1842	2
1843	2
1844	2
1845	2
1846	3
1847	2
1848	2
1849	2
1850	3
1851	2
1852	3
1853	2
1854	3
1855	3
1856	3
1857	2
1858	2
1859	2
1860	2
1861	2
1862	3
1863	1
1864	3
1865	2
1866	2
1867	2
1868	2
1869	2
1870	2
1871	3
1872	3
1873	3
1874	2
1875	3
1876	4
1877	2
1878	2
1879	2
1880	2
1881	3
1882	3
1883	2
1884	3
1885	2
1886	4
1887	2
1888	3
1889	2
1890	3
1891	3
1892	2
1893	4
1894	2
1895	4
1896	3
1897	3
1898	4
1899	3
1900	2
1901	2
1902	2
1903	2
1904	2
1905	4
1906	2
1907	3
1908	3
1909	2
1910	2
1911	2
1912	2
1913	2
1914	2
1915	3
1916	2
1917	2
1918	2
1919	1
1920	2
1921	2
1922	2
1923	3
1924	4
1925	2
1926	2
1927	4
1928	3
1929	2
1930	3
1931	2
1932	2
1933	3
1934	2
1935	2
1936	3
1937	3
1938	3
1939	3
1940	2
1941	3
1942	3
1943	3
1944	3
1945	3
1946	2
1947	4
1948	2
1949	2
1950	2
1951	2
1952	2
1953	3
1954	1
1955	2
1956	1
1957	1
1958	0
1959	0
1960	2
1961	2
1962	1
1963	2
1964	2
1965	3
1966	3
1967	3
1968	2
1969	4
1970	2
1971	3
1972	4
1973	3
1974	3
1975	2
1976	2
1977	3
1978	1
1979	1
1980	1
1981	2
1982	2
1983	3
1984	3
1985	2
1986	3
1987	4
1988	5
1989	3
1990	3
1991	2
1992	2
1993	3
1994	3
1995	5
1996	4
1997	3
1998	3
[truncated: 2 more rows]
