# Supplementary material for: Design of buried charged networks in artificial proteins
Source: Nat Commun. 2021 Mar 25;12:1895. doi: 10.1038/s41467-021-21909-7 (PMC7994573; doi:10.1038/s41467-021-21909-7)
Supplement: Supplementary file 4 — Source Data [file 41467_2021_21909_MOESM4_ESM.zip › source_data_final_revised/SI3/f/rmsd.txt]

Frame RMSD (A)
1 1.1276503801345825
2 1.3713405132293701
3 1.3129525184631348
4 1.3225646018981934
5 1.3933030366897583
6 1.4503220319747925
7 1.5108453035354614
8 1.424895167350769
9 1.3939366340637207
10 1.4073565006256104
11 1.5007271766662598
12 1.5222669839859009
13 1.7501980066299438
14 1.6661702394485474
15 1.5809648036956787
16 1.6168513298034668
17 1.7061834335327148
18 1.6312147378921509
19 1.634687900543213
20 1.7582844495773315
21 1.7640609741210938
22 1.713060975074768
23 1.7706706523895264
24 1.6228716373443604
25 1.7240512371063232
26 1.7836722135543823
27 1.7331516742706299
28 1.7862372398376465
29 1.6588592529296875
30 1.6323647499084473
31 1.6305190324783325
32 1.5330204963684082
33 1.7396740913391113
34 1.6990478038787842
35 1.7026495933532715
36 1.5929323434829712
37 1.6481486558914185
38 1.6468453407287598
39 1.7059752941131592
40 1.6664716005325317
41 1.761083960533142
42 1.692765235900879
43 1.697629451751709
44 1.6735682487487793
45 1.6486175060272217
46 1.6705788373947144
47 1.7078304290771484
48 1.7599880695343018
49 1.7120122909545898
50 1.7828505039215088
51 1.6564884185791016
52 1.7590845823287964
53 1.7461152076721191
54 1.7671539783477783
55 1.8742696046829224
56 1.826500415802002
57 1.7552106380462646
58 1.7823612689971924
59 1.8139679431915283
60 1.8274835348129272
61 1.8385533094406128
62 1.9448248147964478
63 1.8780945539474487
64 2.0329978466033936
65 1.8196752071380615
66 1.8448951244354248
67 1.8692405223846436
68 2.0295233726501465
69 1.8648797273635864
70 1.8992949724197388
71 1.9573129415512085
72 1.8502049446105957
73 1.903385043144226
74 1.8763049840927124
75 1.9650462865829468
76 2.030825138092041
77 2.01481032371521
78 2.1966562271118164
79 1.9645968675613403
80 1.9612385034561157
81 2.0332529544830322
82 2.0246646404266357
83 1.888412356376648
84 1.8382818698883057
85 1.928214430809021
86 2.057786703109741
87 2.0418601036071777
88 2.1430463790893555
89 2.0555312633514404
90 2.097341775894165
91 1.957645297050476
92 2.0563669204711914
93 2.045621156692505
94 2.0709221363067627
95 1.8533811569213867
96 1.8461483716964722
97 1.8745088577270508
98 1.9079368114471436
99 1.866135835647583
100 1.9916750192642212
101 2.0680062770843506
102 2.008603811264038
103 2.0083587169647217
104 1.9349360466003418
105 1.972604513168335
106 1.8827604055404663
107 1.9445509910583496
108 1.9635955095291138
109 1.9776440858840942
110 1.9548238515853882
111 1.8883203268051147
112 2.0086474418640137
113 1.9336391687393188
114 1.9177008867263794
115 1.910751461982727
116 2.132122755050659
117 2.0225162506103516
118 2.1152992248535156
119 2.0477190017700195
120 1.9057836532592773
121 1.9944669008255005
122 2.245758056640625
123 2.003268003463745
124 2.130286455154419
125 2.0577895641326904
126 2.032064437866211
127 1.9262617826461792
128 1.963577151298523
129 1.9118268489837646
130 1.9656319618225098
131 2.001361131668091
132 2.0864412784576416
133 1.9612679481506348
134 1.9304214715957642
135 2.088775873184204
136 1.9729865789413452
137 2.1122615337371826
138 2.222057819366455
139 2.0761172771453857
140 2.162569284439087
141 2.1339075565338135
142 2.049821376800537
143 2.0821900367736816
144 2.1030116081237793
145 2.175527572631836
146 2.039686918258667
147 2.1122121810913086
148 2.0935051441192627
149 2.0840091705322266
150 2.19891619682312
151 2.0692853927612305
152 2.235591173171997
153 2.3450911045074463
154 2.202397346496582
155 2.082484483718872
156 2.1537113189697266
157 2.1494638919830322
158 2.119253635406494
159 2.2003378868103027
160 2.192007064819336
161 2.4827895164489746
162 2.1402571201324463
163 2.208505868911743
164 2.2371442317962646
165 2.3388895988464355
166 2.242215156555176
167 2.253148317337036
168 2.2234914302825928
169 2.216167688369751
170 2.2984015941619873
171 2.198045015335083
172 2.2242441177368164
173 2.2453055381774902
174 2.322237730026245
175 2.299654960632324
176 2.2578117847442627
177 2.3970859050750732
178 2.320923089981079
179 2.345771312713623
180 2.2719523906707764
181 2.308150053024292
182 2.183828830718994
183 2.337280511856079
184 2.3197567462921143
185 2.472233772277832
186 2.407609701156616
187 2.3161914348602295
188 2.32768177986145
189 2.312819242477417
190 2.348098039627075
191 2.497748613357544
192 2.3079261779785156
193 2.413539409637451
194 2.2194578647613525
195 2.1298720836639404
196 2.2319672107696533
197 2.382077217102051
198 2.1477413177490234
199 2.25473952293396
200 2.138523817062378
201 2.183135747909546
202 2.2004806995391846
203 2.3020660877227783
204 2.2716166973114014
205 2.2685611248016357
206 2.4413793087005615
207 2.408106803894043
208 2.294353723526001
209 2.3646085262298584
210 2.534329891204834
211 2.391130208969116
212 2.306178569793701
213 2.5023975372314453
214 2.424621820449829
215 2.4736337661743164
216 2.4487030506134033
217 2.544510841369629
218 2.5358283519744873
219 2.361567497253418
220 2.4518353939056396
221 2.4729397296905518
222 2.474490165710449
223 2.396165370941162
224 2.3692691326141357
225 2.2705695629119873
226 2.4710114002227783
227 2.3754162788391113
228 2.1992311477661133
229 2.316897392272949
230 2.1496617794036865
231 2.1370880603790283
232 2.2603073120117188
233 2.105215311050415
234 2.171405553817749
235 2.2241344451904297
236 2.0292205810546875
237 2.014632225036621
238 1.9914686679840088
239 2.008211135864258
240 1.9913698434829712
241 2.1323609352111816
242 2.0703210830688477
243 2.1077425479888916
244 2.0903537273406982
245 2.194533586502075
246 2.128194570541382
247 2.185659408569336
248 2.0906918048858643
249 2.128779411315918
250 2.1110458374023438
251 2.150575876235962
252 2.112074613571167
253 2.2299983501434326
254 2.2997474670410156
255 2.1983981132507324
256 2.1908493041992188
257 2.334183931350708
258 2.369091510772705
259 2.1556572914123535
260 2.240006923675537
261 2.2167606353759766
262 2.401305913925171
263 2.324402093887329
264 2.1539859771728516
265 2.2266719341278076
266 2.2348263263702393
267 2.2130396366119385
268 2.248561382293701
269 2.301966428756714
270 2.3089046478271484
271 2.248044729232788
272 2.2980589866638184
273 2.1951775550842285
274 2.3257393836975098
275 2.256969690322876
276 2.3217761516571045
277 2.2054483890533447
278 2.320700168609619
279 2.4269988536834717
280 2.2244813442230225
281 2.2301323413848877
282 2.267944574356079
283 2.2708566188812256
284 2.3156673908233643
285 2.3010973930358887
286 2.314356565475464
287 2.276927947998047
288 2.2732439041137695
289 2.3269333839416504
290 2.2609732151031494
291 2.288715362548828
292 2.2119140625
293 2.1802241802215576
294 2.1391122341156006
295 2.2069900035858154
296 2.2700741291046143
297 2.3317697048187256
298 2.255985975265503
299 2.3518052101135254
300 2.2758095264434814
301 2.295048952102661
302 2.274515390396118
303 2.291213035583496
304 2.207231283187866
305 2.2397725582122803
306 2.208967924118042
307 2.0970942974090576
308 2.1492416858673096
309 2.1270363330841064
310 2.1105077266693115
311 2.225733518600464
312 2.2090771198272705
313 2.160695791244507
314 2.2894864082336426
315 2.3133435249328613
316 2.284055709838867
317 2.1817357540130615
318 2.28385853767395
319 2.2690372467041016
320 2.219604969024658
321 2.3011717796325684
322 2.228654384613037
323 2.2335259914398193
324 2.2292072772979736
325 2.2445802688598633
326 2.2664363384246826
327 2.2702016830444336
328 2.408900022506714
329 2.2052154541015625
330 2.323302984237671
331 2.432677984237671
332 2.355860710144043
333 2.268429756164551
334 2.30082631111145
335 2.2783451080322266
336 2.3848845958709717
337 2.2599077224731445
338 2.317068576812744
339 2.33579683303833
340 2.3343775272369385
341 2.2733166217803955
342 2.275649309158325
343 2.2430226802825928
344 2.410259485244751
345 2.269463300704956
346 2.2229714393615723
347 2.3392796516418457
348 2.3049983978271484
349 2.2577946186065674
350 2.169969081878662
351 2.2347679138183594
352 2.2369678020477295
353 2.337775468826294
354 2.294727325439453
355 2.1965019702911377
356 2.3920226097106934
357 2.214738368988037
358 2.246026039123535
359 2.292640209197998
360 2.280172824859619
361 2.3357491493225098
362 2.2608633041381836
363 2.3144116401672363
364 2.2061285972595215
365 2.26243257522583
366 2.3255395889282227
367 2.447483539581299
368 2.3902103900909424
369 2.528156280517578
370 2.422698736190796
371 2.3743057250976563
372 2.303525686264038
373 2.34863018989563
374 2.3270275592803955
375 2.3695971965789795
376 2.370652914047241
377 2.4557039737701416
378 2.3305232524871826
379 2.270418882369995
380 2.3064470291137695
381 2.395414352416992
382 2.2857725620269775
383 2.25212025642395
384 2.381396770477295
385 2.284085988998413
386 2.375120162963867
387 2.3446216583251953
388 2.3474886417388916
389 2.2968909740448
390 2.386408805847168
391 2.5232133865356445
392 2.4249391555786133
393 2.4588894844055176
394 2.4604644775390625
395 2.487684488296509
396 2.371675968170166
397 2.4046335220336914
398 2.4264073371887207
399 2.3178741931915283
400 2.374265670776367
401 2.5421905517578125
402 2.6393883228302
403 2.6971898078918457
404 2.917579412460327
405 2.838174819946289
406 2.7652366161346436
407 2.8849244117736816
408 2.5868167877197266
409 2.6615262031555176
410 2.5852675437927246
411 2.448411464691162
412 2.552015542984009
413 2.459193706512451
414 2.5120060443878174
415 2.4571192264556885
416 2.521009683609009
417 2.487914800643921
418 2.370511770248413
419 2.417646646499634
420 2.500438928604126
421 2.408918857574463
422 2.6019856929779053
423 2.512288808822632
424 2.5858592987060547
425 2.525315523147583
426 2.620433807373047
427 2.5948309898376465
428 2.3436214923858643
429 2.466444492340088
430 2.323596477508545
431 2.4531056880950928
432 2.333958625793457
433 2.361649513244629
434 2.319998264312744
435 2.3049709796905518
436 2.4444923400878906
437 2.4216930866241455
438 2.3980307579040527
439 2.3764665126800537
440 2.4417226314544678
441 2.3879804611206055
442 2.348443031311035
443 2.3617377281188965
444 2.3115057945251465
445 2.425903797149658
446 2.5150911808013916
447 2.429912805557251
448 2.410233497619629
449 2.448003053665161
450 2.378377676010132
451 2.4259469509124756
452 2.3846094608306885
453 2.29736065864563
454 2.4825408458709717
455 2.4843060970306396
456 2.3943300247192383
457 2.6084632873535156
458 2.429302453994751
459 2.5059540271759033
460 2.5245158672332764
461 2.4042012691497803
462 2.4432599544525146
463 2.3689610958099365
464 2.3889787197113037
465 2.353269100189209
466 2.3692543506622314
467 2.3757858276367188
468 2.367016077041626
469 2.4530279636383057
470 2.317751884460449
471 2.391589879989624
472 2.390590190887451
473 2.558917999267578
474 2.472625970840454
475 2.5690271854400635
476 2.425325393676758
477 2.4820704460144043
478 2.4144930839538574
479 2.38968825340271
480 2.366027355194092
481 2.4572038650512695
482 2.450986385345459
483 2.496084213256836
484 2.493929386138916
485 2.416813850402832
486 2.4327445030212402
487 2.4303693771362305
488 2.4536972045898438
489 2.3956940174102783
490 2.3932411670684814
491 2.5030677318573
492 2.4750773906707764
493 2.6246817111968994
494 2.5518994331359863
495 2.5846667289733887
496 2.658006191253662
497 2.563185453414917
498 2.761507987976074
499 2.4969353675842285
500 2.54238224029541
501 2.578502893447876
502 2.456348419189453
503 2.5323779582977295
504 2.4358866214752197
505 2.4340333938598633
506 2.3464651107788086
507 2.452143430709839
508 2.491657257080078
509 2.604917526245117
510 2.575946807861328
511 2.42907452583313
512 2.6217479705810547
513 2.522876262664795
514 2.4902946949005127
515 2.5031230449676514
516 2.461501359939575
517 2.5386435985565186
518 2.573254108428955
519 2.4266679286956787
520 2.462038516998291
521 2.5264668464660645
522 2.4908883571624756
523 2.425083637237549
524 2.6157379150390625
525 2.5551185607910156
526 2.6424527168273926
527 2.842569351196289
528 2.801260471343994
529 2.649207592010498
530 2.742587089538574
531 2.5932624340057373
532 2.947199821472168
533 2.7540442943573
534 2.7745792865753174
535 2.8005502223968506
536 2.5387725830078125
537 2.659796714782715
538 2.743140935897827
539 2.6329944133758545
540 2.633720874786377
541 2.600044012069702
542 2.6448605060577393
543 2.741396427154541
544 2.803816556930542
545 2.6680779457092285
546 2.806419610977173
547 2.6620919704437256
548 2.779165744781494
549 2.712322235107422
550 2.711599826812744
551 2.6055283546447754
552 2.61250901222229
553 2.649851083755493
554 2.5308990478515625
555 2.7637202739715576
556 2.7390151023864746
557 2.697490692138672
558 2.6419644355773926
559 2.72135853767395
560 2.617769718170166
561 2.6200129985809326
562 2.605319023132324
563 2.6474602222442627
564 2.770512819290161
565 2.5712826251983643
566 2.7033655643463135
567 2.714693069458008
568 2.769184112548828
569 2.6504228115081787
570 2.727400779724121
571 2.891554594039917
572 2.77500057220459
573 2.75124192237854
574 2.8355987071990967
575 2.7326464653015137
576 2.810147285461426
577 2.6979763507843018
578 2.6709721088409424
579 2.828228235244751
580 2.800548791885376
581 2.8135368824005127
582 2.6618154048919678
583 2.710144519805908
584 2.652341842651367
585 2.6492302417755127
586 2.6303746700286865
587 2.863409996032715
588 2.616203784942627
589 2.678534507751465
590 2.6781508922576904
591 2.5102007389068604
592 2.434131145477295
593 2.549262046813965
594 2.5658795833587646
595 2.6237387657165527
596 2.625917911529541
597 2.4834423065185547
598 2.713312864303589
599 2.5516510009765625
600 2.602064609527588
601 2.606570243835449
602 2.4668657779693604
603 2.615673542022705
604 2.5356786251068115
605 2.5914146900177
606 2.604959011077881
607 2.6834492683410645
608 2.799923896789551
609 2.610165596008301
610 2.679171323776245
611 2.5765225887298584
612 2.6387240886688232
613 2.5484609603881836
614 2.4690909385681152
615 2.4180893898010254
616 2.610395669937134
617 2.4246320724487305
618 2.622911214828491
619 2.568418025970459
620 2.465362071990967
621 2.6461002826690674
622 2.784590482711792
623 2.7197868824005127
624 2.596480131149292
625 2.6587471961975098
626 2.665759801864624
627 2.658918857574463
628 2.7186713218688965
629 2.6388959884643555
630 2.544105291366577
631 2.5823187828063965
632 2.4827218055725098
633 2.54059100151062
634 2.5225703716278076
635 2.551880359649658
636 2.626495838165283
637 2.542888879776001
638 2.5556113719940186
639 2.553339958190918
640 2.542966604232788
641 2.583625078201294
642 2.53149151802063
643 2.586699962615967
644 2.5422840118408203
645 2.5229740142822266
646 2.4686641693115234
647 2.394014835357666
648 2.4659271240234375
649 2.509427309036255
650 2.4319024085998535
651 2.5949642658233643
652 2.651233196258545
653 2.5190224647521973
654 2.510037660598755
655 2.459296941757202
656 2.5805184841156006
657 2.707512617111206
658 2.5252110958099365
659 2.640582323074341
660 2.5371053218841553
661 2.4970405101776123
662 2.455166816711426
663 2.380033016204834
664 2.3810343742370605
665 2.541778564453125
666 2.4929428100585938
667 2.563764810562134
668 2.3545525074005127
669 2.6014626026153564
670 2.6413888931274414
671 2.6047770977020264
672 2.583773374557495
673 2.587329149246216
674 2.6329455375671387
675 2.6462526321411133
676 2.781564235687256
677 2.5975024700164795
678 2.7736241817474365
679 2.7763922214508057
680 2.633969306945801
681 2.752105712890625
682 2.7226691246032715
683 2.6516714096069336
684 2.599323034286499
685 2.658876419067383
686 2.7333152294158936
687 2.6342391967773438
688 2.6462080478668213
689 2.592430353164673
690 2.508761167526245
691 2.499072551727295
692 2.4959425926208496
693 2.504948854446411
694 2.616347074508667
695 2.646304130554199
696 2.6217684745788574
697 2.6837375164031982
698 2.7021985054016113
699 2.7782998085021973
700 2.631845474243164
701 2.709388256072998
702 2.652878999710083
703 2.6227848529815674
704 2.655223846435547
705 2.6263163089752197
706 2.6326863765716553
707 2.6572039127349854
708 2.6476054191589355
709 2.5625391006469727
710 2.4950809478759766
711 2.563356876373291
712 2.48641037940979
713 2.559220314025879
714 2.4546687602996826
715 2.591909646987915
716 2.505857467651367
717 2.426952600479126
718 2.411626100540161
719 2.631591558456421
720 2.5176494121551514
721 2.4637582302093506
722 2.490250587463379
723 2.589324951171875
724 2.6512181758880615
725 2.6193723678588867
726 2.5822956562042236
727 2.537097692489624
728 2.6528160572052
729 2.650377035140991
730 2.4967191219329834
731 2.536745309829712
732 2.672290563583374
733 2.6595675945281982
734 2.5790581703186035
735 2.5434510707855225
736 2.589031457901001
737 2.6530447006225586
738 2.5389435291290283
739 2.6483776569366455
740 2.614936113357544
741 2.5441248416900635
742 2.668236017227173
743 2.602113962173462
744 2.536834955215454
745 2.56227445602417
746 2.439197063446045
747 2.634831428527832
748 2.6085712909698486
749 2.4749984741210938
750 2.558227062225342
751 2.5031723976135254
752 2.589080572128296
753 2.427008628845215
754 2.4441514015197754
755 2.583385705947876
756 2.5927534103393555
757 2.6469554901123047
758 2.2829437255859375
759 2.415072441101074
760 2.384300708770752
761 2.503749132156372
762 2.4277422428131104
763 2.3916406631469727
764 2.444615364074707
765 2.3352060317993164
766 2.383230447769165
767 2.4399657249450684
768 2.485488176345825
769 2.512777805328369
770 2.4344053268432617
771 2.538053274154663
772 2.4558043479919434
773 2.389155864715576
774 2.355759620666504
775 2.4377615451812744
776 2.426219940185547
777 2.532106399536133
778 2.4395720958709717
779 2.569985866546631
780 2.5393617153167725
781 2.6788089275360107
782 2.7225735187530518
783 2.785728693008423
784 2.650789499282837
785 2.82871413230896
786 2.67280912399292
787 2.6832971572875977
788 2.6215450763702393
789 2.476062536239624
790 2.594857692718506
791 2.601957321166992
792 2.656386613845825
793 2.6703362464904785
794 2.524348497390747
795 2.4764809608459473
796 2.5334854125976563
797 2.574819326400757
798 2.493804454803467
799 2.5358471870422363
800 2.434145450592041
801 2.5646846294403076
802 2.518789052963257
803 2.5586278438568115
804 2.4279651641845703
805 2.5287983417510986
806 2.6902847290039063
807 2.59369158744812
808 2.5698463916778564
809 2.531341552734375
810 2.4630491733551025
811 2.445423126220703
812 2.405142307281494
813 2.6471259593963623
814 2.5260543823242188
815 2.5271968841552734
816 2.4515793323516846
817 2.5280611515045166
818 2.5280227661132813
819 2.576338052749634
820 2.450784921646118
821 2.545698404312134
822 2.552452564239502
823 2.5067620277404785
824 2.4708333015441895
825 2.439286231994629
826 2.4632489681243896
827 2.393080472946167
828 2.4517600536346436
829 2.3752636909484863
830 2.4182891845703125
831 2.3815200328826904
832 2.4786746501922607
833 2.4256205558776855
834 2.4778125286102295
835 2.331324338912964
836 2.500282049179077
837 2.3271453380584717
838 2.495133399963379
839 2.4432215690612793
840 2.5598812103271484
841 2.4215471744537354
842 2.4596948623657227
843 2.449305295944214
844 2.386190891265869
845 2.3622519969940186
846 2.395029306411743
847 2.3245716094970703
848 2.3568856716156006
849 2.4174106121063232
850 2.4117672443389893
851 2.328850269317627
852 2.4388060569763184
853 2.5513594150543213
854 2.5595555305480957
855 2.440699815750122
856 2.387509822845459
857 2.398442268371582
858 2.4294328689575195
859 2.36367130279541
860 2.3294460773468018
861 2.2583365440368652
862 2.351015090942383
863 2.372148275375366
864 2.386976957321167
865 2.398826837539673
866 2.50940203666687
867 2.4630982875823975
868 2.3989789485931396
869 2.470182418823242
870 2.3063271045684814
871 2.3860185146331787
872 2.36948561668396
873 2.4297051429748535
874 2.476938009262085
875 2.3206446170806885
876 2.299342632293701
877 2.183894634246826
878 2.139859199523926
879 2.2665140628814697
880 2.33236026763916
881 2.3648781776428223
882 2.348975658416748
883 2.2787904739379883
884 2.327077627182007
885 2.276843309402466
886 2.2216336727142334
887 2.256883382797241
888 2.199817657470703
889 2.278961658477783
890 2.348029136657715
891 2.299959659576416
892 2.420388698577881
893 2.4685587882995605
894 2.3603134155273438
895 2.3427491188049316
896 2.4078707695007324
897 2.5102639198303223
898 2.360456705093384
899 2.4389851093292236
900 2.4416918754577637
901 2.3434131145477295
902 2.3272390365600586
903 2.3616058826446533
904 2.3370800018310547
905 2.276329278945923
906 2.3581104278564453
907 2.3534128665924072
908 2.4206881523132324
909 2.367957592010498
910 2.4036166667938232
911 2.306122064590454
912 2.3557534217834473
913 2.4321062564849854
914 2.346467971801758
915 2.3471620082855225
916 2.430860996246338
917 2.4421916007995605
918 2.454533338546753
919 2.4301278591156006
920 2.4390430450439453
921 2.4313161373138428
922 2.385359287261963
923 2.3957362174987793
924 2.3727121353149414
925 2.4427030086517334
926 2.4559781551361084
927 2.366443157196045
928 2.4310669898986816
929 2.3897342681884766
930 2.436344623565674
931 2.387627601623535
932 2.3287274837493896
933 2.4286043643951416
934 2.4049713611602783
935 2.4646291732788086
936 2.501180648803711
937 2.4704551696777344
938 2.4560461044311523
939 2.4788219928741455
940 2.5453593730926514
941 2.5874722003936768
942 2.6669952869415283
943 2.6503703594207764
944 2.5911426544189453
945 2.6151235103607178
946 2.58685040473938
947 2.587769031524658
948 2.646145820617676
949 2.574110984802246
950 2.511805295944214
951 2.618617534637451
952 2.560042381286621
953 2.5120770931243896
954 2.517205238342285
955 2.4982192516326904
956 2.4169132709503174
957 2.4533817768096924
958 2.49367356300354
959 2.484598159790039
960 2.5347177982330322
961 2.4452168941497803
962 2.360480785369873
963 2.536400079727173
964 2.4850552082061768
965 2.45644211769104
966 2.4916155338287354
967 2.5240068435668945
968 2.4138576984405518
969 2.512753963470459
970 2.4723551273345947
971 2.4857656955718994
972 2.530243396759033
973 2.4610300064086914
974 2.5862340927124023
975 2.385045289993286
976 2.393575429916382
977 2.4355578422546387
978 2.371980905532837
979 2.347402334213257
980 2.423882007598877
981 2.4217634201049805
982 2.4139151573181152
983 2.4555952548980713
984 2.4708361625671387
985 2.4697184562683105
986 2.5226919651031494
987 2.416243076324463
988 2.489290952682495
989 2.414891481399536
990 2.4130234718322754
991 2.4391696453094482
992 2.3773093223571777
993 2.4542346000671387
994 2.4345688819885254
995 2.498396873474121
996 2.5462868213653564
997 2.616262197494507
998 2.573267936706543
999 2.6268253326416016
1000 2.6195871829986572
1001 2.5764927864074707
1002 2.563167095184326
1003 2.511002540588379
1004 2.566243886947632
1005 2.52522873878479
1006 2.707329273223877
1007 2.634995222091675
1008 2.4695541858673096
1009 2.535614252090454
1010 2.390080690383911
1011 2.5427825450897217
1012 2.485640048980713
1013 2.4008235931396484
1014 2.5241923332214355
1015 2.453075408935547
1016 2.48563289642334
1017 2.4313886165618896
1018 2.3485281467437744
1019 2.3077049255371094
1020 2.380258560180664
1021 2.4927573204040527
1022 2.53078031539917
1023 2.4937238693237305
1024 2.454164505004883
1025 2.3823366165161133
1026 2.4623944759368896
1027 2.4389142990112305
1028 2.5326554775238037
1029 2.402543783187866
1030 2.3820431232452393
1031 2.3799166679382324
1032 2.420475482940674
1033 2.6668055057525635
1034 2.4470038414001465
1035 2.577822208404541
1036 2.4509618282318115
1037 2.446181297302246
1038 2.4365785121917725
1039 2.490861415863037
1040 2.462998867034912
1041 2.3989906311035156
1042 2.5195748805999756
1043 2.4555294513702393
1044 2.4490089416503906
1045 2.479283571243286
1046 2.5623772144317627
1047 2.465376138687134
1048 2.5476889610290527
1049 2.4005930423736572
1050 2.4239261150360107
1051 2.4857168197631836
1052 2.5831964015960693
1053 2.4433460235595703
1054 2.5419962406158447
1055 2.591425895690918
1056 2.7093241214752197
1057 2.601375102996826
1058 2.4349284172058105
1059 2.499483346939087
1060 2.4735267162323
1061 2.4623019695281982
1062 2.4540629386901855
1063 2.4102160930633545
1064 2.491532564163208
1065 2.5506787300109863
1066 2.5941946506500244
1067 2.497194528579712
1068 2.424551010131836
1069 2.4960601329803467
1070 2.466707944869995
1071 2.5006496906280518
1072 2.463773012161255
1073 2.3832285404205322
1074 2.3013699054718018
1075 2.399979829788208
1076 2.3901422023773193
1077 2.2733733654022217
1078 2.4428210258483887
1079 2.283916473388672
1080 2.3320133686065674
1081 2.3270695209503174
1082 2.464682102203369
1083 2.3433878421783447
1084 2.487628221511841
1085 2.338456392288208
1086 2.363450050354004
1087 2.4032163619995117
1088 2.3408100605010986
1089 2.3468399047851563
1090 2.3489978313446045
1091 2.4291417598724365
1092 2.3585023880004883
1093 2.4177298545837402
1094 2.5895445346832275
1095 2.4399375915527344
1096 2.4639382362365723
1097 2.570434331893921
1098 2.548814296722412
1099 2.34747052192688
1100 2.3270018100738525
1101 2.4566683769226074
1102 2.350820779800415
1103 2.4010138511657715
1104 2.6013638973236084
1105 2.412933826446533
1106 2.462714195251465
1107 2.4869225025177
1108 2.5500612258911133
1109 2.5339558124542236
1110 2.4521372318267822
1111 2.493975877761841
1112 2.4374094009399414
1113 2.542775869369507
1114 2.5302984714508057
1115 2.462092399597168
1116 2.5752391815185547
1117 2.628004550933838
1118 2.737152338027954
1119 2.561110258102417
1120 2.5038340091705322
1121 2.5602338314056396
1122 2.60117244720459
1123 2.530147075653076
1124 2.410978317260742
1125 2.410020112991333
1126 2.387676477432251
1127 2.467327356338501
1128 2.4536123275756836
1129 2.494236469268799
1130 2.554473876953125
1131 2.6004040241241455
1132 2.784501314163208
1133 2.5829524993896484
1134 2.543898820877075
1135 2.6014301776885986
1136 2.5579493045806885
1137 2.5168912410736084
1138 2.504404306411743
1139 2.605208158493042
1140 2.551542043685913
1141 2.512247323989868
1142 2.511993646621704
1143 2.4872868061065674
1144 2.503737449645996
1145 2.5662710666656494
1146 2.510146141052246
1147 2.5171239376068115
1148 2.606799602508545
1149 2.471458673477173
1150 2.5468034744262695
1151 2.544349193572998
1152 2.5218636989593506
1153 2.534728765487671
1154 2.5078930854797363
1155 2.5067780017852783
1156 2.658787488937378
1157 2.6115097999572754
1158 2.632652997970581
1159 2.6427981853485107
1160 2.451597213745117
1161 2.5634336471557617
1162 2.5556626319885254
1163 2.5054965019226074
1164 2.60705304145813
1165 2.4207563400268555
1166 2.459268808364868
1167 2.406292676925659
1168 2.5492568016052246
1169 2.558812141418457
1170 2.6565160751342773
1171 2.68902325630188
1172 2.5710830688476563
1173 2.6291189193725586
1174 2.5278775691986084
1175 2.5417447090148926
1176 2.445157766342163
1177 2.6054840087890625
1178 2.643916606903076
1179 2.4627366065979004
1180 2.4917478561401367
1181 2.456177234649658
1182 2.490309715270996
1183 2.4587197303771973
1184 2.4937222003936768
1185 2.404681444168091
1186 2.591538906097412
1187 2.430680274963379
1188 2.387178421020508
1189 2.477463722229004
1190 2.5492875576019287
1191 2.5459935665130615
1192 2.4500784873962402
1193 2.387662649154663
1194 2.391411066055298
1195 2.3530776500701904
1196 2.4005789756774902
1197 2.4520792961120605
1198 2.4459590911865234
1199 2.4228856563568115
1200 2.279385566711426
1201 2.3612852096557617
1202 2.4879865646362305
1203 2.309288501739502
1204 2.322938919067383
1205 2.4271278381347656
1206 2.380049467086792
1207 2.313938856124878
1208 2.2929534912109375
1209 2.2458629608154297
1210 2.3349902629852295
1211 2.2658932209014893
1212 2.3791308403015137
1213 2.304500102996826
1214 2.40840744972229
1215 2.4081881046295166
1216 2.38973069190979
1217 2.4409077167510986
1218 2.385744571685791
1219 2.4217958450317383
1220 2.4990322589874268
1221 2.3789939880371094
1222 2.4515321254730225
1223 2.3878376483917236
1224 2.563298463821411
1225 2.4782943725585938
1226 2.417250871658325
1227 2.380265474319458
1228 2.4661507606506348
1229 2.5436694622039795
1230 2.3620214462280273
1231 2.321350336074829
1232 2.3826568126678467
1233 2.3861677646636963
1234 2.3760461807250977
1235 2.4630534648895264
1236 2.546959161758423
1237 2.52008318901062
1238 2.6491048336029053
1239 2.586681365966797
1240 2.42692494392395
1241 2.404813766479492
1242 2.470515489578247
1243 2.38496732711792
1244 2.285820960998535
1245 2.183443784713745
1246 2.280463933944702
1247 2.356320858001709
1248 2.288820743560791
1249 2.3424785137176514
1250 2.390817165374756
1251 2.395216226577759
1252 2.36491322517395
1253 2.389857769012451
1254 2.3878443241119385
1255 2.3064985275268555
1256 2.3458964824676514
1257 2.318004608154297
1258 2.333667516708374
1259 2.4781103134155273
1260 2.3355143070220947
1261 2.322531223297119
1262 2.41150164604187
1263 2.4520323276519775
1264 2.45702862739563
1265 2.437870502471924
1266 2.3752834796905518
1267 2.347085475921631
1268 2.430943727493286
1269 2.36337947845459
1270 2.3322458267211914
1271 2.3983583450317383
1272 2.350198268890381
1273 2.2587358951568604
1274 2.269131898880005
1275 2.3089449405670166
1276 2.4398386478424072
1277 2.3900465965270996
1278 2.256596088409424
1279 2.359924554824829
1280 2.4153501987457275
1281 2.386258602142334
1282 2.338235855102539
1283 2.2995660305023193
1284 2.2873072624206543
1285 2.3697707653045654
1286 2.4323577880859375
1287 2.3467562198638916
1288 2.273264169692993
1289 2.3087382316589355
1290 2.3185367584228516
1291 2.30194354057312
1292 2.328766345977783
1293 2.3131258487701416
1294 2.2012040615081787
1295 2.301560401916504
1296 2.2798850536346436
1297 2.2162015438079834
1298 2.3569421768188477
1299 2.402263641357422
1300 2.350472927093506
1301 2.3725976943969727
1302 2.4658305644989014
1303 2.5017306804656982
1304 2.3755486011505127
1305 2.3243441581726074
1306 2.383331537246704
1307 2.3686554431915283
1308 2.5246174335479736
1309 2.445632219314575
1310 2.468254804611206
1311 2.4290573596954346
1312 2.3996493816375732
1313 2.47524356842041
1314 2.4833102226257324
1315 2.520589828491211
1316 2.6013426780700684
1317 2.4319708347320557
1318 2.350386381149292
1319 2.408115863800049
1320 2.4592952728271484
1321 2.4409499168395996
1322 2.3045928478240967
1323 2.3447422981262207
1324 2.284960985183716
1325 2.366119861602783
1326 2.3274173736572266
1327 2.374682903289795
1328 2.478144884109497
1329 2.438331127166748
1330 2.403979539871216
1331 2.415374755859375
1332 2.406348466873169
1333 2.3522586822509766
1334 2.3805317878723145
1335 2.3321540355682373
1336 2.434523582458496
1337 2.3296701908111572
1338 2.3757665157318115
1339 2.3677332401275635
1340 2.3064939975738525
1341 2.3101701736450195
1342 2.3107588291168213
1343 2.279784917831421
1344 2.261430501937866
1345 2.3195133209228516
1346 2.324431896209717
1347 2.472294807434082
1348 2.549081325531006
1349 2.485704183578491
1350 2.545499086380005
1351 2.3365304470062256
1352 2.4139933586120605
1353 2.534151792526245
1354 2.4727134704589844
1355 2.45466685295105
1356 2.344306468963623
1357 2.4618537425994873
1358 2.4191548824310303
1359 2.41451096534729
1360 2.375709056854248
1361 2.41194224357605
1362 2.465224266052246
1363 2.312995433807373
1364 2.48417329788208
1365 2.3763394355773926
1366 2.4450173377990723
1367 2.417829751968384
1368 2.4385933876037598
1369 2.49336314201355
1370 2.469937801361084
1371 2.556229829788208
1372 2.46470308303833
1373 2.5324339866638184
1374 2.3895859718322754
1375 2.352583646774292
1376 2.209716320037842
1377 2.2352139949798584
1378 2.2265071868896484
1379 2.306568145751953
1380 2.2120113372802734
1381 2.2833077907562256
1382 2.246706247329712
1383 2.312235116958618
1384 2.4218738079071045
1385 2.4008893966674805
1386 2.36812686920166
1387 2.3866145610809326
1388 2.4752683639526367
1389 2.332064151763916
1390 2.442741632461548
1391 2.465416669845581
1392 2.376444101333618
1393 2.3882906436920166
1394 2.4705541133880615
1395 2.3258352279663086
1396 2.4263038635253906
1397 2.408017158508301
1398 2.415647029876709
1399 2.4293198585510254
1400 2.3258838653564453
1401 2.4352774620056152
1402 2.340702772140503
1403 2.5046274662017822
1404 2.3550150394439697
1405 2.4289963245391846
1406 2.3965656757354736
1407 2.455505847930908
1408 2.4840171337127686
1409 2.3691742420196533
1410 2.3784704208374023
1411 2.328402519226074
1412 2.3794078826904297
1413 2.3262224197387695
1414 2.3729357719421387
1415 2.3754444122314453
1416 2.3919787406921387
1417 2.338618516921997
1418 2.3962247371673584
1419 2.3441126346588135
1420 2.3946971893310547
1421 2.3792366981506348
1422 2.4420969486236572
1423 2.4680840969085693
1424 2.504760980606079
1425 2.499207019805908
1426 2.4430952072143555
1427 2.4250035285949707
1428 2.4518654346466064
1429 2.3744800090789795
1430 2.4732139110565186
1431 2.4512147903442383
1432 2.416133165359497
1433 2.390979290008545
1434 2.4234986305236816
1435 2.5944299697875977
1436 2.5181124210357666
1437 2.4726531505584717
1438 2.492166519165039
1439 2.510021924972534
1440 2.535480260848999
1441 2.464472770690918
1442 2.4733214378356934
1443 2.4142677783966064
1444 2.471581220626831
1445 2.3323097229003906
1446 2.4552481174468994
1447 2.410454511642456
1448 2.4617340564727783
1449 2.3704020977020264
1450 2.490342378616333
1451 2.3945436477661133
1452 2.345634698867798
1453 2.413095235824585
1454 2.4473211765289307
1455 2.4119186401367188
1456 2.5475826263427734
1457 2.438330888748169
1458 2.4464190006256104
1459 2.4581894874572754
1460 2.551237106323242
1461 2.5363121032714844
1462 2.5288631916046143
1463 2.443627119064331
1464 2.490253210067749
1465 2.5644524097442627
1466 2.499114751815796
1467 2.488799571990967
1468 2.5025036334991455
1469 2.4400534629821777
1470 2.528568744659424
1471 2.626227855682373
1472 2.435797691345215
1473 2.5052831172943115
1474 2.532175302505493
1475 2.6011898517608643
1476 2.562211275100708
1477 2.639249324798584
1478 2.6303744316101074
1479 2.671177864074707
1480 2.5369019508361816
1481 2.6588873863220215
1482 2.6007280349731445
1483 2.5700466632843018
1484 2.598309278488159
1485 2.6156694889068604
1486 2.7543089389801025
1487 2.6748692989349365
1488 2.676532745361328
1489 2.6188886165618896
1490 2.7165632247924805
1491 2.6827807426452637
1492 2.643259048461914
1493 2.7517764568328857
1494 2.6546294689178467
1495 2.572315216064453
1496 2.7141127586364746
1497 2.602013111114502
1498 2.6525816917419434
1499 2.617927312850952
1500 2.7321343421936035
1501 2.608464002609253
1502 2.5284931659698486
1503 2.7095556259155273
1504 2.7019360065460205
1505 2.6292531490325928
1506 2.6605939865112305
1507 2.6573777198791504
1508 2.575429916381836
1509 2.6142008304595947
1510 2.6461522579193115
1511 2.6203677654266357
1512 2.7049007415771484
1513 2.7293574810028076
1514 2.632024049758911
1515 2.5647082328796387
1516 2.5155375003814697
1517 2.65185809135437
1518 2.5658867359161377
1519 2.558758497238159
1520 2.621216297149658
1521 2.584681749343872
1522 2.505521297454834
1523 2.4098587036132813
1524 2.5194151401519775
1525 2.465953826904297
1526 2.4487738609313965
1527 2.539362668991089
1528 2.4587244987487793
1529 2.5275521278381348
1530 2.5926096439361572
1531 2.428267478942871
1532 2.417435646057129
1533 2.5185468196868896
1534 2.5420687198638916
1535 2.534288167953491
1536 2.553227663040161
1537 2.474541187286377
1538 2.6061110496520996
1539 2.4931464195251465
1540 2.6470909118652344
1541 2.475166082382202
1542 2.612705707550049
1543 2.5548148155212402
1544 2.6051621437072754
1545 2.5542945861816406
1546 2.72017240524292
1547 2.6655492782592773
1548 2.7639074325561523
1549 2.5577232837677
1550 2.529003620147705
1551 2.6356399059295654
1552 2.6860733032226563
1553 2.6544015407562256
1554 2.6991353034973145
1555 2.6602489948272705
1556 2.585841178894043
1557 2.5995635986328125
1558 2.6429641246795654
1559 2.630415439605713
1560 2.5485048294067383
1561 2.696610927581787
1562 2.6087186336517334
1563 2.6113686561584473
1564 2.6408190727233887
1565 2.6006131172180176
1566 2.620866060256958
1567 2.5381245613098145
1568 2.60561466217041
1569 2.6035380363464355
1570 2.6601998805999756
1571 2.6334385871887207
1572 2.65686297416687
1573 2.5344038009643555
1574 2.5918166637420654
1575 2.579291582107544
1576 2.620649814605713
1577 2.644209384918213
1578 2.6523425579071045
1579 2.5474677085876465
1580 2.6241400241851807
1581 2.4977259635925293
1582 2.5947482585906982
1583 2.672374963760376
1584 2.504887580871582
1585 2.5686490535736084
1586 2.5405325889587402
1587 2.5517807006835938
1588 2.468724012374878
1589 2.542720079421997
1590 2.586873769760132
1591 2.524754285812378
1592 2.649432897567749
1593 2.4874205589294434
1594 2.5844268798828125
1595 2.481839418411255
1596 2.5280182361602783
1597 2.5528197288513184
1598 2.572227954864502
1599 2.5601212978363037
1600 2.503267526626587
1601 2.457780361175537
1602 2.5097973346710205
1603 2.450359582901001
1604 2.4344944953918457
1605 2.517042636871338
1606 2.4850101470947266
1607 2.5178654193878174
1608 2.526102066040039
1609 2.5120668411254883
1610 2.5112295150756836
1611 2.505146026611328
1612 2.4398624897003174
1613 2.4541592597961426
1614 2.4910480976104736
1615 2.509129524230957
1616 2.4226527214050293
1617 2.540637493133545
1618 2.608454704284668
1619 2.698519229888916
1620 2.4962165355682373
1621 2.636925458908081
1622 2.5695886611938477
1623 2.4666342735290527
1624 2.6677069664001465
1625 2.565953254699707
1626 2.524676561355591
1627 2.5190622806549072
1628 2.5243141651153564
1629 2.4329993724823
1630 2.4913740158081055
1631 2.503683567047119
1632 2.503070831298828
1633 2.392148494720459
1634 2.422386884689331
1635 2.4282138347625732
1636 2.5481655597686768
1637 2.4628050327301025
1638 2.582062005996704
1639 2.5763258934020996
1640 2.523484945297241
1641 2.579798460006714
1642 2.531576633453369
1643 2.643062114715576
1644 2.4766998291015625
1645 2.599858522415161
1646 2.490807056427002
1647 2.56982159614563
1648 2.6581578254699707
1649 2.5355923175811768
1650 2.5282161235809326
1651 2.622849225997925
1652 2.4196436405181885
1653 2.5107510089874268
1654 2.442103385925293
1655 2.560753345489502
1656 2.505232095718384
1657 2.416287899017334
1658 2.431889772415161
1659 2.3930397033691406
1660 2.400069236755371
1661 2.3582751750946045
1662 2.444944143295288
1663 2.4364941120147705
1664 2.33957576751709
1665 2.3523924350738525
1666 2.3700671195983887
1667 2.381520986557007
1668 2.3544492721557617
1669 2.2695157527923584
1670 2.51090669631958
1671 2.3735909461975098
1672 2.4588205814361572
1673 2.389246940612793
1674 2.4681780338287354
1675 2.447827100753784
1676 2.390075922012329
1677 2.35591721534729
1678 2.406850576400757
1679 2.436952829360962
1680 2.4267730712890625
1681 2.523613214492798
1682 2.5049362182617188
1683 2.577366590499878
1684 2.387113094329834
1685 2.378459930419922
1686 2.349062442779541
1687 2.4588816165924072
1688 2.519871711730957
1689 2.444251537322998
1690 2.609250545501709
1691 2.4613113403320313
1692 2.5975489616394043
1693 2.5578906536102295
1694 2.761723279953003
1695 2.5081076622009277
1696 2.4591023921966553
1697 2.3874399662017822
1698 2.4725403785705566
1699 2.4379076957702637
1700 2.466276168823242
1701 2.374891996383667
1702 2.419809103012085
1703 2.361178159713745
1704 2.5184476375579834
1705 2.5177931785583496
1706 2.5451760292053223
1707 2.4427897930145264
1708 2.4329206943511963
1709 2.4320461750030518
1710 2.5111501216888428
1711 2.4760475158691406
1712 2.3868370056152344
1713 2.4853062629699707
1714 2.4177005290985107
1715 2.4833502769470215
1716 2.433335065841675
1717 2.5339243412017822
1718 2.424049139022827
1719 2.381619453430176
1720 2.4434268474578857
1721 2.445582389831543
1722 2.3998007774353027
1723 2.4658915996551514
1724 2.4666202068328857
1725 2.5637004375457764
1726 2.6400957107543945
1727 2.594661235809326
1728 2.8208656311035156
1729 2.6730878353118896
1730 2.5024638175964355
1731 2.602731227874756
1732 2.677506685256958
1733 2.6110336780548096
1734 2.6813406944274902
1735 2.5790624618530273
1736 2.561617851257324
1737 2.571413516998291
1738 2.7184317111968994
1739 2.636519432067871
1740 2.6003270149230957
1741 2.5773825645446777
1742 2.536930561065674
1743 2.5584769248962402
1744 2.4818007946014404
1745 2.538485050201416
1746 2.505201816558838
1747 2.53422474861145
1748 2.545992851257324
1749 2.5272903442382813
1750 2.470616102218628
1751 2.5840954780578613
1752 2.4202823638916016
1753 2.475970983505249
1754 2.4520561695098877
1755 2.4834206104278564
1756 2.3960835933685303
1757 2.4485015869140625
1758 2.398571491241455
1759 2.436899185180664
1760 2.4323928356170654
1761 2.459716558456421
1762 2.403477668762207
1763 2.4167799949645996
1764 2.361997604370117
1765 2.3630735874176025
1766 2.362208843231201
1767 2.485213041305542
1768 2.5075931549072266
1769 2.428014039993286
1770 2.4550821781158447
1771 2.5258100032806396
1772 2.4374122619628906
1773 2.469717025756836
1774 2.4789679050445557
1775 2.5035901069641113
1776 2.49782657623291
1777 2.4252514839172363
1778 2.544677495956421
1779 2.589874744415283
1780 2.6545803546905518
1781 2.5868117809295654
1782 2.5919406414031982
1783 2.4231576919555664
1784 2.5824553966522217
1785 2.6206557750701904
1786 2.6141645908355713
1787 2.5894620418548584
1788 2.8235037326812744
1789 2.5346169471740723
1790 2.4618022441864014
1791 2.464454412460327
1792 2.4728660583496094
1793 2.5634796619415283
1794 2.449209690093994
1795 2.5383472442626953
1796 2.4869232177734375
1797 2.4813344478607178
1798 2.439197063446045
1799 2.4946725368499756
1800 2.43224835395813
1801 2.491102457046509
1802 2.513089179992676
1803 2.6430563926696777
1804 2.475236415863037
1805 2.5564496517181396
1806 2.476454019546509
1807 2.5738229751586914
1808 2.630542039871216
1809 2.5939650535583496
1810 2.620997905731201
1811 2.575197696685791
1812 2.5315654277801514
1813 2.587439775466919
1814 2.5643696784973145
1815 2.544358491897583
1816 2.5177559852600098
1817 2.7002065181732178
1818 2.4841747283935547
1819 2.5945217609405518
1820 2.5526223182678223
1821 2.503847360610962
1822 2.4692494869232178
1823 2.488492250442505
1824 2.564182758331299
1825 2.6639668941497803
1826 2.5369179248809814
1827 2.5893125534057617
1828 2.504676103591919
1829 2.573392391204834
1830 2.603902578353882
1831 2.5608277320861816
1832 2.5433239936828613
1833 2.5728325843811035
1834 2.584271192550659
1835 2.4453818798065186
1836 2.5007400512695313
1837 2.588939666748047
1838 2.5570807456970215
1839 2.736701488494873
1840 2.6743035316467285
1841 2.5485057830810547
1842 2.6222941875457764
1843 2.494133234024048
1844 2.5282084941864014
1845 2.569885492324829
1846 2.608639717102051
1847 2.5956010818481445
1848 2.660419225692749
1849 2.657487154006958
1850 2.7894110679626465
1851 2.7168121337890625
1852 2.6068897247314453
1853 2.5529441833496094
1854 2.5619378089904785
1855 2.6152689456939697
1856 2.552520990371704
1857 2.573152542114258
1858 2.588775634765625
1859 2.5760703086853027
1860 2.6084635257720947
1861 2.5274109840393066
1862 2.5086071491241455
1863 2.613637685775757
1864 2.7010416984558105
1865 2.6784005165100098
1866 2.6606216430664063
1867 2.6513936519622803
1868 2.573798418045044
1869 2.8744850158691406
1870 2.9549214839935303
1871 2.7931673526763916
1872 2.786170721054077
1873 2.7560038566589355
1874 2.799530506134033
1875 2.895244598388672
1876 2.837470054626465
1877 2.7964911460876465
1878 2.5980162620544434
1879 2.6664772033691406
1880 2.6944642066955566
1881 2.6459290981292725
1882 2.5983903408050537
1883 2.6829609870910645
1884 2.7717649936676025
1885 2.6617329120635986
1886 2.741515874862671
1887 2.7924280166625977
1888 2.776824712753296
1889 2.713550329208374
1890 2.701364040374756
1891 2.640716791152954
1892 2.610558271408081
1893 2.629732608795166
1894 2.660841703414917
1895 2.522127628326416
1896 2.5265073776245117
1897 2.6678738594055176
1898 2.5795977115631104
1899 2.539724826812744
1900 2.5298209190368652
1901 2.6761090755462646
1902 2.713369846343994
1903 2.698286294937134
1904 2.638187885284424
1905 2.6306517124176025
1906 2.6449334621429443
1907 2.6161818504333496
1908 2.500875473022461
1909 2.560685634613037
1910 2.5079689025878906
1911 2.6187357902526855
1912 2.666438579559326
1913 2.633167266845703
1914 2.5697991847991943
1915 2.6663382053375244
1916 2.6115036010742188
1917 2.563854455947876
1918 2.837979793548584
1919 2.7048444747924805
1920 2.678072929382324
1921 2.4893579483032227
1922 2.695019006729126
1923 2.713860511779785
1924 2.693675994873047
1925 2.5995113849639893
1926 2.5438501834869385
1927 2.618062734603882
1928 2.6359658241271973
1929 2.561361312866211
1930 2.602633476257324
1931 2.4863364696502686
1932 2.5008225440979004
1933 2.588657855987549
1934 2.5680627822875977
1935 2.621161699295044
1936 2.547194719314575
1937 2.581637144088745
1938 2.4693312644958496
1939 2.635586977005005
1940 2.571749687194824
1941 2.4820711612701416
1942 2.553689479827881
1943 2.6027557849884033
1944 2.7246365547180176
1945 2.623042345046997
1946 2.559631109237671
1947 2.6296169757843018
1948 2.6432619094848633
1949 2.5853729248046875
1950 2.6670193672180176
1951 2.6581368446350098
1952 2.592804193496704
1953 2.5571486949920654
1954 2.4134538173675537
1955 2.4476590156555176
1956 2.431403160095215
1957 2.5676991939544678
1958 2.5565009117126465
1959 2.591174840927124
1960 2.6138529777526855
1961 2.6133766174316406
1962 2.6128127574920654
1963 2.7757973670959473
1964 2.6922459602355957
1965 2.646522045135498
1966 2.6130642890930176
1967 2.6588873863220215
1968 2.6821606159210205
1969 2.5971882343292236
1970 2.622579336166382
1971 2.624089002609253
1972 2.6951262950897217
1973 2.671027421951294
1974 2.5921270847320557
1975 2.628418445587158
1976 2.690314531326294
1977 2.6626906394958496
1978 2.572955369949341
1979 2.6023268699645996
1980 2.680182456970215
1981 2.65629243850708
1982 2.609058380126953
1983 2.641559600830078
1984 2.556985855102539
1985 2.7492618560791016
1986 2.6015708446502686
1987 2.5840632915496826
1988 2.6745078563690186
1989 2.669609546661377
1990 2.7279911041259766
1991 2.666667938232422
1992 2.684845447540283
1993 2.612788677215576
1994 2.6299855709075928
1995 2.6680963039398193
1996 2.692946672439575
1997 2.7134504318237305
1998 2.7448174953460693
1999 2.6961114406585693
