# Supplementary material for: Design of buried charged networks in artificial proteins
Source: Nat Commun. 2021 Mar 25;12:1895. doi: 10.1038/s41467-021-21909-7 (PMC7994573; doi:10.1038/s41467-021-21909-7)
Supplement: Supplementary file 4 — Source Data [file 41467_2021_21909_MOESM4_ESM.zip › source_data_final_revised/SI3/f/rmsf.txt]

4 1 P1 2.2011337280273438
15 2 P1 1.5636132955551147
30 3 P1 0.9836203455924988
50 4 P1 1.0399595499038696
65 5 P1 0.9152168035507202
87 6 P1 0.7020238637924194
106 7 P1 0.8676015138626099
130 8 P1 0.9115685820579529
147 9 P1 0.7644702792167664
161 10 P1 0.829234778881073
168 11 P1 0.8238049745559692
180 12 P1 0.7165033221244812
195 13 P1 0.7725582122802734
214 14 P1 0.8139157295227051
230 15 P1 0.6732132434844971
247 16 P1 0.6511512994766235
257 17 P1 0.7645007371902466
272 18 P1 0.7286388874053955
289 19 P1 0.633320689201355
313 20 P1 0.7201684713363647
332 21 P1 0.823318362236023
356 22 P1 0.810921847820282
371 23 P1 0.7078348994255066
390 24 P1 0.8743070363998413
410 25 P1 1.0829132795333862
422 26 P1 1.0906295776367188
444 27 P1 1.2197824716567993
451 28 P1 1.1693979501724243
463 29 P1 1.1693792343139648
475 30 P1 1.230090856552124
487 31 P1 0.9197672605514526
498 32 P1 0.7544558644294739
517 33 P1 0.8849522471427917
532 34 P1 0.8176556825637817
549 35 P1 0.6098790168762207
565 36 P1 0.6434757113456726
584 37 P1 0.7198806405067444
599 38 P1 0.6396024823188782
614 39 P1 0.5987029671669006
633 40 P1 0.6889638304710388
648 41 P1 0.6597795486450195
663 42 P1 0.5995947122573853
682 43 P1 0.693742036819458
701 44 P1 0.7246918082237244
718 45 P1 0.652155339717865
740 46 P1 0.6741964221000671
757 47 P1 0.7698854804039001
781 48 P1 0.7682332992553711
798 49 P1 0.7365927696228027
817 50 P1 0.9209778904914856
837 51 P1 1.3094133138656616
849 52 P1 1.4413995742797852
863 53 P1 1.181821346282959
887 54 P1 1.353590488433838
904 55 P1 1.7966653108596802
919 56 P1 1.7953521013259888
929 57 P1 2.3129985332489014
939 58 P1 1.4470267295837402
951 59 P1 1.4692480564117432
965 60 P1 1.408071756362915
980 61 P1 1.1312683820724487
990 62 P1 1.074240803718567
1000 63 P1 1.0719212293624878
1022 64 P1 0.9147375226020813
1039 65 P1 0.9760425090789795
1046 66 P1 1.0855019092559814
1058 67 P1 0.9072003960609436
1075 68 P1 0.867091178894043
1099 69 P1 1.0640885829925537
1115 70 P1 0.9736758470535278
1132 71 P1 0.7781047224998474
1151 72 P1 0.822286069393158
1171 73 P1 0.919368326663971
1188 74 P1 0.8106784820556641
1212 75 P1 0.694582462310791
1232 76 P1 0.8854522705078125
1256 77 P1 1.02663254737854
1271 78 P1 0.8458081483840942
1281 79 P1 0.8832886815071106
1300 80 P1 1.7189644575119019
1312 81 P1 1.6228886842727661
1334 82 P1 1.9301807880401611
1341 83 P1 1.801648736000061
1353 84 P1 1.3955928087234497
1375 85 P1 2.052036762237549
1387 86 P1 1.3414885997772217
1398 87 P1 0.9534004926681519
1417 88 P1 0.9002622365951538
1432 89 P1 0.9963362216949463
1449 90 P1 0.8376827239990234
1468 91 P1 0.7512703537940979
1487 92 P1 0.8290063738822937
1502 93 P1 0.8205761909484863
1517 94 P1 0.8079404830932617
1536 95 P1 0.8454028367996216
1551 96 P1 0.849554181098938
1568 97 P1 0.8214110732078552
1578 98 P1 0.8548901081085205
1597 99 P1 0.8611042499542236
1614 100 P1 0.7957773804664612
1636 101 P1 0.7886260151863098
1655 102 P1 0.8390393853187561
1679 103 P1 0.8032801151275635
1694 104 P1 0.7575230002403259
1713 105 P1 0.7810057401657104
1723 106 P1 1.0338382720947266
1738 107 P1 1.1349036693572998
1760 108 P1 1.3296409845352173
1782 109 P1 2.1538186073303223
