# Supplementary material for: Design of buried charged networks in artificial proteins
Source: Nat Commun. 2021 Mar 25;12:1895. doi: 10.1038/s41467-021-21909-7 (PMC7994573; doi:10.1038/s41467-021-21909-7)
Supplement: Supplementary file 4 — Source Data [file 41467_2021_21909_MOESM4_ESM.zip › source_data_final_revised/SI3/f/unfolding_GdnHCl.txt]

# GdnHCl(M)			measurement			used for fit (1=used, 0=not used)
0.000000000000000000e+00	-2.312319216757741103e+01	1.000000000000000000e+00
5.000000000000000000e-01	-2.748371736490588901e+01	1.000000000000000000e+00
1.000000000000000000e+00	-2.889615664845173271e+01	1.000000000000000000e+00
1.500000000000000000e+00	-2.932214177292046031e+01	1.000000000000000000e+00
2.000000000000000000e+00	-2.199650425015179067e+01	1.000000000000000000e+00
2.500000000000000000e+00	-1.967913934426229616e+01	1.000000000000000000e+00
3.000000000000000000e+00	-2.142228901032180133e+01	1.000000000000000000e+00
3.500000000000000000e+00	-1.620397692774741927e+01	1.000000000000000000e+00
4.000000000000000000e+00	-1.068287644201578779e+01	1.000000000000000000e+00
4.500000000000000000e+00	-5.313694292653308615e+00	1.000000000000000000e+00
5.000000000000000000e+00	-3.005844110503946620e+00	1.000000000000000000e+00
5.500000000000000000e+00	-1.299255616272009695e+00	1.000000000000000000e+00
6.000000000000000000e+00	-9.690405434122646433e-01	1.000000000000000000e+00
6.500000000000000000e+00	-9.851383576199149728e-01	1.000000000000000000e+00
7.000000000000000000e+00	-7.886301608986034939e-01	1.000000000000000000e+00
7.500000000000000000e+00	-9.860626745598054521e-01	1.000000000000000000e+00
8.000000000000000000e+00	-6.560773375834852983e-01	1.000000000000000000e+00
