# Supplementary material for: Design of buried charged networks in artificial proteins
Source: Nat Commun. 2021 Mar 25;12:1895. doi: 10.1038/s41467-021-21909-7 (PMC7994573; doi:10.1038/s41467-021-21909-7)
Supplement: Supplementary file 4 — Source Data [file 41467_2021_21909_MOESM4_ESM.zip › source_data_final_revised/SI3/f/unfolding_Urea.txt]

# Urea(M)			measurement			used for fit (1=used, 0=not used)
0.000000000000000000e+00	-2.327710989678203291e+01	1.000000000000000000e+00
5.000000000000000000e-01	-2.279711445051608010e+01	1.000000000000000000e+00
1.000000000000000000e+00	-2.292555555555555458e+01	1.000000000000000000e+00
1.500000000000000000e+00	-2.257446721311475457e+01	1.000000000000000000e+00
2.000000000000000000e+00	-2.295169398907103897e+01	1.000000000000000000e+00
2.500000000000000000e+00	-2.252349423193685496e+01	1.000000000000000000e+00
3.000000000000000000e+00	-2.248905434122647407e+01	1.000000000000000000e+00
3.500000000000000000e+00	-2.159270491803278347e+01	1.000000000000000000e+00
4.000000000000000000e+00	-2.143432604735883373e+01	1.000000000000000000e+00
4.500000000000000000e+00	-1.956483151183971003e+01	1.000000000000000000e+00
5.000000000000000000e+00	-1.738235124468731030e+01	1.000000000000000000e+00
5.500000000000000000e+00	-1.650811627200971543e+01	1.000000000000000000e+00
6.000000000000000000e+00	-1.551008955676988599e+01	1.000000000000000000e+00
6.500000000000000000e+00	-1.357728749241044319e+01	1.000000000000000000e+00
7.000000000000000000e+00	-1.218698694596235477e+01	1.000000000000000000e+00
7.500000000000000000e+00	-1.126926077717061503e+01	1.000000000000000000e+00
8.000000000000000000e+00	-1.157726775956284193e+01	1.000000000000000000e+00
