# Supplementary material for: Design of buried charged networks in artificial proteins
Source: Nat Commun. 2021 Mar 25;12:1895. doi: 10.1038/s41467-021-21909-7 (PMC7994573; doi:10.1038/s41467-021-21909-7)
Supplement: Supplementary file 4 — Source Data [file 41467_2021_21909_MOESM4_ESM.zip › source_data_final_revised/SI3/f/watercnt.txt]

Frame	#water
0	0
1	1
2	1
3	0
4	1
5	1
6	1
7	1
8	2
9	1
10	1
11	0
12	1
13	1
14	1
15	0
16	2
17	1
18	2
19	3
20	1
21	1
22	0
23	2
24	1
25	1
26	1
27	2
28	1
29	1
30	0
31	2
32	2
33	1
34	1
35	1
36	2
37	0
38	1
39	1
40	1
41	1
42	2
43	2
44	2
45	2
46	1
47	1
48	1
49	0
50	1
51	1
52	1
53	2
54	1
55	0
56	1
57	0
58	2
59	1
60	1
61	2
62	0
63	1
64	2
65	1
66	0
67	1
68	1
69	1
70	2
71	1
72	2
73	1
74	1
75	2
76	0
77	0
78	2
79	1
80	1
81	1
82	1
83	2
84	2
85	2
86	1
87	1
88	1
89	1
90	1
91	1
92	0
93	1
94	0
95	0
96	0
97	1
98	1
99	2
100	0
101	1
102	3
103	1
104	2
105	1
106	2
107	2
108	1
109	0
110	1
111	0
112	1
113	0
114	1
115	0
116	0
117	0
118	1
119	1
120	2
121	1
122	2
123	3
124	2
125	1
126	2
127	1
128	0
129	2
130	0
131	3
132	2
133	1
134	3
135	1
136	1
137	1
138	2
139	1
140	0
141	1
142	1
143	1
144	1
145	2
146	3
147	2
148	1
149	1
150	1
151	0
152	2
153	0
154	1
155	1
156	0
157	1
158	2
159	0
160	1
161	0
162	1
163	1
164	0
165	1
166	0
167	1
168	1
169	0
170	1
171	2
172	1
173	0
174	2
175	2
176	3
177	2
178	1
179	3
180	1
181	1
182	1
183	1
184	0
185	2
186	0
187	0
188	2
189	1
190	1
191	1
192	1
193	1
194	1
195	3
196	1
197	2
198	1
199	2
200	1
201	3
202	0
203	2
204	1
205	1
206	3
207	2
208	3
209	1
210	0
211	0
212	1
213	1
214	2
215	0
216	2
217	1
218	2
219	1
220	1
221	1
222	1
223	3
224	2
225	1
226	1
227	3
228	3
229	3
230	2
231	0
232	2
233	1
234	2
235	1
236	2
237	1
238	4
239	1
240	4
241	2
242	2
243	3
244	3
245	4
246	4
247	4
248	0
249	3
250	2
251	3
252	1
253	1
254	4
255	2
256	3
257	4
258	4
259	2
260	2
261	4
262	5
263	3
264	5
265	4
266	0
267	2
268	1
269	0
270	0
271	1
272	1
273	1
274	0
275	0
276	0
277	2
278	1
279	0
280	1
281	1
282	2
283	1
284	0
285	1
286	1
287	2
288	0
289	2
290	0
291	2
292	1
293	2
294	1
295	0
296	0
297	2
298	0
299	1
300	0
301	3
302	1
303	1
304	1
305	1
306	1
307	2
308	0
309	1
310	1
311	0
312	3
313	1
314	3
315	1
316	1
317	0
318	1
319	2
320	2
321	3
322	2
323	1
324	3
325	3
326	1
327	3
328	1
329	2
330	1
331	3
332	1
333	0
334	2
335	3
336	4
337	3
338	3
339	3
340	0
341	2
342	3
343	4
344	3
345	5
346	1
347	2
348	4
349	1
350	1
351	1
352	2
353	3
354	2
355	2
356	3
357	2
358	1
359	1
360	2
361	2
362	2
363	2
364	2
365	0
366	1
367	2
368	1
369	2
370	0
371	3
372	0
373	0
374	1
375	1
376	2
377	2
378	0
379	2
380	2
381	2
382	0
383	1
384	1
385	1
386	1
387	1
388	2
389	2
390	2
391	0
392	3
393	2
394	1
395	2
396	0
397	2
398	3
399	2
400	3
401	0
402	3
403	2
404	2
405	4
406	2
407	2
408	1
409	2
410	2
411	1
412	0
413	2
414	3
415	0
416	3
417	1
418	1
419	1
420	0
421	0
422	2
423	1
424	1
425	1
426	2
427	2
428	1
429	1
430	2
431	1
432	1
433	2
434	2
435	1
436	2
437	3
438	0
439	1
440	2
441	1
442	1
443	2
444	2
445	1
446	1
447	1
448	1
449	1
450	1
451	3
452	2
453	1
454	1
455	1
456	1
457	1
458	3
459	0
460	0
461	1
462	1
463	2
464	1
465	1
466	2
467	1
468	2
469	1
470	3
471	1
472	0
473	2
474	1
475	1
476	1
477	1
478	1
479	3
480	0
481	1
482	1
483	2
484	0
485	1
486	2
487	0
488	0
489	1
490	0
491	0
492	0
493	1
494	2
495	1
496	1
497	1
498	0
499	0
500	1
501	0
502	2
503	1
504	0
505	2
506	2
507	1
508	1
509	0
510	1
511	0
512	2
513	1
514	2
515	1
516	0
517	1
518	1
519	1
520	1
521	1
522	1
523	1
524	2
525	1
526	1
527	2
528	1
529	2
530	1
531	0
532	1
533	1
534	0
535	0
536	1
537	1
538	1
539	0
540	1
541	0
542	1
543	2
544	0
545	0
546	1
547	0
548	1
549	1
550	3
551	1
552	0
553	2
554	0
555	1
556	0
557	0
558	1
559	1
560	3
561	1
562	2
563	0
564	1
565	3
566	1
567	4
568	0
569	3
570	1
571	0
572	2
573	2
574	1
575	1
576	0
577	0
578	2
579	0
580	1
581	1
582	3
583	1
584	2
585	1
586	0
587	1
588	2
589	0
590	3
591	3
592	1
593	2
594	2
595	2
596	1
597	2
598	1
599	1
600	1
601	1
602	4
603	3
604	2
605	2
606	3
607	2
608	4
609	3
610	3
611	3
612	4
613	3
614	2
615	2
616	2
617	1
618	1
619	2
620	3
621	1
622	3
623	2
624	3
625	2
626	2
627	1
628	1
629	3
630	2
631	2
632	2
633	1
634	1
635	1
636	1
637	0
638	2
639	2
640	2
641	3
642	3
643	1
644	2
645	1
646	0
647	1
648	0
649	1
650	2
651	1
652	3
653	3
654	1
655	3
656	2
657	2
658	2
659	2
660	3
661	2
662	1
663	1
664	2
665	1
666	3
667	3
668	1
669	1
670	3
671	3
672	3
673	2
674	3
675	2
676	1
677	3
678	3
679	3
680	2
681	2
682	2
683	2
684	1
685	2
686	3
687	2
688	3
689	3
690	1
691	2
692	2
693	1
694	0
695	2
696	1
697	0
698	1
699	3
700	2
701	2
702	2
703	2
704	0
705	1
706	1
707	3
708	1
709	1
710	3
711	3
712	2
713	2
714	1
715	1
716	2
717	3
718	2
719	2
720	3
721	6
722	3
723	5
724	4
725	4
726	3
727	5
728	3
729	3
730	2
731	2
732	2
733	2
734	2
735	2
736	3
737	3
738	2
739	2
740	1
741	2
742	2
743	2
744	1
745	2
746	2
747	2
748	2
749	3
750	1
751	2
752	1
753	2
754	1
755	2
756	0
757	0
758	0
759	2
760	2
761	2
762	0
763	0
764	2
765	3
766	0
767	2
768	1
769	0
770	2
771	1
772	3
773	1
774	1
775	2
776	1
777	0
778	1
779	1
780	1
781	1
782	1
783	3
784	1
785	3
786	3
787	1
788	0
789	2
790	1
791	2
792	0
793	0
794	2
795	1
796	0
797	0
798	0
799	0
800	0
801	0
802	1
803	1
804	0
805	0
806	1
807	0
808	0
809	3
810	2
811	0
812	0
813	0
814	2
815	0
816	0
817	0
818	1
819	0
820	2
821	1
822	1
823	1
824	0
825	0
826	0
827	2
828	1
829	0
830	0
831	2
832	0
833	0
834	0
835	1
836	1
837	0
838	0
839	0
840	0
841	1
842	1
843	1
844	0
845	1
846	1
847	1
848	1
849	0
850	0
851	0
852	0
853	1
854	1
855	0
856	1
857	1
858	1
859	2
860	2
861	3
862	1
863	1
864	2
865	2
866	2
867	1
868	2
869	3
870	3
871	1
872	2
873	1
874	0
875	1
876	1
877	1
878	1
879	0
880	1
881	1
882	1
883	1
884	2
885	3
886	1
887	2
888	2
889	2
890	1
891	2
892	2
893	0
894	3
895	1
896	0
897	3
898	2
899	2
900	3
901	0
902	1
903	1
904	3
905	3
906	1
907	1
908	3
909	3
910	1
911	1
912	3
913	4
914	1
915	1
916	1
917	1
918	2
919	0
920	2
921	3
922	0
923	1
924	1
925	0
926	1
927	0
928	0
929	0
930	1
931	3
932	1
933	0
934	1
935	1
936	1
937	2
938	3
939	1
940	1
941	0
942	2
943	2
944	1
945	1
946	0
947	0
948	3
949	5
950	2
951	1
952	1
953	1
954	1
955	1
956	0
957	0
958	0
959	0
960	3
961	2
962	4
963	4
964	1
965	2
966	3
967	1
968	1
969	0
970	1
971	2
972	1
973	1
974	3
975	2
976	1
977	1
978	1
979	1
980	0
981	1
982	1
983	1
984	0
985	0
986	1
987	1
988	0
989	1
990	1
991	0
992	1
993	1
994	0
995	1
996	3
997	1
998	0
999	0
1000	2
1001	0
1002	1
1003	0
1004	0
1005	1
1006	2
1007	2
1008	0
1009	1
1010	0
1011	0
1012	1
1013	1
1014	2
1015	1
1016	0
1017	0
1018	0
1019	1
1020	1
1021	1
1022	0
1023	2
1024	2
1025	2
1026	2
1027	1
1028	0
1029	1
1030	0
1031	1
1032	1
1033	1
1034	2
1035	1
1036	1
1037	1
1038	1
1039	0
1040	1
1041	1
1042	0
1043	2
1044	0
1045	0
1046	2
1047	1
1048	0
1049	1
1050	0
1051	2
1052	3
1053	1
1054	1
1055	1
1056	0
1057	1
1058	1
1059	1
1060	1
1061	0
1062	2
1063	1
1064	2
1065	1
1066	0
1067	2
1068	1
1069	0
1070	2
1071	2
1072	0
1073	2
1074	1
1075	2
1076	2
1077	0
1078	0
1079	2
1080	1
1081	1
1082	3
1083	2
1084	0
1085	1
1086	2
1087	0
1088	1
1089	1
1090	2
1091	0
1092	1
1093	2
1094	0
1095	0
1096	1
1097	0
1098	1
1099	2
1100	2
1101	1
1102	2
1103	2
1104	0
1105	1
1106	0
1107	0
1108	1
1109	2
1110	1
1111	3
1112	2
1113	2
1114	0
1115	1
1116	1
1117	2
1118	1
1119	1
1120	0
1121	3
1122	2
1123	1
1124	0
1125	1
1126	1
1127	1
1128	3
1129	1
1130	2
1131	2
1132	0
1133	2
1134	0
1135	1
1136	0
1137	1
1138	1
1139	1
1140	0
1141	2
1142	1
1143	3
1144	1
1145	2
1146	0
1147	0
1148	1
1149	2
1150	1
1151	2
1152	0
1153	0
1154	0
1155	2
1156	1
1157	0
1158	1
1159	1
1160	1
1161	2
1162	1
1163	1
1164	0
1165	1
1166	1
1167	0
1168	1
1169	0
1170	1
1171	1
1172	0
1173	1
1174	0
1175	1
1176	1
1177	1
1178	1
1179	1
1180	1
1181	2
1182	0
1183	2
1184	0
1185	1
1186	0
1187	0
1188	1
1189	2
1190	0
1191	1
1192	0
1193	3
1194	1
1195	1
1196	1
1197	0
1198	1
1199	1
1200	2
1201	0
1202	1
1203	0
1204	0
1205	0
1206	1
1207	1
1208	0
1209	2
1210	1
1211	2
1212	1
1213	2
1214	1
1215	2
1216	0
1217	3
1218	0
1219	1
1220	0
1221	0
1222	2
1223	2
1224	2
1225	1
1226	0
1227	1
1228	1
1229	0
1230	1
1231	0
1232	1
1233	0
1234	1
1235	0
1236	2
1237	2
1238	0
1239	1
1240	0
1241	3
1242	0
1243	1
1244	2
1245	1
1246	1
1247	0
1248	0
1249	1
1250	0
1251	0
1252	3
1253	1
1254	1
1255	0
1256	1
1257	1
1258	1
1259	1
1260	0
1261	1
1262	1
1263	3
1264	2
1265	1
1266	3
1267	1
1268	1
1269	1
1270	0
1271	0
1272	1
1273	1
1274	0
1275	0
1276	0
1277	0
1278	1
1279	1
1280	2
1281	1
1282	2
1283	2
1284	0
1285	3
1286	1
1287	0
1288	2
1289	1
1290	0
1291	1
1292	3
1293	0
1294	1
1295	2
1296	2
1297	2
1298	1
1299	1
1300	2
1301	1
1302	3
1303	1
1304	1
1305	1
1306	0
1307	3
1308	1
1309	2
1310	3
1311	2
1312	1
1313	2
1314	1
1315	0
1316	1
1317	2
1318	1
1319	3
1320	1
1321	3
1322	0
1323	2
1324	1
1325	0
1326	0
1327	0
1328	2
1329	3
1330	2
1331	2
1332	2
1333	0
1334	2
1335	2
1336	1
1337	1
1338	2
1339	1
1340	0
1341	1
1342	1
1343	1
1344	0
1345	1
1346	0
1347	0
1348	0
1349	1
1350	1
1351	1
1352	1
1353	0
1354	1
1355	2
1356	0
1357	1
1358	1
1359	1
1360	1
1361	1
1362	0
1363	0
1364	3
1365	2
1366	1
1367	2
1368	1
1369	1
1370	2
1371	3
1372	1
1373	2
1374	0
1375	2
1376	1
1377	2
1378	1
1379	0
1380	1
1381	2
1382	1
1383	1
1384	4
1385	2
1386	2
1387	3
1388	2
1389	1
1390	2
1391	0
1392	1
1393	1
1394	2
1395	1
1396	1
1397	2
1398	2
1399	2
1400	0
1401	1
1402	2
1403	2
1404	1
1405	2
1406	1
1407	0
1408	1
1409	2
1410	2
1411	3
1412	4
1413	4
1414	4
1415	3
1416	3
1417	2
1418	3
1419	1
1420	2
1421	2
1422	2
1423	2
1424	0
1425	1
1426	3
1427	1
1428	1
1429	0
1430	1
1431	0
1432	1
1433	2
1434	2
1435	2
1436	2
1437	1
1438	1
1439	0
1440	1
1441	2
1442	1
1443	1
1444	3
1445	1
1446	1
1447	3
1448	2
1449	1
1450	2
1451	2
1452	1
1453	1
1454	1
1455	1
1456	1
1457	1
1458	0
1459	1
1460	2
1461	1
1462	2
1463	2
1464	1
1465	1
1466	2
1467	2
1468	2
1469	1
1470	1
1471	1
1472	3
1473	2
1474	0
1475	2
1476	1
1477	2
1478	1
1479	0
1480	1
1481	1
1482	1
1483	2
1484	2
1485	2
1486	1
1487	2
1488	1
1489	1
1490	2
1491	1
1492	0
1493	1
1494	0
1495	1
1496	1
1497	0
1498	1
1499	2
1500	0
1501	0
1502	3
1503	1
1504	1
1505	1
1506	2
1507	2
1508	1
1509	1
1510	1
1511	1
1512	1
1513	1
1514	3
1515	1
1516	1
1517	1
1518	2
1519	1
1520	2
1521	2
1522	2
1523	2
1524	1
1525	3
1526	3
1527	3
1528	3
1529	3
1530	3
1531	2
1532	2
1533	1
1534	3
1535	2
1536	1
1537	1
1538	1
1539	2
1540	3
1541	2
1542	3
1543	2
1544	1
1545	1
1546	1
1547	2
1548	2
1549	1
1550	1
1551	1
1552	2
1553	2
1554	3
1555	0
1556	0
1557	3
1558	1
1559	1
1560	1
1561	1
1562	1
1563	1
1564	1
1565	1
1566	2
1567	1
1568	2
1569	1
1570	2
1571	2
1572	3
1573	1
1574	2
1575	1
1576	1
1577	2
1578	1
1579	2
1580	2
1581	1
1582	3
1583	2
1584	0
1585	1
1586	2
1587	2
1588	3
1589	2
1590	2
1591	2
1592	1
1593	1
1594	1
1595	1
1596	1
1597	1
1598	1
1599	1
1600	1
1601	1
1602	1
1603	1
1604	0
1605	1
1606	1
1607	0
1608	2
1609	0
1610	1
1611	1
1612	3
1613	2
1614	1
1615	2
1616	1
1617	1
1618	1
1619	0
1620	1
1621	2
1622	4
1623	2
1624	1
1625	2
1626	2
1627	1
1628	1
1629	1
1630	2
1631	3
1632	0
1633	1
1634	0
1635	1
1636	1
1637	1
1638	0
1639	1
1640	1
1641	1
1642	1
1643	1
1644	1
1645	0
1646	1
1647	1
1648	1
1649	2
1650	1
1651	1
1652	2
1653	1
1654	2
1655	0
1656	1
1657	1
1658	3
1659	1
1660	2
1661	0
1662	2
1663	0
1664	1
1665	1
1666	1
1667	1
1668	1
1669	1
1670	2
1671	0
1672	1
1673	1
1674	0
1675	1
1676	0
1677	2
1678	0
1679	1
1680	1
1681	3
1682	2
1683	0
1684	2
1685	0
1686	1
1687	2
1688	2
1689	1
1690	1
1691	1
1692	1
1693	2
1694	2
1695	2
1696	1
1697	1
1698	1
1699	1
1700	1
1701	1
1702	2
1703	0
1704	1
1705	1
1706	1
1707	2
1708	2
1709	2
1710	0
1711	2
1712	1
1713	1
1714	1
1715	2
1716	4
1717	2
1718	1
1719	2
1720	2
1721	1
1722	1
1723	3
1724	2
1725	2
1726	2
1727	1
1728	1
1729	1
1730	3
1731	1
1732	1
1733	2
1734	1
1735	3
1736	1
1737	2
1738	1
1739	1
1740	1
1741	1
1742	1
1743	3
1744	2
1745	3
1746	3
1747	1
1748	1
1749	2
1750	2
1751	3
1752	1
1753	2
1754	2
1755	1
1756	1
1757	2
1758	1
1759	2
1760	1
1761	2
1762	3
1763	1
1764	1
1765	2
1766	2
1767	1
1768	1
1769	1
1770	2
1771	2
1772	2
1773	0
1774	0
1775	0
1776	1
1777	2
1778	2
1779	2
1780	1
1781	1
1782	0
1783	2
1784	2
1785	2
1786	2
1787	1
1788	1
1789	2
1790	1
1791	2
1792	1
1793	1
1794	2
1795	1
1796	1
1797	2
1798	1
1799	2
1800	2
1801	2
1802	2
1803	2
1804	2
1805	1
1806	1
1807	1
1808	2
1809	1
1810	1
1811	2
1812	1
1813	1
1814	1
1815	3
1816	2
1817	3
1818	1
1819	2
1820	0
1821	1
1822	1
1823	0
1824	1
1825	1
1826	1
1827	2
1828	1
1829	0
1830	2
1831	1
1832	1
1833	0
1834	0
1835	1
1836	2
1837	2
1838	3
1839	2
1840	2
1841	2
1842	2
1843	0
1844	0
1845	1
1846	2
1847	1
1848	0
1849	1
1850	0
1851	1
1852	1
1853	2
1854	1
1855	1
1856	2
1857	1
1858	1
1859	1
1860	1
1861	2
1862	2
1863	2
1864	2
1865	1
1866	2
1867	0
1868	1
1869	1
1870	1
1871	0
1872	2
1873	1
1874	1
1875	0
1876	0
1877	0
1878	1
1879	1
1880	1
1881	1
1882	1
1883	2
1884	2
1885	0
1886	1
1887	1
1888	0
1889	0
1890	1
1891	0
1892	0
1893	0
1894	0
1895	1
1896	1
1897	0
1898	2
1899	1
1900	0
1901	1
1902	2
1903	1
1904	1
1905	1
1906	2
1907	1
1908	0
1909	0
1910	3
1911	2
1912	1
1913	2
1914	0
1915	0
1916	1
1917	1
1918	2
1919	1
1920	1
1921	2
1922	1
1923	2
1924	1
1925	1
1926	3
1927	1
1928	2
1929	2
1930	1
1931	1
1932	0
1933	1
1934	1
1935	0
1936	3
1937	3
1938	2
1939	2
1940	2
1941	3
1942	2
1943	1
1944	0
1945	2
1946	1
1947	3
1948	1
1949	1
1950	2
1951	2
1952	2
1953	1
1954	2
1955	3
1956	0
1957	2
1958	2
1959	0
1960	1
1961	2
1962	2
1963	3
1964	3
1965	1
1966	2
1967	0
1968	2
1969	2
1970	3
1971	1
1972	2
1973	1
1974	1
1975	1
1976	3
1977	1
1978	1
1979	1
1980	1
1981	2
1982	1
1983	2
1984	1
1985	2
1986	3
1987	2
1988	3
1989	1
1990	1
1991	1
1992	1
1993	2
1994	2
1995	2
1996	2
1997	2
1998	2
[truncated: 2 more rows]
