# Supplementary material for: Design of buried charged networks in artificial proteins
Source: Nat Commun. 2021 Mar 25;12:1895. doi: 10.1038/s41467-021-21909-7 (PMC7994573; doi:10.1038/s41467-021-21909-7)
Supplement: Supplementary file 4 — Source Data [file 41467_2021_21909_MOESM4_ESM.zip › source_data_final_revised/SI4/data.txt]

	threshold_distance_r_Å	His_full	His_exposed	His_buried	His_buried_and_in_membrane	Ser_full	Ser_exposed	Ser_buried	Ser_buried_and_in_membrane	Thr_full	Thr_exposed	Thr_buried	Thr_buried_and_in_membrane	Asn_full	Asn_exposed	Asn_buried	Asn_buried_and_in_membrane	Gln_full	Gln_exposed	Gln_buried	Gln_buried_and_in_membrane	Tyr_full	Tyr_exposed	Tyr_buried	Tyr_buried_and_in_membrane	Glu_full	Glu_exposed	Glu_buried	Glu_buried_and_in_membrane	Arg_full	Arg_exposed	Arg_buried	Arg_buried_and_in_membrane	Lys_full	Lys_exposed	Lys_buried	Lys_buried_and_in_membrane	Asp_full	Asp_exposed	Asp_buried	Asp_buried_and_in_membrane	Pro_full	Pro_exposed	Pro_buried	Pro_buried_and_in_membrane	Cys_full	Cys_exposed	Cys_buried	Cys_buried_and_in_membrane
0	2.5	-0.019775213148586546	-0.005692018831026546	-0.10388493475682103	-0.03895596919486177	1.0003282623448828	0.9302257779362979	1.4212940913574506	1.395722225238384	0.47558354616704124	0.4958897235802262	0.35059321850176905	0.10451946313450255	0.0909081524598423	0.16071190026932292	-0.33905573553991863	-0.31967376336081355	0.11919112160567691	0.1259189982666291	0.09029051726429893	0.01735815119733597	1.9388386932716641	1.8466051659278988	2.34114744467502	2.47773537156888	0.7760675884211581	0.6298051193598446	1.992454030259199	2.3419836195800956	1.2404894471548418	1.2072152219209924	1.4764763151525822	1.8025078039238878	0.0768660295897059	0.095323932967462	-0.013126371424332817	0.09948554254450781	1.1057444568350911	1.1168131043602614	1.0850278539774774	1.3175912645145433	-0.7227058285954486	-0.7062148049378401	-0.8383775531808204	-0.9022223742542828	-0.7814665488239412	-0.7868292247679824	-0.7342037709515634	-0.37731090972464265
1	2.6	0.09627151117912747	0.04455511373393817	0.39772421888080234	0.4009633855785677	1.0294748183751317	0.9971350210686167	1.2225253351964018	1.086349527676452	0.634976524436601	0.6660072214063644	0.4498599945309041	0.21773396817819002	0.07900496716956629	0.14059086469939408	-0.2951076293684989	-0.3732213734160088	-0.0024007133503667344	0.02194526979847211	-0.14674901506111704	-0.2084162809434802	2.028356326595777	1.89088152382765	2.6444286761067093	3.0192847392625053	0.7242118020087209	0.6206331736043871	1.6001239799146592	1.5626215701558097	0.9619254740006056	0.9644683448079856	0.9665718533102639	1.299991543178431	0.03530445217685019	0.04791528483270757	0.008961541756933533	0.16353177938342434	1.043514692295866	1.0441610723283503	1.1005324537946612	1.2188852416896334	-0.7493714873612805	-0.7382262883383708	-0.823878989674869	-0.8691000680818325	-0.7364678934310716	-0.7551660518923379	-0.588898284907867	-0.6526558824101257
2	2.7	0.21099645590626848	0.12223441378658717	0.7260015376742548	0.6696440206722716	0.895177145134679	0.8729993824585043	1.0272316138282043	0.9712205156627098	0.5860991009449872	0.6054421520029192	0.4661818013176071	0.3299447011424439	0.19884011061208895	0.2488178052043737	-0.10042600111048527	-0.23437908511918426	0.031049861480585417	0.055216130397010454	-0.11024972833355551	-0.21055490820852285	1.5618663189527897	1.4859934851900052	1.8788835338905114	2.280399754435397	0.6434104532819274	0.5808133146995529	1.1977861649598784	1.201030994910019	0.8244016612953649	0.8186200242165467	0.880869783366153	1.1832701234465728	0.09836528646227771	0.08614285054375603	0.33426452621267266	0.6834950120559211	0.9727610179969959	0.9769319685859126	1.0042879551695258	1.0279620000164078	-0.7555308600301925	-0.7428971918551919	-0.840644063658359	-0.8835559428024792	-0.6385522427423853	-0.6520066246118639	-0.5265853235231844	-0.5092585979562685
3	2.8000000000000003	0.27062281744652483	0.16238700247201532	0.9221567462380209	0.6233991023221783	0.597696459877048	0.5731187887775608	0.7487276412346355	0.7789632882979951	0.4271362169997195	0.41914540196047856	0.46276978557275483	0.49374692798016273	0.34270164754743115	0.3847835847067069	0.08173021983390338	0.011034816393697966	0.15407343637253934	0.17685554666958536	0.014807725338427336	-0.05289408079506874	0.8816736434335386	0.8513306886529679	1.0030385595831546	1.3290394257073634	0.5941472341469947	0.5352024275835776	1.1213236215182052	1.2820729993926738	0.76048721570303	0.74039212089581	0.9075900587841357	1.2666555799889019	0.1155368469742799	0.10802545352633297	0.2861750532485636	0.4196457604188075	0.9240737419025968	0.9329829377385217	0.9061854994788285	1.024461683167336	-0.7274769342156328	-0.7144383740810643	-0.820165064201612	-0.8605738822563567	-0.5179995298351074	-0.5173326350562542	-0.5091848645034343	-0.6584906832594971
4	2.9000000000000004	0.27282448378947644	0.1593193284669392	0.9913641847957528	0.6131221238149855	0.372228471210041	0.34383714687078637	0.5549446154794857	0.6460113390709712	0.2521278153739197	0.24458998084116712	0.29158565183963203	0.41743875746336245	0.38360500638175377	0.418869767507523	0.1521246811165966	0.07472214510159314	0.20336562098283628	0.21689748965030753	0.11723946991641787	0.06598921213549791	0.49365363426758857	0.4763984470667011	0.5688306658112854	0.8444871997084649	0.5078564129162293	0.4590747175465113	0.9521984040271112	1.0336233618251924	0.6998491342627711	0.6707778233125175	0.9097120094613369	1.3471356129327483	0.1653891895253814	0.16603843960977982	0.22082594547148826	0.34581911829822864	0.787131089042967	0.797507535939423	0.7354491908801077	0.8330315893934321	-0.692331111645254	-0.6836727484616056	-0.7566769315890062	-0.7808859316549488	-0.365503425007343	-0.3665710649523959	-0.3449737665112528	-0.7127095729283925
5	3.0000000000000004	0.2948881146504019	0.17241135323637602	1.0976170330655544	0.8276132397660643	0.2709665895616338	0.241919517083649	0.46416100925436354	0.5362039590383458	0.16320776187147623	0.1614120490771731	0.17107310549147892	0.30529838764666195	0.3803079631675854	0.4047530836853954	0.21371328425664604	0.14256005744064182	0.21648360276463574	0.2280607884625574	0.1377267636244104	0.06944712200816605	0.3031773465906591	0.2923773586546865	0.35375137718132477	0.5537576252857914	0.43833929358080037	0.40684139489589777	0.732549248353261	0.7696285745303628	0.6069450901123552	0.5804506135835952	0.8013765906214583	1.2022495118119059	0.17569457097815988	0.1788489078482185	0.17871602471921966	0.2721975684806126	0.6594122622153396	0.6675909896473375	0.6101851679252102	0.6682841475437824	-0.6344200770589015	-0.6236501059382218	-0.7207264873160505	-0.7265539937974385	-0.2725442372349415	-0.29025725304223016	-0.11703128143672548	-0.3010790096087159
6	3.1000000000000005	0.327920266274518	0.20218184764877178	1.182084217934276	0.7671352717846052	0.2216903835092685	0.19849537005923779	0.38137474797757576	0.4406855194058257	0.11624489535528282	0.11392019775014406	0.13010201483986616	0.2713179999207569	0.36698962983687733	0.38797308414217646	0.21700987007712458	0.17482205842952991	0.2209302383196603	0.2326530339954207	0.13404859847359596	0.010911356461001498	0.2158391494070231	0.20845328239077676	0.25534849681589633	0.41770228507563933	0.3773667599282955	0.3555908548331861	0.5800806241453489	0.6158922832814695	0.5044894286375199	0.47987370772184335	0.6879692050080324	1.065844713554264	0.16492498358573116	0.17198817934950594	0.09444222421574944	0.15089588473929783	0.5483539456530135	0.5501851188771414	0.5383878619928186	0.5591419465310481	-0.5672829658352618	-0.5549423255549168	-0.6733738836248377	-0.6743422929297412	-0.21980837853901602	-0.2415772140216138	-0.029491593237368496	-0.3140923815037464
7	3.2000000000000006	0.3481107209721901	0.22949875899104	1.1884030613475018	0.6738650140310083	0.17748297956222192	0.15474024751738247	0.3404561650648219	0.3936719873416208	0.07909223122340237	0.07545307436226967	0.10484283012793028	0.2380235529864847	0.31441596775317016	0.3325926127659262	0.17653900163582326	0.16714491541235543	0.2135335590995595	0.21933723283720252	0.16486193626578394	0.009418952834799432	0.17150207514443805	0.17089486764788253	0.17904754111164678	0.3035890254404945	0.3081540386919812	0.2912829576544289	0.4577896256607792	0.4727268605439585	0.4095022077688646	0.3881869240288831	0.5711523224720214	0.9107596481877778	0.14109846614660593	0.1477277568013693	0.041706107500817824	0.048685384368006845	0.40975393174294195	0.4083858275504153	0.41508717373410464	0.4049574014200208	-0.4963616822578606	-0.4836116307184428	-0.6155780705888969	-0.6331571274645049	-0.14309074949673983	-0.15514614644772828	-0.03962942411253956	-0.28805283083703903
8	3.3000000000000007	0.3007781192375363	0.19662021817372688	1.0704640753288057	0.6661732204380111	0.11157340738276456	0.0900434103642902	0.2722004695499298	0.33711696633631405	0.03941489766016559	0.03755407314132153	0.05618974824604561	0.15518617004203517	0.21624653333463417	0.23098374512773656	0.09715190430985388	0.0948999884450894	0.1967195128257757	0.2012342699786842	0.15178894150982014	-0.006448335217003276	0.1535332097731943	0.1585098522710573	0.13324253812414555	0.21467040071076382	0.2470345339682114	0.23305138663857328	0.3605661849807116	0.33349406043229823	0.32804265164405577	0.3072785161148477	0.48841379666849827	0.7879049538533807	0.1170258669345603	0.12080404987429061	0.020049119257671055	-0.024249196278620988	0.2716010706347518	0.2707349492883919	0.2626796371690552	0.2560496393566336	-0.43576239735457	-0.4288784563028979	-0.5105068933698524	-0.546880902943465	-0.08016755081951432	-0.08241452247592918	-0.07313372884141423	-0.3030413888494822
9	3.400000000000001	0.24967206478523707	0.16346304929108246	0.9049720796873928	0.48973176019582687	0.06526080907144816	0.04727474713705582	0.20304013608979665	0.24964915343977356	0.0022857701890448556	-0.0004827318427863547	0.02743091628411176	0.10647909352321183	0.1497233203137116	0.1603618829080382	0.05897792406037783	0.06734311161006179	0.17295541236743195	0.18208524947416715	0.0846377107490397	-0.07593302015602144	0.15845956127566319	0.165071224595438	0.1316687068628528	0.1864384386246385	0.20876380411006434	0.19692629318829824	0.29525177318061857	0.24453977046217057	0.28189949809174686	0.26564605841568545	0.40733334470185745	0.6767456265420175	0.10386730516400533	0.10749801580378615	-0.01322182865485233	-0.08475133735463336	0.17083196773510045	0.17043176090179424	0.15221662215572573	0.13974080081017082	-0.3759512158655681	-0.3722788565110242	-0.42670494296349715	-0.4609042053580058	-0.05481477893729447	-0.05275736943779541	-0.09533207336885396	-0.20203035038089545
10	3.500000000000001	0.21940252433008967	0.14328088865798572	0.8002901982330488	0.41307139714737073	0.036746822524883926	0.022490614620943372	0.14625337301572805	0.1752955622698753	-0.02082631633555765	-0.022768153001071267	-0.0014643076607161465	0.07552218924347098	0.11831489890528646	0.1275532601859788	0.03848760430404674	0.038300399850128564	0.15024070388399968	0.164049952914453	0.021570855580952175	-0.12101486633251501	0.17326167970283146	0.1831231143062777	0.12620568713240754	0.16976061666479003	0.16877123231891789	0.15906108704693112	0.23398132710500263	0.17151787796041473	0.26069275698297556	0.2468491593936537	0.3664678998716189	0.6101294075093922	0.09567537951943206	0.10037471738381343	-0.038168122244068625	-0.08824053578585445	0.10431091611104493	0.10546811814200474	0.0714677985297476	0.05037587910774488	-0.31808447096919135	-0.3163169853919543	-0.35234086486959304	-0.3994717433247784	-0.05616581772063367	-0.05330793991830507	-0.1053210408336267	-0.17264798815387405
11	3.600000000000001	0.1940424765103972	0.127361516152519	0.6989700158927143	0.3609221078549132	0.018940443756908953	0.006747522583870902	0.11184675920804676	0.12620770246644386	-0.034639810285518546	-0.03600621686509564	-0.02001787382967446	0.05634342680730464	0.08972284437786837	0.09812888549444465	0.017702281584763613	0.022849417799673866	0.13562413854098576	0.15097393428655193	-0.004081072357594251	-0.12344479624478233	0.18654808469000628	0.19812312085893913	0.12779070317366492	0.1579678355982923	0.13221623671931648	0.1249911206124017	0.175464668667481	0.12626283169750052	0.2437618865343667	0.2313216180579627	0.3379708640873609	0.5735325875272486	0.08899046745167283	0.09450792296111055	-0.048779464444115406	-0.06625008523909104	0.06139674822203345	0.06243734625214814	0.03234792100904427	0.005939474629934827	-0.26309562181781965	-0.26112969520526974	-0.29898253131908203	-0.34163723475094	-0.0602238675126312	-0.05689150149372202	-0.11181373583942289	-0.1573292768046447
12	3.700000000000001	0.1698781799078677	0.10972756929040983	0.6223489268015967	0.29219814438217306	0.0016693937838461181	-0.00883812725320654	0.08118065314178935	0.09286668352970762	-0.04263694826154074	-0.04289462866905547	-0.03636322491633792	0.036090522234942135	0.06423790411874486	0.07173353336060861	0.00037188607212512714	0.004982272377476615	0.12037370277948445	0.13597192153981608	-0.019651459153473105	-0.12443899066679609	0.19251661375603568	0.20596877116532575	0.12118513633766725	0.1313987346168346	0.10186095687454544	0.09624949829163554	0.13155172859960707	0.11081371421746233	0.23107850132357122	0.2192812757302942	0.32005763848506263	0.5508870337171721	0.07919257012843128	0.08415178853172711	-0.04520418786783087	-0.04136202314435766	0.03224105078657402	0.0334510994470294	0.003678492593594207	-0.013773115334198782	-0.21882193791251126	-0.2170216096932005	-0.25261056043574304	-0.31975932536963514	-0.0652055132702205	-0.0589877929296867	-0.1423967569651422	-0.1623557728826952
13	3.800000000000001	0.15051527629345163	0.09528555324064958	0.5636417266568687	0.2394350111748249	-0.012135975150106781	-0.02134052149767296	0.05710631358063156	0.06319497827030163	-0.046971771675843765	-0.04670356411331267	-0.044753323377036414	0.023659476544116265	0.04793283954794503	0.05491902728302289	-0.01120947810253925	-0.0027453988424431808	0.10211049914048531	0.11671008583306608	-0.028062874722435294	-0.12067679660793162	0.1912265100854551	0.20532154518989287	0.115284159324758	0.11967472667668533	0.07733679795368498	0.07261236580216268	0.10032796928105259	0.1141171480122023	0.22002810871852163	0.20888489732981452	0.303736843857185	0.5320278285443589	0.06890147529106772	0.07388457074668864	-0.05071191176501599	-0.04237011451193573	0.0063751025821712215	0.007767709873524931	-0.022172487145845854	-0.03524013183127217	-0.18615919347123422	-0.18471818779660298	-0.21587206975593887	-0.2943783608248711	-0.06234903405201975	-0.05478737084943719	-0.15068912506232068	-0.17011587436741726
14	3.9000000000000012	0.13405508071200356	0.08112205529674421	0.5283132567731628	0.2320730610395969	-0.020123907403476027	-0.028150011016904286	0.03997249297520167	0.05277612980021984	-0.045974725936785865	-0.04610038871772759	-0.04121075746635894	0.03383204575893051	0.036121457183119876	0.042516338861076086	-0.017865783042013028	0.006038668531201941	0.08622991174895867	0.09939994058479718	-0.030960834013066596	-0.10527218396962446	0.1850071052209581	0.19839579210230118	0.11307078669639048	0.11310003115193146	0.059102709470665316	0.05429786253948632	0.08442469131035435	0.1190918050757408	0.20862411283748283	0.19801239131675263	0.28809830925685076	0.5172492950907139	0.0636998230421022	0.06756129668191813	-0.03771334649707381	-0.02574049486498997	-0.010688313996061294	-0.009428809526118354	-0.03681176514013451	-0.05146893099235361	-0.16380389826609365	-0.16363580818317458	-0.18077178049188825	-0.27115715565662324	-0.05880123175369545	-0.052133738401945906	-0.13751812382320505	-0.18340502573655004
15	4.000000000000002	0.12318579270023244	0.07030380048438256	0.516189658476951	0.2351112913260489	-0.0252266160474367	-0.032705125904669896	0.03063586219640957	0.04441410433845361	-0.04625091101086021	-0.04617293889802654	-0.04303822904357568	0.02678103973649848	0.027547029313010896	0.032635500514390126	-0.015915397759635352	0.013532349191977211	0.07652893274505601	0.08907633862336706	-0.03495510163910587	-0.10052651353473818	0.18017261886425473	0.19354287698527317	0.10810178309052532	0.10416380584166829	0.041945710578163986	0.03632959501864019	0.07616847257430814	0.1254245051825169	0.19752973957309505	0.18740368302083144	0.2731521009861475	0.5006037047323006	0.05837571787547757	0.06194135907756859	-0.03726173474245453	-0.010113041327547978	-0.021469946919661975	-0.019894155298536553	-0.04985556204461261	-0.06978152404689408	-0.14889026541681716	-0.150174314195877	-0.15176693149314857	-0.2443327770081204	-0.05793272941325611	-0.05187177108817498	-0.13033591392675326	-0.1872980001480059
16	4.100000000000001	0.11554956273175554	0.06264321416673213	0.506642813546653	0.23308530949768147	-0.028883558049815128	-0.0363968075723724	0.026972822005378205	0.042588403221272886	-0.04310516875934056	-0.04316418385349918	-0.03921071644171925	0.0273248274647504	0.022222586138628486	0.027313054168974116	-0.02076653985396615	0.019038927515822923	0.06707150999005496	0.07864394107591988	-0.03519615860782732	-0.09297154032461052	0.17685792183889348	0.1905918670936695	0.10200166630159546	0.09136294223069763	0.029390093163548903	0.024135233565155012	0.06163454986695949	0.11936054276479835	0.188284174553351	0.17770570882986214	0.26761185429250434	0.4877283137285977	0.0566886819967054	0.06001420129203261	-0.031749147900692165	0.0016987203122653671	-0.025470365030527464	-0.023643920627900328	-0.05493689052836237	-0.07528693931533847	-0.13557972544915387	-0.1374284580923515	-0.1322094068899261	-0.23191904690785936	-0.05666107956518185	-0.05023273712543175	-0.1310342546241935	-0.17681773605443118
17	4.200000000000001	0.10895990246926401	0.05656712206713155	0.49366270278849833	0.21925120337819126	-0.02953892817651438	-0.037176098944030955	0.02690100859451583	0.04157606810869807	-0.03875978140299974	-0.038168025030756336	-0.03972720557616216	0.021351628889115126	0.02344397136255516	0.02945069566252778	-0.026079301898346507	0.022869165105464884	0.0605502458724434	0.07107093447325674	-0.031722560169115344	-0.07782497537590105	0.175976577796636	0.18932479444939765	0.10292504051781637	0.08207378463155313	0.02086320098974448	0.015564635871431198	0.055332010807723986	0.12464468596075906	0.18112579836342357	0.16937191868729506	0.2698620114728105	0.4801086669164416	0.05708298053629024	0.06000191287804313	-0.021132082651100448	0.02060596675812154	-0.029608329730412164	-0.027688684308162514	-0.05841935073716831	-0.08254476470179972	-0.12949451895036646	-0.13064033351519544	-0.13148734283998198	-0.23406041439431324	-0.056885810824143124	-0.04961597415936303	-0.13718254810334618	-0.18487656738422775
18	4.300000000000002	0.1017877123650206	0.05013797173769241	0.47869554271099757	0.19353034662680169	-0.028245630558905832	-0.03587814455638216	0.027845549195037345	0.039554398390858836	-0.032828978559098054	-0.032070639413045776	-0.03523550851623558	0.02723067864141382	0.029813560435861586	0.036979885745495045	-0.02809970324703781	0.0277170454780431	0.055845867301241636	0.06626721163409344	-0.03442132278620458	-0.07347963043657124	0.17338017682660944	0.185936184701053	0.10465250855513486	0.07416554391590258	0.017281428564013712	0.012290523361335293	0.050331778733203825	0.12682701792707052	0.1766314468301493	0.1644950833510077	0.26836655946529553	0.47707392765788437	0.056487651909190806	0.05816883911672255	-0.0013899830431463034	0.052142261829023484	-0.03200750138054198	-0.029745280078885883	-0.0625445610869314	-0.08568301354186758	-0.12480236133890077	-0.1253803769893499	-0.13088780345501194	-0.23055685776496115	-0.055718029671763425	-0.047479795867507946	-0.1431920795368432	-0.2105333373968563
19	4.400000000000002	0.09797104619631547	0.04587710400751521	0.4763233581060369	0.1808860533197112	-0.02633045709145332	-0.03400027434970676	0.029796203987049408	0.05087051075838911	-0.027700977406381	-0.026755686039286464	-0.03160646410676493	0.029965392123899814	0.033475451189251215	0.04106707419218236	-0.02722981708658523	0.03333762294450793	0.05230804272335088	0.06183877342959532	-0.02984162702964155	-0.05923222714012455	0.16946711727628228	0.18116959246243547	0.10552160648543163	0.07014409023721213	0.014145610901806105	0.00937452930357674	0.04627232354588995	0.1353111182688238	0.1719387784955746	0.159974630668678	0.2622817131605293	0.45915106529524086	0.05582146714357372	0.057582894691751374	0.00035047864389925465	0.05987112792310967	-0.031459057803495116	-0.029400617269981222	-0.059161001291137105	-0.08255573867327937	-0.11980163807610811	-0.1192414011683477	-0.1355658748879125	-0.2370211588250759	-0.0556455726697469	-0.047890596546441344	-0.1372932951765593	-0.2194887203684458
20	4.500000000000002	0.09252072765973618	0.042155026462467715	0.4563933642188027	0.161348920101144	-0.02292690920086282	-0.030312804685157624	0.030856228076072023	0.05882238277584739	-0.025760833814942097	-0.024051384876945137	-0.03512660937707879	0.01875045360128902	0.03734296824715244	0.04533590601351167	-0.025878440115603918	0.03349607770634333	0.04926831165402268	0.057929665411853515	-0.024912405822729355	-0.03937784368713659	0.1635104196710988	0.1745391909071481	0.10313537795715755	0.0684151181592465	0.013487963110000667	0.008464782192712406	0.04932056253998929	0.16381737448189138	0.16814220585162398	0.1567410320778191	0.25403122620202057	0.4395247029741589	0.05673512385996271	0.05847498426937814	0.005312154148732873	0.06638654266759692	-0.028816465261122914	-0.02684967749912459	-0.0545971554632374	-0.07889369306398142	-0.1146994321534901	-0.11366174702615572	-0.13375869703288013	-0.23520998981364738	-0.0579584527858813	-0.05111926927942301	-0.12968784643533593	-0.21410584151462475
21	4.600000000000001	0.08672725369346224	0.03761773363015131	0.4403707891222228	0.14846204611365676	-0.01892520325562208	-0.02584019605402832	0.031268627423950424	0.06036443350313436	-0.022423338998659892	-0.019795515160841992	-0.03816462751799021	0.008633288916330084	0.04470555470472548	0.05199897909198237	-0.012839986137561987	0.04027430199344639	0.04686005505081248	0.05540730975676089	-0.025836205862807216	-0.02990907632382278	0.15949125826210153	0.16914228946453425	0.10716557751546163	0.07185862183060365	0.012220367225606044	0.007155944391703972	0.04924178488335418	0.17020384593271398	0.16583662108699881	0.15509052487845576	0.2465941863511767	0.42147575545491334	0.05530256742508022	0.057140575055872	0.0050190587246110585	0.07251108612931034	-0.025015164533474743	-0.022087398591342566	-0.05865429477169837	-0.08618904896127821	-0.10949433435307454	-0.10839837119621487	-0.128391698261638	-0.2225533939790858	-0.058305892884170096	-0.052397229193475	-0.12064805641137555	-0.21209013624652573
22	4.700000000000002	0.08087127342971989	0.03396530296547806	0.41750915223068885	0.13666555293249383	-0.012996677046990146	-0.01950341960016333	0.03407982945487298	0.06862625233711062	-0.018702619683373833	-0.015770538024951097	-0.03662169285644512	0.0049293483961088125	0.04661050688491519	0.05401857157142098	-0.011458203510052112	0.03767307153815036	0.04387087585048022	0.05264178550353016	-0.03003135964563497	-0.031710046573528494	0.15731873787239214	0.166194379703269	0.10932914876239508	0.07598163045625017	0.014477158657976608	0.008966760745380942	0.0565196045944476	0.16861954875452434	0.16618732993750207	0.156254275058334	0.24060868719621276	0.4122631891513715	0.05269660628223405	0.05462259385163537	0.0037933562246554864	0.07726181135047017	-0.01910634509989151	-0.01522641338568509	-0.06045432556917052	-0.08874565253716249	-0.10586980911910104	-0.10540400682100459	-0.11819442178370188	-0.19042915152873463	-0.06051992556103303	-0.05421427905059739	-0.12553421653154673	-0.21819484715145487
23	4.8000000000000025	0.07668327779094808	0.03120983584531012	0.40206408278117833	0.15485598651443477	-0.0006359897948936544	-0.005622658545009651	0.035307407083014164	0.0752676536153023	-0.01512682200284654	-0.012968285769611287	-0.027916269421641382	0.007961313986366347	0.0464077988608973	0.05335960740622103	-0.007890369950937393	0.04236301250145669	0.04439381829932465	0.05338220636572233	-0.030735258248781316	-0.02905163741166006	0.15426081549956616	0.161891675713991	0.11346280520011676	0.08359406199025798	0.015141309134002245	0.009545916970256973	0.0586841596146368	0.15862991134047744	0.16510159887937292	0.15549235392874716	0.237027375932908	0.3976187695022242	0.048312479209079884	0.050920346053953125	-0.006867115031845672	0.06157103226632743	-0.013503944819680536	-0.009338800307398643	-0.056713936318739	-0.08108789806073902	-0.10559831060793567	-0.1050270354617373	-0.11821707510235913	-0.17551771791731163	-0.06595938386589661	-0.059783145955457306	-0.12894645920000603	-0.2265523466430931
24	4.900000000000002	0.07344069407438814	0.030334075918185377	0.3815911117623396	0.13936193155043175	0.00500962957892126	0.0017271932413769342	0.02859425061216503	0.07017862929351137	-0.012086080897357299	-0.010574314663378992	-0.02054363678620108	0.013238216349982679	0.04551743303830169	0.052669196762220594	-0.010193972712295385	0.040720085476301016	0.043696464120535294	0.05225360201393903	-0.027820917302151082	-0.02428945268581928	0.15003595588563234	0.156895518122679	0.11376940860808671	0.08636539944168309	0.014768405206797564	0.009605696650813789	0.05444974677119019	0.14723532641992798	0.163959997968256	0.15466712226365176	0.23344156287400164	0.3857534366787878	0.04333884230083629	0.04601606024780458	-0.011895867507639046	0.049521472415488876	-0.008336422655665032	-0.004125884771702171	-0.05174999700544525	-0.08110005874050519	-0.10576345977921764	-0.10518103916935095	-0.11825972675751317	-0.15520542326866482	-0.06891561321340067	-0.06217645095952118	-0.1367061260685164	-0.22889131132895058
25	5.000000000000002	0.06728611530232542	0.02581774792538627	0.36337861656331527	0.13707318502276156	0.007458236625501824	0.005871575845166843	0.018768425823591173	0.054816332967781545	-0.01049121583478052	-0.009626176416372978	-0.014638128573738363	0.013116173482658366	0.04368870547308745	0.0512494871027831	-0.014991983988152047	0.030734149396051125	0.04440941965623235	0.05357100651274216	-0.031726700073169356	-0.02391953753762388	0.14550506353125514	0.1501360413645123	0.12254281929377808	0.09790213902517353	0.014306108925890237	0.009335618413828017	0.05245512112358508	0.13413405817428092	0.16084774683445469	0.15185799969316638	0.22799910678193558	0.3661494025675942	0.03963785764756622	0.042783303641386716	-0.02050466272936624	0.03195597649980164	-0.007617250972870027	-0.004201657502549305	-0.04376937283778126	-0.06903611715784719	-0.11119406392386966	-0.1106946194652586	-0.12261732420982863	-0.13945260224042066	-0.06632878861902869	-0.059142639771935124	-0.13785122548344952	-0.21110868934264093
26	5.100000000000002	0.06040190727314543	0.021183275609741203	0.33981100832001565	0.14397003663917962	0.007405383388742415	0.0072503248714750335	0.0083806453378521	0.03808354230825173	-0.010553820280009174	-0.011349397863621435	-0.0036376437386893556	0.019766492981549977	0.04330394086099476	0.051612961872456786	-0.020787755026409616	0.017365276809702346	0.04795936295780345	0.05781614620332309	-0.033327790286178494	-0.017618694078170405	0.13894488622327272	0.1416000851672643	0.12757089868319071	0.10633744946583379	0.017050977339835738	0.01261312259962799	0.050685561379430366	0.11501215707031864	0.15490757210114547	0.14715746744514124	0.2125127900293713	0.3376757452132979	0.0380665175453625	0.041778153618971636	-0.02748233483962581	0.0126673501602792	-0.007495337518351408	-0.004086406130950904	-0.04308393893243867	-0.0616151463077973	-0.11598593790421374	-0.11574690442097946	-0.12448684299528245	-0.12608171529767975	-0.0580990596977623	-0.04874815123664844	-0.14856545196258064	-0.223941348454607
27	5.200000000000003	0.05596148638120613	0.01854530769095497	0.3217626572306631	0.1487100617114845	0.007131657948832082	0.008237607830629878	-0.0009471403624814467	0.022086370827292034	-0.010825377120383228	-0.011626565217540352	-0.004043003555433522	0.019113594260215194	0.04393688200259627	0.052864785150944504	-0.024494521666328706	0.01465259739346858	0.05073065259117149	0.06123033688075319	-0.03514658318703312	-0.013109431109364134	0.1347639017243938	0.1358565930156368	0.1323533877563947	0.11503631904384193	0.01867959069218661	0.014413995340772257	0.051382617590604474	0.11011109927037133	0.14859084403118805	0.14244474275747976	0.19390107294114656	0.3121402992022926	0.03749573483529467	0.041248762863749455	-0.026485648054058952	-0.0002544997499011048	-0.005149902956842811	-0.0013859896431485108	-0.043204500989167616	-0.05597572078466595	-0.11872251622922425	-0.11888183981785572	-0.12292944396333938	-0.1130673250112686	-0.04800908900978407	-0.03680200718467275	-0.15435805951574832	-0.22976899277294383
28	5.3000000000000025	0.05480785019804846	0.018352072568801114	0.3133177359872723	0.16930416709298712	0.006135295349333658	0.007177675972843911	-0.0014641515487049395	0.01733572488184776	-0.01082374378642137	-0.011216211601994486	-0.006885417859627041	0.014536926501731662	0.046429616051324896	0.05559556603641469	-0.023585310390016878	0.009858346369346904	0.05368763488561146	0.06478776105175577	-0.0366169389581783	-0.011873396497173894	0.13040833334613544	0.13144633412501183	0.12803457810150753	0.11361205251291051	0.022075103876584512	0.01791397789797511	0.05421669271995144	0.11091550685279028	0.14321483880728536	0.13829157616226473	0.17918178048153655	0.2952288082342416	0.04007239603700685	0.04322516646485575	-0.015233913199358406	0.00751936146043497	-0.0023570320034896897	0.001828353442939079	-0.04369102562496108	-0.04770645697492826	-0.1164410167545834	-0.11721410389664177	-0.11467118659721831	-0.08841086328738879	-0.041128562358705545	-0.030661259219683212	-0.1403091597117031	-0.174491162455512
29	5.400000000000002	0.05152692495473099	0.016346112539890267	0.30106384943806397	0.16896360577011849	0.006346772616511176	0.007553579049919934	-0.002435967600481148	0.01698696462933924	-0.010326759978824818	-0.01069614190986612	-0.0065283206153421425	0.01272591043780924	0.0469269047595442	0.056006726403412976	-0.022470544556939198	0.007786310150476927	0.05626000476829551	0.06762970079166997	-0.03623124455806093	-0.009297104701626369	0.12779114235626232	0.12911987194454944	0.12370086785477308	0.10915213722986827	0.02344820128347136	0.018587342076324065	0.062089261223438275	0.11504100767444547	0.14055302773656542	0.1360886900187126	0.172980863530511	0.2862445057081462	0.04192147586443418	0.044831222289552164	-0.01058689576482097	0.009226122124453173	0.003759314637640898	0.00817658984490377	-0.039687709076566824	-0.03747018050045425	-0.11289591136774435	-0.1141251700103122	-0.10703646484717866	-0.06713167988429636	-0.034912218790582594	-0.024116841219678498	-0.13714827642672256	-0.15305376200021636
30	5.500000000000003	0.05126276592566348	0.0171684730377466	0.29320540290902763	0.1618596784851254	0.008057315362636208	0.009487838924579606	-0.0023380233568925934	0.017588458721961908	-0.011202599352099996	-0.01219226229750503	-0.0032242233241410734	0.011552028579748352	0.04814903928433667	0.0571202924527372	-0.020484700303207815	0.009302025805303371	0.056555455157353274	0.06789353790994923	-0.035769756525610985	-0.009269808222812537	0.12492712469043377	0.12689014371226803	0.11708305995579171	0.10391707422534746	0.024751765222280397	0.019630542464925238	0.06572402402147715	0.11476298083023129	0.13802555572586717	0.1339693705273195	0.1672942372516537	0.2790066899850403	0.04370861933975445	0.04619133702713363	-0.0038587460495141945	0.016570730876049655	0.009479506399379556	0.013540171878027918	-0.030983534968054505	-0.024105445736746	-0.1072561627754578	-0.10835844081474855	-0.10268189396607386	-0.05897208278847521	-0.034623232006991245	-0.024347548126136598	-0.1323342502694279	-0.1452306256841086
31	5.600000000000003	0.05133583639232597	0.01850950529265938	0.28450461123568505	0.158070822506855	0.009777807740169564	0.011230628516693875	-0.0007919041955563033	0.02070922933981656	-0.011263196733133696	-0.012361707670616284	-0.002499046452258402	0.01180670200117917	0.047141740943784205	0.056348481967371855	-0.02336834626108042	0.008823665664751346	0.05626579251859698	0.06706186674687498	-0.03193827465166943	-0.0038269042347111037	0.1229024742280469	0.12518956606869525	0.11323791505885761	0.09825687759851243	0.024309737095667527	0.018946032766032683	0.0673450729954399	0.11986887355271225	0.13400937027427373	0.1300344880497819	0.16261399788761577	0.27034090106453146	0.04413597924273782	0.046295030020682804	-8.323929112885597e-05	0.028574420100683007	0.0150389733751366	0.018307357743697183	-0.018739889202935234	-0.008394862578495865	-0.09927674518313379	-0.10083290696393343	-0.09079903568180281	-0.052442504280700075	-0.03485325979565346	-0.02430554016470976	-0.13529335707516787	-0.13842220769808988
32	5.700000000000003	0.05310552716697403	0.02182235291738932	0.27548953182177116	0.16042474054112588	0.009364192761881052	0.010671913410566836	-0.00017317265444460883	0.018105634938524018	-0.01136562024449339	-0.01263206598635791	-0.001428769365500182	0.01295489314205045	0.04498279975560471	0.05381367578658591	-0.02278237981657716	0.014531306610381822	0.05497443802620361	0.06502193710733795	-0.02742753042258561	-0.0005559616755084207	0.12094452197819971	0.12365434060720415	0.10883707427852451	0.09496527663361243	0.024796515607472536	0.019222066252523096	0.0696349633964557	0.12374297262303635	0.13051752459482113	0.126683074003332	0.15800894965865098	0.2653904262248441	0.04503831794681923	0.047354093217361726	-0.001662166926732489	0.03371935403101922	0.019954165908787624	0.02265129189306414	-0.009021665053823291	0.006974482731773701	-0.09301886276847415	-0.0948304808446846	-0.0824010441631029	-0.047947729609014056	-0.03481641001000546	-0.024639136545987705	-0.13215953953640747	-0.12478700666215126
33	5.8000000000000025	0.05601918276489437	0.025834330108074788	0.2706265847210876	0.1537104941859937	0.00818508839310561	0.00922595746080379	0.0005658708324174366	0.01664212184773972	-0.012174327266491258	-0.013425630333357419	-0.0023332829050541903	0.00877293149588243	0.044703812814355315	0.053475470286691085	-0.022628016070062817	0.016741479486947153	0.05421666259892066	0.06325282649165209	-0.02018085018141247	0.004483291038800408	0.11821708253826446	0.12161731397150444	0.10196108972986484	0.08909160948714812	0.0240800456830641	0.018424988337813808	0.06965599308060688	0.12282908580742458	0.12730078050682958	0.12376256222520521	0.15250697207297104	0.2638965494380838	0.04618012216774425	0.04858319789163201	-0.0017010945710828063	0.033621402408020806	0.02169950032114043	0.0242733310061638	-0.006231666353425758	0.014026279123172447	-0.0880390952622927	-0.09007138913878865	-0.07545890665086685	-0.04379199408581924	-0.0329654405187656	-0.023135404220772093	-0.12723234962454222	-0.1012397503071939
34	5.900000000000003	0.05682874291203133	0.02823278184083211	0.26019407632136304	0.14042313824904884	0.007182221281621715	0.0080088909859386	0.001101612820654685	0.013543798044599598	-0.012834122132468151	-0.01421920487169026	-0.0020822258596424614	0.008462797017318557	0.04543191716299577	0.05401992927507515	-0.020542790662225197	0.01936056622864446	0.054169158888111024	0.06266190123362603	-0.015954124872156528	0.008276057964252015	0.11502232601751183	0.11911679821116627	0.09460608868187759	0.0826144953264909	0.023966331897700366	0.018586647919819343	0.06690015785223347	0.11750751516262548	0.12379406913125468	0.12000760894549933	0.15091134051812038	0.2678812479790271	0.048408113638264805	0.05128979280172907	-0.005597678140181639	0.024169811896028737	0.022955269700138725	0.025351812389846407	-0.0034795523960376995	0.0199839254502423	-0.08301670318659804	-0.08495589364289458	-0.07136690776435439	-0.040310237873272814	-0.033625632183954646	-0.025451152961930124	-0.11306591210424544	-0.07635729513566059
35	6.0000000000000036	0.058133701236045	0.0312839848148212	0.2492057148327771	0.12586522870305883	0.0065650901193266	0.006987371275196663	0.003389496228051625	0.016281613919996163	-0.013230589364272793	-0.014118652540416554	-0.005781104066796661	0.0047817391078612825	0.04556436483224324	0.053333950359004456	-0.014310031324417105	0.028903712105693202	0.05226043071098663	0.06019567849708962	-0.01353057517807632	0.005669797758881767	0.11276127948257231	0.11770874876632398	0.08727769329336521	0.07910745872885228	0.025519487273784947	0.019789772765774094	0.0715990204792274	0.11505905499807745	0.12147238242248193	0.11821417359554975	0.1444859983705009	0.26093401372489167	0.051002952333234486	0.05411486763219342	-0.006324116886162967	0.024578639212164965	0.02160434750251805	0.023899625285831005	-0.004067269145553998	0.02259952223222883	-0.07603467881231674	-0.07756414091817221	-0.06830578600268378	-0.032054013774890144	-0.031984290403592075	-0.02462995805791779	-0.10422621216894856	-0.08340014988819344
36	6.100000000000003	0.05702081343627308	0.03176672853522988	0.23682341423215125	0.1202249346316071	0.00669279577459192	0.007201774227989066	0.0028895361081386906	0.01918893626639462	-0.014329135133033577	-0.015383947970965095	-0.005736170982839628	0.00567456845592762	0.044304725246442356	0.0515330418871347	-0.011531665761912224	0.027832539411474455	0.05149453559092332	0.05923065477349754	-0.012779844352168612	-0.004271700176634585	0.11183625387921348	0.11664500448748583	0.08723683928987858	0.08393103569018368	0.025345410396693246	0.019332681983468936	0.07399714430131721	0.10767456269712494	0.11920918210520215	0.11631419164847867	0.13939954598846027	0.25714119932099444	0.051653834459745473	0.05485949859679362	-0.007142509425756116	0.02439009075242149	0.02146417909812337	0.023771563499211057	-0.004403727091796927	0.024236207411612476	-0.06979263519538248	-0.07088281584243483	-0.06621739649489367	-0.028911694088289086	-0.027676690295895368	-0.021020129624739314	-0.09378109825854986	-0.08701500229538572
37	6.200000000000003	0.05550188272110046	0.03179925522956406	0.22453011485087537	0.1142289091342572	0.005357931969131258	0.0055446697300676195	0.003866238261225341	0.018962614492792573	-0.01581171886185373	-0.017066685334989007	-0.005782085850300711	0.0079091306310477	0.0447084548040364	0.051580545417514445	-0.0085936056369037	0.027171570170437587	0.05046029763025417	0.05841370188994599	-0.015784022457997593	-0.006745820403038949	0.11206601976848929	0.11664773765992242	0.08903055859683318	0.08071823465693928	0.02559360052153048	0.019436393727233936	0.07525822519840553	0.10418016148588016	0.1164676805935132	0.11345109934688669	0.13752004751207925	0.2619028005301667	0.05050413635429418	0.053572361781076605	-0.00765156774267739	0.02763609810999701	0.022390964487946086	0.025028102594357504	-0.006712016725443748	0.021147854476325945	-0.06281106633871769	-0.06371716763565849	-0.06130662325324876	-0.02228299472736539	-0.02420924682490999	-0.018251091454680846	-0.08446330059517737	-0.0851741643063505
38	6.300000000000003	0.05343487532806557	0.030914642585535113	0.21433886315521988	0.11641124493856991	0.004923114589591382	0.004675552044382858	0.006558274549126386	0.025054040054536486	-0.018356860746767678	-0.019630581134122083	-0.008092329341022775	0.008911402027587334	0.04737327970701721	0.054408950754645025	-0.007350384239098062	0.023836856482742474	0.04927039770869923	0.05678036389808794	-0.013733884179236377	-0.005012454564861879	0.11111253019545875	0.11484080498581628	0.09346603569143852	0.0806482322191826	0.026601149693714854	0.020331600846623443	0.07690226648149068	0.10215415800119065	0.11493208117911435	0.11181653550882142	0.13665543041377193	0.2592814658570939	0.04903165230044171	0.05187109322059036	-0.0075520390159007356	0.03026411399105422	0.023685082914065347	0.0271013989775033	-0.012685804484629082	0.014851374313967769	-0.05756247910594847	-0.05840450050289436	-0.05709249472635114	-0.029058693715964368	-0.021002077196631053	-0.015559330371447633	-0.07712299128327005	-0.088632736016242
39	6.400000000000004	0.05235499965279389	0.031220574161947123	0.20355738405734636	0.11092800043575624	0.005591849383013381	0.005056873865445732	0.009302306211248279	0.027920948633638032	-0.01794517765167658	-0.01894428863013331	-0.009458418890652132	0.012081795541676765	0.04789626486031762	0.05506293902615633	-0.007942320270382441	0.01796351335639046	0.04932816457810474	0.05579536937310525	-0.005551234444935438	0.006465080150152902	0.10733745298068942	0.1108711053528404	0.09101426347663355	0.08099091968188565	0.026232053679197564	0.020010013316916098	0.075809684604905	0.09482184956303708	0.11479896150963986	0.11160222874410741	0.13708728844985174	0.2642390329292068	0.048604969391455866	0.05130922677585903	-0.007152166905422974	0.03145799835865648	0.025608547190765885	0.029704164601691563	-0.017036084455952505	0.006880496780228951	-0.05170345075007332	-0.05290026854978491	-0.04828948875138295	-0.03106385316992366	-0.0220501886558484	-0.017304564859829674	-0.07218804391661515	-0.08809697991641807
40	6.5000000000000036	0.051684233236708677	0.03183039610557592	0.19397037325249977	0.10581899879859824	0.004669761078263779	0.004169389366998066	0.008127844405720674	0.030051393227328305	-0.01572624822498936	-0.016623956395282247	-0.007824574116048977	0.01612597347058009	0.04764494177311218	0.05557303529168833	-0.014130016084129227	0.010689661482347734	0.04961871985714872	0.05442825406646046	0.007741119750213965	0.019693618716593697	0.10461858840838789	0.10822904649729082	0.08803258211340648	0.07850246285276663	0.025593372790078783	0.019102457598309197	0.07735953676777041	0.09279075797907499	0.11291412634358933	0.10964512317372432	0.13568349683671	0.2666234264955931	0.04775394482773199	0.050180796103653114	-0.0056622641588987	0.032415797254958356	0.02751890983227212	0.031824009140101195	-0.01736677430615219	0.006421928490258466	-0.044460610675278955	-0.04613040985507644	-0.03710668594233124	-0.030359784175272853	-0.02715201222672725	-0.02244398012925286	-0.07733298435042402	-0.09718990671712413
41	6.600000000000003	0.05117699348148075	0.031817478940181276	0.1900099562303177	0.12070157815296434	0.0037507431208010367	0.0029525955229339207	0.009367007143935568	0.03919333933649449	-0.015406291074736678	-0.016414028408212156	-0.0067243175279037	0.01927198167909916	0.047551964460495366	0.05568165404177394	-0.01581601829032553	0.0052230422577397295	0.048765206109091075	0.05268771878172407	0.013900106647047883	0.027452031417235068	0.10164742958240858	0.10539420773549657	0.08429955350619056	0.07292062845590874	0.02477572226879765	0.018219058452386472	0.07703954155148374	0.09216973280866103	0.11023419749938457	0.10687262292139788	0.1336988111769113	0.2646697590749407	0.0474319237080989	0.04960001547836379	-0.0031652701947236794	0.043680147120851	0.028231016691119493	0.032422743428754064	-0.01580171222985538	0.008244486099304282	-0.03904159289610687	-0.04073743780081096	-0.03162443678768623	-0.03408663806251466	-0.028908282821709208	-0.023483912377676885	-0.08572274916873324	-0.09949888722292699
42	6.700000000000004	0.05094288195473817	0.03265331350705236	0.18226340922718354	0.11371747869296	0.0009281503597735608	-0.0003493008695176769	0.01002435658942491	0.042588782983338014	-0.014871533072619458	-0.016057283191107663	-0.004916421563228024	0.023401244156397327	0.04878241204688427	0.05734909612579164	-0.018026714480273598	-0.002448642341962848	0.043756980916928034	0.0473313670911788	0.011550450667065837	0.02667756973964197	0.09933807927472049	0.1032877836357966	0.08089276534748846	0.06857126270906755	0.02399072236735411	0.017351975177745782	0.07679379438255296	0.09028393825566661	0.1055604018102092	0.10266916454499131	0.12531847943602958	0.25591739688250703	0.0455298101988153	0.04766833226912359	-0.005429484586145006	0.045759984653083174	0.030147955162172835	0.03438903227643553	-0.014597856999370995	0.0030722884951954743	-0.03521953099143371	-0.0368854013922677	-0.02835666220570021	-0.03373957797510874	-0.030159968071347798	-0.02497396681812858	-0.08509765758569532	-0.10288515345938432
43	6.800000000000004	0.05144070635438225	0.034577886265623414	0.17260151645756427	0.10512310686582471	-0.00217496243837767	-0.0034027856722081973	0.006563636593280853	0.03794783520798739	-0.014725761864337716	-0.016163723225450566	-0.0030286246484092505	0.023088779423616534	0.04718335629390369	0.05561520866412373	-0.018658021929075508	-0.005886518783443706	0.03976056450368448	0.04292613303917214	0.010773429481502061	0.026869907527872217	0.09501947423707358	0.09953487973614261	0.07318586067101851	0.05957248547140215	0.023724746751692116	0.017288934326189498	0.0744836275652514	0.08683476813118052	0.10069139059184407	0.09822248461513139	0.11714323019733608	0.24681983985796419	0.04281871225025147	0.04491566681749859	-0.007930801160175194	0.04463858191161019	0.03200338787762491	0.035089120366958104	-0.0026750895770996097	0.003056502943923345	-0.0319383878522459	-0.033905663933658015	-0.022440366367846742	-0.026616045615925343	-0.030820516204543402	-0.02651314919017722	-0.07791918529284814	-0.07567478904096614
44	6.900000000000004	0.04868067383020658	0.033846249825512764	0.1553144117949361	0.09850119869915197	-0.004486854217183978	-0.00560813007900407	0.0034790096890100486	0.030642679255279415	-0.012079301450192315	-0.013883520351143486	0.00211638743209952	0.028755664756114463	0.045131689131096886	0.0534315836580328	-0.019722703037895917	-0.0087762988130623	0.03646463727446125	0.03880467494641815	0.014078982306066745	0.030400140002011078	0.09079266074264103	0.09507949924548176	0.07034820353353055	0.05927828700670679	0.022017206458397	0.01570046520580526	0.07162255734140466	0.07905260669075553	0.09557512760243525	0.09334529469861708	0.11016744895298691	0.24331310669483863	0.04093213366221038	0.0432718470443898	-0.012932358597018023	0.03595895464496257	0.03298545307818124	0.03531130054555365	0.004974767227484911	-0.001446200527276953	-0.03034015166494397	-0.03207460603492196	-0.023045373349901754	-0.028759848215295203	-0.033768029152830725	-0.03131523520129398	-0.0640510854998626	-0.07429719387470202
45	7.0000000000000036	0.04368625550420013	0.031164582539010333	0.1336514149980188	0.07862282132988141	-0.00666254634559682	-0.008075403694775662	0.003416999906247664	0.028394705469581893	-0.0109806964435466	-0.012306512572884953	-7.815145299383541e-05	0.028549194063292926	0.040928681068108874	0.04881407217366296	-0.02067761916638622	-0.010512778377688492	0.03274943419886389	0.034355519139308566	0.016350059273661843	0.02271632917334765	0.08572259170772845	0.08954430570385119	0.06796761229850179	0.06192509108486499	0.020300876037786075	0.013905122654588542	0.07086523914963427	0.07311469100616175	0.08930865797782284	0.0873375362697737	0.10195292235938358	0.23030192010303163	0.040553328863266014	0.04252461633182403	-0.008102863497338242	0.0399491628578974	0.032683659514286756	0.03527082973545337	0.002557587887104029	-0.013352838117925536	-0.0306955788103791	-0.03207618985739602	-0.026473555935350945	-0.03372081704434016	-0.03537936752926962	-0.034802224579926766	-0.04843118613467956	-0.04149680416395063
46	7.100000000000004	0.04047508397945099	0.030384897206938488	0.11292662024194144	0.0618512552853574	-0.00784331139109673	-0.009387913905957945	0.0031855144882912967	0.02474162401288127	-0.009629427453549222	-0.010354244686544334	-0.002861100982494591	0.024474669866171528	0.03567511628979814	0.04322215002519525	-0.023234143889699577	-0.013766841170446908	0.029442520998518518	0.03084757910856295	0.014788940163859898	0.012642183607201707	0.08078160036099358	0.08373341099949672	0.06812858917579345	0.06554399381566967	0.018831388627663204	0.012551402011255375	0.06856943015152006	0.06401461809847775	0.08422145844541751	0.08229680626150437	0.09658590080555451	0.22036776210265607	0.03882258156964302	0.04052434841606223	-0.0056337675476940685	0.04206294189725335	0.031152831425536265	0.03425915352706843	-0.00328325723200662	-0.021779693573074632	-0.030080821351866405	-0.031005258142711267	-0.02981012474385747	-0.03338745775469165	-0.034669411225381364	-0.03637031505946264	-0.026829857890593	0.006055788461218015
47	7.200000000000005	0.03683742779883348	0.02804081932259228	0.09981305321396872	0.05863521318711373	-0.009613475793247561	-0.010844520328124885	-0.0008694947099761041	0.014487336887148095	-0.008904495800377443	-0.009496419488794317	-0.003217366823066503	0.023689507065194793	0.03203073857281091	0.03904690125309651	-0.02252928676148691	-0.019604134283447205	0.026577502298599898	0.027977810642288325	0.012319124786787983	0.005367257786483615	0.07808846474447617	0.0806208025861137	0.06753331675565755	0.0667889106228663	0.016492170134840167	0.01043658507609213	0.06484511730067477	0.05991865384326567	0.07822037539223525	0.07691871063096944	0.08596141534929158	0.2002214657752075	0.037571406950105635	0.039466449233069634	-0.007069849874995593	0.04061070746868212	0.029623076322354613	0.03252792088708678	-0.0023015192756109526	-0.014620614790576303	-0.02889652815105659	-0.02938228109739216	-0.031935358512108936	-0.03705523668443622	-0.03346203615369936	-0.03648762384341908	-0.013018621955844356	0.029957103731578227
48	7.300000000000004	0.03547248222890431	0.02806017046373066	0.0884312319662861	0.049957109523272036	-0.010845495638738933	-0.011618943078968269	-0.005409519797222595	0.008943701499172452	-0.009816932008490764	-0.010439783634114796	-0.004060503858104525	0.02163409119526749	0.02994153436411806	0.03673560817015464	-0.022703656238658554	-0.02684491310591397	0.024254995199272766	0.02546353409867308	0.011787703197418953	-0.0032668113629695794	0.07605603245703874	0.07878218434806739	0.06400058211834181	0.06301714578237871	0.014474831793222176	0.008804387898536437	0.05975029761812389	0.05494105065834565	0.07291879199207685	0.07217305626886272	0.07652551670001873	0.18332780981162822	0.03586829340471609	0.03762131190034257	-0.005332714192320065	0.03804696253708184	0.02902730396603892	0.03157467997178531	0.0007832864966119679	-0.009609208930242086	-0.02669634072403626	-0.026994437267249483	-0.030914992753455217	-0.037937653797659565	-0.03139865144904408	-0.03411264055653529	-0.013320320267330876	0.019931367709942194
49	7.400000000000004	0.03362416207592944	0.027129737064981452	0.07997585222115577	0.05080966867307657	-0.012541273642586726	-0.013462275297358772	-0.006043633823626493	0.009365472795509033	-0.009997568832319725	-0.01053616595098239	-0.004887876440806904	0.01914865951813982	0.028354002750852425	0.03466532212266338	-0.020516008094349947	-0.023446067164203832	0.021724607385819716	0.02252059512511173	0.012688986183791995	-0.003427781304654043	0.0709901234680641	0.0741572576092544	0.05607253941066581	0.055925958240381934	0.012959965586527566	0.007618989535995713	0.055462785594885045	0.05274946217432763	0.06919872804295712	0.06873657274026512	0.07071791561699525	0.1670305927709601	0.03398543660527764	0.035692124872812814	-0.005650645047349578	0.028135535098855247	0.02753301195773994	0.02962705686107503	0.0035803183052576237	-0.006178547570362736	-0.02620926850045091	-0.026139529193818234	-0.033470729589981985	-0.04044830917553677	-0.030435220826065867	-0.03180291498032728	-0.024207801436057497	0.005275462095981176
50	7.500000000000004	0.031291175952501415	0.025236824137631286	0.0744495868126982	0.04700527563664969	-0.013600958326267176	-0.014821077112324721	-0.004954676435979466	0.014068941249729905	-0.008998910873799115	-0.010412445792432279	0.0019070815976907074	0.02736113291758091	0.02593598242985351	0.03138186481837768	-0.016294562095434006	-0.01940342142483431	0.019559508232599	0.019569459215157625	0.016899418901580754	0.001386848902526383	0.06583496621718465	0.06907247059072019	0.050302144582477615	0.046620197405693675	0.010296203247727398	0.005089474519500925	0.051861726912621364	0.05037089944302808	0.06485063984985895	0.06502503449324615	0.061561367436306025	0.1508853000773689	0.03240566183246307	0.033967318923937784	-0.0045017300041062525	0.023042348363840892	0.026891759148613303	0.029249352486610425	0.0009268842891612117	-0.005684604137493721	-0.025047386096244573	-0.024956884797653456	-0.03219044187190745	-0.044755252691599634	-0.030014034020601876	-0.030292173741073958	-0.03330865979179942	-0.0014636075610356958
51	7.600000000000005	0.030158295035670468	0.025120145351364087	0.06605486508870806	0.03434808553342683	-0.01340029236746143	-0.014595543859913684	-0.0049368508141660605	0.013702242753971028	-0.008689215147243745	-0.010486385961965716	0.00471866357894779	0.028516157597489045	0.02287958725494077	0.027960140644182285	-0.016504498952574886	-0.017391021326615186	0.01694650697204958	0.017118228865415697	0.01311951363443975	-0.00021438424132513845	0.06169834473384039	0.06521937259271082	0.04430379788520167	0.03591865276763029	0.008612343099898778	0.0038793796801408487	0.045995267396262474	0.042236491338042415	0.058370275332442434	0.05905780353160961	0.051222019506534044	0.13552907614859078	0.03092305564786524	0.032295771448828114	-0.0028667256158386722	0.020544383656550202	0.025060829178753963	0.027336431680925255	6.738421673602168e-05	-0.006896115040919248	-0.024353235985872246	-0.02453996439234185	-0.028703470631545658	-0.04541337037896531	-0.027206482531496712	-0.02708923275754116	-0.03382726573342476	-0.011997570400722246
52	7.700000000000005	0.028955778906640806	0.02390314671661886	0.0648871337993695	0.03200650660002413	-0.01360779573888904	-0.01450852083959786	-0.0072622968302981095	0.01051447594078292	-0.008038555349316745	-0.010700248736535634	0.011047969432612215	0.03431749670249462	0.0213013292435551	0.025896382939502027	-0.014299198275919411	-0.011051096806060756	0.01527475755206531	0.01596428964040575	0.007517967229001332	0.00132172707617495	0.05677013402681097	0.06042173682860685	0.03836749671948714	0.026989398490246952	0.007994842237395883	0.003545816247822131	0.04310410221494898	0.03963939811719186	0.052288237313396824	0.05335671703019185	0.042347721037582664	0.11670503222831141	0.028766894888067274	0.03023797236740622	-0.005093542160682696	0.011462786703474892	0.02298349552361789	0.02515064837126979	-0.0006928373018550982	-0.004177841762114776	-0.02387479463282738	-0.024459604186930828	-0.024210136378461367	-0.04281897756118758	-0.025448045873235903	-0.025155729565619733	-0.03328669945584639	-0.016279935252037636
53	7.800000000000004	0.025826246967804334	0.021050119525641398	0.059714779906656634	0.028804057009674144	-0.013084000455209632	-0.014008268271599511	-0.006573392835017344	0.009398047196576442	-0.008011728237508842	-0.01148081210130003	0.016314237184529734	0.03622185362519992	0.019014130819154706	0.023292129255344518	-0.014037202575926777	-0.00845566224032901	0.01464480579002192	0.015936437272115356	0.0023564169584038286	0.003980568514738048	0.052634166416673844	0.05647033516928324	0.03284543213275826	0.021333987917001584	0.0076103459122740524	0.003248016220693817	0.042418714191472695	0.03303453661314304	0.047683240363689094	0.04882760482730375	0.03733918117166568	0.10339986436604542	0.02782008598608443	0.02912463557966638	-0.0025258861414245715	0.007816641077118325	0.020891086040867535	0.023097185431690814	-0.002647379350586787	-0.004868644204559014	-0.02258972621976163	-0.023320496305148097	-0.02110527816365948	-0.039666094255082274	-0.024275473286934912	-0.02467942878065532	-0.025417006510971674	-0.013244450828778342
54	7.900000000000005	0.024007841733330926	0.019006271292595356	0.0593774016605364	0.036904560520534035	-0.011625118518343136	-0.012528784196597975	-0.005266350740549153	0.012202020942756464	-0.00864560599374331	-0.012816146843193987	0.02014239214023794	0.03567707972134415	0.017294910044259426	0.021605679917886977	-0.01578594496583019	-0.007705373968503015	0.013817132480797412	0.015238799418032523	0.0007988329466461774	0.008977642499963023	0.04866866516493329	0.05285831930294771	0.026420087998670017	0.014220305615467055	0.007150969517848882	0.0029496251049112576	0.04111064383141638	0.030796204042831565	0.04353817307815677	0.04473638798880897	0.03300795359354014	0.09354983394168781	0.025219105527788832	0.026646358443380258	-0.004758265568539755	0.002531490919882806	0.018541231763142818	0.020748324028604603	-0.004398856703042631	-0.004360980311920892	-0.02069084832793655	-0.02162958104804147	-0.016693363317909826	-0.034781317037379855	-0.02223114977105789	-0.023464275799367385	-0.015393434682527185	-2.3417091208011165e-05
55	8.000000000000005	0.023076304560811334	0.017807637770637097	0.060215850195786125	0.04042551284891571	-0.011117989585056609	-0.011893530868967384	-0.005675386827316609	0.013546031779605228	-0.008933678577245363	-0.01313194742960877	0.01982565777983014	0.03450989584704112	0.015799251005356618	0.02029362653462652	-0.01844249969117462	-0.010294884753393685	0.012188080047448757	0.013681853493057394	-0.0011106832371621245	0.009093048520116165	0.045730624364164196	0.050234242081094393	0.0212869200082626	0.010249278491447189	0.005377991737033572	0.0012776398689802182	0.039035147862415576	0.025657800788938312	0.0403024307031985	0.04176804688277502	0.02794655226396059	0.08048618161126564	0.023308752757082107	0.024790903055265767	-0.0055490284232820875	-0.0028764816667957716	0.017465710601666906	0.01924649939071199	-0.0012047007158372258	-0.0007635833922700064	-0.017672655794314096	-0.018360570418530564	-0.01535132209639034	-0.033048229169179266	-0.022016069761574997	-0.023097449584048024	-0.015979465734263565	-0.006379104392697177
56	8.100000000000005	0.02244567813098053	0.017395665598318066	0.05797298449010535	0.0412758538468454	-0.011786240472399068	-0.012610616715210576	-0.005997784358024227	0.01277130075953914	-0.008531889087165734	-0.012455221953267648	0.018257248818873473	0.03137546203383579	0.013787968029542075	0.01865889537440979	-0.023107799688619535	-0.01573630209764887	0.011283449143994373	0.013058409387663339	-0.0040206479008175755	0.00790311236700747	0.04227017385166043	0.04691628032988793	0.016755721589374106	0.0063906969104265965	0.0036106948794891736	-7.660130704978396e-05	0.03387260368364653	0.019298427190730827	0.03900540120373108	0.04064164074082188	0.025500761558304497	0.06960634734902182	0.020825881528962586	0.02242494529377992	-0.00821287774895485	-0.01051200122271767	0.01621226241481244	0.017944152951640202	-0.0016414512031511785	-0.0025044254547050837	-0.015057138650559798	-0.015509203672641525	-0.014450767964910738	-0.029775844354207437	-0.020939854974691308	-0.02165279543938925	-0.017795844011898043	-0.010058489740441212
57	8.200000000000005	0.02271388913443828	0.01833084789856354	0.05349878520781082	0.040446955831227926	-0.011968039289975363	-0.012831092627118346	-0.005906910312965974	0.012032963656299911	-0.008028790698443644	-0.011406522849661593	0.01501455632273574	0.027347340363711004	0.01170947759552754	0.01622110855441905	-0.022377953369195014	-0.015270027763862992	0.009753302060888203	0.011536663758555221	-0.005427585533061996	0.006284974595861081	0.038084560337418694	0.04279377616621982	0.011988152696591925	0.0035635139890950462	0.002804389620738812	-0.0007106049412337612	0.03188352932431737	0.01883422434489046	0.03708285637788311	0.03862889093105304	0.02440848722090805	0.06246600207795905	0.01787382467976517	0.01950795413437123	-0.010425326647289013	-0.01871006407768816	0.014619561978541418	0.0163450965232097	-0.00281235765429122	-0.004930509355951074	-0.012783733793997665	-0.01299934145959647	-0.013916066564754859	-0.029530727231563914	-0.016510244765108872	-0.016987157251007745	-0.015108385281538683	-0.004992870150166695
58	8.300000000000004	0.022505444648724948	0.01898055031132806	0.04722487654008756	0.03386716570512416	-0.011595143032024358	-0.012645791072936063	-0.004207842184768218	0.013552917621366012	-0.007549947272636914	-0.010705292512857234	0.013891414570558647	0.027201729797809326	0.010007731989581048	0.014158106210061527	-0.02126206337120462	-0.015698020307971516	0.008617121480780643	0.010658447048509823	-0.008384053035695671	0.002596345494257246	0.03425520528040127	0.03890475886582312	0.00830142529083222	-0.0005210284735756021	0.002210637638765389	-0.0012415669323792011	0.03113903015726649	0.01798893413640723	0.035449003715863014	0.03710242005211173	0.02210571052528998	0.05618671717102708	0.015138282202875164	0.01707113389679793	-0.01560634261063365	-0.027308209676011108	0.012244296301458624	0.014481230432533687	-0.009214971722952936	-0.011713579756447934	-0.010677847860890877	-0.010627651201543409	-0.013790287514749644	-0.027979512632591907	-0.01187256103742551	-0.012313959455356516	-0.010415893043514202	0.0060888240461351995
59	8.400000000000006	0.022306263190749798	0.01946518649796536	0.042207036586782376	0.023666512512522164	-0.011371896270323756	-0.012692374776735682	-0.0020801516811760346	0.013279847136155265	-0.007883243288660302	-0.010638604969232413	0.010813936935275992	0.024073659348858634	0.009651298587955992	0.013605198006075181	-0.020056091205292392	-0.013196155602227422	0.0077523468724687294	0.010270553116894066	-0.0128091821918207	-0.0018979752973026232	0.03090455994434671	0.03548742830543605	0.0051763929185926205	-0.0028890690161735844	0.0011184243425876872	-0.0020047832536117527	0.027351619950549466	0.01512544738884869	0.03282159795716555	0.03464286651172244	0.018324737161268034	0.05005636254540491	0.012708594929127015	0.01480314752361167	-0.01904107718278991	-0.029961988141251616	0.010638498904788962	0.012916266029138646	-0.010863057052182157	-0.014017981573344773	-0.00811707026601749	-0.007769181454272189	-0.013571669690744526	-0.029081311108873464	-0.009374840347380009	-0.009891844054883858	-0.006947544683798879	0.025518451265229558
60	8.500000000000005	0.02264521528564578	0.019970474122573023	0.04136491214764293	0.01837334986732686	-0.011354453090963057	-0.012767604975424174	-0.0014114059661658462	0.00953783741006986	-0.007807022967068811	-0.009953579350717945	0.006819656082112324	0.01989534562796491	0.008956153228872665	0.012663013791109012	-0.01886483603290645	-0.009607494615499035	0.007128456139034789	0.009989908476809584	-0.016016306130772984	-0.00643093265764938	0.02812733617580232	0.032636556375365666	0.002739345111728353	-0.0043521195841960125	-0.000739671312611101	-0.0035071184752345497	0.022404573573794773	0.009060199215971343	0.030231219845791246	0.032003535410527695	0.016173581469565157	0.04889925322687194	0.00976623036055968	0.012047756059141213	-0.023711837565049465	-0.034306019387524866	0.009332690916366237	0.011475915971907114	-0.010838917463208309	-0.01694420943301478	-0.005899529892725797	-0.005532053341458787	-0.011342127391495427	-0.02323527596114039	-0.006742835440826989	-0.007473193643268483	-0.002264584448529283	0.03933256185468159
61	8.600000000000005	0.020083232996407574	0.017459541744978768	0.03842847163761243	0.011263509923750137	-0.010311014610976166	-0.011893559388613362	0.0008242335283941138	0.009090481006465145	-0.006458466437632926	-0.008042794895660177	0.004414311573464724	0.01420406058452639	0.00862868480944834	0.012012677200558208	-0.01675185060918516	-0.004920181311340754	0.0068701340116528176	0.00984394989706483	-0.01706178891629595	-0.008054927334908424	0.024963630473894494	0.029335008470246615	0.0002997489951559462	-0.005648493836194368	-0.002200532795182175	-0.004592979434318023	0.017668961293701102	0.0045222046932758	0.027611125227626987	0.029314034330258698	0.014142961773703666	0.045433466901191766	0.008148349489515816	0.010473723258704437	-0.025354599547680046	-0.03367063002775961	0.007341645722945156	0.009431065890237456	-0.012204566145038842	-0.020243387961395132	-0.0037640077202312217	-0.003312251034601421	-0.009785356245436194	-0.01848407907018379	-0.004801015138719555	-0.0052973603660532165	-0.002230845091730327	0.03971941974673987
62	8.700000000000006	0.018664778773866297	0.016067365774256714	0.03682519009254803	0.004280004974392515	-0.009973812571644536	-0.011259228867796067	-0.0009367956889536622	0.005164761394706785	-0.005572615720471408	-0.007012671061689346	0.004346010827575464	0.012663404752611296	0.0073667587268331225	0.010489805384316986	-0.01608066975740552	-0.003121090549542238	0.005735597619680677	0.008946310607368835	-0.02003246863828556	-0.010049163617023682	0.021790249431886677	0.02577369350210512	-0.0005935255127513805	-0.005247056920909765	-0.002101203815249919	-0.004375885292605908	0.01669632331180293	0.002916715894043076	0.02457535244667497	0.02631561760333989	0.01083121262358322	0.03914841104684652	0.00666743134958625	0.009005331612135903	-0.02693788967501476	-0.03374376739009066	0.005598808873038319	0.007877728788853178	-0.01555917939784457	-0.024798855350970928	-0.0021522854696831573	-0.0021800071876255656	-0.0038566856965859264	-0.010492953887109135	-0.0033840998328898975	-0.003766799810141497	-0.0018056700803560366	0.03631150417456519
63	8.800000000000006	0.018357446931845267	0.015640207922342997	0.03734566856297761	0.0035499343427767283	-0.009599009521754853	-0.010721164618285428	-0.0017156247966636506	0.003563861542236646	-0.004280282759499321	-0.005876645911882972	0.006649060896183334	0.013144313211860714	0.005425630164391793	0.008474994860237617	-0.017455693422658403	-0.0038868727022868255	0.004248279003591149	0.007178016276512267	-0.01929476372954264	-0.009730261216019276	0.018500900366752226	0.022412975767452492	-0.0035013919617471467	-0.009573609998108856	-0.0017312256826752526	-0.0036872600763555585	0.014201282062730858	8.099579632414589e-05	0.022289368099090545	0.02419938923864362	0.007286833721785957	0.03369614587491099	0.0050386798031512026	0.00738771676314931	-0.02848807854132973	-0.03519386735956087	0.004165286979860738	0.006612699242991349	-0.018371499565653315	-0.02639565781140185	-0.0005182771876084402	-0.0008496893875442613	0.0005742003085411618	-0.003909892300644979	-0.004170329126599981	-0.004622450525825994	-0.0019105159324002141	0.04323931660682834
64	8.900000000000006	0.01795181298190318	0.014725241352997909	0.0404895211895151	0.015696224408582538	-0.009583940801873303	-0.010656105915724856	-0.002053464189800569	0.00010916162691954057	-0.003368988016721697	-0.004886844394983769	0.007042041620509254	0.012486801013774418	0.004026320312906506	0.00691605911875981	-0.017673645750497458	-0.005297117941833185	0.0036266780248626063	0.006425421676758747	-0.01889330827891955	-0.010934300311584155	0.014947026255200724	0.01862586240993469	-0.0056851252660403695	-0.010406190075651023	-0.0013344522793063973	-0.0031443475281875966	0.013254492329963341	-0.0005182859849000021	0.019966278252896208	0.022141001993787546	0.002963227092063647	0.029205674768665757	0.004043549973150817	0.006292127020129268	-0.02823996964537756	-0.03501287843984657	0.0030614830536022097	0.005186260319360203	-0.016697212205722067	-0.02406338020807197	0.0005386217786584879	-0.00014736170266627102	0.004817423584349001	-0.0017568692257867724	-0.004049888869577578	-0.004206065931962821	-0.004395654228122492	0.0338260445172649
65	9.000000000000005	0.016520102912273016	0.01379038491751472	0.03559936608164205	0.014364871606713736	-0.009117124752266004	-0.010293251060927044	-0.0008522497296626907	-0.0010579344588180772	-0.003349441249042462	-0.005011322471386137	0.008022490274067984	0.01267408399122405	0.0036005726448591346	0.005671123382567034	-0.012059756417697631	-0.0013795367192297459	0.0028724237859703017	0.005612328585124393	-0.019211288464973886	-0.012427856750517052	0.011748919397749802	0.015228888150916609	-0.007689673682677256	-0.012072708989923409	-0.0004479806650011797	-0.0022334085900300726	0.013863717828326516	-0.0015674100955049841	0.017786045020897978	0.020035993684609066	0.00019811056700969054	0.025272116818757517	0.003011717312402906	0.00516780096235836	-0.02826975302058321	-0.03349851835411055	0.001368608463609755	0.0030041656236705627	-0.014225962259803993	-0.02007180745583992	0.0011547351113552207	0.0004063829963647514	0.005946871389255204	-0.0015298164613011256	-0.004714826431421071	-0.005136798934760378	-0.002756395353711749	0.025410638563764243
66	9.100000000000005	0.015086304691728003	0.012289172664330605	0.03461961752256815	0.018352500840130404	-0.007616393888792983	-0.008668736634038776	-0.00022700452836610374	-0.0018513476338843926	-0.0027266516849382416	-0.0043928577949998715	0.008633873613425491	0.013211588085104475	0.00255643541719186	0.004156487156728339	-0.009591617721366408	0.0010640890396524938	0.0018798849001306905	0.004253726478190112	-0.017282712964275415	-0.011073181962133472	0.009522734308736736	0.012231764291462222	-0.005443289329371659	-0.010610850594045762	0.00026618670319566995	-0.0012701572730260402	0.012438625225602351	-0.0017011450655838312	0.015574969405778516	0.01792812238517527	-0.002738949850859762	0.02436528630878021	0.0025673030058903645	0.004702767299780364	-0.028046968201054345	-0.03425608964600413	0.0006289177028226955	0.0018314786279407524	-0.011117324584426713	-0.013799529502427466	0.0006376343966161269	-0.00028356449003730244	0.007128532533141385	-5.381705744866849e-05	-0.006256313405797798	-0.006501745950504012	-0.005715723051568644	0.017109118906265097
67	9.200000000000006	0.012602028751147465	0.010139728947740956	0.029781735050878222	0.017499027543305345	-0.006559853541454608	-0.007305701156546274	-0.0013331969762401252	-0.0018088993115195073	-0.0012456878915070302	-0.0025523264535430856	0.00769275033115524	0.010307705153157043	0.0016964258088898454	0.0024928140623095008	-0.004471418095834956	0.007083666253360654	0.0013575627281723346	0.0033940916269312726	-0.015081553456023578	-0.010556796328827	0.00725099890898484	0.009271498439226367	-0.0037681517062750913	-0.007123820484418841	-5.43812194830906e-07	-0.0014691791613637983	0.011780860756658962	0.00284579226428594	0.01296320510531146	0.015286920074996324	-0.005049258305776405	0.021123273401598475	0.002510185511142904	0.004590673188358485	-0.026842893088974917	-0.032619758594950365	-0.0001027671798188301	0.0007564535408137729	-0.00872016677431331	-0.01057802166652666	0.0005883848268126712	-0.00030430947247483964	0.007033384991247615	-0.0036304064327967733	-0.006271910584987217	-0.006570857452396828	-0.00506313544713477	0.010945584401395925
68	9.300000000000006	0.009919820719974659	0.007593396183527279	0.02612120635374482	0.015647482075747732	-0.005271170813985315	-0.005894210729621818	-0.0009095525242002189	-0.00023812088767793949	-1.3039941499926044e-06	-0.0007236276522558649	0.0050088811669655176	0.008732829034889145	0.000415245111515139	0.0007688220748334196	-0.002415162587899755	0.009915903044446228	0.0016163514157419012	0.0033430418246007676	-0.012256350745245004	-0.009357347698070284	0.005518212611659523	0.007117113116261509	-0.0032063832517789104	-0.005803875033290162	2.2123936605611405e-05	-0.0014066772052633292	0.011818308702918445	0.006373692676504117	0.010803191770025755	0.012855610020309438	-0.005033799877052436	0.017050384600799662	0.0023886534313282137	0.004133887937624703	-0.02193019483808134	-0.02980364542422531	-0.0005768524981308865	-6.713699948623919e-05	-0.005905435189055952	-0.006929353065442179	-0.0002103341520792723	-0.0009872645254228596	0.0055425479263004895	-0.004231610903673189	-0.004946604959204404	-0.006267745689860105	0.005575152210523404	0.01066468406315324
69	9.400000000000006	0.007042737740991845	0.004974408711594602	0.021422631627367572	0.01660104664320383	-0.004666820886630396	-0.005076725082340805	-0.0018027932726736307	-0.0011632606346246854	0.0006682083196984934	0.00023141888924915754	0.0037270941723284157	0.006243597030896053	-0.000642420938445909	-0.00036765601421651084	-0.0028280795256477864	0.007155736274242264	0.0006534032064333672	0.002224886349827093	-0.011870352241496351	-0.007914844085997297	0.00351908332286599	0.004832212889922749	-0.003700800014209693	-0.005963866204104495	0.0004940458459445907	-0.0007075979612179983	0.010552632902931736	0.007331858663653712	0.008466041326971263	0.010158860258424385	-0.004545630126226996	0.012205399694178443	0.0023875161256703414	0.003744210003062909	-0.01634066963184122	-0.023987868152751668	-0.0007669834018726451	-0.0004828963899566885	-0.0038982559921764137	-0.007095978707720829	-0.0007816588432391081	-0.0017868664695762648	0.007328838638681612	-0.004015948625658683	-0.00294050603892404	-0.00467530495304358	0.011497997945712157	0.017673591112899567
70	9.500000000000007	0.00455327940173178	0.0029732332331771083	0.01552178007271432	0.011761903057421197	-0.0036301309433770523	-0.004045688651465262	-0.0007239500505313856	-0.0021403440343670255	0.0007330611161262546	0.0005909151331655593	0.0017891409763979294	0.004149103149323263	-0.0002110595285584882	9.558852680324748e-05	-0.002569972857576097	0.004262056699112504	0.00036085280600683944	0.00172126599902378	-0.010391528005681105	-0.00667435329051369	0.0022412876646682456	0.003180989544832924	-0.0029545671810707885	-0.005300172918773827	-3.6633153465692736e-05	-0.0011408926696744315	0.009466457816849072	0.007177823354779234	0.007193461822759151	0.008390215702880122	-0.00197795356837549	0.010105270820620404	0.002327987753886429	0.0035521398289075634	-0.013956970731995866	-0.021636896867838762	-0.00045111776412676274	-0.00018115503777960118	-0.0032091990445185514	-0.006076864880162236	-0.0010607907302395692	-0.002074276714696399	0.007423365316748143	-0.0034829516641230462	-0.0019583795318872665	-0.0033631126475649475	0.009849986396899935	0.014315877167378588
71	9.600000000000007	0.00289999439252564	0.0015630105979071995	0.01217438603017218	0.008464110474251996	-0.002788581549906133	-0.003211496474395892	0.0001703205544181241	-0.0011550141097904643	0.0005716126297992119	0.0007277574096511419	-0.00035725984851930903	0.0015728666989209827	-0.0007857179414654247	-0.00040611949216906584	-0.0036522748120996207	0.0012313429586892077	-4.20284675157756e-05	0.0010553057783186937	-0.00869719971323335	-0.007520276990638397	0.0013475903512258913	0.0016934765774951899	-0.0004415017477706895	-0.0037954714713378523	4.5373844007823294e-05	-0.001036274445746943	0.00949568552418234	0.0073564123177563	0.0057965791656344745	0.00638513940114338	0.001247841757602286	0.007870138782564373	0.002264648873904651	0.003273504333467736	-0.011036249335325432	-0.017689213448307095	-0.000355761665607468	-0.00034379811226248336	-0.0007960458079283583	-0.0043175449361654294	-0.00030490393752824474	-0.0011767422220992918	0.007051761154585723	-0.001570630740898582	-0.0019112270261312236	-0.0030011893489871877	0.007259984571879707	0.008437805297404122
72	9.700000000000006	0.0012755520906932993	0.00040906319152034243	0.007281570148834016	0.003052122730784479	-0.0013914380688881955	-0.0014500048875795146	-0.000985825990096889	-0.00207791672731239	5.700856522405928e-05	0.00011756368258653005	-0.0002830432038696262	-0.0001643267437054785	-0.0013206003251802212	-0.000826464026432161	-0.004994105395846771	-0.0016380411585180665	-0.0001254641371748466	0.0005388119205744779	-0.005360674294708767	-0.003925099885202954	0.00027169072108601533	0.00014035178500892975	0.0011865659321232958	-0.0011684878897378903	0.0004243760500710625	-0.0004267783248967927	0.007944015905670287	0.006432259759602932	0.004416078636928722	0.004437339078266822	0.004184441385367776	0.007914560238594381	0.0017279273746140245	0.0024314326130880914	-0.00743426668595637	-0.012076374781615606	-8.59319279800097e-06	-6.3409008097981e-05	0.0002557080531939704	-0.0018097656155506847	0.0007182089205963749	-2.777002080878166e-05	0.007115249765705434	0.0025565809726573185	-0.0024287570431327232	-0.00336690344453372	0.005560191676947879	0.012899625398588022
73	9.800000000000006	0.00032697715116269954	9.427656298410803e-05	0.0019398614437262651	0.0004483211475712068	-0.0008090934394592297	-0.0008028552042566028	-0.0008548790754911995	-0.0003256486819301907	-9.135803247017904e-06	9.71267884977145e-05	-0.0006807610551547993	-0.002188849845303986	-0.000512773675292566	-9.499487190556266e-05	-0.0035961935080381924	-0.0016971442450868235	-9.71894019746733e-05	0.0003011741109504307	-0.0032163539517947592	-0.004141824316537979	-0.00019907850084377454	-0.00026845550633314286	0.0002672431167767275	-0.0013480146167116347	0.00033411290265328297	-3.605935405948113e-05	0.003608680328486269	0.0033091807724445754	0.0022809341097955738	0.0021932656742109646	0.0029102585853288954	0.0049214587719419445	0.0008118147384768015	0.0010939455374183726	-0.0028681955509368695	-0.004310370484827741	0.00022702888797576648	0.00030226276740430436	-0.0004984442125791633	-0.002515884561273718	0.0007554419722750616	0.00037058379175780587	0.004079746684486629	0.0016724959898590797	-0.0023428998274217516	-0.0027535208312896575	0.0011573706930698702	0.006599976758453696
74	9.900000000000006	0.0	0.0	0.0	0.0	0.0	0.0	0.0	0.0	0.0	0.0	0.0	0.0	0.0	0.0	0.0	0.0	0.0	0.0	0.0	0.0	0.0	0.0	0.0	0.0	0.0	0.0	0.0	0.0	0.0	0.0	0.0	0.0	0.0	0.0	0.0	0.0	0.0	0.0	0.0	0.0	0.0	0.0	0.0	0.0	0.0	0.0	0.0	0.0
[truncated: 32 more columns]
