# Supplementary material for: Design of buried charged networks in artificial proteins
Source: Nat Commun. 2021 Mar 25;12:1895. doi: 10.1038/s41467-021-21909-7 (PMC7994573; doi:10.1038/s41467-021-21909-7)
Supplement: Supplementary file 4 — Source Data [file 41467_2021_21909_MOESM4_ESM.zip › source_data_final_revised/SI5/SI5a.txt]

	threshold_distance_r_Å	His_lys_glu	His_lys_asp	His_arg_glu	His_arg_lys	Ser_lys_glu	Ser_lys_asp	Ser_arg_glu	Ser_arg_lys	Thr_lys_glu	Thr_lys_asp	Thr_arg_glu	Thr_arg_lys	Asn_lys_glu	Asn_lys_asp	Asn_arg_glu	Asn_arg_lys	Gln_lys_glu	Gln_lys_asp	Gln_arg_glu	Gln_arg_lys	Tyr_lys_glu	Tyr_lys_asp	Tyr_arg_glu	Tyr_arg_lys	Glu_lys_glu	Glu_lys_asp	Glu_arg_glu	Glu_arg_lys	Arg_lys_glu	Arg_lys_asp	Arg_arg_glu	Arg_arg_lys	Lys_lys_glu	Lys_lys_asp	Lys_arg_glu	Lys_arg_lys	Asp_lys_glu	Asp_lys_asp	Asp_arg_glu	Asp_arg_lys	Pro_lys_glu	Pro_lys_asp	Pro_arg_glu	Pro_arg_lys	Cys_lys_glu	Cys_lys_asp	Cys_arg_glu	Cys_arg_lys
0	2.5	-0.07772326187633793	-0.3060277020802272	-0.07940252419953509	-0.09067966789657966	0.8624030694452691	1.1138826151152101	0.8377707338391616	0.9219243708041547	0.7352646958435884	0.3917206217753857	0.22651251851647491	0.6487023788669208	0.2174459145396388	-0.1201874225973355	-0.16067301033178738	0.3614565356331756	-0.2999197312698918	0.11648809268583493	0.23472014799512997	0.073838367635924	2.4556084381284644	2.641764245745022	1.7273266439267325	1.8385906850128868	0.4029666986302991	0.11530229328997188	1.0784419607764013	0.7265920628781983	1.72456007677714	1.6802171334967189	1.1619416512647707	0.8227849282275375	0.14011915465404634	0.08492814685331451	-0.04113846632759954	0.2872243514220001	0.3843941106202773	1.0575185219742669	1.4093608843593897	1.1637977257229384	-0.7358234196002655	-0.6812509354118054	-0.7777814976262948	-0.6370948651711117	-0.9088175775036667	-0.7642607684201657	-0.6606295456766003	-0.8373831103513386
1	2.6	0.19427311854484874	-0.09074506229263068	-0.03384516068968846	0.08357478031115284	0.7580973675303835	1.2533277335556812	0.9048752984595139	0.9447847390401718	0.9481538791946678	0.6577533784969394	0.36982825772526384	0.738529760956306	0.32894461047252266	-0.13217406725818326	-0.08560885584656597	0.19193394565409205	-0.0976795037074576	-0.11043349223385435	0.06508999225335366	-0.0007853116087004341	2.340171243382845	2.9399082129263796	1.898654681195834	1.6793479977206744	0.1916715349308744	0.11405204500616195	1.0365102437758291	0.6905146158208335	1.4946041249201754	1.1011238342360312	0.9245157475909409	0.6666425411967449	0.19884449890291522	0.02632841391812546	-0.07283571056733351	0.17331856240768384	0.41799716760404726	0.9783243199914538	1.2288056784994028	1.2345468827375465	-0.8095196746359792	-0.7516790224182546	-0.7782550483467989	-0.6590474787494263	-0.774586388133049	-0.7245215612668403	-0.6331636056704406	-0.8411644153105895
2	2.7	0.44834420239524797	-0.017689459500135674	0.020003592683250027	0.1926878392032514	0.6519671956638573	1.2477830731892325	0.7556066398750847	0.7887101957415439	0.7994628622671838	0.8299263209484409	0.3265750846811388	0.6239785467297532	0.6065039037559068	0.130681468084759	0.045295921822896545	0.18481327598742636	1.195207152049349e-05	-0.1347655358022004	0.0022346673764315206	0.1484554689039843	1.7126610823052295	2.0373020461494833	1.6942525693488668	1.0913468803235564	0.1664980428792584	0.162258993789814	0.9070051393500413	0.6081679988144504	1.1724014406898768	0.9158428627875383	0.8086426362196113	0.6344924796577782	0.2212707355405088	0.018397666969514503	0.0325871754224889	0.25606460326554825	0.7044671917714138	0.9253840410914855	1.0680511239577117	1.13704127364228	-0.8062043723405665	-0.8033938221681654	-0.727430010492512	-0.7024006486045091	-0.576696518583723	-0.6555013938506644	-0.5267829921419414	-0.718292953871195
3	2.8000000000000003	0.3741749408413728	0.1051257794921876	0.1400810456927073	0.10395072968248109	0.35258279825618444	0.9151105391511343	0.44482881971943833	0.5826131443675031	0.5825680102401267	0.7963857063373367	0.22466863732233722	0.3907770563420512	0.7003410581003244	0.34890395062599366	0.21723707901768163	0.2362473868256021	0.03350646727480244	-0.014620755410889696	0.02088331596318671	0.38270641106075876	0.9241302390672299	1.0652405463897798	1.010268357735522	0.6248108575004307	0.18047226354692025	0.31255658656862373	0.8146338494398406	0.598265309567628	1.0569146997899117	0.7968525723824988	0.731546990840422	0.6222735270507651	0.27148574071048626	0.06485239320998848	0.06256378024509957	0.1783774803628242	0.9218565007064958	0.8978490251708091	0.9514652168949076	1.0991660495663784	-0.8003577956127093	-0.7798377258106803	-0.6868390355026264	-0.6782049384380222	-0.4633396087021977	-0.49849350286087635	-0.4287288717626826	-0.5585123352760759
4	2.9000000000000004	0.29305310754690694	0.09869621562041297	0.17468829582468448	0.11548465766235294	0.24301568024693898	0.5738425187697811	0.27724065968319467	0.33600031834308663	0.38422842780738065	0.5166418938966924	0.15281093937781143	0.17677298784536744	0.6604388056952102	0.40659094802424733	0.2789192877527422	0.282809172267273	0.0648432630676754	0.03703695693652409	0.011780691052853953	0.5050584633658013	0.44429211008525127	0.5054345984477198	0.56732246959707	0.3933133748365383	0.1507386389431511	0.3363664562831059	0.6927205774473091	0.5129469514782476	0.8772361226968945	0.6686816457177049	0.6613962186573166	0.6332289878877142	0.32216650401847446	0.20068497668422802	0.10790981343549677	0.14846100674801965	0.8739840245254207	0.8944938204003312	0.7563410900796144	0.9128226140003721	-0.7520865849523595	-0.7530901304720558	-0.6362361809911249	-0.6551981876752896	-0.3789421302888353	-0.28017162976608767	-0.32568154805385874	-0.38666725256926937
5	3.0000000000000004	0.21889427023313202	0.031905084595549305	0.2263834764801298	0.1336577341879015	0.16769255500404046	0.4158648887904697	0.20751401959197668	0.22197496319495813	0.28148599222937265	0.3531249417243514	0.11140366582673211	0.09690389291379531	0.6202798726123087	0.37194346524972155	0.29182909394676515	0.30508084921994527	0.11700225541007137	0.07632569676539935	0.06303560919730256	0.48376970040994194	0.2366595770052098	0.27298919709393377	0.37623040640149363	0.24026287398301105	0.15035611859403053	0.3805125880694651	0.5807374928209645	0.44619429905948516	0.7016921092468178	0.596890639422847	0.5678036522252088	0.5718896992111235	0.3044858260450751	0.21777528079238673	0.13483814482928058	0.15116623049713618	0.7398440446911192	0.8650246020906027	0.5725165487571173	0.766092930272029	-0.6917298155441118	-0.7310899026772123	-0.5674917418513168	-0.6008963548900834	-0.30192865088773446	-0.2624829184044074	-0.2945187970055839	-0.30715759736435533
6	3.1000000000000005	0.15818789309447445	0.02878417299119529	0.23872982015653443	0.17099977297752522	0.14961947507941575	0.36414872310640267	0.1519128334748654	0.17794954987724898	0.21703779389840827	0.27166399102951755	0.09676995191081672	0.04394212170116907	0.5636455361814667	0.34478885813381654	0.2789250076933345	0.31335846732522166	0.17833862447421778	0.09100621036134426	0.10843462511646385	0.4084725298980012	0.20056556447131269	0.17045212328059223	0.27638449766824746	0.1589607182226731	0.16291923996316138	0.3468012604791142	0.47685876901657154	0.3951512708554663	0.5769789764291202	0.4892281957337774	0.4843101790875741	0.47074296846513675	0.2857139164694795	0.19003499980193195	0.11808872720069719	0.16018954656860052	0.6050195957938953	0.7984544938703979	0.4741198111007008	0.6061528897568096	-0.6241262559304475	-0.6255659190303227	-0.5057317379952209	-0.5508419959918895	-0.33403211001031086	-0.21655021067533264	-0.2494552187770005	-0.24581879666652562
7	3.2000000000000006	0.13344272668025892	0.04425831719797313	0.26134579702000726	0.18393381618956828	0.12559639376917797	0.3164779658900776	0.10461059795986527	0.13737015748539538	0.17976161270051083	0.21034400082645677	0.06646151208984996	0.0017051093227522518	0.47317233162617023	0.2802084517896215	0.25790163002554345	0.2709088688552921	0.19219845580192607	0.08206535177719565	0.1370994603352278	0.3458885001739904	0.16204447544761535	0.1272898623672707	0.22280692307002692	0.1270528577508372	0.14616292294279742	0.2697621636636165	0.39787658118851366	0.3165975729067736	0.4405003736908304	0.3741720988964108	0.3996855524915037	0.3963492423710224	0.22284115063276388	0.18135184993173348	0.09563339478004385	0.13507395130941857	0.4433047159801049	0.6651102235986805	0.32701002743943874	0.45241281839658964	-0.530458409940311	-0.48583074233363666	-0.45697469895721454	-0.48348145795327635	-0.2440324975546332	-0.1543897756123801	-0.15671175632286072	-0.19878397489485378
8	3.3000000000000007	0.08954965757584632	0.023472519113213464	0.228387309686078	0.1737048058636108	0.05522398528508243	0.2588648494466881	0.034209544666713665	0.08060188441164029	0.1344318342106452	0.1251935041784762	0.04000552850102057	-0.04079580628596968	0.3039376915132632	0.2037152688708197	0.18521494485271783	0.18244776275158459	0.1634730970660223	0.07800292189061286	0.15186720418294564	0.301133476361912	0.12419750390722295	0.1483236907849783	0.17558172156465757	0.12736830550044798	0.09659265025777963	0.22940740975116958	0.3137704227916147	0.25660008382356403	0.33280144544962154	0.29311351164526545	0.32485098834731185	0.3200785145391589	0.17435869157998862	0.14452000529587727	0.09341462692630542	0.10849039287795703	0.32506146229005384	0.5043129436190952	0.19985843331149122	0.27749102566718253	-0.4858088733358711	-0.4033593897369403	-0.42304306913428136	-0.39970460130218255	-0.167972092548328	-0.11514841853104751	-0.08986615520461416	-0.16471520742017287
9	3.400000000000001	0.0620926095769867	-0.016965127373140154	0.20769976301414084	0.1304079230230466	0.027858601722810405	0.20344735464833352	-0.009050802704403282	0.04239583434195482	0.08721720487862239	0.07012984887380447	0.009530556019467396	-0.07952481883531737	0.19807351640828585	0.1286485394523691	0.14785150654526968	0.1128149948483419	0.1398779493801141	0.07694997240229817	0.13241093140260318	0.2536337756468545	0.11492797305980162	0.14690376376417325	0.15056975964686226	0.16259950967496128	0.0760861646660902	0.2122980189252115	0.24137956513454184	0.2233610765721863	0.27700169326531277	0.25542072225745494	0.28478367374638225	0.27384286479892084	0.15351863549510725	0.11321670382790328	0.10679742561473371	0.07789844482705455	0.2221221149393453	0.3880257724244536	0.11382129951694786	0.1504734487540338	-0.4551738885864386	-0.35314568462456875	-0.3738040205266746	-0.31477381877352084	-0.08873542739427365	-0.09577455779574107	-0.06655215987729102	-0.15730885504370418
10	3.500000000000001	0.042789596657093476	-0.04398584555922258	0.20095646950502855	0.09274241541569883	0.006896367898628908	0.16953856270543466	-0.027024962768518623	0.00878630118030399	0.06759572654672752	0.038664238047262156	-0.01720817427096566	-0.09129387308953374	0.14534339489004067	0.10641870858795177	0.13362976331327947	0.0793538115436132	0.1277497245378687	0.08857358749939492	0.10432223157849285	0.21305527240194055	0.1475422338989969	0.154215260697246	0.14376952250844433	0.18845012569120323	0.05911322773126115	0.18010112524917554	0.1917197716202823	0.17899083642610414	0.2622243603821286	0.24497381618321423	0.26581424375376383	0.25020944818225743	0.1478626101809022	0.09070517521276589	0.11149389967532652	0.06109063365376466	0.14170521852726825	0.3278320523692164	0.05164353372945385	0.06969701764813152	-0.4121765402342953	-0.2928583698754682	-0.3205457561628374	-0.24956669343924853	-0.07694117601350703	-0.0813162553038097	-0.06945178270996422	-0.1557081185496162
11	3.600000000000001	0.04513392707094055	-0.05710636679472514	0.17825946300285112	0.06289387277907754	-0.015107625198938823	0.13915195595649021	-0.03779951900839229	-0.002921127327418338	0.050058784878228124	0.0172782250201704	-0.03602719610107796	-0.0911047702541119	0.11642455973018984	0.08482433350120533	0.11240391175960096	0.043815938975213076	0.12327644848687647	0.09287890028478252	0.09211475997632523	0.1868319273659076	0.18359536115538422	0.1507888800927044	0.15536551372918295	0.20840693548986589	0.03639309561117887	0.15728291076473688	0.1488423696003287	0.14255898858339267	0.2515452706584087	0.21916588059145914	0.257700535046435	0.23162914309846783	0.1519919184608849	0.06941781582416717	0.11178354887921227	0.046433466453709826	0.09853090869677339	0.2870499811728291	0.006451183606145827	0.022105618907275693	-0.37049005019199666	-0.246381861324386	-0.2651587617123602	-0.18658257352378482	-0.0666461869074555	-0.08261064402425711	-0.07149960122357968	-0.15763805251747498
12	3.700000000000001	0.0329883888331588	-0.05276482123803505	0.150882882004572	0.04351144279879304	-0.025034518984026755	0.10983914957852425	-0.051973739571492206	-0.018166451164960407	0.04370573245236331	0.010850825658911933	-0.0456808860941148	-0.09622921522690875	0.09789144161440322	0.058068064941530384	0.09059207696890215	0.014591380592819725	0.1094538392081501	0.09678282328021659	0.07000429125814	0.16676846316565164	0.2190057187275316	0.1551031728108596	0.16214736763235238	0.21318671495804886	0.01535399362687695	0.12190201775826126	0.11463845006062479	0.11690326212910462	0.24023180059251725	0.20410980399528933	0.2563972572316333	0.20929204626531273	0.13463283229368406	0.05322331518915213	0.10555112440204883	0.037474441196855945	0.07040521982791126	0.26435873248481423	-0.03129046261478263	-0.006838406813506115	-0.33360882132752345	-0.22323275558412614	-0.20842079820980497	-0.14203865875100097	-0.05603060576011831	-0.0798989217098679	-0.08959194921047398	-0.15800838076151735
13	3.800000000000001	0.01711999249222118	-0.05699799658921789	0.1314676394028429	0.03267519309912914	-0.040842929840618325	0.08875399830220387	-0.05856786768534439	-0.035687888883220165	0.044585389062984815	-0.0008772854271241748	-0.0471399239005057	-0.1009947478960308	0.0911039279206245	0.03599975304934944	0.07155857565110813	0.00016524856320776493	0.09862346430949032	0.09241661586398231	0.049327536428427576	0.14270417801762414	0.22920228040297985	0.15748352377580144	0.15582480121549946	0.2189926691660835	-0.002353104983670029	0.09752402262867732	0.08830200340129668	0.09480659430262484	0.22603552442160058	0.19756732500271723	0.25258317270876507	0.19036045798342505	0.12833364659093638	0.03888016570130204	0.09628571553316578	0.024830857222534197	0.048209411395520485	0.23042641923868623	-0.06028467818559602	-0.03137036899984558	-0.30627789409143735	-0.19322626452477454	-0.16414119081441303	-0.11820173731903594	-0.03453081025230609	-0.059443042855461425	-0.09676438642847673	-0.14988950071913332
14	3.9000000000000012	0.0081685022538307	-0.061796992942135476	0.11282262320041081	0.027795275649740825	-0.041766281934601635	0.0717377633130285	-0.06703415964043602	-0.0419590515485313	0.04795889127110531	0.002199816338418481	-0.0456304804517953	-0.09982591894423509	0.07762200195018987	0.03423493632011332	0.05614401136172753	-0.008353239473906982	0.08376490752065857	0.08155144810661019	0.03501369761696638	0.1258992884555128	0.23566611754578148	0.15023502937114763	0.14746119835255023	0.21163268528327217	-0.016424298957315453	0.0868177911553587	0.06564438754843738	0.07865970863560845	0.21366610664415897	0.1884413157097744	0.24800602866099708	0.16861252812423055	0.11947705701231581	0.03271334350209987	0.08981109278286836	0.02073034893981407	0.039026835147542904	0.2031913304891142	-0.08081799047032767	-0.04623995768530065	-0.2854178236980697	-0.17364476785789906	-0.13333818474779124	-0.10277348531277708	-0.025313967027119966	-0.036606312904535976	-0.0986283408082933	-0.14060453636756653
15	4.000000000000002	-0.007585885553156979	-0.05097066328947375	0.1068630232658998	0.016856725136349837	-0.043446239596818925	0.06321466569182954	-0.07009348335970522	-0.04958392376942822	0.048429760438518654	-0.000831960753748695	-0.04366417651470744	-0.10094316734604858	0.06336500814258517	0.0319055730411375	0.04277500479621121	-0.011201206423268384	0.07151284755654763	0.08600399796184632	0.029412305460805088	0.1095991988814593	0.22947616114329894	0.14488503184038248	0.1421042508399708	0.20902232551315914	-0.03116585003327066	0.07213939362839561	0.04638510622119463	0.06161610931370953	0.19923672331796016	0.1798471646620996	0.2369468666657022	0.15540487409378878	0.11463286141864204	0.027910864338183572	0.08245627263325339	0.01754753009344845	0.0289817788932476	0.18516568647338771	-0.09632264708025429	-0.05101442603410311	-0.2666494372379321	-0.16681182730275634	-0.1156920655409841	-0.08848387654018863	-0.013851689613549323	-0.030606050716412314	-0.10582545593251136	-0.12997213278698116
16	4.100000000000001	-0.019893677063248738	-0.033199205325461945	0.10219061056202894	0.009663044645837449	-0.04383552680409386	0.04861152793162793	-0.07226800095299535	-0.0516025125243329	0.0534337423317548	0.0029132551900548087	-0.039872056805640654	-0.10213811112879245	0.056620673248432896	0.03410611339418845	0.03402769965804464	-0.014143115857468413	0.06338681744069086	0.07986739731051373	0.02103996606862557	0.09849714532133191	0.22702510655279662	0.13805119458826476	0.1408311609326709	0.2066109860136034	-0.04316869388828726	0.058147409975084274	0.033531096094839175	0.05007265739360389	0.1869048385058607	0.17031838859090143	0.22588032420472404	0.14675409786966842	0.11172176767993802	0.023524788829546672	0.08055445438113029	0.016727065643248107	0.02598904602078833	0.18076182528284246	-0.10337836806561707	-0.05277520987193518	-0.2526615206576692	-0.1527678331276644	-0.10177304998431302	-0.0785444805666099	-0.01704641152462627	-0.017338756455549054	-0.1060295395932761	-0.11861738471718819
17	4.200000000000001	-0.021959658930568393	-0.025321653731643523	0.09648553404029836	0.0019826761306378504	-0.04091586054899976	0.04056126543398331	-0.0735133646187337	-0.0519055564927664	0.06006467763573298	0.0060820389708260425	-0.03235009969311786	-0.10030486887584156	0.05933832283367968	0.03319308044993452	0.032403299190602475	-0.007838821068718471	0.056317788179097494	0.07403991886595529	0.018779615823037554	0.09009844848205995	0.22433048293970015	0.13854597828568438	0.13948750721150271	0.20506159728797302	-0.04770308429011949	0.0464530079910328	0.02326607633003519	0.04080787192772428	0.17807763435521973	0.16474469951514337	0.21690969699621432	0.14133696193539058	0.11106004427030824	0.02810785505725688	0.07983785501787488	0.01602484194278664	0.028211408320069964	0.17482848621770875	-0.10821351224859477	-0.05705625632609812	-0.24175712096262403	-0.14679004284709862	-0.09535599593358024	-0.07558349423416832	-0.0031276535055879684	-0.019890809111675622	-0.10686221342236535	-0.11818839295341699
18	4.300000000000002	-0.03274661586009264	-0.03298543049483904	0.09349135463721114	-0.001965140007099908	-0.03619360781688308	0.032168775611705724	-0.06959312429662057	-0.049548629165435565	0.06988702452780693	0.008143004066385462	-0.027251249883263218	-0.0949556179359401	0.06240049865904207	0.037914808635614916	0.039944705177757056	-0.0005346300962774109	0.0512485365767783	0.06774153053678855	0.015749962024435682	0.08580054239546064	0.21860228111305147	0.140689989309025	0.14076441547570417	0.19868257297462288	-0.047340970953879125	0.04599485202502174	0.020579083165454204	0.032745267650951204	0.17413482555961912	0.158593325913849	0.212208939941964	0.13623886515486272	0.10945633587829007	0.029924390570127413	0.07842213703297585	0.012830062629761718	0.03678271108841247	0.17181492340461268	-0.1119808203905962	-0.0617773780794828	-0.23108463689387382	-0.14385755378778364	-0.09035212387032776	-0.07502864651333252	-0.006514553155005376	-0.026662084834156552	-0.1094500747503987	-0.0947441724803526
19	4.400000000000002	-0.037506407063345626	-0.040433058964366775	0.09131502886471221	-0.002942713019158605	-0.03281818625615274	0.02348425863022574	-0.06698272426880847	-0.04276990824062288	0.07862281437848995	0.009800525456625797	-0.024983292729439888	-0.09009555849000384	0.06742812709980672	0.039395751146608315	0.04491588301264571	0.00369822942805631	0.05935833328953066	0.06432629480563534	0.01304592161200313	0.07788761279734624	0.21484136548167831	0.14091990248797215	0.138866856817617	0.19151891489948758	-0.04655096492742683	0.037561597558047	0.02220141948346943	0.02467530791453232	0.16983410988469694	0.15454302957067934	0.20806473949738735	0.12833323691078702	0.10723940791650155	0.024885252030569127	0.07506081843835366	0.012883470177025291	0.041013890228617456	0.16661728596081127	-0.11063969222092995	-0.059703437508813795	-0.2261746615197664	-0.14054570126721722	-0.08538030166306376	-0.07354407559654841	-0.013147227843132825	-0.027046920041736366	-0.11059138594383044	-0.07876354471626701
20	4.500000000000002	-0.04437029435037365	-0.04265370923915657	0.08123690644195891	-0.0013813999472244154	-0.024627838523005097	0.018090865910620257	-0.06251609658337853	-0.036748823288518584	0.08386481756157305	0.012218347602482416	-0.024936018598237353	-0.08781708811539513	0.06324790256511759	0.042296951974306385	0.053478133714663034	0.008169793491481947	0.05627061982291792	0.0615159579319664	0.012991778998449055	0.07410551570495039	0.21151188735382243	0.13585003193764478	0.13502439711585934	0.18229039420793325	-0.044502424163732845	0.03626892113898883	0.025105507639655578	0.020180261537195765	0.16501359387244796	0.1534713276011972	0.20535068476437313	0.12248943073610197	0.10845054077852412	0.023548087175856658	0.07138358753780105	0.012992122069474199	0.04968718996245136	0.16411150129585073	-0.10709846568798731	-0.059300712855609006	-0.21986469433058498	-0.13117145477976078	-0.08431818473553421	-0.06845634110359833	-0.016402860052719626	-0.028628301971432846	-0.11316090150998781	-0.07605112355973509
21	4.600000000000001	-0.049669296012535336	-0.04645014064473685	0.07272400570790238	-0.0017525552556479917	-0.022809936593216618	0.015556215595971867	-0.059070782898679175	-0.027782759698513182	0.09021611025968634	0.021551211155353522	-0.025174190882092162	-0.08398707347342338	0.06366618592215922	0.05089909002424853	0.06072613789198322	0.022619220450309285	0.057315436029408806	0.0559648366048946	0.010686548839481835	0.07175773749179726	0.21105823536630863	0.1393833436915337	0.13059686626482292	0.17392032811836455	-0.044023887236972925	0.03133757715718488	0.02705854956961873	0.01705244228560554	0.161428590912281	0.1492131497516771	0.20230946219776857	0.12018722074755539	0.1079602185813	0.027652619915999432	0.06827036489245297	0.009291174271397917	0.05557701860437847	0.16767718963836464	-0.10148458318148157	-0.057762875917204304	-0.2102717573160916	-0.12095327711168158	-0.083836918240906	-0.06578765045774371	-0.014761530112995747	-0.027245444408784292	-0.11349757629024393	-0.07202816974088533
22	4.700000000000002	-0.05645303102564292	-0.04855764298401588	0.06682331068323855	-0.004261726554896095	-0.01993432742136647	0.021733845562258436	-0.05382474826671069	-0.017267633367482493	0.0982234946174243	0.0244851635789205	-0.020415301054218182	-0.0832237926423044	0.06006013438087421	0.05752647500447372	0.06144704302251447	0.028936522597937442	0.05608206048479225	0.05074674126986012	0.008265837444698887	0.0696393933821946	0.20505290810763177	0.14076898544503647	0.12920519388491214	0.17002837553258954	-0.03806805133875013	0.03633225755551717	0.03025034253620773	0.015245363253009181	0.1652429507977633	0.14023004594099997	0.2008742314711316	0.12263685670041546	0.1074443650439747	0.020696389400569837	0.06708061087051376	0.003929063727042159	0.06485552492236923	0.16901539991080616	-0.09170931907066604	-0.05578189455978977	-0.20801402466285157	-0.10517086744655268	-0.08348497919788145	-0.06433981241097486	-0.0166719078436125	-0.02873455030149208	-0.11296994727026921	-0.07371191156249579
23	4.8000000000000025	-0.06391607808587074	-0.04238686991039664	0.05877891127431467	-0.00043513225772850994	-0.01507260565143742	0.036055870194730666	-0.03995736911474079	0.0010154115887894832	0.09880339899448498	0.031574084690346504	-0.016849766776301234	-0.08131813680139865	0.05605856171981749	0.05883266093713879	0.05943545177579557	0.03384142144573099	0.055911882425727866	0.048733207869192885	0.012704676907262513	0.06971867866548465	0.19462794272986872	0.13601615681832246	0.12837229740445522	0.1698945249068764	-0.02874221515312414	0.04183139027242033	0.030662924973197114	0.009802035604081993	0.16535932392689157	0.13356932718445802	0.19816787120206114	0.12527243167612911	0.10479304839537629	0.012338662005059176	0.0631766822484916	-0.0016472498253049528	0.06668329942453655	0.1712045542735059	-0.08382472580112843	-0.05024495241822069	-0.20328278901752317	-0.10643404289389835	-0.08589258847186398	-0.06420260853652215	-0.029144694414200756	-0.03876404482116513	-0.11014259434573137	-0.07768179869518277
24	4.900000000000002	-0.07383903418117888	-0.04528890174349942	0.05288666176590029	0.0028516342387745475	-0.004702547715249805	0.03597135858682976	-0.034625883747844255	0.009702000778432529	0.0939798360131221	0.03646068867869978	-0.014681465615978162	-0.07637978222368558	0.056119332390901056	0.057985787730052696	0.06157912069450022	0.03264214444577096	0.05660134361119229	0.04552111831253902	0.015532252207513864	0.06691719440922816	0.1886243464906887	0.13470032782172958	0.1236508133157983	0.16743747673503906	-0.025742828828621445	0.0368290836971219	0.031139333548241277	0.008329368581887042	0.16464171580757947	0.13240274587042244	0.19690185565744245	0.1256206386769556	0.10051048239016214	0.010480447052352293	0.05854781332772996	-0.009391294281164697	0.06735180041058486	0.1699687164605017	-0.07719593721249818	-0.04019188232458859	-0.2011259587714479	-0.09697863002491625	-0.08991679029595245	-0.0657788846277777	-0.03085566522837413	-0.04573421896053953	-0.10859828688682815	-0.07881445253147923
25	5.000000000000002	-0.07930306786538321	-0.04996833425229019	0.04687377453681396	0.004359430906364148	-0.001028846340978662	0.0345001845330537	-0.03142034032551666	0.014915271513511685	0.08851255672571301	0.04530803615800005	-0.013630500886760433	-0.07426394561803851	0.04947733724877601	0.05503319918465466	0.06414496191609165	0.02912591480920046	0.06088537423475482	0.048901862679744834	0.01627227220431715	0.0652616482012458	0.18393977554886742	0.12634964532007475	0.12075284607002668	0.16276986667153115	-0.02355289013860762	0.02936369888478918	0.0317561179635677	0.008200312835179968	0.16265723328048654	0.13399337560066327	0.19122866996834342	0.12221323401961826	0.09246710005643233	0.003764212818621493	0.05780132984168951	-0.011304395872871909	0.05710630354650714	0.1645882918871131	-0.07269565404406886	-0.033630456556359545	-0.1960956830732946	-0.10563920142496142	-0.09743731967101199	-0.0728244946954314	-0.026495759681490205	-0.05484427271932191	-0.0987711632057684	-0.0744010642131332
26	5.100000000000002	-0.08264858141624587	-0.047455498474435975	0.03932047766894531	0.002980125165553682	-0.002408983280735133	0.031411882888928266	-0.02944660142223976	0.01665347605182088	0.0834035147562866	0.05372663743164252	-0.016537975525696247	-0.07342007537245987	0.047951679610279685	0.0580276862159006	0.06302837886759693	0.03142135064559137	0.06319783156918213	0.05444426869911956	0.01688287451949444	0.06744588024458276	0.18050616436029476	0.11929232337673712	0.11610956734071487	0.15402061728970362	-0.023527511645825117	0.027646351739395003	0.03791463407023432	0.011175591383345562	0.15887319526721178	0.12414877340712316	0.1852141047845599	0.11520895376264129	0.08833037957399847	0.004129277590279479	0.05519931859251992	-0.009531928767673503	0.050359406358474246	0.164043715947491	-0.06891945969232405	-0.033396906717271024	-0.19699107797556636	-0.11124808933435015	-0.1051416826600573	-0.07694741932880467	-0.01259583438399925	-0.05372778303241543	-0.08106832418985455	-0.07146081632025414
27	5.200000000000003	-0.08158687954445287	-0.03932677984151001	0.0317634150921684	0.005043878329132889	-0.004433171216551068	0.026341861642890763	-0.023123164970165644	0.013339235139534944	0.0791209642145021	0.05488985403531954	-0.019939970930979545	-0.0700057110022726	0.05455419599619571	0.05570325183268965	0.06241842134229958	0.03239113495830659	0.07235183166599612	0.05231111449313386	0.01655717189624628	0.07167299462894894	0.17745437645237017	0.11138704113747999	0.11528047947554931	0.14939194070043205	-0.024508187061390574	0.03357240820167884	0.040077184189598825	0.013879719059959994	0.15409900355308004	0.11869760051372102	0.18004928919959196	0.10649332142435775	0.08686416662538798	0.00926383940653186	0.05433081903131742	-0.010927382090806792	0.048975009676350156	0.16428180413068505	-0.06297329532956408	-0.031814765532975464	-0.20015828035912875	-0.11524050724907697	-0.10961102747246454	-0.08028746094121741	0.022488374217582763	-0.04619826575218977	-0.07417446557108165	-0.06346069548753208
28	5.3000000000000025	-0.0760891781451728	-0.03553438087243099	0.026173151896285773	0.01233694751617298	-0.006354518187653202	0.023566010771397083	-0.020134002920361715	0.009832359280837588	0.0803275022854042	0.052310426451281256	-0.023013792927567	-0.0673945183954765	0.06211711722185198	0.057249371585806896	0.06222623856965259	0.035762882357026404	0.07686196563631031	0.05040234946048239	0.021139694807028375	0.07412306696767224	0.17046890426528205	0.10679505194313599	0.11397691879716976	0.1440592083563661	-0.023675519468626227	0.041597248098860895	0.04074437374628492	0.020803640191981332	0.1488787470778432	0.11638806067038354	0.17472351564286126	0.0997806504454497	0.09001470459528482	0.013285575407238959	0.05691202851747068	-0.008079185774601538	0.0482022125068593	0.16863843987022764	-0.056781761841961154	-0.03097113040722732	-0.19953232912981866	-0.1129511980041703	-0.10852660788674229	-0.07857804907419041	0.030809650683264245	-0.043995425317176595	-0.07002623401943742	-0.05029611535453993
29	5.400000000000002	-0.0738214507790067	-0.028191493528207823	0.01875390814572353	0.013897886776035762	-0.005513823817130059	0.025988867169483232	-0.018588966743519952	0.008274852104251718	0.07936987055777833	0.05342997985155695	-0.023381265355873926	-0.06581263447792562	0.06108828743098971	0.059049028068851594	0.06084164298903327	0.03912007422930919	0.08597693299414244	0.05124106175955623	0.023964012655155464	0.07524286219738374	0.16743911750142382	0.10473670069858754	0.11167161516903334	0.1407049692211113	-0.021753231237725323	0.03929952575300688	0.040420592651590814	0.025572725337207558	0.1488695570208325	0.11204040448828834	0.17273687347682776	0.09607569981355302	0.09185527739914434	0.018266618347972274	0.061164417398950066	-0.009442600623530417	0.04932724157701318	0.173854313037469	-0.04998019358957184	-0.020765536304255594	-0.19858377091676593	-0.10727545371690139	-0.10608598408802561	-0.07674536061708981	0.041760949025466676	-0.048100018476520456	-0.05993321339646707	-0.04111569266082904
30	5.500000000000003	-0.06807328220942255	-0.023132024912831617	0.01407060628152701	0.020978588034848755	-0.0038816196306568074	0.02962045295640925	-0.014308687226441075	0.008337294449333399	0.07582160094360413	0.051382861013359094	-0.023291751237597413	-0.06544220880593066	0.06505750585472359	0.058600430063339815	0.06126903070743972	0.040317854727228264	0.08393939909789272	0.05037889707629839	0.02716417601295462	0.0737500890536873	0.16547656444211434	0.1025871518674899	0.10862132561833948	0.13608711494954573	-0.01751330971849252	0.04072509718590234	0.039843779002690205	0.02787012275991163	0.1473077548004873	0.11024545379026018	0.17179360977103753	0.09295544018205848	0.09255363425090901	0.02450232460316437	0.06265172982088019	-0.007552497717023154	0.0535553593406366	0.1790326725117397	-0.04304092011560712	-0.014588033716420146	-0.19226698923405072	-0.09952866486575929	-0.1013091765628531	-0.07418284734817837	0.04794006300750331	-0.05038520345312081	-0.05768720479490419	-0.04543728094568289
31	5.600000000000003	-0.061483459349198744	-0.02132789664818735	0.012965175582806632	0.023065737692672617	-0.000967920413634249	0.032120169711979285	-0.01136691325448036	0.009303015645190982	0.07379572218693453	0.05237640509737962	-0.024521781805233456	-0.06645781070022361	0.06793587054021244	0.05429696076731694	0.06018840982699092	0.039896616440529	0.08331710421432992	0.04942602564157683	0.025621320466882702	0.07274898817375042	0.16658740001974315	0.10659186306211876	0.10348881906109608	0.13129330264665406	-0.014704448648747648	0.042279350525296966	0.03848917736638935	0.02643617468378512	0.14310758135046142	0.10488180190319096	0.16971950693325644	0.08954288107024078	0.09254288934909916	0.02480841270256673	0.0626688840752645	-0.006058465070739927	0.05136081951901161	0.1850847475207673	-0.03639893935312022	-0.005201835007176636	-0.17969101841683	-0.09427351680036034	-0.09192526564888981	-0.06878067020644818	0.049223748295236014	-0.05077253955490191	-0.055948850656045046	-0.04842191978048227
32	5.700000000000003	-0.05377268613606134	-0.008391835434135575	0.013125801142699345	0.02615440923448986	0.0016576823791047968	0.03563403260543341	-0.012069181369745108	0.007338131725892483	0.07441090323583222	0.051793059500836236	-0.026209825423570532	-0.0663761343881012	0.0637824881462512	0.05241267453620235	0.05817803967624524	0.03765024942757966	0.08047380424915795	0.046157483867871996	0.02412081004741151	0.07193516700491087	0.16738007444128766	0.10527669115866045	0.09985011330337468	0.12950585507362122	-0.012342717257920355	0.04387259106290897	0.039239856554117214	0.02646546441462605	0.1408117212282427	0.10185960039935393	0.16602392630743834	0.08767576360665563	0.09386230648039429	0.02479738374425433	0.06363055009786622	-0.0039598658478759985	0.04855205677681673	0.1892026680160237	-0.031146263804867402	0.002693052074496549	-0.1705560395709942	-0.08860633376430815	-0.08283747763832816	-0.06737246142794495	0.04861931304277611	-0.05062469170136641	-0.0552667171787935	-0.05356597065971813
33	5.8000000000000025	-0.045445695424799815	0.0030004722486189905	0.014589508861965639	0.02909613693952262	-0.001839640197766279	0.04027970936254177	-0.01386726240445224	0.00513897033764521	0.07471704075193353	0.05254194256910383	-0.028607432232972685	-0.06678298315133124	0.06155202729048015	0.05240301841712336	0.056974065731150825	0.03893963448431159	0.07840756315171626	0.04340083776087433	0.02302963493660659	0.07080968645908636	0.16432321305151	0.1078459875490434	0.0967151197399807	0.12627107613365807	-0.009390785902522847	0.04183693977343683	0.04006847267510416	0.0225426239210067	0.13689009059954738	0.09999613288868603	0.16196786435752508	0.08771982016849833	0.09780411256027421	0.022412462938754762	0.06459927882983307	-0.0039655017702735496	0.045836397388178796	0.18783707662973548	-0.030388138956428667	0.008584831648463132	-0.16026605434207286	-0.0890070681659969	-0.07608121956063718	-0.06392428105306203	0.05031211616110509	-0.05323404571581636	-0.0555485088719575	-0.054278465533384
34	5.900000000000003	-0.04015589051965818	0.005453663301182132	0.01589543108366298	0.030911347986020576	-0.005701630476456776	0.04555957324396265	-0.013515107329294396	0.0014524707779879353	0.07372983568906855	0.05026236808629414	-0.031183341933107123	-0.06415915705601516	0.05877886364233764	0.05217577410156826	0.05686433197179386	0.04185846915486291	0.0799659140003941	0.042322903367909115	0.02070375520428458	0.07177866193947602	0.1674337605575562	0.10805635683870252	0.0919382612248445	0.12156106637824293	-0.008595219045590907	0.03836948298018883	0.04303789324742091	0.019378968225152837	0.13484980991369433	0.09814259581865747	0.1591846335164735	0.08289441844261303	0.09925071060821944	0.023388794178125893	0.06604283084070217	0.00014884011623994553	0.04372862373062958	0.18525874507375195	-0.030160651882161438	0.013023582103458775	-0.1494904089885638	-0.08831700604510828	-0.07190694819061849	-0.05884028953055509	0.043195557581875876	-0.053852286891361234	-0.05052133402337411	-0.056519949735149844
35	6.0000000000000036	-0.035931379780808625	0.013347591910178869	0.01797319032767075	0.030682834592222097	-0.008111428280875854	0.047475548202594364	-0.011789467035521861	-0.0006659570513494195	0.07091042521089497	0.04968828435111794	-0.03231683524743989	-0.061205288328659124	0.05867502683707859	0.05130689078640849	0.05535650716946838	0.04294043893843402	0.07824024625631454	0.03865837797647509	0.01626228965695531	0.07288887286539603	0.17049089580006904	0.11108880463641069	0.08814546051472294	0.11656642725112354	-0.003293290082524436	0.033007160513341294	0.046842547106789256	0.017735083782929983	0.13464385449809724	0.09574674516732307	0.15793200640090665	0.07936319502358313	0.09834517406100551	0.02883950044124961	0.06765611856316056	0.005489549570732777	0.04290156525555	0.17568303610781122	-0.030177257403599445	0.013750331712234498	-0.14103342893365578	-0.08495074897349375	-0.06378229222749665	-0.05236281388271302	0.042162550360462125	-0.048359221965798116	-0.04888762452604334	-0.05330646198607303
36	6.100000000000003	-0.03331905281090597	0.01621972536255334	0.01844765503696455	0.026725131810512393	-0.007296551121472539	0.052376462063482565	-0.009275164428424354	-0.003195456718777412	0.06582808593485057	0.047010974242265524	-0.03552026515314288	-0.058984179377552626	0.054672669188447376	0.04753297272866086	0.053119079773812805	0.043626227789411054	0.07494821665705542	0.03497643589933275	0.013208525082492706	0.07671271117289158	0.17455841242130998	0.11286896581557526	0.08582931428731566	0.1150874147449732	-0.001605648381553637	0.02864599443738025	0.04819762168855224	0.013979888025825282	0.1313581674925448	0.09221049160545514	0.15730722906312655	0.0770990649649479	0.09676667929841565	0.03173582175724743	0.06771066716183705	0.00804314953476526	0.04019155627822335	0.16595996642194888	-0.02843222389130262	0.017644028449683713	-0.13268706507873462	-0.07569725328089116	-0.05879063849540156	-0.048924029596052576	0.04524465494290553	-0.0410896286201089	-0.04291290541918569	-0.05191903537232001
37	6.200000000000003	-0.03152817050991086	0.021161185284366058	0.020173335035893913	0.02119267754425569	-0.007445262941958797	0.05015937993478392	-0.008640421958055478	-0.0062389304770027465	0.06393423810675802	0.04431411037441979	-0.038212569621466796	-0.058122709063179734	0.04963947750119613	0.05125493922610125	0.05177298278250331	0.04789376898682729	0.0725335516574146	0.039387127322916715	0.00930720605445945	0.0778552616321957	0.1747021415198038	0.11249817114985583	0.0862454691963066	0.11683958456724519	-9.187230917584444e-06	0.02515966934744962	0.049763944900943935	0.012306035797971182	0.1288233432010848	0.0884289648024883	0.15541483095652486	0.07308471937978678	0.09484821757019213	0.03338231366413802	0.06822516903519227	0.004784390881749978	0.03929614239424328	0.1582589131735368	-0.026777815331009314	0.022924985596884495	-0.12461352680710769	-0.06596070141166044	-0.05357577553084936	-0.044533468931028275	0.05145274654786314	-0.03630993617519962	-0.03936945146772508	-0.04636698209861767
38	6.300000000000003	-0.026535736806656218	0.02392277228508033	0.020271642727537786	0.014451495316853524	-0.009135529198806891	0.04884594852776947	-0.007264381206920301	-0.005543920367768962	0.05834498121420162	0.03933710029414672	-0.040410467056572585	-0.058602612538378396	0.0512207932570834	0.05569491672287863	0.05263945741539766	0.05412481885408793	0.07079293831489597	0.036167896582156356	0.008211383996592714	0.07945085425567644	0.17199291713395048	0.11401635512700192	0.08438834836817555	0.11665786988621196	-0.0017799197089076735	0.024326833449582974	0.05141668651433351	0.012704715720963655	0.1269949983007539	0.08521361054590915	0.15360862032777112	0.07307736692884026	0.09307688833207539	0.034775952633815166	0.06535219550334181	0.004037518344856883	0.04313907190437938	0.15096076773810685	-0.025936746994126403	0.02774820898757091	-0.11424423413439744	-0.05816626303731265	-0.047682402716952454	-0.043858517187410406	0.06176174872555373	-0.03880371049656439	-0.037613810804268066	-0.04026301182980607
39	6.400000000000004	-0.017853316935575125	0.02664125772864967	0.019081711808133006	0.010847283597263724	-0.009615541585721199	0.04502946811126818	-0.004458798959372179	-0.0018542732073313362	0.05553375547287498	0.03911355671257177	-0.0408510962401375	-0.05657276899911978	0.04922475044196051	0.056686952264043855	0.05210261330711785	0.05497245458847133	0.06612090425838413	0.03494870742947542	0.007850830121868047	0.08577479387146725	0.16821302747400035	0.11440546436425914	0.07696089719694421	0.11392764874993055	-0.002155279261621401	0.02185534744250539	0.0510760072740335	0.011899577600573918	0.1270788882431486	0.08643475894605279	0.15358937477791712	0.07286867659992335	0.09145179926084235	0.03795779615110528	0.06443978728700017	0.0048638025926959205	0.047078728337817344	0.14477217432039358	-0.02352805602382857	0.033238935012776194	-0.1057193798594328	-0.05370839013350748	-0.03729072526283017	-0.04397205284387695	0.06624732158178959	-0.04400145746115369	-0.04249095504054956	-0.038705399987582045
40	6.5000000000000036	-0.009123723422673868	0.025076729349897242	0.020240829305801622	0.010328731772824229	-0.011187234945365776	0.0401390549311591	-4.2436528779443705e-05	-0.003882021096900279	0.05637640085519813	0.03801114525009042	-0.037473916165731036	-0.052087346995996375	0.04582627078857504	0.05567359608773881	0.049133448871658825	0.05831908815074294	0.0613445997140587	0.03525443885346724	0.00857981520853679	0.08937446740077593	0.16522910830880022	0.10919924629316036	0.07395211780272226	0.11140027788889917	-0.004835076034333419	0.0232295413119179	0.04707460158374932	0.014923287392946571	0.12136461447526492	0.08914204941378157	0.150704606640097	0.07128742175366942	0.08447891757358672	0.04221717615540732	0.06121501295920928	0.009308164048870138	0.05562189608662793	0.14193710122391323	-0.021104565176309098	0.03543458182637993	-0.09502047003762326	-0.0466710316357728	-0.027880826773532652	-0.042652771932311095	0.05636289246326731	-0.04744335438124814	-0.05205706991835579	-0.03730937485658692
41	6.600000000000003	-0.0017404440170265545	0.019733706245787852	0.023706536286738356	0.01003314530887578	-0.011107039572054278	0.03761892650497778	0.0025091843633957556	-0.005977066829100708	0.05544960011516231	0.03517022395225333	-0.03730720327138959	-0.04746259966117605	0.04435257423703609	0.05647252112859413	0.043854595216015646	0.062036637503980474	0.05710393900885502	0.03160517091974269	0.010059707615210467	0.0915881786762398	0.15855737412954896	0.10325464976240206	0.07274328103514205	0.10725909232063602	-0.005506056467796783	0.020693188423905884	0.045470463745877376	0.014811447501217767	0.11681440802726217	0.09327754213410144	0.1455345847644418	0.06911942394826065	0.07788253011115365	0.04702042145921359	0.058182080948877335	0.015352834188425257	0.058603983806919446	0.13933194801865878	-0.018916455148139333	0.0371288764370159	-0.08381008701115478	-0.04405138221010918	-0.02258152770625166	-0.04089734052308713	0.04737524764309686	-0.03890114651744325	-0.059702051555781344	-0.03083565942372868
42	6.700000000000004	0.0004240700761279914	0.012136476709759592	0.029003138021396868	0.007195679012860445	-0.014756102285371497	0.03937175173698981	0.0008602587527715144	-0.009527247685633955	0.056654836595056546	0.030636178076360654	-0.03729502115346084	-0.042982154084007185	0.04196346213896662	0.05651713608280584	0.043593321785461825	0.06565136549035056	0.052294503050621666	0.0271208328782655	0.007875174859083511	0.08578747708120482	0.15644974247400567	0.09470328014669316	0.07044670751384108	0.10491708294160729	-0.007244993864436222	0.01635360378122175	0.044115909245447504	0.014112265720936934	0.11149708667071301	0.09431649802986541	0.13930725916120523	0.06442015598110462	0.0712118668029158	0.05158374165691226	0.05316356095643737	0.019392779348263778	0.06315115600073318	0.13889703719913293	-0.01662308042336369	0.039558319962644806	-0.07559247392893398	-0.04283834476606807	-0.01981682001805163	-0.039271625248845754	0.03537468767125662	-0.03624000897436097	-0.06512469141129029	-0.026607268679212703
43	6.800000000000004	0.007070133799325529	0.009786731168048846	0.03404321542105415	0.005296538131627004	-0.015546213292254807	0.035241902779547196	-0.0022807978371252036	-0.01277950285610463	0.053120653639543214	0.030178774757686933	-0.03731960560941994	-0.0407986515797204	0.03591761296746587	0.05299597513743248	0.04044678697394111	0.06645029547354553	0.04804547432472139	0.018323459421254906	0.009450047834849817	0.08101869851080368	0.15360575218246475	0.08802978641547154	0.06692264367200318	0.09807122607712859	-0.00743345614829416	0.010747877879002443	0.042985409928008034	0.01571014223935352	0.10443734899973744	0.09701409787835158	0.1318228101531722	0.06144566763645476	0.06012822587201194	0.05375034682291635	0.04729049020526688	0.026019929968898348	0.06482711854694778	0.13127070251535478	-0.010346827744476261	0.03829677143326937	-0.07173081240269075	-0.04050936419029039	-0.018008238632482354	-0.03782318066888035	0.027009276976610375	-0.03349082593097519	-0.07150651847296707	-0.01974220443616137
44	6.900000000000004	0.010248039267197528	0.007794975002578086	0.03306972610001191	0.003437139237193021	-0.013614915112648451	0.03151665628773337	-0.003932691603324656	-0.01769678103172545	0.052815866419335666	0.03172052072765186	-0.03329424654319524	-0.037463166910974066	0.035563919075857875	0.045771970676114604	0.035769423375661136	0.06598545163585978	0.04421501288032026	0.010921453566113515	0.008467597386081938	0.07836914944057138	0.1508331188370764	0.08001896643616346	0.06589811276721025	0.09030599155003727	-0.006907928285681764	0.003680720755064204	0.041622071790065274	0.015533330305754323	0.09664002033147856	0.09780369088065677	0.12178386444686362	0.060794883291142465	0.05235148672610901	0.05199364187684741	0.042729581380007264	0.03130541753167604	0.06089930867195825	0.1214341778569763	-0.00565263652954251	0.0383395179850079	-0.06828137209014196	-0.03994993480812803	-0.0177501547537251	-0.03783543109463838	0.022796902705830346	-0.03284966411843604	-0.07878472099062506	-0.020714996011640285
45	7.0000000000000036	0.009339500495116448	0.00898507646965685	0.028361167377909613	-0.0003212925116968801	-0.012066167302512865	0.029196391063606386	-0.007773475738932167	-0.020957893793755344	0.052248724112223366	0.027333462426974986	-0.030586094137841635	-0.03448443312318017	0.030382469757459063	0.03818131262370539	0.031185377846842277	0.06369170315290584	0.03611665301546174	0.003140139214167892	0.007174412664846086	0.07512676545954844	0.1482985456794652	0.07569959529709358	0.064201573521393	0.08034955720082793	-0.007114475657187147	0.001007391122409107	0.03917041781982067	0.014819973231922523	0.08930156984434023	0.09884092463626759	0.11009653898049976	0.05769830932176134	0.046857002064504494	0.04971847637000959	0.040194472739905285	0.03693558240339878	0.054778069197042534	0.11262204919252072	-0.0019750127039660503	0.039148666207347915	-0.0637531648019306	-0.04292762812086204	-0.016625825983865528	-0.042588521109334865	0.02418890252296424	-0.03812274969352458	-0.08087635044408292	-0.02403234820975564
46	7.100000000000004	0.007535298064189844	0.010639337571470397	0.026311273354626685	-0.002896339554881444	-0.011992275195145452	0.023796634573443276	-0.007535539462848351	-0.022339627147702323	0.04810816458584388	0.028770647578013397	-0.028642461281657372	-0.03256493314438247	0.025554184956143144	0.029190952040198725	0.0254503635377874	0.05874767295646466	0.028727739713638067	-0.0012335519935290362	0.002690380334244402	0.07211725681520331	0.13930165634454839	0.06581353795076894	0.0643646788961687	0.07416621614182262	-0.008382513357164889	-0.0005139027664786688	0.036289610621858204	0.015354625031010372	0.0824471601680059	0.0994164263649151	0.09976044356170677	0.05770114679972527	0.046794927196656344	0.045145121007458044	0.03660798356759298	0.0377860709102924	0.04932200666318076	0.10403191343385632	0.0015370711793358804	0.037865532119287115	-0.05836855076806102	-0.039072019681308356	-0.014715614277431954	-0.04647408830713273	0.015085411044855501	-0.033873737129551884	-0.07665303629567455	-0.020936670700533844
47	7.200000000000005	0.002452423770146872	0.006320402561742933	0.024496494972107596	-0.005073724032999549	-0.015495644476139936	0.017747056044163045	-0.008145505532904052	-0.022454124873632075	0.044886783842452704	0.02913762340924686	-0.027002128097403433	-0.030467001333318144	0.0209811688716941	0.023733730704941447	0.021760268117161585	0.05364557555437144	0.02352796332994944	-0.0069842799367321184	-0.00012868001756238812	0.06796821744269077	0.13634806730510762	0.05890039122739066	0.06682875983342584	0.06843131676146275	-0.011857867420549728	-0.006357731417858892	0.03463577778984206	0.014860440005995512	0.0773519969483285	0.09669139252294956	0.08996465267037546	0.054525612960802716	0.044712483244877976	0.04463491062772862	0.03386404586659464	0.03745748785934877	0.04433492900761182	0.09713539148579864	0.004272982882280285	0.03672847395288814	-0.056860898339856414	-0.03398912751418981	-0.0126321996318296	-0.04601816755362431	0.010729527517791437	-0.035656884979710535	-0.07001558134747388	-0.02196617827998404
48	7.300000000000004	-0.0011477390954057753	0.010139620672340088	0.02271876704439091	-0.0033046593738641494	-0.015728917654703745	0.014852577363043906	-0.010995257693901639	-0.02141666339107018	0.038766353056991276	0.026265232427965968	-0.02671028996051139	-0.029575197158554722	0.022808390657598876	0.024020220356659072	0.017121797700733854	0.04893419345199024	0.01946209143134947	-0.012530472596719577	-0.002873863790038622	0.06489518037192488	0.13193248972511107	0.05246800398147733	0.07029719460534567	0.06517471550772891	-0.01416259935808617	-0.00863845016192577	0.03302367256986938	0.0139378463606048	0.07174030665688713	0.09448955589895247	0.08226729216654882	0.052310184331635146	0.03998996505881225	0.04566988158774676	0.0307566259818437	0.0378112740257841	0.04454725917924529	0.08968834989632568	0.007725418249714844	0.03477891765529639	-0.051971405415781824	-0.0285369874201995	-0.011282336413473981	-0.0440072567767501	0.007206322181520841	-0.036006883553183044	-0.06130729106350841	-0.024517355594787404
49	7.400000000000004	-0.000759384492042936	0.011369744723142672	0.01770444426697315	0.00019675048454326216	-0.011999270973606646	0.009580044847645519	-0.014361851630185662	-0.02241765596374856	0.032672872080107274	0.024327573787847667	-0.025128030630734433	-0.027456996524515498	0.020753876626020906	0.02668692585698018	0.01267075327795153	0.04614762464529365	0.017157446205642524	-0.015208995699538486	-0.0036861533964136495	0.06017501192060348	0.12307596412053545	0.04898055404518864	0.06856471650366469	0.059445269333422424	-0.015551896339713545	-0.010104980044529865	0.031027597241523708	0.012578430531703377	0.06539253332340111	0.08959193548337696	0.07810932805067528	0.05179585213560789	0.03506097186412038	0.04322283573038033	0.02716081107299151	0.03909239279040899	0.04184519702960232	0.08169758226650092	0.010244718034178257	0.03250318253392481	-0.04475211768950915	-0.02495214188328876	-0.012520423046111784	-0.04478375522926514	-0.0004112655892184458	-0.027870232100278503	-0.057349293877939855	-0.024966494464742417
50	7.500000000000004	-0.0030339708883293515	0.00962066676744966	0.01508857161518562	0.0018893497810246185	-0.009078393346173663	0.007505228084426552	-0.016563533693693455	-0.024123653738122086	0.027186698268125697	0.02605249588830194	-0.02283000577065386	-0.02393553918910396	0.018499800618713147	0.02801678170591204	0.008867834791136842	0.041609811940653385	0.017259537817906123	-0.019712806519854964	-0.003023399055437914	0.05500297344311966	0.11586727337254765	0.045527419424743254	0.06507070103551871	0.05322028933290035	-0.017834337729024763	-0.011900007109935662	0.02740267074376357	0.010359878720219262	0.06149363713704492	0.08356580844742334	0.07376718315676656	0.04876674967504746	0.031038289466492452	0.04017052780080621	0.024771686684796457	0.040876611317264056	0.03833954057721445	0.07541206543220413	0.012575359078087489	0.0333128118568371	-0.03333980459189467	-0.02376303381552436	-0.012248974616247965	-0.04548526769289285	-0.0051726910484507505	-0.024275959000550462	-0.05337024187521633	-0.027480381045802638
51	7.600000000000005	-0.004317511282643016	0.009919776214406095	0.013035011587510414	0.0010325436334133187	-0.006912173309518543	0.005939794587933367	-0.016970885193259178	-0.02358512478946151	0.022105341263862988	0.026582489043478486	-0.021335547150507894	-0.021786154485650577	0.012672205236300638	0.0281400959917808	0.005983515158585417	0.03714047702676093	0.01898772212822175	-0.025334176615676274	-0.0032342601837948015	0.04958201334225354	0.1088324492997963	0.04277780995429348	0.06325650394934179	0.04812764689777915	-0.017889539764679885	-0.014678070211313288	0.02513563549600306	0.007700473905585259	0.055095881562059024	0.07638915560250115	0.06667806276854771	0.04357686557886531	0.026793843999515676	0.036556097505351604	0.02497111974858779	0.04056959566480245	0.035575654729937956	0.06588589295259628	0.012541642403557818	0.03348548818155739	-0.02364389557142521	-0.022174032116653808	-0.011319236068529248	-0.04807960464807193	-0.0037356401095680614	-0.01728433824047948	-0.050375236398246814	-0.02858057493666999
52	7.700000000000005	-0.007314624089924893	0.009533087949948893	0.01125939829728373	0.0016423175931155054	-0.00928563857922482	0.004941818804652609	-0.018900359805693268	-0.021043184058821218	0.016940722761838778	0.026109578677168344	-0.01925559882813066	-0.020336672554706614	0.009609559381746235	0.02726452141273361	0.006846484212108539	0.03425407521163559	0.02119374129423579	-0.026682504409225816	-0.0021545320582543326	0.04384469262471802	0.10084209721673032	0.03820421595797652	0.05926100327276318	0.0447732876387712	-0.01615382903061835	-0.014623607009703887	0.02453180815514755	0.005865017874725265	0.049615437436067555	0.0690113159633261	0.059381587420040294	0.038334161286699864	0.02562318536845143	0.0319455926198291	0.024064251769749134	0.03779708495073564	0.03271994896654484	0.05999622754668699	0.010971639914366449	0.032905544873978565	-0.019931757733621103	-0.021951137716691438	-0.012192484009506455	-0.04775634027915643	-0.0064332158504359915	-0.009256574068101098	-0.047121125295607635	-0.02637190426848024
53	7.800000000000004	-0.009299140876476097	0.005250266687427452	0.007930594012485415	0.0005472309776961559	-0.010112139428901545	0.005644537305699915	-0.021250890632388386	-0.017868745188983626	0.011401748421421942	0.02416855516552574	-0.01945394195521022	-0.019476713965504322	0.005948897025861877	0.027678552120776967	0.006299170432121359	0.030998783955663578	0.02078009736788733	-0.024804098878736025	0.0009646846850364099	0.04021177890182459	0.09355244848963706	0.03385512174315153	0.05678985254754765	0.04242308317873511	-0.013284815925107663	-0.013933453199072687	0.023677838847269372	0.005792163434853892	0.044648584950269576	0.06567141098908391	0.054229004397334135	0.03353085012460455	0.025697069758401803	0.03001267841703248	0.023798669867378885	0.035626628802645666	0.02883132309608416	0.05278177484485158	0.01007772484181535	0.03225346553429809	-0.013989176141752657	-0.022653768337930202	-0.011141888094593266	-0.04818916004281237	-0.0062681246878711905	-0.008655788834639022	-0.04352325996907014	-0.025678742017442913
54	7.900000000000005	-0.008964586902254768	0.0032606588305024164	0.006630886400627922	-0.0003943733369099478	-0.010075891021778527	0.007743370573292774	-0.022569932667915515	-0.01549015753270433	0.006826760884009797	0.019633227658246044	-0.01914703210810531	-0.02005640580024992	0.005026229492562706	0.027144317371468274	0.004857771869567928	0.029623053807849242	0.01829940307866984	-0.023454844167328792	0.0030846532593464815	0.03763539619567524	0.08627300268821192	0.03133731564248721	0.053416303855330804	0.04052250110267086	-0.008700622278302705	-0.011552291323993824	0.0222405931534162	0.004072878350096509	0.0374438451729977	0.05990699025102719	0.04976245907714749	0.030144402108247093	0.023682266138592256	0.026624866956385995	0.022242271876979247	0.03217709902165722	0.02614099329888675	0.048264834236642074	0.008949481130053227	0.02884780215118754	-0.010631916302085376	-0.019453469123176248	-0.011083809310253434	-0.04515283264147174	-0.005973487951767997	-0.006837311687546865	-0.03789886929951525	-0.024032810393253667
55	8.000000000000005	-0.009656539510175421	0.0023057297710993296	0.007294624941261096	-0.0006972963255953424	-0.007713644401024844	0.008069452697114787	-0.02290229895116025	-0.015361613707473243	0.0034252570383002112	0.015391858348631882	-0.01771176653798534	-0.019621042086960028	0.0050249111495037635	0.02709000933206851	0.0038278506928541844	0.026299650384741913	0.01649448212199678	-0.02247633257827819	0.002897688773090934	0.034638251791808905	0.07936828971249899	0.029818022801857413	0.05099719856306195	0.03907302941060031	-0.006593598622423591	-0.009964819446728668	0.019009948605291482	0.0017668533248087481	0.032408841516365916	0.054525288278725714	0.04551394377483953	0.030131686902598265	0.02259173121027991	0.0230004678683442	0.019811926170498984	0.030803308524538497	0.02529995497354043	0.04560120712721272	0.009392865913698145	0.026355745045977264	-0.005524742606122457	-0.020643038458687535	-0.008777170537789258	-0.03985048561140592	-0.008920096888050955	-0.006791411352085386	-0.0345854148630077	-0.02107500045137034
56	8.100000000000005	-0.01354500537282699	0.0031000737433783954	0.009085702508629945	0.0005239799085186014	-0.004515362580492455	0.00827822318106941	-0.023896989944687475	-0.01758891490473491	0.0015973244608928905	0.011837898854367923	-0.01717280708125779	-0.016469596243916973	0.005255305602835714	0.025506843111693378	0.001053028172230741	0.023987561864258877	0.01457245477591873	-0.0195402485753966	0.004212450875332285	0.03201700647355943	0.07542911476786962	0.024656424951939204	0.048169373417839	0.03738793465012624	-0.005317016407914044	-0.009338984104402925	0.015599197610106641	-0.0001574984246146549	0.029414099213098677	0.05015685951673676	0.043651186798302044	0.031143202621156885	0.0203558718909167	0.019737087601551906	0.017273015157792226	0.027242872120404327	0.020010998013810788	0.04597877513945203	0.008755041330815505	0.02383885289364529	-0.0017173588785963645	-0.01747573486437437	-0.009078786390692595	-0.03429170249405644	-0.008281515326758027	-0.007198289495858989	-0.031958819004152095	-0.018639438939794806
57	8.200000000000005	-0.011705829837401649	0.006038142397456925	0.011003017752901911	0.0017385896543011814	-0.0022553358183137195	0.007533718652635857	-0.023058822432189596	-0.018412606131545828	0.00047526348358872816	0.009906090994767469	-0.017112657426922584	-0.01334484288486626	0.00119862767669221	0.025627106513643083	0.0007731805364290523	0.020108875613153776	0.01185120594961675	-0.02101403910436872	0.004822091934281181	0.02976911144936123	0.06964587938820865	0.020967905826118072	0.044913730017947406	0.033948851762269916	-0.005817371118094772	-0.007348029060799677	0.012919650840781172	-0.000522743308144169	0.02548612471988143	0.042912822905394554	0.042614580165731164	0.031164392043868894	0.017577792396057834	0.016570506359968817	0.013883454573275555	0.022760623966733506	0.017694598825887642	0.0418696816064803	0.008526555154010795	0.02011827360705909	0.002402700928443968	-0.014241022423793215	-0.009270243114521182	-0.029889841983230192	-0.0061118020455714905	-0.0034953334945997394	-0.027404297493428764	-0.015173221958452277
58	8.300000000000004	-0.010159556771652478	0.009025798570081234	0.011283035287354526	0.0022066598884495914	-0.0008260049716479756	0.006517728167027448	-0.02122941815280366	-0.01807083673782106	-0.0004698424384025346	0.01108440824355017	-0.01694351537442429	-0.01204672790575867	-0.0019569062192269504	0.025706771607172607	0.0010362575633511284	0.017322366521606458	0.009728792984635914	-0.020045785917978343	0.0050041611118589735	0.025708853989400815	0.06294153912895739	0.01769206498933329	0.041254353287547785	0.031642193606578495	-0.007103232698928763	-0.006137570305138396	0.010518136360195607	1.2836749768707634e-05	0.0239596313306758	0.03801822576662528	0.042063324051691	0.030436076576919824	0.013590411919331968	0.012313842158877986	0.011149332690668645	0.02041086404388648	0.014911625480078294	0.03600340269924973	0.007784435901154296	0.015865132594361064	0.004238494729347675	-0.012972305711095755	-0.006836557467068793	-0.026836495921032655	-0.0043170690169119785	-0.005683053403319094	-0.02440856379246026	-0.00979759839510308
59	8.400000000000006	-0.006257511737205235	0.01162518065698026	0.010387426671436106	0.0034885832540394457	-0.0006310076766097295	0.005528090083717352	-0.018670746479796163	-0.018993772348926075	-0.0017718706074024704	0.0107894015326786	-0.0165939269709926	-0.012659853000611787	-0.0007291676757015253	0.023699617454426836	0.0017826726024845474	0.017269536186198753	0.009570650473197828	-0.019942327674857374	0.004231644608087448	0.022580030174053523	0.05599808722052191	0.0177191025175385	0.03742889969771257	0.028946835354406675	-0.0068484397594605895	-0.005686421220037596	0.008300517014609765	-0.0019631620337812183	0.019714711200763624	0.033993743451788516	0.04137255024123232	0.02782945903516243	0.011231945826748913	0.009942572483184087	0.008024332745532936	0.017502276318676957	0.012842250652950193	0.03384079122328831	0.006578993742260009	0.013782471537106655	0.004126153391691201	-0.01140369881007619	-0.005014419605248399	-0.021147390538960753	-0.005629166059034962	-0.003969337164558606	-0.022011201481784703	-0.006931657322529428
60	8.500000000000005	-0.0005366080947682983	0.012552288149203061	0.009455081457748982	0.006689429166466088	-0.0010362264329013549	0.004844193544740305	-0.017155926833652635	-0.019974333755718776	-0.0013480152019561542	0.01022852607000968	-0.016096036056621577	-0.01305797664035524	-0.0004983548728130227	0.019301299380565684	0.0018525669886904073	0.016605364737950712	0.006734033571637488	-0.017612484133327055	0.0028198827016834294	0.021686333227260324	0.05038214149766662	0.016655160523420198	0.0338455814353531	0.026324515562702766	-0.008090586921839726	-0.007456615305055259	0.00532952579982382	-0.0029935626294080864	0.01815533260597535	0.030494865224254486	0.03984545817772345	0.024285323556432203	0.007925733158474335	0.0072178682451427	0.005441990661681162	0.013243459792399603	0.009547889457844905	0.030187549138047443	0.006766659215441173	0.012976673531758687	0.003598718480824159	-0.009785037485166237	-0.0027955775684649353	-0.016540672150318625	-0.00294954790748303	0.004788096617821536	-0.021634888142316955	-0.004994922657930445
61	8.600000000000005	0.0009505430454941344	0.012307847459158694	0.00686554592940869	0.004838272594049897	-0.001924326922216335	0.005979745086902799	-0.015522678344688012	-0.018201553132370485	0.00017127928935645187	0.009097775478559722	-0.014517228495666279	-0.012221855179194163	0.0013819846643909894	0.015720343825770478	0.0030637117901670674	0.01596954561152475	0.004771795443049731	-0.016196080549831904	0.002285535302601893	0.021802562085222243	0.04585537158041442	0.013136669481642826	0.02929184980726851	0.023657324640334876	-0.0067226578204901966	-0.00877714116570838	0.0023123202018902056	-0.004166204008219432	0.015172345461859083	0.02769945108636862	0.037877470270452296	0.022127245759977487	0.005860803696964512	0.005551015976060336	0.00378424986049386	0.0108287685201931	0.00724382257986278	0.02810032639017712	0.004920352138518824	0.010793188276193133	0.0021694345096039402	-0.005384407096155286	-0.0005204524209259098	-0.01306987387815528	0.0004637313554942679	0.006540268047533271	-0.01865864342392143	-0.0034640494510561615
62	8.700000000000006	0.00445417165450146	0.01222974946408062	0.00743733392160717	0.0026883323390762826	-0.002552139118629171	0.004929523149428849	-0.014253393001411596	-0.016893360025476478	0.001414585056238371	0.008810191345364426	-0.014433906833954069	-0.01149722922075902	0.0004552056954929551	0.011527084846324032	0.003461478771402904	0.014787064340021416	0.004923560543008021	-0.013506026564352513	0.0018332164163721298	0.018771042732057763	0.041139936195342175	0.008950172710787019	0.024847439272583483	0.02136828443589822	-0.006460935017672087	-0.008666016932623921	0.0028261163381928522	-0.004896114707449328	0.01271296638607966	0.02444335718885382	0.035042284426446635	0.019812405089460805	0.004954813619668874	0.0027461810363300643	0.003634822032049012	0.007822546023877441	0.004687566166055035	0.026069312163779168	0.003018818567743331	0.009472544298098962	0.0002690532137072932	-0.0008029765357135954	0.0010287880469792565	-0.010918475882021994	-2.526953348358507e-05	0.012033279964530852	-0.01686398141540446	-0.003196999918189447
63	8.800000000000006	0.0067094320342329095	0.01234786657941056	0.010739949210097688	0.0018602624882984031	-0.0032896046844046456	0.004182194292292829	-0.012118479877871624	-0.016741836352050177	0.0022103008945622005	0.008467008958458644	-0.013609250496483427	-0.010900546165586777	-0.0013585514267925314	0.010011995095241977	0.0019758715371087643	0.013015927564856256	0.0044700210703163545	-0.013721906307763487	0.000996290435344438	0.015217136027725342	0.0366675504193108	0.004862485445861875	0.021153887965131846	0.018690450157612393	-0.003974304191184719	-0.010455070759801788	0.0028051209071668914	-0.004421732025574832	0.012066808906740167	0.019587678550435195	0.032474783776648364	0.01931775995398155	0.0037442665414613163	-4.012920569340661e-05	0.003327189345636139	0.005251942076227811	0.003379747708380787	0.02391330409474124	0.0004121832560657346	0.00834890002190436	-0.002002554244191712	0.003027455068252749	0.0021784926379686542	-0.00788179817786383	-0.0032813119756196496	0.011250795334755148	-0.01595759283872089	-0.003893905512925122
64	8.900000000000006	0.006214747846635893	0.01393439429307608	0.012759604740548935	0.0015827406548460932	-0.004021334108228802	0.00320885456865061	-0.01103354499336362	-0.016639387418104667	0.002577070982392682	0.009303936954528691	-0.012487216654209154	-0.010240953854662505	-0.0016275727026719977	0.008505105210232289	0.0014701707040516432	0.010795157245857334	0.004904837376123572	-0.012494770715285819	0.0012786740380552608	0.01279794240391774	0.032233700591278724	0.0028307579428248353	0.016992636236015546	0.014626463618631291	-0.002526493987845657	-0.011576701282787871	0.0018635134979791967	-0.002706866904781502	0.011989865092673968	0.017702577247503015	0.02913100928743373	0.018761858333621095	0.0028303071274318192	0.0006862453604508101	0.0019191159610554287	0.004106432567351437	0.002229915515641556	0.021350208214927724	-0.001535585697434061	0.007946954908175874	-0.002643218842711681	0.0032526551844398455	0.003692549689353397	-0.005753424929113793	-0.0036712837749682814	0.007175226963924475	-0.014547949389784542	-0.000637181520245389
65	9.000000000000005	0.0042175006475737575	0.013064498481789144	0.012895021471723833	0.0016144944821294693	-0.0024404267294264592	0.002421640115461088	-0.010372079314011184	-0.01601201238585126	0.0010839828789133144	0.008278813964704534	-0.01016828089371724	-0.01070518813088539	-0.001098203283716126	0.008949275099590093	0.001818000430528821	0.008840696965056294	0.004003746202890346	-0.011039137369897367	0.001058639299533315	0.011008097531248984	0.025866179230929154	0.0012349445305759321	0.013840100934646937	0.011810232543019605	-0.0005232118955508236	-0.009748615688108142	0.0016204799243764167	-0.0017742314650318614	0.012156856529704774	0.015514238686160864	0.025194220423481406	0.017794754907827226	0.0025223556065157027	0.0009563434257373604	0.0001964761257491343	0.0034135485132666954	0.0008990897118208441	0.01887254025986085	-0.0030083778335568967	0.00501595370521124	-0.001698935942509694	0.0019227435939965787	0.003807220320564797	-0.003261322094276098	-0.0045511405838605246	0.002273434030391819	-0.013442617996511474	0.00034568184781780253
66	9.100000000000005	0.005401726528171169	0.011674403382197829	0.013027942223268418	-0.0004180840565178867	-0.0016090729099138557	0.0031055979860830085	-0.008818562456102574	-0.013725146679444356	0.0015197737855967564	0.008691676410395921	-0.008952850071197394	-0.009744744128130756	-0.0022566748112999857	0.007052254234481303	0.0022841927041075127	0.006642027829844244	0.0030629814723130977	-0.009505660238912306	-0.0005359882864739429	0.009738417196380578	0.02121144442292411	-0.0006042030069373094	0.011059065398731693	0.009915700442959308	0.0022506296770128387	-0.007491433000180292	0.0017850577010249946	-0.001653729387419589	0.011559136517087953	0.01421687339834965	0.021696675737066462	0.01661583094161645	0.0004586006829259137	0.0021528386605398353	-5.9159646751516526e-05	0.0031574235443818655	-0.0010953245271940748	0.018447793685706815	-0.0029262212013381195	0.0037486039139034144	-0.0020966304217812093	-0.000473018563389771	0.0024611330476045357	-0.0022133123008527544	-0.009324859026492716	-0.0026701905028060358	-0.012484570902610015	-0.000914916176807612
67	9.200000000000006	0.0036446217371475242	0.01021634420694184	0.010761817380418037	-0.0011919962172791676	-0.001346143199609684	0.004169197788822521	-0.008846070455377997	-0.01169031355638006	0.0033453229618143343	0.00848450629784625	-0.007403344414719459	-0.007553971987652952	-0.0018964522176768694	0.005191182295967156	0.0023342724592902986	0.0042135341397964154	0.0024642013341575897	-0.007940495233478506	-0.0007602765202086026	0.009169819706181581	0.015635286904389423	-0.0006585269447978437	0.0076935489708946925	0.008246729641660178	0.0032255181003495448	-0.005634208201160229	0.0017739909630341	-0.003472933069355144	0.010363967080133651	0.011666418487240815	0.0179335260414184	0.014927876269408058	0.000799907900253638	0.002703872376518035	0.0006943585081600201	0.002290681260514571	-0.001766274073323415	0.015866984622025182	-0.0024879478280506184	0.0021193162424941736	-0.0017801923089284521	-0.0024946311233733365	0.0010669472403881386	-0.0008272796249058079	-0.009872469503599324	-0.007018366432981038	-0.011147852267076264	-0.0013011549218231444
68	9.300000000000006	0.003722943012323121	0.007095986669844345	0.00795740436516379	-0.0025629150768865516	-0.0016831982713743088	0.0034519589015069574	-0.008566235233805064	-0.008647009965104258	0.0036394878623846605	0.006534638850633767	-0.005598569661873332	-0.004030272029734716	-0.0011288154086416258	0.002663089247735062	0.0008670049821439818	0.0025867012052278593	0.00027478948180270635	-0.005434971219238305	0.0006590549179881222	0.00892362661425361	0.011028862521959004	-0.0002895623201616404	0.004757019686854269	0.007065716608680939	0.0031986087081514736	-0.003286865225648694	0.001960677843348524	-0.003927567087957717	0.00902064407890757	0.009808418385468753	0.015421831274883502	0.013105173290965055	0.0014764723302240768	0.001756661082494615	0.0014913796174040872	0.00157505833241256	4.7634847122779433e-05	0.014532024692490708	-0.0030161361341553006	0.0003741819987286288	-0.0018937508162032435	-0.00443795035436334	-0.0002518017363294378	-0.0009101186883305745	-0.010041323380750034	-0.007737639106940586	-0.007586930294754879	0.0005932604808338571
69	9.400000000000006	0.0029317274439168983	0.0027944350743687174	0.006843186012314817	-0.006818235683564211	-0.0022873800204509243	0.0020543418415319703	-0.0074861690011621684	-0.006813173770149117	0.004792835286548058	0.004783982231829631	-0.004804485697905148	-0.0020631510340660686	-0.0019304272803678524	0.0009567078907335436	-0.000684660840845841	0.0019953891128103862	-0.001788104784422706	-0.004002115731777112	-2.0255441645744554e-05	0.006869046653697808	0.0057399758913270205	-0.001775218756960406	0.0023326395095135677	0.005998402621292698	0.002117304310542023	-0.0024910579223889062	0.002485444839366746	-0.002645726551701255	0.00814887493740124	0.006890851704106193	0.012153370066897873	0.011122995239525757	0.0015772931455577677	0.00202821590650748	0.0027851069466393596	-0.0001934997543476813	-2.927091598559084e-05	0.014358369084361833	-0.002587383638052554	-0.001306978838552575	-0.001968488211566366	-0.005382510094338988	-0.0014906662445047791	-0.00026537759526001903	-0.009306887602218428	-0.004545562194128938	-0.003724208741716306	0.002973909460042279
70	9.500000000000007	0.000364727331033432	0.0001937329012720035	0.005691763882068379	-0.008241254696742417	-0.002161577844333351	0.00042423273994618427	-0.006486990133912296	-0.005246370867394878	0.003926287935672734	0.0036370321034346897	-0.003218625787870688	-0.0012900007513353406	-0.0006371243722859132	0.0015561935496046786	-0.0006193876084991112	0.0007930661789263826	-0.002663124489152291	-0.0019956513559642453	0.0002289338807599517	0.005250774178780171	0.0035682772589988865	-0.00020465105377109882	0.00031031238115453164	0.004022929642902184	0.001436069184018729	-0.0024418512844855966	0.0014083089133021254	-0.0024854707381773977	0.006662980405793384	0.005429565043356677	0.009654598434541306	0.010428618828618452	0.0016556417067725704	0.001036395647642907	0.003653625508114544	-0.001124193502793136	-0.0002758476483070149	0.012486291863702537	-0.0016147420632671716	-0.0006171314542909867	-0.0016963724700359561	-0.005822348288623158	-0.0016998566105907997	5.227676267072212e-05	-0.006701943667277277	-0.0018375106360112303	-0.0024995495492325936	0.003111974324797817
71	9.600000000000007	-0.00040159151634566737	-0.0005811012177319164	0.0033914333962112853	-0.007064998984749771	-0.00152058197957039	-0.0016123310416230607	-0.004033440420071588	-0.0038348086320000307	0.0010709347968729244	0.00362650584466806	-0.0020704533714973605	-0.0006706663973081728	0.0002916680174818165	0.0006688307591447007	-0.001082841333402973	-0.0018928807642014656	-0.004067675044696184	-0.0013544693094931226	-0.00015938429208273153	0.004445716006806322	0.001896721852743477	0.000714483179582448	-0.00011673345870810703	0.002556682301611879	0.0006932927682399281	-0.0023582842523840464	0.0014201335710173346	-0.0018524633631905596	0.005524372042030379	0.0047192068322201575	0.006897063999552255	0.008054071707919386	0.0003002699775147555	0.0020779602571656675	0.0032939390305937177	-0.0004198171376458282	-0.00038434530088449215	0.008670652615411889	-0.0012921642363397101	-0.0003201277892657117	-0.000678819372584516	-0.004297529563606961	-0.0011691652970751143	0.002090098864940826	-0.0021450713566832924	-0.0007214460107605181	-0.0024554011087158933	0.00016223011024485423
72	9.700000000000006	-0.0009120654353317326	-0.00059585925338701	0.001176073283654988	-0.005632048782968857	-0.00019668459254851278	-0.0005881343880060896	-0.0018328655580686082	-0.0018952062882355847	-0.0010368490701764266	0.0020310118178685777	-0.0008955368831091715	-0.0008866000597601564	0.00010256681038733895	-0.0006710493352929392	-0.001260064357605617	-0.0031192052163664385	-0.004603062113754608	-0.0009378988815381684	-0.00012212184785331814	0.0030080366589018137	0.00032677114209334057	0.0003984069667437584	-0.0003387485064989537	0.0006667931389172654	-0.0003867536495151258	-0.0022857108370009094	0.0016787562355242702	-0.00024009975517769178	0.005178592999335541	0.0031814685791800024	0.004686265383867072	0.00502886914019296	-5.864124207988208e-05	0.0022883297630840183	0.0018236516467857733	0.0003122281953569228	0.00018411946102636634	0.005715769397849124	-0.0011269909887755558	0.0001839083320216428	0.0007525394467748914	-0.002235399719490272	-0.00040110663478343245	0.0032945776493216172	-0.0012503923195835709	0.00048747898566126047	-0.0031509890915584204	-0.0009734648021205716
73	9.800000000000006	-0.0008636233169350138	-0.0003859709655800181	-0.00027901290983811666	-0.0026306496186278006	-0.0003195958890862549	-4.625520562862029e-05	-0.0012499647240851175	-0.000491911134404166	-0.0003665536904267075	5.074262615800684e-05	-0.0001465293789835176	-0.0002533197948259014	0.00042882668754140596	0.001295668249998938	-0.0007919105006169991	-0.0016620596826525391	-0.002554571251413451	-0.0009114218632222393	0.0005952246747267242	0.000692856850314616	-0.00012015904128381827	-0.00018478807117017215	-0.0006070485991938046	0.00014459591759585777	0.000723242783978506	-0.0011924088743413552	0.001091364541641493	-0.00021668495180582337	0.0026093945524701123	0.0013140213212534668	0.002517605341974871	0.002340749087131666	-0.00033690522878271345	0.0017089960104463842	0.00035812363638410005	0.0003134600676735211	0.000429644258460149	0.002339104553804816	-0.00025176587083963753	0.0007332869787659568	0.001672785965926682	-0.0008245836359891401	0.0001496666214986231	0.0022783337397156433	-0.0023129969585196086	0.0005170021427267635	-0.002629829415897511	-0.0022109281855089424
74	9.900000000000006	0.0	0.0	0.0	0.0	0.0	0.0	0.0	0.0	0.0	0.0	0.0	0.0	0.0	0.0	0.0	0.0	0.0	0.0	0.0	0.0	0.0	0.0	0.0	0.0	0.0	0.0	0.0	0.0	0.0	0.0	0.0	0.0	0.0	0.0	0.0	0.0	0.0	0.0	0.0	0.0	0.0	0.0	0.0	0.0	0.0	0.0	0.0	0.0
[truncated: 32 more columns]
