# Supplementary material for: Design of buried charged networks in artificial proteins
Source: Nat Commun. 2021 Mar 25;12:1895. doi: 10.1038/s41467-021-21909-7 (PMC7994573; doi:10.1038/s41467-021-21909-7)
Supplement: Supplementary file 4 — Source Data [file 41467_2021_21909_MOESM4_ESM.zip › source_data_final_revised/SI5/SI5b.txt]

	CYS	ASP	SER	GLN	LYS	ILE	PRO	THR	PHE	ASN	GLY	HIS	LEU	ARG	TRP	ALA	VAL	GLU	TYR	MET
0	0.0182648401826484	0.0319634703196347	0.1415525114155251	0.0410958904109589	0.0593607305936073	0.0273972602739726	0.0684931506849315	0.0958904109589041	0.0228310502283105	0.0228310502283105	0.0730593607305936	0.0182648401826484	0.0639269406392694	0.0228310502283105	0.0273972602739726	0.0821917808219178	0.0958904109589041	0.0365296803652968	0.0410958904109589	0.0091324200913242
1	0.018867924528301886	0.051886792452830184	0.16981132075471694	0.042452830188679236	0.04716981132075472	0.0660377358490566	0.04716981132075472	0.08490566037735849	0.042452830188679236	0.05660377358490566	0.061320754716981125	0.014150943396226415	0.05660377358490566	0.04716981132075472	0.018867924528301886	0.042452830188679236	0.042452830188679236	0.04716981132075472	0.03773584905660377	0.0047169811320754715
2	0.009708737864077669	0.009708737864077669	0.03883495145631068	0.019417475728155338	0.0	0.029126213592233014	0.029126213592233014	0.08737864077669902	0.019417475728155338	0.0	0.10679611650485436	0.009708737864077669	0.1262135922330097	0.06796116504854369	0.04854368932038835	0.18446601941747573	0.13592233009708735	0.029126213592233014	0.03883495145631068	0.009708737864077669
3	0.013257575757575758	0.043560606060606064	0.07196969696969698	0.02651515151515152	0.04924242424242424	0.05492424242424242	0.04924242424242424	0.043560606060606064	0.04734848484848485	0.05113636363636364	0.05492424242424242	0.03977272727272727	0.09659090909090907	0.06818181818181818	0.02083333333333333	0.060606060606060615	0.0625	0.07765151515151515	0.045454545454545456	0.022727272727272728
4	0.11570247933884298	0.05785123966942149	0.05785123966942149	0.008264462809917356	0.10743801652892562	0.04132231404958678	0.04132231404958678	0.04132231404958678	0.033057851239669415	0.04958677685950413	0.09090909090909093	0.008264462809917356	0.0743801652892562	0.04132231404958678	0.008264462809917356	0.04958677685950413	0.02479338842975207	0.05785123966942149	0.0743801652892562	0.016528925619834708
5	0.041176470588235294	0.08823529411764706	0.08235294117647059	0.035294117647058816	0.029411764705882356	0.052941176470588235	0.014705882352941175	0.08235294117647059	0.032352941176470584	0.05	0.07941176470588235	0.023529411764705882	0.09117647058823528	0.06470588235294117	0.023529411764705882	0.08823529411764706	0.047058823529411764	0.026470588235294117	0.023529411764705882	0.020588235294117647
6	0.030769230769230767	0.09230769230769233	0.030769230769230767	0.015384615384615384	0.13846153846153847	0.04615384615384616	0.061538461538461535	0.030769230769230767	0.030769230769230767	0.030769230769230767	0.030769230769230767	0.0	0.09230769230769233	0.04615384615384616	0.0	0.0	0.09230769230769233	0.18461538461538465	0.015384615384615384	0.030769230769230767
7	0.020408163265306117	0.0653061224489796	0.09387755102040816	0.048979591836734684	0.08979591836734692	0.04489795918367346	0.024489795918367342	0.036734693877551024	0.048979591836734684	0.028571428571428567	0.057142857142857134	0.024489795918367342	0.08571428571428573	0.040816326530612235	0.004081632653061225	0.036734693877551024	0.048979591836734684	0.1306122448979592	0.0326530612244898	0.036734693877551024
8	0.0	0.0664451827242525	0.07308970099667775	0.04651162790697674	0.0664451827242525	0.06312292358803986	0.04651162790697674	0.053156146179402	0.04318936877076412	0.07973421926910297	0.06312292358803986	0.04651162790697674	0.053156146179402	0.03322259136212625	0.02325581395348837	0.06312292358803986	0.053156146179402	0.04318936877076412	0.053156146179402	0.029900332225913626
9	0.0	0.08232445520581114	0.08716707021791767	0.031476997578692496	0.04116222760290557	0.03389830508474576	0.024213075060532687	0.05811138014527845	0.05811138014527845	0.06779661016949153	0.12106537530266345	0.01694915254237288	0.07506053268765134	0.046004842615012115	0.02663438256658596	0.08716707021791767	0.04116222760290557	0.031476997578692496	0.046004842615012115	0.024213075060532687
10	0.12121212121212123	0.060606060606060615	0.045454545454545456	0.015151515151515154	0.07575757575757576	0.045454545454545456	0.045454545454545456	0.015151515151515154	0.0	0.10606060606060606	0.10606060606060606	0.030303030303030307	0.030303030303030307	0.030303030303030307	0.030303030303030307	0.060606060606060615	0.060606060606060615	0.045454545454545456	0.07575757575757576	0.0
11	0.11570247933884298	0.05785123966942149	0.05785123966942149	0.008264462809917356	0.10743801652892562	0.04132231404958678	0.04132231404958678	0.04132231404958678	0.033057851239669415	0.04958677685950413	0.09090909090909093	0.008264462809917356	0.0743801652892562	0.04132231404958678	0.008264462809917356	0.04958677685950413	0.02479338842975207	0.05785123966942149	0.0743801652892562	0.016528925619834708
12	0.03333333333333333	0.03333333333333333	0.07777777777777778	0.03333333333333333	0.04444444444444445	0.08888888888888889	0.05555555555555555	0.05555555555555555	0.011111111111111113	0.011111111111111113	0.1	0.022222222222222227	0.1	0.03333333333333333	0.011111111111111113	0.06666666666666668	0.08888888888888889	0.07777777777777778	0.022222222222222227	0.03333333333333333
13	0.0	0.06584362139917696	0.061728395061728385	0.06584362139917696	0.08641975308641975	0.0	0.0411522633744856	0.0411522633744856	0.02469135802469136	0.0205761316872428	0.0411522633744856	0.0205761316872428	0.1522633744855967	0.06584362139917696	0.01646090534979424	0.07818930041152264	0.05349794238683128	0.12345679012345677	0.02880658436213992	0.012345679012345678
14	0.0	0.08232445520581114	0.08716707021791767	0.031476997578692496	0.04116222760290557	0.03389830508474576	0.024213075060532687	0.05811138014527845	0.05811138014527845	0.06779661016949153	0.12106537530266345	0.01694915254237288	0.07506053268765134	0.046004842615012115	0.02663438256658596	0.08716707021791767	0.04116222760290557	0.031476997578692496	0.046004842615012115	0.024213075060532687
15	0.02690582959641256	0.05381165919282512	0.07399103139013452	0.04932735426008968	0.03139013452914798	0.03811659192825112	0.04035874439461883	0.05381165919282512	0.03139013452914798	0.03811659192825112	0.07174887892376683	0.033632286995515695	0.10089686098654707	0.056053811659192834	0.011210762331838564	0.09865470852017937	0.06726457399103139	0.06726457399103139	0.03811659192825112	0.017937219730941704
16	0.004555808656036446	0.0387243735763098	0.0888382687927107	0.04328018223234624	0.05011389521640091	0.04328018223234624	0.04328018223234624	0.04328018223234624	0.03416856492027335	0.05239179954441914	0.07972665148063783	0.029612756264236907	0.0979498861047836	0.0387243735763098	0.002277904328018223	0.13895216400911162	0.07972665148063783	0.04783599088838269	0.03189066059225513	0.011389521640091115
17	0.010554089709762531	0.02902374670184697	0.058047493403693924	0.0158311345646438	0.02638522427440633	0.09762532981530343	0.058047493403693924	0.0712401055408971	0.0633245382585752	0.044854881266490766	0.06596306068601583	0.0316622691292876	0.15831134564643803	0.021108179419525062	0.0316622691292876	0.0712401055408971	0.0474934036939314	0.0158311345646438	0.04221635883905013	0.0395778364116095
18	0.020746887966804982	0.05394190871369295	0.06639004149377592	0.020746887966804982	0.04979253112033195	0.016597510373443983	0.0912863070539419	0.02904564315352697	0.03319502074688797	0.024896265560165973	0.07053941908713693	0.03734439834024896	0.1037344398340249	0.06224066390041494	0.012448132780082987	0.07468879668049792	0.06224066390041494	0.06639004149377592	0.06224066390041494	0.041493775933609964
19	0.020408163265306117	0.0663265306122449	0.1020408163265306	0.020408163265306117	0.07653061224489796	0.051020408163265314	0.05612244897959184	0.04591836734693878	0.03571428571428571	0.020408163265306117	0.0663265306122449	0.030612244897959183	0.05612244897959184	0.051020408163265314	0.010204081632653059	0.07653061224489796	0.09693877551020408	0.061224489795918366	0.03571428571428571	0.020408163265306117
20	0.0	0.07272727272727272	0.045454545454545456	0.027272727272727268	0.1	0.054545454545454536	0.03636363636363636	0.01818181818181818	0.01818181818181818	0.03636363636363636	0.03636363636363636	0.00909090909090909	0.09090909090909093	0.11818181818181818	0.03636363636363636	0.07272727272727272	0.03636363636363636	0.11818181818181818	0.054545454545454536	0.01818181818181818
21	0.012345679012345678	0.012345679012345678	0.04938271604938271	0.037037037037037035	0.04938271604938271	0.037037037037037035	0.07407407407407407	0.061728395061728385	0.08641975308641975	0.037037037037037035	0.04938271604938271	0.037037037037037035	0.061728395061728385	0.12345679012345677	0.012345679012345678	0.07407407407407407	0.07407407407407407	0.04938271604938271	0.061728395061728385	0.0
22	0.0641025641025641	0.07692307692307693	0.05128205128205128	0.038461538461538464	0.0641025641025641	0.0	0.02564102564102564	0.05128205128205128	0.02564102564102564	0.01282051282051282	0.01282051282051282	0.038461538461538464	0.1282051282051282	0.07692307692307693	0.0	0.038461538461538464	0.0641025641025641	0.2307692307692308	0.0	0.0
23	0.01282051282051282	0.01282051282051282	0.14102564102564102	0.02564102564102564	0.01282051282051282	0.0	0.08974358974358974	0.02564102564102564	0.01282051282051282	0.01282051282051282	0.0641025641025641	0.0	0.1282051282051282	0.10256410256410256	0.0	0.16666666666666666	0.14102564102564102	0.02564102564102564	0.01282051282051282	0.01282051282051282
24	0.0	0.03225806451612903	0.03225806451612903	0.016129032258064516	0.08064516129032258	0.06451612903225806	0.016129032258064516	0.08064516129032258	0.08064516129032258	0.03225806451612903	0.04838709677419355	0.04838709677419355	0.1129032258064516	0.06451612903225806	0.016129032258064516	0.1129032258064516	0.04838709677419355	0.06451612903225806	0.04838709677419355	0.0
25	0.015267175572519085	0.08396946564885496	0.06870229007633588	0.015267175572519085	0.1068702290076336	0.06106870229007633	0.0076335877862595426	0.08396946564885496	0.04580152671755725	0.03053435114503817	0.08396946564885496	0.0	0.04580152671755725	0.053435114503816786	0.015267175572519085	0.053435114503816786	0.12213740458015268	0.06106870229007633	0.015267175572519085	0.03053435114503817
26	0.006711409395973154	0.08053691275167785	0.09395973154362416	0.03355704697986577	0.08053691275167785	0.06711409395973154	0.053691275167785234	0.026845637583892617	0.040268456375838924	0.040268456375838924	0.09395973154362416	0.006711409395973154	0.09395973154362416	0.060402684563758385	0.026845637583892617	0.020134228187919462	0.060402684563758385	0.0738255033557047	0.020134228187919462	0.020134228187919462
27	0.11475409836065575	0.05737704918032788	0.04098360655737705	0.016393442622950817	0.07377049180327869	0.04098360655737705	0.016393442622950817	0.06557377049180327	0.049180327868852465	0.08196721311475409	0.10655737704918032	0.008196721311475409	0.04098360655737705	0.049180327868852465	0.0	0.032786885245901634	0.024590163934426233	0.08196721311475409	0.08196721311475409	0.016393442622950817
28	0.015267175572519085	0.08396946564885496	0.06870229007633588	0.015267175572519085	0.1068702290076336	0.06106870229007633	0.0076335877862595426	0.08396946564885496	0.04580152671755725	0.03053435114503817	0.08396946564885496	0.0	0.04580152671755725	0.053435114503816786	0.015267175572519085	0.053435114503816786	0.12213740458015268	0.06106870229007633	0.015267175572519085	0.03053435114503817
29	0.1176470588235294	0.09243697478991596	0.05882352941176471	0.03361344537815126	0.050420168067226885	0.03361344537815126	0.03361344537815126	0.04201680672268908	0.03361344537815126	0.08403361344537816	0.07563025210084033	0.008403361344537815	0.04201680672268908	0.04201680672268908	0.025210084033613446	0.08403361344537816	0.03361344537815126	0.025210084033613446	0.07563025210084033	0.008403361344537815
30	0.1176470588235294	0.09243697478991596	0.05882352941176471	0.03361344537815126	0.050420168067226885	0.03361344537815126	0.03361344537815126	0.04201680672268908	0.03361344537815126	0.08403361344537816	0.07563025210084033	0.008403361344537815	0.04201680672268908	0.04201680672268908	0.025210084033613446	0.08403361344537816	0.03361344537815126	0.025210084033613446	0.07563025210084033	0.008403361344537815
31	0.003134796238244514	0.08463949843260188	0.059561128526645774	0.03134796238244514	0.06583072100313479	0.059561128526645774	0.012539184952978056	0.06896551724137931	0.03761755485893417	0.028213166144200632	0.07210031347962383	0.009404388714733545	0.11912225705329152	0.06269592476489028	0.003134796238244514	0.08463949843260188	0.050156739811912224	0.08463949843260188	0.03761755485893417	0.0219435736677116
32	0.003134796238244514	0.08463949843260188	0.059561128526645774	0.03134796238244514	0.06583072100313479	0.059561128526645774	0.012539184952978056	0.06896551724137931	0.03761755485893417	0.028213166144200632	0.07210031347962383	0.009404388714733545	0.11912225705329152	0.06269592476489028	0.003134796238244514	0.08463949843260188	0.050156739811912224	0.08463949843260188	0.03761755485893417	0.0219435736677116
33	0.0189873417721519	0.03164556962025317	0.06329113924050632	0.03164556962025317	0.0569620253164557	0.0569620253164557	0.0379746835443038	0.06962025316455696	0.0379746835443038	0.04430379746835443	0.0759493670886076	0.006329113924050633	0.12658227848101267	0.0569620253164557	0.006329113924050633	0.08227848101265822	0.06962025316455696	0.06962025316455696	0.02531645569620253	0.03164556962025317
34	0.009523809523809523	0.047619047619047616	0.028571428571428567	0.009523809523809523	0.0761904761904762	0.0380952380952381	0.06666666666666668	0.0761904761904762	0.0380952380952381	0.01904761904761905	0.06666666666666668	0.047619047619047616	0.0380952380952381	0.01904761904761905	0.009523809523809523	0.1238095238095238	0.11428571428571427	0.08571428571428573	0.0380952380952381	0.047619047619047616
35	0.009523809523809523	0.047619047619047616	0.028571428571428567	0.009523809523809523	0.0761904761904762	0.0380952380952381	0.06666666666666668	0.0761904761904762	0.0380952380952381	0.01904761904761905	0.06666666666666668	0.047619047619047616	0.0380952380952381	0.01904761904761905	0.009523809523809523	0.1238095238095238	0.11428571428571427	0.08571428571428573	0.0380952380952381	0.047619047619047616
36	0.009523809523809523	0.047619047619047616	0.028571428571428567	0.009523809523809523	0.0761904761904762	0.0380952380952381	0.06666666666666668	0.0761904761904762	0.0380952380952381	0.01904761904761905	0.06666666666666668	0.047619047619047616	0.0380952380952381	0.01904761904761905	0.009523809523809523	0.1238095238095238	0.11428571428571427	0.08571428571428573	0.0380952380952381	0.047619047619047616
37	0.0076335877862595426	0.0916030534351145	0.06870229007633588	0.015267175572519085	0.1068702290076336	0.06106870229007633	0.0076335877862595426	0.08396946564885496	0.03816793893129771	0.03053435114503817	0.0916030534351145	0.0076335877862595426	0.04580152671755725	0.053435114503816786	0.015267175572519085	0.053435114503816786	0.11450381679389313	0.06106870229007633	0.015267175572519085	0.03053435114503817
38	0.0076335877862595426	0.0916030534351145	0.06870229007633588	0.015267175572519085	0.1068702290076336	0.06106870229007633	0.0076335877862595426	0.08396946564885496	0.03816793893129771	0.03053435114503817	0.0916030534351145	0.0076335877862595426	0.04580152671755725	0.053435114503816786	0.015267175572519085	0.053435114503816786	0.11450381679389313	0.06106870229007633	0.015267175572519085	0.03053435114503817
39	0.01303538175046555	0.048417132216014895	0.08007448789571693	0.0297951582867784	0.04655493482309125	0.03910614525139665	0.0595903165735568	0.04283054003724395	0.0633147113594041	0.06517690875232775	0.08193668528864059	0.0260707635009311	0.09124767225325883	0.0446927374301676	0.0260707635009311	0.04283054003724395	0.074487895716946	0.06517690875232775	0.03165735567970205	0.027932960893854747
40	0.015267175572519085	0.08396946564885496	0.06870229007633588	0.015267175572519085	0.1068702290076336	0.06106870229007633	0.0076335877862595426	0.08396946564885496	0.04580152671755725	0.03053435114503817	0.08396946564885496	0.0	0.04580152671755725	0.053435114503816786	0.015267175572519085	0.053435114503816786	0.12213740458015268	0.06106870229007633	0.015267175572519085	0.03053435114503817
41	0.0076335877862595426	0.06870229007633588	0.04580152671755725	0.03053435114503817	0.13740458015267176	0.053435114503816786	0.0076335877862595426	0.07633587786259542	0.08396946564885496	0.03053435114503817	0.06870229007633588	0.0	0.04580152671755725	0.04580152671755725	0.0	0.053435114503816786	0.0916030534351145	0.11450381679389313	0.022900763358778626	0.015267175572519085
42	0.1176470588235294	0.08403361344537816	0.025210084033613446	0.025210084033613446	0.09243697478991596	0.03361344537815126	0.04201680672268908	0.025210084033613446	0.04201680672268908	0.06722689075630252	0.08403361344537816	0.025210084033613446	0.03361344537815126	0.04201680672268908	0.01680672268907563	0.07563025210084033	0.03361344537815126	0.03361344537815126	0.08403361344537816	0.01680672268907563
43	0.0	0.041493775933609964	0.05809128630705394	0.008298755186721992	0.03319502074688797	0.08713692946058091	0.041493775933609964	0.041493775933609964	0.03319502074688797	0.012448132780082987	0.0912863070539419	0.012448132780082987	0.15767634854771784	0.041493775933609964	0.012448132780082987	0.0954356846473029	0.11618257261410787	0.03734439834024896	0.05809128630705394	0.020746887966804982
44	0.01904761904761905	0.01904761904761905	0.21904761904761905	0.047619047619047616	0.028571428571428567	0.0380952380952381	0.0380952380952381	0.09523809523809523	0.028571428571428567	0.009523809523809523	0.0761904761904762	0.028571428571428567	0.0761904761904762	0.028571428571428567	0.01904761904761905	0.0761904761904762	0.0380952380952381	0.028571428571428567	0.057142857142857134	0.028571428571428567
45	0.017241379310344827	0.04310344827586207	0.11206896551724138	0.0603448275862069	0.03448275862068965	0.04310344827586207	0.03448275862068965	0.1206896551724138	0.04310344827586207	0.06896551724137931	0.07758620689655173	0.0	0.06896551724137931	0.03448275862068965	0.03448275862068965	0.02586206896551724	0.0603448275862069	0.02586206896551724	0.07758620689655173	0.017241379310344827
46	0.0	0.053435114503816786	0.03053435114503817	0.015267175572519085	0.11450381679389313	0.053435114503816786	0.0	0.07633587786259542	0.06106870229007633	0.07633587786259542	0.0916030534351145	0.0076335877862595426	0.06870229007633588	0.04580152671755725	0.015267175572519085	0.04580152671755725	0.08396946564885496	0.1068702290076336	0.03053435114503817	0.022900763358778626
47	0.004750593824228029	0.07838479809976248	0.06413301662707839	0.0498812351543943	0.04513064133016627	0.04513064133016627	0.019002375296912115	0.05700712589073635	0.04750593824228029	0.07363420427553444	0.11401425178147268	0.014251781472684088	0.04513064133016627	0.03800475059382423	0.04513064133016627	0.07838479809976248	0.0498812351543943	0.0498812351543943	0.05225653206650832	0.02850356294536817
48	0.018518518518518517	0.05925925925925926	0.037037037037037035	0.04074074074074074	0.1037037037037037	0.05925925925925926	0.04814814814814815	0.05925925925925926	0.037037037037037035	0.04074074074074074	0.05555555555555555	0.025925925925925925	0.06666666666666668	0.04074074074074074	0.02962962962962963	0.05555555555555555	0.07037037037037037	0.0925925925925926	0.037037037037037035	0.022222222222222227
49	0.018018018018018014	0.054054054054054064	0.06906906906906908	0.036036036036036036	0.07807807807807808	0.06306306306306306	0.04204204204204205	0.06006006006006006	0.03303303303303303	0.024024024024024024	0.07507507507507508	0.015015015015015015	0.09309309309309308	0.03303303303303303	0.003003003003003003	0.13813813813813813	0.09009009009009007	0.045045045045045036	0.018018018018018014	0.012012012012012012
50	0.015686274509803918	0.06274509803921569	0.023529411764705882	0.035294117647058816	0.09803921568627452	0.054901960784313725	0.05098039215686274	0.05882352941176471	0.011764705882352941	0.015686274509803918	0.06666666666666668	0.007843137254901959	0.10588235294117647	0.05882352941176471	0.0039215686274509795	0.09803921568627452	0.1215686274509804	0.08235294117647059	0.007843137254901959	0.0196078431372549
51	0.0	0.07755102040816328	0.04489795918367346	0.040816326530612235	0.08163265306122447	0.036734693877551024	0.028571428571428567	0.061224489795918366	0.04489795918367346	0.07755102040816328	0.0653061224489796	0.028571428571428567	0.048979591836734684	0.0326530612244898	0.036734693877551024	0.08979591836734692	0.057142857142857134	0.053061224489795916	0.07346938775510205	0.020408163265306117
52	0.03543307086614173	0.047244094488188976	0.06299212598425198	0.047244094488188976	0.031496062992125984	0.043307086614173235	0.05511811023622047	0.06299212598425198	0.02755905511811024	0.02755905511811024	0.0984251968503937	0.03543307086614173	0.11023622047244094	0.05905511811023623	0.02755905511811024	0.05118110236220472	0.09448818897637797	0.03937007874015748	0.02755905511811024	0.015748031496062992
53	0.0986842105263158	0.05263157894736842	0.08552631578947369	0.05263157894736842	0.05921052631578948	0.03947368421052632	0.046052631578947366	0.03947368421052632	0.03947368421052632	0.03947368421052632	0.07894736842105263	0.01973684210526316	0.06578947368421052	0.05921052631578948	0.006578947368421052	0.05263157894736842	0.01973684210526316	0.1118421052631579	0.03289473684210526	0.0
54	0.01951219512195122	0.05365853658536585	0.08780487804878047	0.03414634146341464	0.07804878048780488	0.03414634146341464	0.043902439024390234	0.12195121951219512	0.043902439024390234	0.06341463414634146	0.043902439024390234	0.0	0.06341463414634146	0.03414634146341464	0.01951219512195122	0.03414634146341464	0.09268292682926828	0.07317073170731707	0.05365853658536585	0.004878048780487805
55	0.007692307692307694	0.05	0.04615384615384616	0.02307692307692308	0.05384615384615385	0.05	0.08846153846153848	0.04615384615384616	0.038461538461538464	0.030769230769230767	0.09230769230769233	0.02307692307692308	0.09230769230769233	0.04230769230769231	0.01153846153846154	0.10384615384615384	0.07692307692307693	0.061538461538461535	0.026923076923076925	0.03461538461538462
56	0.010676156583629894	0.02491103202846975	0.039145907473309614	0.017793594306049824	0.021352313167259787	0.07473309608540925	0.0498220640569395	0.05338078291814947	0.08540925266903915	0.03202846975088968	0.11387900355871886	0.02491103202846975	0.11743772241992882	0.028469750889679717	0.05693950177935943	0.10320284697508897	0.0604982206405694	0.02491103202846975	0.04270462633451957	0.017793594306049824
57	0.0	0.01954397394136808	0.06188925081433225	0.026058631921824102	0.0065146579804560255	0.05211726384364821	0.03908794788273615	0.04234527687296417	0.08469055374592832	0.04234527687296417	0.11726384364820848	0.02280130293159609	0.1237785016286645	0.03908794788273615	0.06514657980456026	0.1009771986970684	0.05537459283387622	0.035830618892508145	0.02931596091205212	0.035830618892508145
58	0.018633540372670808	0.06211180124223601	0.061076604554865424	0.05175983436853002	0.07349896480331262	0.06211180124223601	0.044513457556935816	0.05175983436853002	0.044513457556935816	0.033126293995859216	0.049689440993788817	0.037267080745341616	0.11180124223602483	0.045548654244306416	0.017598343685300208	0.05590062111801242	0.06418219461697723	0.06625258799171843	0.02691511387163561	0.021739130434782608
59	0.009287925696594429	0.09287925696594428	0.07430340557275543	0.034055727554179564	0.0804953560371517	0.07430340557275543	0.018575851393188854	0.06191950464396285	0.034055727554179564	0.021671826625387	0.06811145510835913	0.021671826625387	0.108359133126935	0.05882352941176471	0.006191950464396285	0.07120743034055728	0.04024767801857585	0.06811145510835913	0.037151702786377715	0.018575851393188854
60	0.007692307692307694	0.05	0.04615384615384616	0.02307692307692308	0.05384615384615385	0.05	0.08846153846153848	0.04615384615384616	0.038461538461538464	0.030769230769230767	0.09230769230769233	0.02307692307692308	0.09230769230769233	0.04230769230769231	0.01153846153846154	0.10384615384615384	0.07692307692307693	0.061538461538461535	0.026923076923076925	0.03461538461538462
61	0.010676156583629894	0.02491103202846975	0.039145907473309614	0.017793594306049824	0.021352313167259787	0.07473309608540925	0.0498220640569395	0.05338078291814947	0.08540925266903915	0.03202846975088968	0.11387900355871886	0.02491103202846975	0.11743772241992882	0.028469750889679717	0.05693950177935943	0.10320284697508897	0.0604982206405694	0.02491103202846975	0.04270462633451957	0.017793594306049824
62	0.0	0.01954397394136808	0.06188925081433225	0.026058631921824102	0.0065146579804560255	0.05211726384364821	0.03908794788273615	0.04234527687296417	0.08469055374592832	0.04234527687296417	0.11726384364820848	0.02280130293159609	0.1237785016286645	0.03908794788273615	0.06514657980456026	0.1009771986970684	0.05537459283387622	0.035830618892508145	0.02931596091205212	0.035830618892508145
63	0.018633540372670808	0.06211180124223601	0.061076604554865424	0.05175983436853002	0.07349896480331262	0.06211180124223601	0.044513457556935816	0.05175983436853002	0.044513457556935816	0.033126293995859216	0.049689440993788817	0.037267080745341616	0.11180124223602483	0.045548654244306416	0.017598343685300208	0.05590062111801242	0.06418219461697723	0.06625258799171843	0.02691511387163561	0.021739130434782608
64	0.006896551724137931	0.06896551724137931	0.06896551724137931	0.013793103448275862	0.0896551724137931	0.04827586206896552	0.04827586206896552	0.06896551724137931	0.03448275862068965	0.03448275862068965	0.06206896551724138	0.013793103448275862	0.07586206896551724	0.06206896551724138	0.020689655172413796	0.04137931034482759	0.08275862068965517	0.08275862068965517	0.04827586206896552	0.027586206896551724
65	0.0	0.023121387283236997	0.03468208092485549	0.011560693641618495	0.036608863198458574	0.10404624277456648	0.048169556840077066	0.05202312138728324	0.09633911368015416	0.02697495183044316	0.08670520231213873	0.011560693641618495	0.11753371868978806	0.04046242774566474	0.030828516377649325	0.10404624277456648	0.07129094412331406	0.04624277456647399	0.032755298651252415	0.02504816955684008
66	0.019230769230769232	0.02884615384615385	0.0	0.02884615384615385	0.18269230769230768	0.0576923076923077	0.038461538461538464	0.09615384615384616	0.038461538461538464	0.04807692307692308	0.1153846153846154	0.02884615384615385	0.0576923076923077	0.019230769230769232	0.009615384615384616	0.0576923076923077	0.02884615384615385	0.08653846153846154	0.038461538461538464	0.019230769230769232
67	0.008635578583765112	0.0690846286701209	0.06563039723661486	0.03972366148531952	0.056994818652849735	0.046632124352331605	0.06735751295336788	0.06735751295336788	0.03972366148531952	0.04835924006908463	0.08290155440414508	0.017271157167530225	0.0846286701208981	0.027633851468048358	0.02072538860103627	0.08808290155440414	0.06044905008635579	0.03972366148531952	0.046632124352331605	0.02245250431778929
68	0.015015015015015015	0.027027027027027032	0.07507507507507508	0.045045045045045036	0.06306306306306306	0.06906906906906908	0.036036036036036036	0.04204204204204205	0.024024024024024024	0.036036036036036036	0.08408408408408409	0.018018018018018014	0.1021021021021021	0.054054054054054064	0.024024024024024024	0.07507507507507508	0.06006006006006006	0.07807807807807808	0.036036036036036036	0.036036036036036036
69	0.016032064128256508	0.04809619238476954	0.07014028056112225	0.03807615230460922	0.032064128256513016	0.08216432865731463	0.05410821643286573	0.06012024048096193	0.07414829659318638	0.03807615230460922	0.0561122244488978	0.012024048096192385	0.08216432865731463	0.05410821643286573	0.008016032064128256	0.06012024048096193	0.06613226452905811	0.0841683366733467	0.03807615230460922	0.026052104208416832
70	0.0	0.0	0.0	0.0	0.0	0.0	0.0	0.0	0.0	0.0	0.0	0.0	0.0	0.0	0.0	0.0	0.0	0.0	0.0	0.0
71	0.0	0.0	0.0	0.0	0.0	0.0	0.0	0.0	0.0	0.0	0.0	0.0	0.0	0.0	0.0	0.0	0.0	0.0	0.0	0.0
72	0.0027855153203342623	0.052924791086350974	0.0584958217270195	0.030640668523676882	0.05013927576601671	0.07242339832869081	0.036211699164345405	0.0584958217270195	0.03899721448467967	0.027855153203342614	0.07242339832869081	0.011142061281337049	0.08356545961002786	0.06685236768802229	0.013927576601671307	0.12813370473537605	0.07799442896935932	0.055710306406685235	0.02506963788300836	0.036211699164345405
73	0.0064516129032258064	0.012903225806451613	0.07096774193548387	0.0064516129032258064	0.01935483870967742	0.03225806451612903	0.03225806451612903	0.045161290322580636	0.01935483870967742	0.0	0.11612903225806452	0.07096774193548387	0.12903225806451613	0.07096774193548387	0.03225806451612903	0.12903225806451613	0.10967741935483873	0.03870967741935484	0.03225806451612903	0.025806451612903226
74	0.16216216216216214	0.0	0.13513513513513514	0.054054054054054064	0.10810810810810813	0.0	0.0	0.10810810810810813	0.027027027027027032	0.08108108108108109	0.027027027027027032	0.027027027027027032	0.027027027027027032	0.08108108108108109	0.027027027027027032	0.0	0.054054054054054064	0.027027027027027032	0.027027027027027032	0.027027027027027032
75	0.006230529595015576	0.07476635514018691	0.0529595015576324	0.03426791277258567	0.06853582554517132	0.05607476635514018	0.01557632398753894	0.0778816199376947	0.04361370716510903	0.02180685358255452	0.06230529595015576	0.01557632398753894	0.10903426791277257	0.07165109034267912	0.003115264797507788	0.08722741433021806	0.05607476635514018	0.08411214953271028	0.02803738317757009	0.03115264797507788
76	0.015267175572519085	0.08396946564885496	0.06870229007633588	0.015267175572519085	0.1068702290076336	0.06106870229007633	0.0076335877862595426	0.08396946564885496	0.04580152671755725	0.03053435114503817	0.08396946564885496	0.0	0.04580152671755725	0.053435114503816786	0.015267175572519085	0.053435114503816786	0.12213740458015268	0.06106870229007633	0.015267175572519085	0.03053435114503817
77	0.008658008658008658	0.012987012987012988	0.05194805194805195	0.012987012987012988	0.021645021645021644	0.0735930735930736	0.03896103896103896	0.047619047619047616	0.07792207792207792	0.017316017316017316	0.15151515151515152	0.021645021645021644	0.11255411255411256	0.021645021645021644	0.021645021645021644	0.1471861471861472	0.09523809523809523	0.030303030303030307	0.021645021645021644	0.012987012987012988
78	0.0148975791433892	0.048417132216014895	0.08007448789571693	0.0297951582867784	0.04655493482309125	0.03910614525139665	0.0595903165735568	0.040968342644320296	0.0633147113594041	0.06517690875232775	0.08193668528864059	0.0260707635009311	0.09124767225325883	0.0446927374301676	0.0260707635009311	0.0446927374301676	0.074487895716946	0.0633147113594041	0.03165735567970205	0.027932960893854747
79	0.0148975791433892	0.048417132216014895	0.08007448789571693	0.0297951582867784	0.04655493482309125	0.03910614525139665	0.0595903165735568	0.040968342644320296	0.0633147113594041	0.06517690875232775	0.08193668528864059	0.0260707635009311	0.09124767225325883	0.0446927374301676	0.0260707635009311	0.0446927374301676	0.074487895716946	0.0633147113594041	0.03165735567970205	0.027932960893854747
80	0.005780346820809247	0.05780346820809248	0.05780346820809248	0.02890173410404624	0.05202312138728324	0.03468208092485549	0.04624277456647399	0.06358381502890173	0.05202312138728324	0.03468208092485549	0.09248554913294796	0.04624277456647399	0.06936416184971098	0.07514450867052024	0.023121387283236997	0.06936416184971098	0.06936416184971098	0.05202312138728324	0.05780346820809248	0.011560693641618495
81	0.012578616352201259	0.09119496855345913	0.06918238993710693	0.040880503144654086	0.06918238993710693	0.059748427672955975	0.006289308176100629	0.059748427672955975	0.031446540880503145	0.02830188679245283	0.07547169811320754	0.006289308176100629	0.10377358490566037	0.07547169811320754	0.0031446540880503146	0.08176100628930817	0.0440251572327044	0.0660377358490566	0.040880503144654086	0.034591194968553465
82	0.018707482993197282	0.054421768707482984	0.04931972789115646	0.03571428571428571	0.037414965986394565	0.04251700680272109	0.040816326530612235	0.05612244897959184	0.03231292517006803	0.04251700680272109	0.10034013605442177	0.03231292517006803	0.08673469387755102	0.06802721088435375	0.011904761904761904	0.09523809523809523	0.06972789115646258	0.07312925170068027	0.023809523809523808	0.028911564625850338
83	0.04621848739495799	0.07563025210084033	0.06722689075630252	0.037815126050420166	0.04621848739495799	0.05882352941176471	0.07142857142857142	0.025210084033613446	0.03361344537815126	0.050420168067226885	0.06722689075630252	0.012605042016806723	0.1134453781512605	0.07142857142857142	0.008403361344537815	0.05882352941176471	0.037815126050420166	0.04621848739495799	0.03361344537815126	0.037815126050420166
84	0.0	0.015503875968992246	0.07751937984496124	0.02325581395348837	0.03875968992248062	0.1007751937984496	0.02325581395348837	0.05426356589147287	0.06976744186046513	0.015503875968992246	0.07751937984496124	0.02325581395348837	0.11627906976744184	0.04651162790697674	0.02325581395348837	0.07751937984496124	0.11627906976744184	0.03875968992248062	0.015503875968992246	0.04651162790697674
85	0.0	0.017391304347826087	0.043478260869565216	0.017391304347826087	0.017391304347826087	0.08695652173913042	0.008695652173913044	0.060869565217391314	0.0782608695652174	0.017391304347826087	0.06956521739130435	0.017391304347826087	0.1391304347826087	0.026086956521739132	0.034782608695652174	0.09565217391304348	0.16521739130434782	0.017391304347826087	0.052173913043478265	0.034782608695652174
86	0.003134796238244514	0.07836990595611286	0.06583072100313479	0.03761755485893417	0.06896551724137931	0.056426332288401264	0.01567398119122257	0.07210031347962383	0.04075235109717868	0.01880877742946709	0.06896551724137931	0.009404388714733545	0.11912225705329152	0.059561128526645774	0.003134796238244514	0.08150470219435736	0.050156739811912224	0.09090909090909093	0.03761755485893417	0.0219435736677116
87	0.003134796238244514	0.07836990595611286	0.06583072100313479	0.03761755485893417	0.06896551724137931	0.056426332288401264	0.01567398119122257	0.07210031347962383	0.04075235109717868	0.01880877742946709	0.06896551724137931	0.009404388714733545	0.11912225705329152	0.059561128526645774	0.003134796238244514	0.08150470219435736	0.050156739811912224	0.09090909090909093	0.03761755485893417	0.0219435736677116
88	0.0	0.051903114186851215	0.06228373702422145	0.05536332179930796	0.09342560553633218	0.08650519031141868	0.04844290657439446	0.09342560553633218	0.04152249134948097	0.09342560553633218	0.03806228373702422	0.01384083044982699	0.09688581314878893	0.031141868512110725	0.010380622837370242	0.05536332179930796	0.034602076124567484	0.031141868512110725	0.04152249134948097	0.020761245674740483
89	0.11475409836065575	0.09016393442622953	0.04098360655737705	0.049180327868852465	0.032786885245901634	0.04098360655737705	0.008196721311475409	0.05737704918032788	0.024590163934426233	0.05737704918032788	0.09016393442622953	0.016393442622950817	0.04098360655737705	0.049180327868852465	0.008196721311475409	0.08196721311475409	0.04098360655737705	0.06557377049180327	0.08196721311475409	0.008196721311475409
90	0.11475409836065575	0.04098360655737705	0.049180327868852465	0.032786885245901634	0.08196721311475409	0.04098360655737705	0.016393442622950817	0.032786885245901634	0.05737704918032788	0.09836065573770493	0.10655737704918032	0.016393442622950817	0.04098360655737705	0.05737704918032788	0.016393442622950817	0.05737704918032788	0.04098360655737705	0.016393442622950817	0.07377049180327869	0.008196721311475409
91	0.012944983818770229	0.09385113268608414	0.07119741100323625	0.042071197411003236	0.06472491909385113	0.061488673139158574	0.0064724919093851144	0.05825242718446603	0.032362459546925564	0.029126213592233014	0.07119741100323625	0.0064724919093851144	0.10355987055016183	0.07766990291262135	0.0032362459546925572	0.0744336569579288	0.0453074433656958	0.06796116504854369	0.042071197411003236	0.035598705501618116
92	0.0	0.03629032258064517	0.05241935483870968	0.016129032258064516	0.028225806451612906	0.06048387096774194	0.04435483870967742	0.07258064516129033	0.05241935483870968	0.012096774193548387	0.10080645161290322	0.0	0.14516129032258066	0.028225806451612906	0.03225806451612903	0.11693548387096775	0.0846774193548387	0.03629032258064517	0.04435483870967742	0.03629032258064517
93	0.032786885245901634	0.09836065573770493	0.060109289617486336	0.04371584699453552	0.060109289617486336	0.03825136612021858	0.02185792349726776	0.049180327868852465	0.060109289617486336	0.049180327868852465	0.060109289617486336	0.02185792349726776	0.0546448087431694	0.07103825136612021	0.02185792349726776	0.07103825136612021	0.06557377049180327	0.0546448087431694	0.04371584699453552	0.02185792349726776
94	0.009398496240601505	0.06954887218045112	0.05827067669172933	0.03947368421052632	0.06203007518796993	0.04887218045112782	0.05827067669172933	0.06954887218045112	0.04135338345864661	0.04887218045112782	0.08270676691729323	0.01879699248120301	0.08834586466165413	0.030075187969924814	0.022556390977443608	0.08270676691729323	0.05827067669172933	0.03759398496240601	0.05075187969924812	0.022556390977443608
95	0.007168458781362006	0.03046594982078853	0.04838709677419355	0.021505376344086027	0.016129032258064516	0.07168458781362007	0.05555555555555555	0.05555555555555555	0.08602150537634409	0.028673835125448032	0.1003584229390681	0.04301075268817205	0.0913978494623656	0.026881720430107527	0.03225806451612903	0.08602150537634409	0.07347670250896057	0.023297491039426525	0.04838709677419355	0.053763440860215055
96	0.013422818791946308	0.053691275167785234	0.0436241610738255	0.040268456375838924	0.03691275167785235	0.06375838926174497	0.06711409395973154	0.040268456375838924	0.040268456375838924	0.0302013422818792	0.053691275167785234	0.020134228187919462	0.09395973154362416	0.026845637583892617	0.02348993288590604	0.13087248322147652	0.11409395973154365	0.04697986577181208	0.03355704697986577	0.026845637583892617
97	0.015748031496062992	0.03937007874015748	0.11023622047244094	0.047244094488188976	0.047244094488188976	0.015748031496062992	0.031496062992125984	0.08661417322834647	0.031496062992125984	0.031496062992125984	0.10236220472440943	0.015748031496062992	0.06299212598425198	0.05511811023622047	0.031496062992125984	0.05511811023622047	0.06299212598425198	0.047244094488188976	0.07874015748031496	0.031496062992125984
98	0.016666666666666666	0.025	0.11666666666666667	0.06666666666666668	0.05833333333333333	0.05	0.05	0.08333333333333333	0.04166666666666666	0.025	0.1	0.016666666666666666	0.1	0.025	0.008333333333333333	0.03333333333333333	0.04166666666666666	0.075	0.05833333333333333	0.008333333333333333
99	0.0	0.03629032258064517	0.05241935483870968	0.012096774193548387	0.028225806451612906	0.06048387096774194	0.04435483870967742	0.07258064516129033	0.05241935483870968	0.012096774193548387	0.10080645161290322	0.0	0.14516129032258066	0.028225806451612906	0.03225806451612903	0.11693548387096775	0.0846774193548387	0.04032258064516129	0.04435483870967742	0.03629032258064517
100	0.03543307086614173	0.047244094488188976	0.06299212598425198	0.047244094488188976	0.031496062992125984	0.043307086614173235	0.05511811023622047	0.06299212598425198	0.02755905511811024	0.02755905511811024	0.0984251968503937	0.03543307086614173	0.11023622047244094	0.05905511811023623	0.02755905511811024	0.05118110236220472	0.09448818897637797	0.03937007874015748	0.02755905511811024	0.015748031496062992
101	0.0986842105263158	0.05263157894736842	0.08552631578947369	0.05263157894736842	0.05921052631578948	0.03947368421052632	0.046052631578947366	0.03947368421052632	0.03947368421052632	0.03947368421052632	0.07894736842105263	0.01973684210526316	0.06578947368421052	0.05921052631578948	0.006578947368421052	0.05263157894736842	0.01973684210526316	0.1118421052631579	0.03289473684210526	0.0
102	0.018957345971563986	0.05213270142180095	0.09004739336492891	0.03317535545023697	0.07582938388625593	0.03317535545023697	0.04265402843601896	0.12796208530805686	0.04265402843601896	0.06635071090047394	0.05213270142180095	0.0	0.061611374407582936	0.03317535545023697	0.018957345971563986	0.03317535545023697	0.09004739336492891	0.07109004739336493	0.05213270142180095	0.0047393364928909965
103	0.013513513513513514	0.057432432432432436	0.07094594594594594	0.037162162162162164	0.0777027027027027	0.0472972972972973	0.06418918918918919	0.03378378378378378	0.054054054054054064	0.030405405405405407	0.060810810810810814	0.013513513513513514	0.09797297297297296	0.0472972972972973	0.010135135135135136	0.060810810810810814	0.0472972972972973	0.0945945945945946	0.060810810810810814	0.020270270270270268
104	0.07692307692307693	0.04326923076923077	0.04807692307692308	0.04326923076923077	0.03365384615384615	0.02884615384615385	0.09134615384615384	0.08653846153846154	0.05288461538461538	0.0576923076923077	0.13942307692307693	0.009615384615384616	0.03365384615384615	0.04326923076923077	0.04807692307692308	0.04807692307692308	0.038461538461538464	0.02884615384615385	0.03365384615384615	0.014423076923076926
105	0.03543307086614173	0.047244094488188976	0.06299212598425198	0.047244094488188976	0.031496062992125984	0.043307086614173235	0.05511811023622047	0.06299212598425198	0.02755905511811024	0.02755905511811024	0.0984251968503937	0.03543307086614173	0.11023622047244094	0.05905511811023623	0.02755905511811024	0.05118110236220472	0.09448818897637797	0.03937007874015748	0.02755905511811024	0.015748031496062992
106	0.1056338028169014	0.056338028169014086	0.08450704225352113	0.04929577464788732	0.04929577464788732	0.04225352112676056	0.04225352112676056	0.04225352112676056	0.04225352112676056	0.035211267605633804	0.07746478873239436	0.02112676056338028	0.07042253521126761	0.04929577464788732	0.007042253521126761	0.04929577464788732	0.02112676056338028	0.11971830985915492	0.035211267605633804	0.0
107	0.019417475728155338	0.05339805825242718	0.08737864077669902	0.033980582524271837	0.07766990291262135	0.033980582524271837	0.043689320388349516	0.12135922330097088	0.043689320388349516	0.06310679611650485	0.043689320388349516	0.0	0.06310679611650485	0.033980582524271837	0.019417475728155338	0.03883495145631068	0.09223300970873786	0.07281553398058252	0.05339805825242718	0.0048543689320388345
108	0.009174311926605505	0.045871559633027525	0.059633027522935776	0.05504587155963303	0.022935779816513763	0.059633027522935776	0.06422018348623854	0.05504587155963303	0.03669724770642202	0.013761467889908258	0.08256880733944955	0.027522935779816515	0.10091743119266056	0.045871559633027525	0.022935779816513763	0.11009174311926606	0.06422018348623854	0.06422018348623854	0.027522935779816515	0.03211009174311927
109	0.009174311926605505	0.045871559633027525	0.059633027522935776	0.05504587155963303	0.022935779816513763	0.059633027522935776	0.06422018348623854	0.05504587155963303	0.03669724770642202	0.013761467889908258	0.08256880733944955	0.027522935779816515	0.10091743119266056	0.045871559633027525	0.022935779816513763	0.11009174311926606	0.06422018348623854	0.06422018348623854	0.027522935779816515	0.03211009174311927
110	0.04878048780487805	0.054878048780487805	0.1097560975609756	0.0	0.054878048780487805	0.06097560975609756	0.0975609756097561	0.06097560975609756	0.03048780487804878	0.018292682926829267	0.07317073170731707	0.018292682926829267	0.11585365853658534	0.024390243902439025	0.018292682926829267	0.024390243902439025	0.08536585365853659	0.06707317073170732	0.024390243902439025	0.012195121951219513
111	0.00964630225080386	0.06752411575562701	0.06109324758842444	0.04180064308681672	0.07395498392282958	0.06430868167202572	0.03215434083601286	0.04180064308681672	0.03858520900321544	0.04180064308681672	0.0707395498392283	0.04180064308681672	0.07395498392282958	0.03858520900321544	0.012861736334405145	0.07395498392282958	0.09646302250803858	0.04823151125401929	0.03536977491961415	0.03536977491961415
112	0.04878048780487805	0.054878048780487805	0.1097560975609756	0.0	0.054878048780487805	0.06097560975609756	0.0975609756097561	0.06097560975609756	0.03048780487804878	0.018292682926829267	0.07317073170731707	0.018292682926829267	0.11585365853658534	0.024390243902439025	0.018292682926829267	0.024390243902439025	0.08536585365853659	0.06707317073170732	0.024390243902439025	0.012195121951219513
113	0.04878048780487805	0.054878048780487805	0.1097560975609756	0.0	0.054878048780487805	0.06097560975609756	0.0975609756097561	0.06097560975609756	0.03048780487804878	0.018292682926829267	0.07317073170731707	0.018292682926829267	0.11585365853658534	0.024390243902439025	0.018292682926829267	0.024390243902439025	0.08536585365853659	0.06707317073170732	0.024390243902439025	0.012195121951219513
114	0.04878048780487805	0.054878048780487805	0.11585365853658534	0.0	0.054878048780487805	0.06097560975609756	0.0975609756097561	0.06097560975609756	0.03048780487804878	0.018292682926829267	0.07317073170731707	0.018292682926829267	0.11585365853658534	0.024390243902439025	0.018292682926829267	0.024390243902439025	0.08536585365853659	0.06707317073170732	0.018292682926829267	0.012195121951219513
115	0.008915304606240713	0.08172362555720654	0.05794947994056464	0.038632986627043085	0.08172362555720654	0.0713224368499257	0.017830609212481426	0.056463595839524525	0.03714710252600297	0.025260029717682018	0.06686478454680535	0.01634472511144131	0.09658246656760773	0.0638930163447251	0.0029717682020802376	0.08915304606240712	0.038632986627043085	0.08320950965824665	0.03417533432392273	0.031203566121842493
116	0.04938271604938271	0.04938271604938271	0.0925925925925926	0.02469135802469136	0.061728395061728385	0.06790123456790123	0.09876543209876544	0.05555555555555555	0.02469135802469136	0.02469135802469136	0.0925925925925926	0.012345679012345678	0.0925925925925926	0.018518518518518517	0.018518518518518517	0.0308641975308642	0.08024691358024691	0.07407407407407407	0.0308641975308642	0.0
117	0.02414486921529175	0.05030181086519115	0.057344064386317915	0.023138832997987926	0.05331991951710262	0.07243460764587525	0.04527162977867203	0.06237424547283703	0.03722334004024145	0.036217303822937634	0.06841046277665996	0.012072434607645876	0.09356136820925554	0.0482897384305835	0.0130784708249497	0.08651911468812877	0.08249496981891348	0.07847082494969819	0.022132796780684104	0.03319919517102616
118	0.003125	0.078125	0.065625	0.0375	0.06875	0.05625	0.015625	0.071875	0.040625	0.01875	0.06875	0.009375	0.11875	0.059375	0.003125	0.08125	0.05	0.090625	0.0375	0.025
119	0.003125	0.078125	0.065625	0.0375	0.06875	0.05625	0.015625	0.071875	0.040625	0.01875	0.06875	0.009375	0.11875	0.059375	0.003125	0.08125	0.05	0.090625	0.0375	0.025
120	0.01324503311258278	0.052980132450331126	0.039735099337748346	0.039735099337748346	0.046357615894039736	0.019867549668874173	0.08609271523178808	0.039735099337748346	0.046357615894039736	0.026490066225165563	0.0728476821192053	0.052980132450331126	0.10596026490066224	0.052980132450331126	0.026490066225165563	0.039735099337748346	0.0728476821192053	0.10596026490066224	0.046357615894039736	0.01324503311258278
121	0.00909090909090909	0.03636363636363636	0.06363636363636363	0.027272727272727268	0.045454545454545456	0.1	0.027272727272727268	0.09090909090909093	0.1	0.027272727272727268	0.07272727272727272	0.00909090909090909	0.16363636363636366	0.03636363636363636	0.00909090909090909	0.03636363636363636	0.08181818181818183	0.01818181818181818	0.027272727272727268	0.01818181818181818
122	0.030769230769230767	0.05384615384615385	0.05384615384615385	0.038461538461538464	0.09230769230769233	0.08461538461538462	0.015384615384615384	0.030769230769230767	0.05384615384615385	0.07692307692307693	0.061538461538461535	0.030769230769230767	0.06923076923076922	0.04615384615384616	0.015384615384615384	0.061538461538461535	0.02307692307692308	0.1	0.02307692307692308	0.038461538461538464
123	0.0148975791433892	0.048417132216014895	0.08007448789571693	0.0297951582867784	0.04655493482309125	0.03910614525139665	0.0595903165735568	0.040968342644320296	0.0633147113594041	0.06517690875232775	0.08193668528864059	0.0260707635009311	0.09124767225325883	0.0446927374301676	0.0260707635009311	0.0446927374301676	0.074487895716946	0.0633147113594041	0.03165735567970205	0.027932960893854747
124	0.00909090909090909	0.03636363636363636	0.06363636363636363	0.027272727272727268	0.045454545454545456	0.1	0.027272727272727268	0.09090909090909093	0.1	0.027272727272727268	0.07272727272727272	0.00909090909090909	0.16363636363636366	0.03636363636363636	0.00909090909090909	0.03636363636363636	0.08181818181818183	0.01818181818181818	0.027272727272727268	0.01818181818181818
125	0.009287925696594429	0.09287925696594428	0.07739938080495358	0.034055727554179564	0.0804953560371517	0.07430340557275543	0.018575851393188854	0.06191950464396285	0.034055727554179564	0.021671826625387	0.06811145510835913	0.021671826625387	0.108359133126935	0.05882352941176471	0.006191950464396285	0.07120743034055728	0.04024767801857585	0.06811145510835913	0.037151702786377715	0.015479876160990712
126	0.012658227848101266	0.06329113924050632	0.06329113924050632	0.02531645569620253	0.08860759493670886	0.0569620253164557	0.0379746835443038	0.06962025316455696	0.012658227848101266	0.05063291139240506	0.06962025316455696	0.012658227848101266	0.06962025316455696	0.03164556962025317	0.0189873417721519	0.10759493670886076	0.0949367088607595	0.06329113924050632	0.03164556962025317	0.012658227848101266
127	0.040920716112531966	0.043478260869565216	0.08439897698209718	0.030690537084398974	0.05882352941176471	0.030690537084398974	0.06905370843989769	0.09207161125319692	0.03836317135549872	0.04603580562659847	0.06138107416879796	0.030690537084398974	0.05115089514066496	0.02557544757033248	0.007672634271099744	0.0792838874680307	0.09718670076726342	0.040920716112531966	0.05370843989769821	0.017902813299232736
128	0.1129032258064516	0.04032258064516129	0.08064516129032258	0.024193548387096774	0.10483870967741936	0.016129032258064516	0.016129032258064516	0.08064516129032258	0.04032258064516129	0.04838709677419355	0.08870967741935484	0.03225806451612903	0.04838709677419355	0.08064516129032258	0.0	0.06451612903225806	0.024193548387096774	0.024193548387096774	0.06451612903225806	0.008064516129032258
129	0.0308641975308642	0.061728395061728385	0.043209876543209874	0.05555555555555555	0.0925925925925926	0.061728395061728385	0.04938271604938271	0.04938271604938271	0.02469135802469136	0.0308641975308642	0.02469135802469136	0.012345679012345678	0.13580246913580246	0.018518518518518517	0.012345679012345678	0.0925925925925926	0.05555555555555555	0.09876543209876544	0.02469135802469136	0.02469135802469136
130	0.015267175572519085	0.08396946564885496	0.06870229007633588	0.015267175572519085	0.1068702290076336	0.06106870229007633	0.0076335877862595426	0.08396946564885496	0.04580152671755725	0.03053435114503817	0.08396946564885496	0.0	0.04580152671755725	0.053435114503816786	0.015267175572519085	0.053435114503816786	0.12213740458015268	0.06106870229007633	0.015267175572519085	0.03053435114503817
131	0.008064516129032258	0.05645161290322581	0.06048387096774194	0.05241935483870968	0.05241935483870968	0.06854838709677419	0.07661290322580645	0.06048387096774194	0.04838709677419355	0.03225806451612903	0.0967741935483871	0.012096774193548387	0.06048387096774194	0.05241935483870968	0.016129032258064516	0.04435483870967742	0.06854838709677419	0.06451612903225806	0.04435483870967742	0.024193548387096774
132	0.14583333333333334	0.07291666666666667	0.07291666666666667	0.052083333333333336	0.08854166666666667	0.03125	0.05729166666666665	0.052083333333333336	0.026041666666666668	0.04166666666666666	0.09375	0.02083333333333333	0.03125	0.03125	0.005208333333333333	0.046875	0.026041666666666668	0.0625	0.02083333333333333	0.02083333333333333
133	0.11570247933884298	0.08264462809917356	0.04958677685950413	0.02479338842975207	0.14049586776859505	0.033057851239669415	0.04958677685950413	0.04958677685950413	0.016528925619834708	0.06611570247933883	0.05785123966942149	0.008264462809917356	0.06611570247933883	0.02479338842975207	0.016528925619834708	0.05785123966942149	0.033057851239669415	0.02479338842975207	0.0743801652892562	0.008264462809917356
134	0.02958579881656805	0.04142011834319527	0.04142011834319527	0.04142011834319527	0.0650887573964497	0.0650887573964497	0.07100591715976333	0.0650887573964497	0.04142011834319527	0.09467455621301776	0.035502958579881665	0.01183431952662722	0.08875739644970414	0.02366863905325444	0.02366863905325444	0.059171597633136085	0.07100591715976333	0.07100591715976333	0.04142011834319527	0.017751479289940832
135	0.011131725417439705	0.04452690166975881	0.055658627087198514	0.03710575139146568	0.012987012987012988	0.016697588126159554	0.08719851576994432	0.04452690166975881	0.05009276437847866	0.029684601113172542	0.09833024118738404	0.020408163265306117	0.1038961038961039	0.07050092764378478	0.02411873840445269	0.09461966604823747	0.09647495361781076	0.05380333951762523	0.03525046382189239	0.012987012987012988
136	0.13114754098360654	0.049180327868852465	0.08196721311475409	0.0	0.06557377049180327	0.016393442622950817	0.08196721311475409	0.09836065573770493	0.0	0.06557377049180327	0.08196721311475409	0.032786885245901634	0.049180327868852465	0.08196721311475409	0.0	0.016393442622950817	0.032786885245901634	0.032786885245901634	0.049180327868852465	0.032786885245901634
137	0.016528925619834708	0.04958677685950413	0.05785123966942149	0.02479338842975207	0.0743801652892562	0.06611570247933883	0.04132231404958678	0.04132231404958678	0.0743801652892562	0.04132231404958678	0.04132231404958678	0.09090909090909093	0.08264462809917356	0.05785123966942149	0.008264462809917356	0.033057851239669415	0.0743801652892562	0.05785123966942149	0.04132231404958678	0.02479338842975207
138	0.11570247933884298	0.05785123966942149	0.05785123966942149	0.008264462809917356	0.10743801652892562	0.04132231404958678	0.04132231404958678	0.04132231404958678	0.033057851239669415	0.04958677685950413	0.09090909090909093	0.008264462809917356	0.0743801652892562	0.04132231404958678	0.008264462809917356	0.04958677685950413	0.02479338842975207	0.05785123966942149	0.0743801652892562	0.016528925619834708
139	0.022388059701492536	0.08208955223880597	0.01492537313432836	0.05223880597014925	0.11194029850746268	0.02985074626865672	0.0	0.1044776119402985	0.05223880597014925	0.06716417910447761	0.08208955223880597	0.00746268656716418	0.06716417910447761	0.04477611940298507	0.02985074626865672	0.022388059701492536	0.08208955223880597	0.08208955223880597	0.022388059701492536	0.022388059701492536
140	0.0	0.03629032258064517	0.05241935483870968	0.012096774193548387	0.028225806451612906	0.06048387096774194	0.04435483870967742	0.07258064516129033	0.05241935483870968	0.012096774193548387	0.10080645161290322	0.0	0.14516129032258066	0.028225806451612906	0.03225806451612903	0.11693548387096775	0.0846774193548387	0.04032258064516129	0.04435483870967742	0.03629032258064517
141	0.007936507936507936	0.0615079365079365	0.051587301587301584	0.031746031746031744	0.04563492063492063	0.03968253968253968	0.04365079365079365	0.06547619047619048	0.03373015873015873	0.05952380952380953	0.10714285714285714	0.011904761904761904	0.08333333333333333	0.05357142857142857	0.01984126984126984	0.09722222222222222	0.07738095238095237	0.04166666666666666	0.04563492063492063	0.021825396825396824
142	0.02958579881656805	0.02958579881656805	0.07100591715976333	0.059171597633136085	0.08875739644970414	0.07100591715976333	0.0650887573964497	0.035502958579881665	0.04733727810650888	0.035502958579881665	0.04142011834319527	0.017751479289940832	0.07692307692307693	0.07100591715976333	0.01183431952662722	0.02366863905325444	0.0650887573964497	0.09467455621301776	0.05325443786982249	0.01183431952662722
143	0.04444444444444445	0.05925925925925926	0.02962962962962963	0.04444444444444445	0.1037037037037037	0.04444444444444445	0.007407407407407408	0.1259259259259259	0.02962962962962963	0.02962962962962963	0.08148148148148149	0.007407407407407408	0.07407407407407407	0.04444444444444445	0.014814814814814815	0.04444444444444445	0.07407407407407407	0.08888888888888889	0.014814814814814815	0.037037037037037035
144	0.0182648401826484	0.0319634703196347	0.1415525114155251	0.0410958904109589	0.0593607305936073	0.0273972602739726	0.0684931506849315	0.0958904109589041	0.0228310502283105	0.0228310502283105	0.0730593607305936	0.0182648401826484	0.0639269406392694	0.0228310502283105	0.0273972602739726	0.0821917808219178	0.0958904109589041	0.0365296803652968	0.0410958904109589	0.0091324200913242
145	0.018867924528301886	0.051886792452830184	0.16981132075471694	0.042452830188679236	0.04716981132075472	0.0660377358490566	0.04716981132075472	0.08490566037735849	0.042452830188679236	0.05660377358490566	0.061320754716981125	0.014150943396226415	0.05660377358490566	0.04716981132075472	0.018867924528301886	0.042452830188679236	0.042452830188679236	0.04716981132075472	0.03773584905660377	0.0047169811320754715
146	0.008064516129032258	0.008064516129032258	0.04032258064516129	0.016129032258064516	0.008064516129032258	0.024193548387096774	0.03225806451612903	0.07258064516129033	0.016129032258064516	0.0	0.1129032258064516	0.024193548387096774	0.16129032258064516	0.07258064516129033	0.04032258064516129	0.16129032258064516	0.12096774193548387	0.024193548387096774	0.03225806451612903	0.024193548387096774
147	0.13114754098360654	0.032786885245901634	0.06557377049180327	0.0	0.09836065573770493	0.032786885245901634	0.049180327868852465	0.016393442622950817	0.016393442622950817	0.032786885245901634	0.13114754098360654	0.016393442622950817	0.049180327868852465	0.049180327868852465	0.049180327868852465	0.049180327868852465	0.032786885245901634	0.049180327868852465	0.08196721311475409	0.016393442622950817
148	0.007936507936507936	0.0615079365079365	0.051587301587301584	0.03373015873015873	0.04563492063492063	0.03968253968253968	0.04365079365079365	0.06547619047619048	0.03373015873015873	0.05952380952380953	0.10714285714285714	0.011904761904761904	0.08333333333333333	0.05357142857142857	0.01984126984126984	0.09722222222222222	0.07738095238095237	0.03968253968253968	0.04563492063492063	0.021825396825396824
149	0.01453488372093023	0.02325581395348837	0.06686046511627906	0.02325581395348837	0.005813953488372093	0.07848837209302326	0.040697674418604654	0.04941860465116279	0.07848837209302326	0.06686046511627906	0.09011627906976744	0.03197674418604651	0.09011627906976744	0.0377906976744186	0.02906976744186046	0.09593023255813954	0.061046511627906974	0.0436046511627907	0.040697674418604654	0.03197674418604651
150	0.0039215686274509795	0.0392156862745098	0.052941176470588235	0.02549019607843137	0.027450980392156862	0.04901960784313725	0.06274509803921569	0.054901960784313725	0.08627450980392158	0.02549019607843137	0.10980392156862744	0.027450980392156862	0.08627450980392158	0.04901960784313725	0.035294117647058816	0.09215686274509803	0.06862745098039216	0.05098039215686274	0.029411764705882356	0.023529411764705882
151	0.00422832980972516	0.029598308668076112	0.06765327695560254	0.019027484143763214	0.029598308668076112	0.06342494714587738	0.052854122621564484	0.0507399577167019	0.06765327695560254	0.035940803382663845	0.12473572938689215	0.02748414376321353	0.09936575052854124	0.040169133192389	0.035940803382663845	0.08456659619450317	0.06765327695560254	0.04651162790697674	0.02748414376321353	0.02536997885835095
152	0.011363636363636364	0.02556818181818182	0.05397727272727273	0.03125	0.008522727272727272	0.05113636363636364	0.045454545454545456	0.05681818181818181	0.10511363636363637	0.03977272727272727	0.09659090909090907	0.022727272727272728	0.11363636363636365	0.045454545454545456	0.03977272727272727	0.09943181818181818	0.05965909090909091	0.045454545454545456	0.022727272727272728	0.02556818181818182
153	0.0	0.047619047619047616	0.07142857142857142	0.05952380952380953	0.023809523809523808	0.08333333333333333	0.05952380952380953	0.09523809523809523	0.07142857142857142	0.0	0.05952380952380953	0.011904761904761904	0.07142857142857142	0.05952380952380953	0.023809523809523808	0.07142857142857142	0.07142857142857142	0.05952380952380953	0.047619047619047616	0.011904761904761904
154	0.0	0.0	0.04444444444444445	0.06666666666666668	0.0	0.08888888888888889	0.08888888888888889	0.1111111111111111	0.08888888888888889	0.04444444444444445	0.022222222222222227	0.022222222222222227	0.04444444444444445	0.04444444444444445	0.022222222222222227	0.1111111111111111	0.1111111111111111	0.022222222222222227	0.022222222222222227	0.04444444444444445
155	0.0	0.030303030303030307	0.045454545454545456	0.0	0.030303030303030307	0.07575757575757576	0.045454545454545456	0.060606060606060615	0.045454545454545456	0.045454545454545456	0.10606060606060606	0.0	0.18181818181818185	0.045454545454545456	0.045454545454545456	0.060606060606060615	0.07575757575757576	0.030303030303030307	0.030303030303030307	0.045454545454545456
156	0.0	0.05263157894736842	0.02631578947368421	0.0	0.07894736842105263	0.05263157894736842	0.05263157894736842	0.07894736842105263	0.13157894736842105	0.02631578947368421	0.05263157894736842	0.0	0.13157894736842105	0.05263157894736842	0.0	0.02631578947368421	0.13157894736842105	0.05263157894736842	0.02631578947368421	0.02631578947368421
157	0.0	0.0	0.075	0.0	0.0	0.1	0.025	0.025	0.05	0.0	0.2	0.0	0.1	0.025	0.025	0.1	0.125	0.025	0.05	0.075
158	0.0	0.054054054054054064	0.0	0.027027027027027032	0.027027027027027032	0.054054054054054064	0.10810810810810813	0.0	0.10810810810810813	0.0	0.027027027027027032	0.0	0.16216216216216214	0.027027027027027032	0.027027027027027032	0.16216216216216214	0.16216216216216214	0.027027027027027032	0.027027027027027032	0.0
159	0.0	0.0	0.08108108108108109	0.027027027027027032	0.0	0.027027027027027032	0.08108108108108109	0.027027027027027032	0.08108108108108109	0.10810810810810813	0.027027027027027032	0.0	0.2702702702702703	0.054054054054054064	0.0	0.027027027027027032	0.054054054054054064	0.054054054054054064	0.054054054054054064	0.027027027027027032
160	0.0	0.0	0.1111111111111111	0.1111111111111111	0.027777777777777776	0.08333333333333333	0.027777777777777776	0.05555555555555555	0.05555555555555555	0.027777777777777776	0.027777777777777776	0.0	0.16666666666666666	0.0	0.0	0.05555555555555555	0.1388888888888889	0.05555555555555555	0.027777777777777776	0.027777777777777776
161	0.008097165991902834	0.06477732793522267	0.06477732793522267	0.05263157894736842	0.06072874493927125	0.048582995951417005	0.05263157894736842	0.097165991902834	0.044534412955465584	0.03643724696356275	0.0728744939271255	0.008097165991902834	0.08097165991902834	0.044534412955465584	0.0	0.08502024291497975	0.06882591093117409	0.07692307692307693	0.024291497975708502	0.008097165991902834
162	0.03125	0.0	0.0	0.0	0.0625	0.1875	0.0625	0.09375	0.21875	0.0	0.0	0.0	0.03125	0.0625	0.0	0.09375	0.03125	0.0625	0.03125	0.03125
163	0.0	0.038461538461538464	0.019230769230769232	0.02884615384615385	0.0576923076923077	0.0576923076923077	0.02884615384615385	0.08653846153846154	0.019230769230769232	0.08653846153846154	0.0673076923076923	0.009615384615384616	0.1153846153846154	0.038461538461538464	0.0	0.07692307692307693	0.08653846153846154	0.125	0.0576923076923077	0.0
164	0.0145985401459854	0.051094890510948905	0.0364963503649635	0.021897810218978103	0.072992700729927	0.0583941605839416	0.06569343065693431	0.0948905109489051	0.0145985401459854	0.0364963503649635	0.08029197080291971	0.021897810218978103	0.1167883211678832	0.0364963503649635	0.007299270072992701	0.06569343065693431	0.0583941605839416	0.08759124087591241	0.043795620437956206	0.0145985401459854
165	0.0	0.0	0.0	0.0	0.0	0.0	0.0	0.0	0.0	0.0	0.0	0.0	0.0	0.0	0.0	0.0	0.0	0.0	0.0	0.0
166	0.0	0.03225806451612903	0.06451612903225806	0.04838709677419355	0.016129032258064516	0.08064516129032258	0.03225806451612903	0.016129032258064516	0.08064516129032258	0.016129032258064516	0.06451612903225806	0.0	0.1774193548387097	0.016129032258064516	0.03225806451612903	0.0967741935483871	0.1774193548387097	0.0	0.016129032258064516	0.03225806451612903
167	0.041176470588235294	0.08823529411764706	0.08235294117647059	0.035294117647058816	0.029411764705882356	0.052941176470588235	0.014705882352941175	0.08235294117647059	0.032352941176470584	0.05	0.07941176470588235	0.023529411764705882	0.09117647058823528	0.06470588235294117	0.023529411764705882	0.08823529411764706	0.047058823529411764	0.026470588235294117	0.023529411764705882	0.023529411764705882
168	0.029411764705882356	0.08823529411764706	0.029411764705882356	0.014705882352941175	0.14705882352941174	0.04411764705882353	0.05882352941176471	0.029411764705882356	0.029411764705882356	0.029411764705882356	0.029411764705882356	0.0	0.10294117647058824	0.04411764705882353	0.0	0.0	0.08823529411764706	0.17647058823529413	0.014705882352941175	0.04411764705882353
169	0.02032520325203252	0.07723577235772358	0.07723577235772358	0.05284552845528456	0.06504065040650407	0.05284552845528456	0.032520325203252036	0.04065040650406504	0.04878048780487805	0.028455284552845524	0.06504065040650407	0.016260162601626018	0.07723577235772358	0.05284552845528456	0.0040650406504065045	0.04878048780487805	0.044715447154471545	0.13414634146341464	0.032520325203252036	0.028455284552845524
170	0.041176470588235294	0.08823529411764706	0.08235294117647059	0.035294117647058816	0.029411764705882356	0.052941176470588235	0.014705882352941175	0.08235294117647059	0.032352941176470584	0.05	0.07941176470588235	0.023529411764705882	0.09117647058823528	0.06470588235294117	0.023529411764705882	0.08823529411764706	0.047058823529411764	0.026470588235294117	0.023529411764705882	0.023529411764705882
171	0.029411764705882356	0.08823529411764706	0.029411764705882356	0.014705882352941175	0.14705882352941174	0.04411764705882353	0.05882352941176471	0.029411764705882356	0.029411764705882356	0.029411764705882356	0.029411764705882356	0.0	0.10294117647058824	0.04411764705882353	0.0	0.0	0.08823529411764706	0.17647058823529413	0.014705882352941175	0.04411764705882353
172	0.02032520325203252	0.07723577235772358	0.08130081300813008	0.05284552845528456	0.06504065040650407	0.05284552845528456	0.032520325203252036	0.04065040650406504	0.04878048780487805	0.028455284552845524	0.06504065040650407	0.016260162601626018	0.07723577235772358	0.05284552845528456	0.0040650406504065045	0.04878048780487805	0.044715447154471545	0.13008130081300814	0.032520325203252036	0.028455284552845524
173	0.025210084033613446	0.03361344537815126	0.050420168067226885	0.09243697478991596	0.09243697478991596	0.04201680672268908	0.050420168067226885	0.025210084033613446	0.03361344537815126	0.025210084033613446	0.06722689075630252	0.01680672268907563	0.10084033613445377	0.08403361344537816	0.025210084033613446	0.025210084033613446	0.03361344537815126	0.09243697478991596	0.03361344537815126	0.050420168067226885
174	0.1129032258064516	0.04032258064516129	0.08064516129032258	0.024193548387096774	0.10483870967741936	0.016129032258064516	0.016129032258064516	0.08064516129032258	0.04032258064516129	0.04838709677419355	0.08870967741935484	0.03225806451612903	0.04838709677419355	0.08064516129032258	0.0	0.06451612903225806	0.024193548387096774	0.024193548387096774	0.06451612903225806	0.008064516129032258
175	0.003134796238244514	0.08463949843260188	0.059561128526645774	0.03134796238244514	0.06583072100313479	0.059561128526645774	0.012539184952978056	0.06896551724137931	0.03761755485893417	0.028213166144200632	0.07210031347962383	0.009404388714733545	0.11912225705329152	0.06269592476489028	0.0	0.0877742946708464	0.050156739811912224	0.08463949843260188	0.03761755485893417	0.025078369905956112
176	0.003134796238244514	0.08463949843260188	0.05329153605015674	0.03134796238244514	0.07523510971786834	0.059561128526645774	0.012539184952978056	0.06583072100313479	0.03761755485893417	0.028213166144200632	0.07210031347962383	0.009404388714733545	0.11912225705329152	0.06269592476489028	0.003134796238244514	0.08463949843260188	0.050156739811912224	0.08463949843260188	0.03761755485893417	0.025078369905956112
177	0.022421524663677132	0.04932735426008968	0.07623318385650224	0.0515695067264574	0.03139013452914798	0.04260089686098655	0.04035874439461883	0.0515695067264574	0.035874439461883414	0.033632286995515695	0.07174887892376683	0.02914798206278027	0.09192825112107623	0.06053811659192825	0.011210762331838564	0.08520179372197309	0.07399103139013452	0.07847533632286996	0.04260089686098655	0.020179372197309416
178	0.0047393364928909965	0.035545023696682464	0.09004739336492891	0.045023696682464455	0.05450236966824645	0.045023696682464455	0.03791469194312797	0.04265402843601896	0.035545023696682464	0.059241706161137435	0.07819905213270142	0.02843601895734597	0.0947867298578199	0.03317535545023697	0.0023696682464454982	0.12559241706161134	0.08530805687203792	0.05687203791469194	0.03317535545023697	0.011848341232227487
179	0.007894736842105262	0.018421052631578942	0.07105263157894738	0.018421052631578942	0.02631578947368421	0.0868421052631579	0.06578947368421052	0.07368421052631577	0.07631578947368421	0.05263157894736842	0.06315789473684211	0.03421052631578948	0.16578947368421051	0.021052631578947368	0.02894736842105263	0.07105263157894738	0.036842105263157884	0.018421052631578942	0.036842105263157884	0.02631578947368421
180	0.020746887966804982	0.05809128630705394	0.06639004149377592	0.020746887966804982	0.04979253112033195	0.016597510373443983	0.0954356846473029	0.02904564315352697	0.03319502074688797	0.024896265560165973	0.07053941908713693	0.03734439834024896	0.0912863070539419	0.06224066390041494	0.012448132780082987	0.07053941908713693	0.07053941908713693	0.06224066390041494	0.06639004149377592	0.041493775933609964
181	0.020408163265306117	0.07142857142857142	0.09693877551020408	0.020408163265306117	0.07142857142857142	0.051020408163265314	0.0663265306122449	0.04591836734693878	0.03571428571428571	0.025510204081632654	0.0663265306122449	0.030612244897959183	0.05612244897959184	0.05612244897959184	0.010204081632653059	0.07142857142857142	0.09183673469387756	0.051020408163265314	0.040816326530612235	0.020408163265306117
182	0.0	0.08256880733944955	0.027522935779816515	0.027522935779816515	0.08256880733944955	0.05504587155963303	0.045871559633027525	0.01834862385321101	0.01834862385321101	0.045871559633027525	0.03669724770642202	0.0	0.08256880733944955	0.11926605504587155	0.03669724770642202	0.06422018348623854	0.03669724770642202	0.11926605504587155	0.07339449541284404	0.027522935779816515
183	0.012345679012345678	0.012345679012345678	0.04938271604938271	0.037037037037037035	0.04938271604938271	0.02469135802469136	0.08641975308641975	0.04938271604938271	0.08641975308641975	0.037037037037037035	0.04938271604938271	0.037037037037037035	0.09876543209876544	0.12345679012345677	0.02469135802469136	0.061728395061728385	0.061728395061728385	0.037037037037037035	0.061728395061728385	0.0
184	0.0641025641025641	0.07692307692307693	0.05128205128205128	0.038461538461538464	0.0641025641025641	0.0	0.02564102564102564	0.05128205128205128	0.038461538461538464	0.01282051282051282	0.01282051282051282	0.038461538461538464	0.1153846153846154	0.07692307692307693	0.0	0.038461538461538464	0.0641025641025641	0.2307692307692308	0.0	0.0
185	0.0	0.0	0.0	0.0	0.0	0.0	0.0	0.0	0.0	0.0	0.0	0.0	0.0	0.0	0.0	0.0	0.0	0.0	0.0	0.0
186	0.0	0.03225806451612903	0.03225806451612903	0.016129032258064516	0.08064516129032258	0.06451612903225806	0.016129032258064516	0.08064516129032258	0.06451612903225806	0.03225806451612903	0.04838709677419355	0.04838709677419355	0.12903225806451613	0.06451612903225806	0.016129032258064516	0.1129032258064516	0.04838709677419355	0.06451612903225806	0.04838709677419355	0.0
187	0.02350813743218806	0.04159132007233273	0.0488245931283906	0.04701627486437613	0.0433996383363472	0.0488245931283906	0.07233273056057866	0.054249547920434	0.06690777576853528	0.03435804701627486	0.0759493670886076	0.0325497287522604	0.11030741410488246	0.05605786618444846	0.0162748643761302	0.04159132007233273	0.05244122965641953	0.05786618444846293	0.0488245931283906	0.027124773960217
188	0.0	0.06521739130434782	0.050724637681159424	0.028985507246376805	0.050724637681159424	0.05797101449275361	0.050724637681159424	0.10144927536231883	0.07246376811594203	0.05797101449275361	0.028985507246376805	0.028985507246376805	0.06521739130434782	0.028985507246376805	0.007246376811594203	0.028985507246376805	0.10869565217391304	0.08695652173913042	0.028985507246376805	0.050724637681159424
189	0.1129032258064516	0.07258064516129033	0.08064516129032258	0.008064516129032258	0.07258064516129033	0.04032258064516129	0.04032258064516129	0.04838709677419355	0.04032258064516129	0.10483870967741936	0.04838709677419355	0.024193548387096774	0.05645161290322581	0.03225806451612903	0.008064516129032258	0.06451612903225806	0.016129032258064516	0.04838709677419355	0.06451612903225806	0.016129032258064516
190	0.003134796238244514	0.08463949843260188	0.059561128526645774	0.03134796238244514	0.06583072100313479	0.059561128526645774	0.012539184952978056	0.06583072100313479	0.03761755485893417	0.028213166144200632	0.07210031347962383	0.009404388714733545	0.11912225705329152	0.06269592476489028	0.003134796238244514	0.0877742946708464	0.050156739811912224	0.08463949843260188	0.03761755485893417	0.025078369905956112
191	0.1129032258064516	0.07258064516129033	0.08064516129032258	0.008064516129032258	0.07258064516129033	0.04032258064516129	0.04032258064516129	0.04838709677419355	0.04032258064516129	0.10483870967741936	0.04838709677419355	0.024193548387096774	0.05645161290322581	0.03225806451612903	0.008064516129032258	0.06451612903225806	0.016129032258064516	0.04838709677419355	0.06451612903225806	0.016129032258064516
192	0.003134796238244514	0.08463949843260188	0.059561128526645774	0.03134796238244514	0.06896551724137931	0.059561128526645774	0.012539184952978056	0.06583072100313479	0.03761755485893417	0.028213166144200632	0.07210031347962383	0.009404388714733545	0.11912225705329152	0.06269592476489028	0.003134796238244514	0.08463949843260188	0.050156739811912224	0.08463949843260188	0.03761755485893417	0.025078369905956112
193	0.1129032258064516	0.07258064516129033	0.08064516129032258	0.008064516129032258	0.07258064516129033	0.04032258064516129	0.04032258064516129	0.04838709677419355	0.04032258064516129	0.10483870967741936	0.04838709677419355	0.024193548387096774	0.05645161290322581	0.03225806451612903	0.008064516129032258	0.06451612903225806	0.016129032258064516	0.04838709677419355	0.06451612903225806	0.016129032258064516
194	0.003134796238244514	0.08463949843260188	0.06269592476489028	0.03134796238244514	0.06583072100313479	0.059561128526645774	0.012539184952978056	0.06583072100313479	0.03761755485893417	0.028213166144200632	0.07210031347962383	0.009404388714733545	0.11912225705329152	0.06269592476489028	0.003134796238244514	0.08463949843260188	0.050156739811912224	0.08463949843260188	0.03761755485893417	0.025078369905956112
195	0.1129032258064516	0.07258064516129033	0.08064516129032258	0.008064516129032258	0.07258064516129033	0.04032258064516129	0.04032258064516129	0.04838709677419355	0.04032258064516129	0.10483870967741936	0.04838709677419355	0.024193548387096774	0.05645161290322581	0.03225806451612903	0.008064516129032258	0.06451612903225806	0.016129032258064516	0.04838709677419355	0.06451612903225806	0.016129032258064516
196	0.1129032258064516	0.07258064516129033	0.08064516129032258	0.008064516129032258	0.07258064516129033	0.04032258064516129	0.04032258064516129	0.04838709677419355	0.04032258064516129	0.10483870967741936	0.04838709677419355	0.024193548387096774	0.05645161290322581	0.03225806451612903	0.008064516129032258	0.06451612903225806	0.016129032258064516	0.04838709677419355	0.06451612903225806	0.016129032258064516
197	0.1129032258064516	0.07258064516129033	0.08064516129032258	0.008064516129032258	0.07258064516129033	0.04032258064516129	0.04032258064516129	0.04838709677419355	0.04032258064516129	0.10483870967741936	0.04838709677419355	0.024193548387096774	0.05645161290322581	0.03225806451612903	0.008064516129032258	0.06451612903225806	0.016129032258064516	0.04838709677419355	0.06451612903225806	0.016129032258064516
198	0.02690582959641256	0.05381165919282512	0.07399103139013452	0.04932735426008968	0.03139013452914798	0.03811659192825112	0.04035874439461883	0.05381165919282512	0.03139013452914798	0.03811659192825112	0.07174887892376683	0.033632286995515695	0.10089686098654707	0.056053811659192834	0.011210762331838564	0.09865470852017937	0.06726457399103139	0.06726457399103139	0.03811659192825112	0.017937219730941704
199	0.004555808656036446	0.0387243735763098	0.0888382687927107	0.04328018223234624	0.05011389521640091	0.04328018223234624	0.04328018223234624	0.04328018223234624	0.03416856492027335	0.05239179954441914	0.07972665148063783	0.029612756264236907	0.0979498861047836	0.0387243735763098	0.002277904328018223	0.13895216400911162	0.07972665148063783	0.04783599088838269	0.03189066059225513	0.011389521640091115
200	0.010554089709762531	0.02902374670184697	0.058047493403693924	0.0158311345646438	0.02638522427440633	0.09762532981530343	0.058047493403693924	0.0712401055408971	0.0633245382585752	0.044854881266490766	0.06596306068601583	0.0316622691292876	0.15831134564643803	0.021108179419525062	0.0316622691292876	0.0712401055408971	0.0474934036939314	0.0158311345646438	0.04221635883905013	0.0395778364116095
201	0.020746887966804982	0.05394190871369295	0.06639004149377592	0.020746887966804982	0.04979253112033195	0.016597510373443983	0.0912863070539419	0.02904564315352697	0.03319502074688797	0.024896265560165973	0.07053941908713693	0.03734439834024896	0.1037344398340249	0.06224066390041494	0.012448132780082987	0.07468879668049792	0.06224066390041494	0.06639004149377592	0.06224066390041494	0.041493775933609964
202	0.020408163265306117	0.0663265306122449	0.1020408163265306	0.020408163265306117	0.07653061224489796	0.051020408163265314	0.05612244897959184	0.04591836734693878	0.03571428571428571	0.020408163265306117	0.0663265306122449	0.030612244897959183	0.05612244897959184	0.051020408163265314	0.010204081632653059	0.07653061224489796	0.09693877551020408	0.061224489795918366	0.03571428571428571	0.020408163265306117
203	0.0	0.07272727272727272	0.045454545454545456	0.027272727272727268	0.1	0.054545454545454536	0.03636363636363636	0.01818181818181818	0.01818181818181818	0.03636363636363636	0.03636363636363636	0.00909090909090909	0.09090909090909093	0.11818181818181818	0.03636363636363636	0.07272727272727272	0.03636363636363636	0.11818181818181818	0.054545454545454536	0.01818181818181818
204	0.012345679012345678	0.012345679012345678	0.04938271604938271	0.037037037037037035	0.04938271604938271	0.037037037037037035	0.07407407407407407	0.061728395061728385	0.08641975308641975	0.037037037037037035	0.04938271604938271	0.037037037037037035	0.061728395061728385	0.12345679012345677	0.012345679012345678	0.07407407407407407	0.07407407407407407	0.04938271604938271	0.061728395061728385	0.0
205	0.0641025641025641	0.07692307692307693	0.05128205128205128	0.038461538461538464	0.0641025641025641	0.0	0.02564102564102564	0.05128205128205128	0.02564102564102564	0.01282051282051282	0.01282051282051282	0.038461538461538464	0.1282051282051282	0.07692307692307693	0.0	0.038461538461538464	0.0641025641025641	0.2307692307692308	0.0	0.0
206	0.01282051282051282	0.01282051282051282	0.14102564102564102	0.02564102564102564	0.01282051282051282	0.0	0.08974358974358974	0.02564102564102564	0.01282051282051282	0.01282051282051282	0.0641025641025641	0.0	0.1282051282051282	0.10256410256410256	0.0	0.16666666666666666	0.14102564102564102	0.02564102564102564	0.01282051282051282	0.01282051282051282
207	0.0	0.03225806451612903	0.03225806451612903	0.016129032258064516	0.08064516129032258	0.06451612903225806	0.016129032258064516	0.08064516129032258	0.08064516129032258	0.03225806451612903	0.04838709677419355	0.04838709677419355	0.1129032258064516	0.06451612903225806	0.016129032258064516	0.1129032258064516	0.04838709677419355	0.06451612903225806	0.04838709677419355	0.0
208	0.0	0.07142857142857142	0.03571428571428571	0.03571428571428571	0.05357142857142857	0.03571428571428571	0.05357142857142857	0.05357142857142857	0.03571428571428571	0.03571428571428571	0.08928571428571429	0.0	0.125	0.08928571428571429	0.05357142857142857	0.08928571428571429	0.08928571428571429	0.0	0.03571428571428571	0.017857142857142856
209	0.0	0.06106870229007633	0.053435114503816786	0.040712468193384234	0.04834605597964377	0.03307888040712468	0.04834605597964377	0.04834605597964377	0.027989821882951654	0.022900763358778626	0.10941475826972012	0.050890585241730284	0.11704834605597965	0.07888040712468193	0.002544529262086514	0.07633587786259542	0.08651399491094147	0.05852417302798984	0.017811704834605598	0.017811704834605598
210	0.11570247933884298	0.05785123966942149	0.05785123966942149	0.008264462809917356	0.10743801652892562	0.04132231404958678	0.04132231404958678	0.04132231404958678	0.033057851239669415	0.04958677685950413	0.09090909090909093	0.008264462809917356	0.0743801652892562	0.04132231404958678	0.008264462809917356	0.04958677685950413	0.02479338842975207	0.05785123966942149	0.0743801652892562	0.016528925619834708
211	0.0025062656641604013	0.02756892230576441	0.06766917293233082	0.012531328320802004	0.030075187969924814	0.08521303258145363	0.02005012531328321	0.03508771929824561	0.05263157894736842	0.030075187969924814	0.11528822055137845	0.02756892230576441	0.11528822055137845	0.015037593984962403	0.030075187969924814	0.14285714285714285	0.09774436090225563	0.030075187969924814	0.030075187969924814	0.03258145363408521
212	0.0025062656641604013	0.02756892230576441	0.06766917293233082	0.012531328320802004	0.030075187969924814	0.08521303258145363	0.02005012531328321	0.03508771929824561	0.05263157894736842	0.030075187969924814	0.11528822055137845	0.02756892230576441	0.11528822055137845	0.015037593984962403	0.030075187969924814	0.14285714285714285	0.09774436090225563	0.030075187969924814	0.030075187969924814	0.03258145363408521
213	0.0025062656641604013	0.02756892230576441	0.06766917293233082	0.012531328320802004	0.030075187969924814	0.08521303258145363	0.02005012531328321	0.03508771929824561	0.05263157894736842	0.030075187969924814	0.11528822055137845	0.02756892230576441	0.11528822055137845	0.015037593984962403	0.030075187969924814	0.14285714285714285	0.09774436090225563	0.030075187969924814	0.030075187969924814	0.03258145363408521
214	0.0025062656641604013	0.02756892230576441	0.06766917293233082	0.012531328320802004	0.030075187969924814	0.08521303258145363	0.02005012531328321	0.03508771929824561	0.05263157894736842	0.030075187969924814	0.11528822055137845	0.02756892230576441	0.11528822055137845	0.015037593984962403	0.030075187969924814	0.14285714285714285	0.09774436090225563	0.030075187969924814	0.030075187969924814	0.03258145363408521
215	0.125	0.046875	0.03125	0.015625	0.125	0.015625	0.046875	0.078125	0.03125	0.046875	0.140625	0.015625	0.0625	0.015625	0.03125	0.0	0.015625	0.0625	0.09375	0.0
216	0.16216216216216214	0.027027027027027032	0.054054054054054064	0.027027027027027032	0.10810810810810813	0.0	0.0	0.08108108108108109	0.027027027027027032	0.054054054054054064	0.027027027027027032	0.027027027027027032	0.054054054054054064	0.10810810810810813	0.027027027027027032	0.10810810810810813	0.027027027027027032	0.054054054054054064	0.027027027027027032	0.0
217	0.0	0.037313432835820885	0.08208955223880597	0.022388059701492536	0.08955223880597014	0.02985074626865672	0.037313432835820885	0.09701492537313433	0.037313432835820885	0.04477611940298507	0.05223880597014925	0.059701492537313425	0.12686567164179105	0.05223880597014925	0.00746268656716418	0.037313432835820885	0.059701492537313425	0.05223880597014925	0.05223880597014925	0.022388059701492536
218	0.02690582959641256	0.05381165919282512	0.07399103139013452	0.04932735426008968	0.03139013452914798	0.03811659192825112	0.04035874439461883	0.05381165919282512	0.03139013452914798	0.03811659192825112	0.07174887892376683	0.033632286995515695	0.10089686098654707	0.056053811659192834	0.011210762331838564	0.09865470852017937	0.06726457399103139	0.06726457399103139	0.03811659192825112	0.017937219730941704
219	0.004555808656036446	0.0387243735763098	0.0888382687927107	0.04328018223234624	0.05011389521640091	0.04328018223234624	0.04328018223234624	0.04328018223234624	0.03416856492027335	0.05239179954441914	0.07972665148063783	0.029612756264236907	0.0979498861047836	0.0387243735763098	0.002277904328018223	0.13895216400911162	0.07972665148063783	0.04783599088838269	0.03189066059225513	0.011389521640091115
220	0.010554089709762531	0.02902374670184697	0.058047493403693924	0.0158311345646438	0.02638522427440633	0.09762532981530343	0.058047493403693924	0.0712401055408971	0.0633245382585752	0.044854881266490766	0.06596306068601583	0.0316622691292876	0.15831134564643803	0.021108179419525062	0.0316622691292876	0.0712401055408971	0.0474934036939314	0.0158311345646438	0.04221635883905013	0.0395778364116095
221	0.020746887966804982	0.05394190871369295	0.06639004149377592	0.020746887966804982	0.04979253112033195	0.016597510373443983	0.0912863070539419	0.02904564315352697	0.03319502074688797	0.024896265560165973	0.07053941908713693	0.03734439834024896	0.1037344398340249	0.06224066390041494	0.012448132780082987	0.07468879668049792	0.06224066390041494	0.06639004149377592	0.06224066390041494	0.041493775933609964
222	0.020408163265306117	0.0663265306122449	0.1020408163265306	0.020408163265306117	0.07653061224489796	0.051020408163265314	0.05612244897959184	0.04591836734693878	0.03571428571428571	0.020408163265306117	0.0663265306122449	0.030612244897959183	0.05612244897959184	0.051020408163265314	0.010204081632653059	0.07653061224489796	0.09693877551020408	0.061224489795918366	0.03571428571428571	0.020408163265306117
223	0.0	0.07272727272727272	0.045454545454545456	0.027272727272727268	0.1	0.054545454545454536	0.03636363636363636	0.01818181818181818	0.01818181818181818	0.03636363636363636	0.03636363636363636	0.00909090909090909	0.09090909090909093	0.11818181818181818	0.03636363636363636	0.07272727272727272	0.03636363636363636	0.11818181818181818	0.054545454545454536	0.01818181818181818
224	0.012345679012345678	0.012345679012345678	0.04938271604938271	0.037037037037037035	0.04938271604938271	0.037037037037037035	0.07407407407407407	0.061728395061728385	0.08641975308641975	0.037037037037037035	0.04938271604938271	0.037037037037037035	0.061728395061728385	0.12345679012345677	0.012345679012345678	0.07407407407407407	0.07407407407407407	0.04938271604938271	0.061728395061728385	0.0
225	0.0641025641025641	0.07692307692307693	0.05128205128205128	0.038461538461538464	0.0641025641025641	0.0	0.02564102564102564	0.05128205128205128	0.02564102564102564	0.01282051282051282	0.01282051282051282	0.038461538461538464	0.1282051282051282	0.07692307692307693	0.0	0.038461538461538464	0.0641025641025641	0.2307692307692308	0.0	0.0
226	0.01282051282051282	0.01282051282051282	0.14102564102564102	0.02564102564102564	0.01282051282051282	0.0	0.08974358974358974	0.02564102564102564	0.01282051282051282	0.01282051282051282	0.0641025641025641	0.0	0.1282051282051282	0.10256410256410256	0.0	0.16666666666666666	0.14102564102564102	0.02564102564102564	0.01282051282051282	0.01282051282051282
227	0.0	0.03225806451612903	0.03225806451612903	0.016129032258064516	0.08064516129032258	0.06451612903225806	0.016129032258064516	0.08064516129032258	0.08064516129032258	0.03225806451612903	0.04838709677419355	0.04838709677419355	0.1129032258064516	0.06451612903225806	0.016129032258064516	0.1129032258064516	0.04838709677419355	0.06451612903225806	0.04838709677419355	0.0
228	0.0	0.07142857142857142	0.03571428571428571	0.03571428571428571	0.05357142857142857	0.03571428571428571	0.05357142857142857	0.05357142857142857	0.03571428571428571	0.03571428571428571	0.08928571428571429	0.0	0.125	0.08928571428571429	0.05357142857142857	0.08928571428571429	0.08928571428571429	0.0	0.03571428571428571	0.017857142857142856
229	0.007874015748031496	0.047244094488188976	0.1220472440944882	0.023622047244094488	0.031496062992125984	0.03937007874015748	0.03543307086614173	0.06299212598425198	0.05511811023622047	0.06299212598425198	0.07480314960629922	0.03543307086614173	0.06299212598425198	0.05905511811023623	0.015748031496062992	0.05511811023622047	0.08661417322834647	0.043307086614173235	0.05511811023622047	0.023622047244094488
230	0.007874015748031496	0.047244094488188976	0.1220472440944882	0.023622047244094488	0.031496062992125984	0.03937007874015748	0.03543307086614173	0.06299212598425198	0.05511811023622047	0.06299212598425198	0.07480314960629922	0.03543307086614173	0.06299212598425198	0.05905511811023623	0.015748031496062992	0.05511811023622047	0.08661417322834647	0.043307086614173235	0.05511811023622047	0.023622047244094488
231	0.0132013201320132	0.0297029702970297	0.056105610561056105	0.0231023102310231	0.0396039603960396	0.07260726072607261	0.0462046204620462	0.0462046204620462	0.06600660066006599	0.03300330033003299	0.099009900990099	0.0429042904290429	0.0891089108910891	0.026402640264026403	0.0198019801980198	0.12871287128712872	0.0891089108910891	0.03300330033003299	0.0297029702970297	0.0165016501650165
232	0.0076045627376425855	0.0076045627376425855	0.06463878326996197	0.030418250950570342	0.01140684410646388	0.034220532319391636	0.049429657794676805	0.05703422053231939	0.07224334600760456	0.030418250950570342	0.0988593155893536	0.02281368821292776	0.1444866920152091	0.049429657794676805	0.019011406844106463	0.12167300380228135	0.0988593155893536	0.034220532319391636	0.030418250950570342	0.015209125475285171
233	0.01140684410646388	0.0076045627376425855	0.07224334600760456	0.030418250950570342	0.01140684410646388	0.034220532319391636	0.049429657794676805	0.049429657794676805	0.06844106463878327	0.030418250950570342	0.0988593155893536	0.02281368821292776	0.1444866920152091	0.049429657794676805	0.019011406844106463	0.12167300380228135	0.09505703422053233	0.034220532319391636	0.030418250950570342	0.019011406844106463
234	0.016611295681063124	0.05813953488372092	0.03322259136212625	0.03820598006644518	0.044850498338870434	0.03820598006644518	0.03654485049833888	0.05980066445182725	0.03322259136212625	0.03820598006644518	0.1096345514950166	0.034883720930232565	0.07973421926910297	0.06312292358803986	0.011627906976744186	0.10132890365448503	0.0681063122923588	0.07142857142857142	0.028239202657807314	0.034883720930232565
235	0.045267489711934165	0.05761316872427984	0.05761316872427984	0.037037037037037035	0.05761316872427984	0.05761316872427984	0.05761316872427984	0.04938271604938271	0.037037037037037035	0.05349794238683128	0.05761316872427984	0.02469135802469136	0.06995884773662553	0.0411522633744856	0.00823045267489712	0.09876543209876544	0.05761316872427984	0.05349794238683128	0.045267489711934165	0.03292181069958848
236	0.0	0.015384615384615384	0.02307692307692308	0.007692307692307694	0.07692307692307693	0.09230769230769233	0.06923076923076922	0.07692307692307693	0.06923076923076922	0.030769230769230767	0.038461538461538464	0.007692307692307694	0.1076923076923077	0.030769230769230767	0.05384615384615385	0.1076923076923077	0.09230769230769233	0.04615384615384616	0.030769230769230767	0.02307692307692308
237	0.008403361344537815	0.025210084033613446	0.03361344537815126	0.008403361344537815	0.025210084033613446	0.09243697478991596	0.06722689075630252	0.025210084033613446	0.06722689075630252	0.01680672268907563	0.10084033613445377	0.04201680672268908	0.15126050420168066	0.03361344537815126	0.03361344537815126	0.08403361344537816	0.10084033613445377	0.01680672268907563	0.01680672268907563	0.050420168067226885
238	0.0	0.10034602076124567	0.08650519031141868	0.031141868512110725	0.017301038062283742	0.04498269896193772	0.0034602076124567475	0.07612456747404844	0.05536332179930796	0.05536332179930796	0.12110726643598616	0.0	0.04844290657439446	0.02768166089965398	0.01384083044982699	0.1176470588235294	0.08996539792387544	0.031141868512110725	0.0657439446366782	0.01384083044982699
239	0.020202020202020204	0.040404040404040414	0.010101010101010102	0.060606060606060615	0.0505050505050505	0.15151515151515152	0.0707070707070707	0.08080808080808081	0.030303030303030307	0.030303030303030307	0.13131313131313133	0.010101010101010102	0.09090909090909093	0.0505050505050505	0.020202020202020204	0.030303030303030307	0.060606060606060615	0.040404040404040414	0.010101010101010102	0.010101010101010102
240	0.03543307086614173	0.047244094488188976	0.06299212598425198	0.047244094488188976	0.031496062992125984	0.043307086614173235	0.05511811023622047	0.06299212598425198	0.02755905511811024	0.02755905511811024	0.0984251968503937	0.03543307086614173	0.11023622047244094	0.05905511811023623	0.02755905511811024	0.05118110236220472	0.09448818897637797	0.03937007874015748	0.02755905511811024	0.015748031496062992
241	0.1056338028169014	0.056338028169014086	0.08450704225352113	0.04929577464788732	0.04929577464788732	0.04225352112676056	0.04225352112676056	0.04225352112676056	0.04225352112676056	0.035211267605633804	0.07746478873239436	0.02112676056338028	0.07042253521126761	0.04929577464788732	0.007042253521126761	0.04929577464788732	0.02112676056338028	0.11971830985915492	0.035211267605633804	0.0
242	0.01951219512195122	0.05365853658536585	0.08780487804878047	0.03414634146341464	0.07804878048780488	0.03414634146341464	0.043902439024390234	0.12195121951219512	0.043902439024390234	0.06341463414634146	0.043902439024390234	0.0	0.06341463414634146	0.03414634146341464	0.01951219512195122	0.03414634146341464	0.09268292682926828	0.07317073170731707	0.05365853658536585	0.004878048780487805
243	0.02564102564102564	0.04487179487179487	0.038461538461538464	0.03205128205128205	0.0576923076923077	0.07692307692307693	0.05128205128205128	0.07692307692307693	0.019230769230769232	0.07051282051282051	0.0641025641025641	0.00641025641025641	0.08333333333333333	0.04487179487179487	0.00641025641025641	0.038461538461538464	0.0576923076923077	0.1282051282051282	0.0641025641025641	0.01282051282051282
244	0.11475409836065575	0.05737704918032788	0.04098360655737705	0.024590163934426233	0.07377049180327869	0.04098360655737705	0.016393442622950817	0.06557377049180327	0.049180327868852465	0.07377049180327869	0.09836065573770493	0.008196721311475409	0.04098360655737705	0.049180327868852465	0.008196721311475409	0.032786885245901634	0.024590163934426233	0.08196721311475409	0.08196721311475409	0.016393442622950817
245	0.11382113821138212	0.07317073170731707	0.08130081300813008	0.024390243902439025	0.06504065040650407	0.04065040650406504	0.04065040650406504	0.032520325203252036	0.032520325203252036	0.13008130081300814	0.04878048780487805	0.016260162601626018	0.06504065040650407	0.016260162601626018	0.008130081300813009	0.04878048780487805	0.032520325203252036	0.04065040650406504	0.05691056910569105	0.032520325203252036
246	0.1129032258064516	0.08870967741935484	0.04838709677419355	0.03225806451612903	0.08064516129032258	0.04032258064516129	0.04032258064516129	0.03225806451612903	0.04838709677419355	0.04032258064516129	0.0967741935483871	0.008064516129032258	0.03225806451612903	0.03225806451612903	0.024193548387096774	0.05645161290322581	0.04032258064516129	0.06451612903225806	0.05645161290322581	0.024193548387096774
247	0.018072289156626502	0.08433734939759037	0.04819277108433735	0.06626506024096386	0.04819277108433735	0.06626506024096386	0.018072289156626502	0.06626506024096386	0.030120481927710843	0.024096385542168683	0.06626506024096386	0.018072289156626502	0.06626506024096386	0.06626506024096386	0.0	0.06626506024096386	0.09036144578313253	0.0783132530120482	0.05421686746987952	0.024096385542168683
248	0.010482180293501049	0.031446540880503145	0.05660377358490566	0.03773584905660377	0.06918238993710693	0.08176100628930817	0.07127882599580712	0.048218029350104816	0.050314465408805034	0.05450733752620545	0.03354297693920336	0.027253668763102725	0.09224318658280922	0.06918238993710693	0.010482180293501049	0.03773584905660377	0.05660377358490566	0.1090146750524109	0.03563941299790356	0.016771488469601678
249	0.03225806451612903	0.03225806451612903	0.06451612903225806	0.0	0.03225806451612903	0.03225806451612903	0.0	0.0967741935483871	0.06451612903225806	0.03225806451612903	0.06451612903225806	0.0	0.06451612903225806	0.0967741935483871	0.0	0.03225806451612903	0.12903225806451613	0.12903225806451613	0.06451612903225806	0.03225806451612903
250	0.11382113821138212	0.07317073170731707	0.08130081300813008	0.024390243902439025	0.07317073170731707	0.04065040650406504	0.04065040650406504	0.032520325203252036	0.032520325203252036	0.13008130081300814	0.04878048780487805	0.016260162601626018	0.06504065040650407	0.016260162601626018	0.008130081300813009	0.04878048780487805	0.032520325203252036	0.04065040650406504	0.05691056910569105	0.024390243902439025
251	0.021897810218978103	0.0364963503649635	0.051094890510948905	0.021897810218978103	0.0948905109489051	0.051094890510948905	0.0291970802919708	0.0948905109489051	0.0364963503649635	0.051094890510948905	0.0583941605839416	0.0	0.072992700729927	0.051094890510948905	0.021897810218978103	0.043795620437956206	0.1021897810218978	0.12408759124087593	0.0145985401459854	0.021897810218978103
252	0.002824858757062147	0.059322033898305086	0.0423728813559322	0.01977401129943503	0.06779661016949153	0.07909604519774012	0.0423728813559322	0.059322033898305086	0.05367231638418079	0.031073446327683617	0.03954802259887006	0.01977401129943503	0.1016949152542373	0.062146892655367235	0.014124293785310734	0.02259887005649717	0.11016949152542373	0.09604519774011301	0.0480225988700565	0.02824858757062147
253	0.0	0.03629032258064517	0.05241935483870968	0.012096774193548387	0.028225806451612906	0.06048387096774194	0.04435483870967742	0.07258064516129033	0.05241935483870968	0.012096774193548387	0.10080645161290322	0.0	0.14516129032258066	0.028225806451612906	0.03225806451612903	0.11693548387096775	0.0846774193548387	0.04032258064516129	0.04435483870967742	0.03629032258064517
254	0.021897810218978103	0.0364963503649635	0.051094890510948905	0.021897810218978103	0.0948905109489051	0.051094890510948905	0.0291970802919708	0.0948905109489051	0.0364963503649635	0.051094890510948905	0.0583941605839416	0.0	0.072992700729927	0.043795620437956206	0.021897810218978103	0.043795620437956206	0.1021897810218978	0.12408759124087593	0.0145985401459854	0.0291970802919708
255	0.1176470588235294	0.04411764705882353	0.05882352941176471	0.014705882352941175	0.05882352941176471	0.04411764705882353	0.04411764705882353	0.029411764705882356	0.029411764705882356	0.04411764705882353	0.16176470588235295	0.05882352941176471	0.04411764705882353	0.014705882352941175	0.014705882352941175	0.04411764705882353	0.07352941176470587	0.05882352941176471	0.029411764705882356	0.0
256	0.006578947368421052	0.03508771929824561	0.09429824561403508	0.046052631578947366	0.07894736842105263	0.05701754385964913	0.07017543859649122	0.046052631578947366	0.05482456140350877	0.04824561403508772	0.05701754385964913	0.030701754385964914	0.10307017543859648	0.02631578947368421	0.0043859649122807015	0.05701754385964913	0.08114035087719297	0.03947368421052632	0.030701754385964914	0.03289473684210526
257	0.11382113821138212	0.07317073170731707	0.08130081300813008	0.024390243902439025	0.08943089430894309	0.04065040650406504	0.04065040650406504	0.032520325203252036	0.032520325203252036	0.13008130081300814	0.04878048780487805	0.016260162601626018	0.06504065040650407	0.016260162601626018	0.008130081300813009	0.04878048780487805	0.032520325203252036	0.04065040650406504	0.05691056910569105	0.008130081300813009
258	0.018957345971563986	0.09004739336492891	0.061611374407582936	0.04739336492890995	0.03317535545023697	0.04265402843601896	0.0995260663507109	0.05213270142180095	0.09004739336492891	0.03317535545023697	0.04739336492890995	0.02369668246445497	0.08056872037914692	0.02369668246445497	0.02369668246445497	0.05687203791469194	0.07109004739336493	0.061611374407582936	0.02843601895734597	0.014218009478672985
259	0.03317535545023697	0.04265402843601896	0.05213270142180095	0.04265402843601896	0.04739336492890995	0.018957345971563986	0.10426540284360188	0.11374407582938388	0.03317535545023697	0.05213270142180095	0.05687203791469194	0.03317535545023697	0.0947867298578199	0.03317535545023697	0.02843601895734597	0.05687203791469194	0.05687203791469194	0.04739336492890995	0.02843601895734597	0.02369668246445497
260	0.11382113821138212	0.07317073170731707	0.08130081300813008	0.024390243902439025	0.08130081300813008	0.04065040650406504	0.04065040650406504	0.032520325203252036	0.032520325203252036	0.13008130081300814	0.04878048780487805	0.016260162601626018	0.06504065040650407	0.016260162601626018	0.008130081300813009	0.04878048780487805	0.032520325203252036	0.04065040650406504	0.05691056910569105	0.016260162601626018
261	0.0	0.03629032258064517	0.05241935483870968	0.012096774193548387	0.028225806451612906	0.06048387096774194	0.04435483870967742	0.07258064516129033	0.05241935483870968	0.012096774193548387	0.10080645161290322	0.0	0.14516129032258066	0.028225806451612906	0.03225806451612903	0.11693548387096775	0.0846774193548387	0.04032258064516129	0.04435483870967742	0.03629032258064517
262	0.022421524663677132	0.04932735426008968	0.07623318385650224	0.0515695067264574	0.03139013452914798	0.04260089686098655	0.04035874439461883	0.0515695067264574	0.035874439461883414	0.033632286995515695	0.07174887892376683	0.02914798206278027	0.09192825112107623	0.06053811659192825	0.011210762331838564	0.08520179372197309	0.07399103139013452	0.07847533632286996	0.04260089686098655	0.020179372197309416
263	0.0047393364928909965	0.035545023696682464	0.09004739336492891	0.04739336492890995	0.05450236966824645	0.045023696682464455	0.03791469194312797	0.04265402843601896	0.035545023696682464	0.05687203791469194	0.07819905213270142	0.02843601895734597	0.0947867298578199	0.03317535545023697	0.0023696682464454982	0.12559241706161134	0.08530805687203792	0.05687203791469194	0.03317535545023697	0.011848341232227487
264	0.007894736842105262	0.018421052631578942	0.07105263157894738	0.018421052631578942	0.02631578947368421	0.0868421052631579	0.06578947368421052	0.07368421052631577	0.07631578947368421	0.05263157894736842	0.06315789473684211	0.03421052631578948	0.16578947368421051	0.021052631578947368	0.02894736842105263	0.07105263157894738	0.036842105263157884	0.018421052631578942	0.036842105263157884	0.02631578947368421
265	0.020746887966804982	0.05809128630705394	0.06639004149377592	0.020746887966804982	0.04979253112033195	0.016597510373443983	0.0954356846473029	0.02904564315352697	0.03319502074688797	0.024896265560165973	0.07053941908713693	0.03734439834024896	0.0912863070539419	0.06224066390041494	0.012448132780082987	0.07053941908713693	0.07053941908713693	0.06224066390041494	0.06639004149377592	0.041493775933609964
266	0.020408163265306117	0.07142857142857142	0.09693877551020408	0.020408163265306117	0.07142857142857142	0.051020408163265314	0.0663265306122449	0.04591836734693878	0.03571428571428571	0.025510204081632654	0.0663265306122449	0.030612244897959183	0.05612244897959184	0.05612244897959184	0.010204081632653059	0.07142857142857142	0.09183673469387756	0.051020408163265314	0.040816326530612235	0.020408163265306117
267	0.0	0.08256880733944955	0.027522935779816515	0.027522935779816515	0.08256880733944955	0.05504587155963303	0.045871559633027525	0.01834862385321101	0.01834862385321101	0.045871559633027525	0.03669724770642202	0.0	0.08256880733944955	0.11926605504587155	0.03669724770642202	0.06422018348623854	0.03669724770642202	0.11926605504587155	0.07339449541284404	0.027522935779816515
268	0.012345679012345678	0.012345679012345678	0.04938271604938271	0.037037037037037035	0.04938271604938271	0.02469135802469136	0.08641975308641975	0.04938271604938271	0.08641975308641975	0.037037037037037035	0.04938271604938271	0.037037037037037035	0.09876543209876544	0.12345679012345677	0.02469135802469136	0.061728395061728385	0.061728395061728385	0.037037037037037035	0.061728395061728385	0.0
269	0.0641025641025641	0.07692307692307693	0.05128205128205128	0.038461538461538464	0.0641025641025641	0.0	0.02564102564102564	0.05128205128205128	0.038461538461538464	0.01282051282051282	0.01282051282051282	0.038461538461538464	0.1153846153846154	0.07692307692307693	0.0	0.038461538461538464	0.0641025641025641	0.2307692307692308	0.0	0.0
270	0.0	0.0	0.0	0.0	0.0	0.0	0.0	0.0	0.0	0.0	0.0	0.0	0.0	0.0	0.0	0.0	0.0	0.0	0.0	0.0
271	0.0	0.03225806451612903	0.03225806451612903	0.016129032258064516	0.08064516129032258	0.06451612903225806	0.016129032258064516	0.08064516129032258	0.06451612903225806	0.03225806451612903	0.04838709677419355	0.04838709677419355	0.12903225806451613	0.06451612903225806	0.016129032258064516	0.1129032258064516	0.04838709677419355	0.06451612903225806	0.04838709677419355	0.0
272	0.03296703296703297	0.0989010989010989	0.06043956043956044	0.04395604395604396	0.054945054945054944	0.02197802197802198	0.027472527472527472	0.04945054945054945	0.054945054945054944	0.04945054945054945	0.06043956043956044	0.01098901098901099	0.07142857142857142	0.07692307692307693	0.02197802197802198	0.07142857142857142	0.07142857142857142	0.054945054945054944	0.04395604395604396	0.02197802197802198
273	0.03296703296703297	0.0989010989010989	0.06043956043956044	0.04395604395604396	0.054945054945054944	0.02197802197802198	0.027472527472527472	0.04945054945054945	0.054945054945054944	0.04945054945054945	0.06043956043956044	0.01098901098901099	0.07142857142857142	0.07692307692307693	0.02197802197802198	0.07142857142857142	0.07142857142857142	0.054945054945054944	0.04395604395604396	0.02197802197802198
274	0.0	0.03643724696356275	0.05263157894736842	0.016194331983805668	0.02834008097165992	0.06072874493927125	0.044534412955465584	0.0728744939271255	0.05263157894736842	0.012145748987854251	0.097165991902834	0.0	0.145748987854251	0.02834008097165992	0.032388663967611336	0.11740890688259108	0.08502024291497975	0.03643724696356275	0.044534412955465584	0.03643724696356275
275	0.008635578583765112	0.0690846286701209	0.06563039723661486	0.04317789291882556	0.056994818652849735	0.04490500863557858	0.06735751295336788	0.06735751295336788	0.03972366148531952	0.04490500863557858	0.08290155440414508	0.017271157167530225	0.0846286701208981	0.027633851468048358	0.02072538860103627	0.08808290155440414	0.062176165803108814	0.03972366148531952	0.046632124352331605	0.02245250431778929
276	0.0	0.03629032258064517	0.05241935483870968	0.012096774193548387	0.028225806451612906	0.06048387096774194	0.04435483870967742	0.07258064516129033	0.05241935483870968	0.012096774193548387	0.10080645161290322	0.0	0.14516129032258066	0.028225806451612906	0.03225806451612903	0.11693548387096775	0.0846774193548387	0.04032258064516129	0.04435483870967742	0.03629032258064517
277	0.011037527593818984	0.0728476821192053	0.0706401766004415	0.04194260485651214	0.08388520971302428	0.07947019867549669	0.046357615894039736	0.052980132450331126	0.04194260485651214	0.028697571743929364	0.0706401766004415	0.026490066225165563	0.08830022075055187	0.03532008830022075	0.006622516556291391	0.046357615894039736	0.052980132450331126	0.0684326710816777	0.052980132450331126	0.022075055187637967
278	0.02427184466019417	0.0825242718446602	0.07281553398058252	0.043689320388349516	0.08737864077669902	0.05339805825242718	0.0048543689320388345	0.08737864077669902	0.03883495145631068	0.05825242718446603	0.06796116504854369	0.0048543689320388345	0.0970873786407767	0.033980582524271837	0.009708737864077669	0.03883495145631068	0.06796116504854369	0.05825242718446603	0.043689320388349516	0.02427184466019417
279	0.0	0.07647058823529412	0.047058823529411764	0.03823529411764706	0.052941176470588235	0.035294117647058816	0.011764705882352941	0.06176470588235295	0.055882352941176466	0.08823529411764706	0.1411764705882353	0.0029411764705882357	0.05882352941176471	0.032352941176470584	0.005882352941176471	0.08823529411764706	0.06764705882352941	0.041176470588235294	0.08529411764705883	0.008823529411764706
280	0.11382113821138212	0.07317073170731707	0.08130081300813008	0.024390243902439025	0.05691056910569105	0.04065040650406504	0.04065040650406504	0.032520325203252036	0.032520325203252036	0.13008130081300814	0.04878048780487805	0.016260162601626018	0.06504065040650407	0.016260162601626018	0.008130081300813009	0.04878048780487805	0.032520325203252036	0.04065040650406504	0.05691056910569105	0.04065040650406504
281	0.018867924528301886	0.04716981132075472	0.09433962264150944	0.02830188679245283	0.11320754716981132	0.04716981132075472	0.018867924528301886	0.009433962264150943	0.03773584905660377	0.0660377358490566	0.03773584905660377	0.04716981132075472	0.05660377358490566	0.02830188679245283	0.02830188679245283	0.09433962264150944	0.05660377358490566	0.09433962264150944	0.04716981132075472	0.02830188679245283
282	0.021770682148040642	0.05805515239477504	0.05660377358490566	0.04644412191582003	0.08127721335268505	0.04644412191582003	0.04499274310595065	0.033381712626995644	0.05224963715529753	0.02467343976777939	0.05805515239477504	0.030478955007256895	0.11175616835994194	0.06095791001451379	0.010159651669085631	0.055152394775036286	0.05370101596516691	0.08708272859216255	0.03193033381712627	0.03483309143686502
283	0.041176470588235294	0.08823529411764706	0.08235294117647059	0.035294117647058816	0.029411764705882356	0.052941176470588235	0.014705882352941175	0.08235294117647059	0.032352941176470584	0.05	0.07941176470588235	0.023529411764705882	0.08823529411764706	0.06470588235294117	0.023529411764705882	0.08823529411764706	0.05	0.026470588235294117	0.023529411764705882	0.020588235294117647
284	0.014084507042253518	0.04225352112676056	0.07042253521126761	0.028169014084507043	0.09859154929577464	0.056338028169014086	0.056338028169014086	0.028169014084507043	0.04225352112676056	0.056338028169014086	0.0	0.014084507042253518	0.08450704225352113	0.04225352112676056	0.0	0.18309859154929575	0.04225352112676056	0.08450704225352113	0.014084507042253518	0.04225352112676056
285	0.0113314447592068	0.07932011331444759	0.06515580736543909	0.042492917847025496	0.06232294617563739	0.06515580736543909	0.031161473087818695	0.048158640226628885	0.048158640226628885	0.042492917847025496	0.036827195467422094	0.0169971671388102	0.0906515580736544	0.0708215297450425	0.0084985835694051	0.05382436260623229	0.0679886685552408	0.0764872521246459	0.050991501416430586	0.031161473087818695
286	0.030973451327433624	0.057522123893805316	0.06415929203539822	0.0420353982300885	0.059734513274336286	0.05530973451327434	0.050884955752212385	0.04867256637168142	0.05309734513274336	0.057522123893805316	0.09070796460176993	0.02433628318584071	0.07300884955752213	0.0420353982300885	0.015486725663716812	0.03982300884955752	0.07300884955752213	0.059734513274336286	0.04424778761061947	0.017699115044247787
287	0.10833333333333334	0.06666666666666668	0.03333333333333333	0.016666666666666666	0.06666666666666668	0.075	0.025	0.06666666666666668	0.025	0.05	0.09166666666666666	0.025	0.03333333333333333	0.05833333333333333	0.008333333333333333	0.08333333333333333	0.016666666666666666	0.05	0.08333333333333333	0.016666666666666666
288	0.11475409836065575	0.06557377049180327	0.032786885245901634	0.032786885245901634	0.09836065573770493	0.016393442622950817	0.06557377049180327	0.032786885245901634	0.049180327868852465	0.049180327868852465	0.06557377049180327	0.049180327868852465	0.032786885245901634	0.11475409836065575	0.0	0.032786885245901634	0.049180327868852465	0.032786885245901634	0.06557377049180327	0.0
289	0.11382113821138212	0.07317073170731707	0.08130081300813008	0.024390243902439025	0.08943089430894309	0.04065040650406504	0.04065040650406504	0.032520325203252036	0.032520325203252036	0.13008130081300814	0.04878048780487805	0.016260162601626018	0.06504065040650407	0.016260162601626018	0.008130081300813009	0.04878048780487805	0.032520325203252036	0.04065040650406504	0.05691056910569105	0.008130081300813009
290	0.11382113821138212	0.07317073170731707	0.08130081300813008	0.024390243902439025	0.05691056910569105	0.04065040650406504	0.04065040650406504	0.032520325203252036	0.032520325203252036	0.13008130081300814	0.04878048780487805	0.016260162601626018	0.06504065040650407	0.016260162601626018	0.008130081300813009	0.04878048780487805	0.032520325203252036	0.04065040650406504	0.05691056910569105	0.04065040650406504
291	0.02958579881656805	0.02958579881656805	0.07100591715976333	0.059171597633136085	0.09467455621301776	0.07100591715976333	0.0650887573964497	0.035502958579881665	0.04733727810650888	0.035502958579881665	0.04142011834319527	0.017751479289940832	0.07692307692307693	0.07100591715976333	0.01183431952662722	0.02366863905325444	0.0650887573964497	0.08875739644970414	0.05325443786982249	0.01183431952662722
292	0.008403361344537815	0.050420168067226885	0.07142857142857142	0.03361344537815126	0.04831932773109244	0.05672268907563025	0.06302521008403361	0.05672268907563025	0.07983193277310924	0.031512605042016806	0.06932773109243698	0.031512605042016806	0.11134453781512606	0.07563025210084033	0.0021008403361344537	0.04621848739495799	0.06302521008403361	0.05672268907563025	0.0273109243697479	0.01680672268907563
293	0.007575757575757577	0.07575757575757576	0.045454545454545456	0.03787878787878788	0.09848484848484848	0.05303030303030303	0.007575757575757577	0.13636363636363635	0.045454545454545456	0.03787878787878788	0.08333333333333333	0.015151515151515154	0.06818181818181818	0.030303030303030307	0.015151515151515154	0.03787878787878788	0.11363636363636365	0.05303030303030303	0.015151515151515154	0.022727272727272728
294	0.009523809523809523	0.047619047619047616	0.028571428571428567	0.009523809523809523	0.0761904761904762	0.0380952380952381	0.06666666666666668	0.0761904761904762	0.0380952380952381	0.01904761904761905	0.06666666666666668	0.047619047619047616	0.0380952380952381	0.01904761904761905	0.009523809523809523	0.1238095238095238	0.11428571428571427	0.08571428571428573	0.0380952380952381	0.047619047619047616
295	0.01413427561837456	0.024734982332155483	0.0989399293286219	0.02826855123674912	0.056537102473498226	0.0530035335689046	0.0176678445229682	0.04946996466431095	0.0353356890459364	0.02826855123674912	0.07420494699646643	0.056537102473498226	0.0989399293286219	0.0353356890459364	0.00353356890459364	0.09187279151943464	0.08833922261484099	0.060070671378091876	0.038869257950530034	0.04593639575971732
296	0.01098901098901099	0.03296703296703297	0.04395604395604396	0.054945054945054944	0.04395604395604396	0.04395604395604396	0.06593406593406594	0.07692307692307693	0.04395604395604396	0.04395604395604396	0.0989010989010989	0.03296703296703297	0.04395604395604396	0.01098901098901099	0.01098901098901099	0.08791208791208792	0.0989010989010989	0.08791208791208792	0.03296703296703297	0.03296703296703297
297	0.01098901098901099	0.03296703296703297	0.04395604395604396	0.054945054945054944	0.04395604395604396	0.04395604395604396	0.06593406593406594	0.07692307692307693	0.04395604395604396	0.04395604395604396	0.0989010989010989	0.03296703296703297	0.04395604395604396	0.01098901098901099	0.01098901098901099	0.08791208791208792	0.0989010989010989	0.08791208791208792	0.03296703296703297	0.03296703296703297
298	0.0	0.05813953488372092	0.034883720930232565	0.02906976744186046	0.040697674418604654	0.040697674418604654	0.04651162790697674	0.08139534883720931	0.02325581395348837	0.06976744186046513	0.1511627906976744	0.02325581395348837	0.06395348837209303	0.034883720930232565	0.02906976744186046	0.06976744186046513	0.05813953488372092	0.034883720930232565	0.08139534883720931	0.02906976744186046
299	0.01891891891891892	0.054054054054054064	0.07027027027027027	0.02432432432432433	0.040540540540540536	0.1	0.04594594594594595	0.06756756756756757	0.04324324324324325	0.03513513513513514	0.040540540540540536	0.03513513513513514	0.10270270270270272	0.032432432432432434	0.02432432432432433	0.032432432432432434	0.10270270270270272	0.054054054054054064	0.04324324324324325	0.032432432432432434
300	0.010810810810810813	0.06486486486486487	0.0891891891891892	0.02972972972972973	0.03783783783783784	0.08378378378378379	0.05135135135135136	0.05945945945945946	0.05135135135135136	0.04594594594594595	0.021621621621621626	0.02432432432432433	0.11351351351351352	0.02432432432432433	0.021621621621621626	0.05945945945945946	0.0891891891891892	0.04864864864864865	0.04324324324324325	0.02972972972972973
301	0.016260162601626018	0.04065040650406504	0.051490514905149054	0.021680216802168018	0.043360433604336036	0.0921409214092141	0.054200542005420065	0.059620596205962065	0.054200542005420065	0.0921409214092141	0.037940379403794036	0.018970189701897015	0.10840108401084013	0.03523035230352303	0.021680216802168018	0.054200542005420065	0.08130081300813008	0.051490514905149054	0.043360433604336036	0.021680216802168018
302	0.021621621621621626	0.04594594594594595	0.05675675675675676	0.03783783783783784	0.04594594594594595	0.0918918918918919	0.04324324324324325	0.05945945945945946	0.04864864864864865	0.07027027027027027	0.03783783783783784	0.013513513513513514	0.12702702702702706	0.027027027027027032	0.027027027027027032	0.05135135135135136	0.08378378378378379	0.06756756756756757	0.03783783783783784	0.005405405405405407
303	0.0056022408963585435	0.06862745098039216	0.0700280112044818	0.04341736694677871	0.05182072829131653	0.02240896358543417	0.05182072829131653	0.0784313725490196	0.050420168067226885	0.060224089635854336	0.08543417366946779	0.00980392156862745	0.06302521008403361	0.04481792717086835	0.012605042016806723	0.08403361344537816	0.07703081232492998	0.04901960784313725	0.057422969187675074	0.014005602240896359
304	0.0056022408963585435	0.06862745098039216	0.0700280112044818	0.04341736694677871	0.05182072829131653	0.02240896358543417	0.05182072829131653	0.0784313725490196	0.050420168067226885	0.060224089635854336	0.08543417366946779	0.00980392156862745	0.06302521008403361	0.04481792717086835	0.012605042016806723	0.08403361344537816	0.07703081232492998	0.04901960784313725	0.057422969187675074	0.014005602240896359
305	0.0	0.0	0.0	0.0	0.0	0.0	0.0	0.0	0.0	0.0	0.5	0.0	0.0	0.0	0.0	0.5	0.0	0.0	0.0	0.0
306	0.0	0.078125	0.0390625	0.046875	0.109375	0.03125	0.046875	0.0546875	0.078125	0.0390625	0.0625	0.0234375	0.1015625	0.0234375	0.0078125	0.0390625	0.0859375	0.0703125	0.0390625	0.0234375
307	0.0	0.05882352941176471	0.05882352941176471	0.05882352941176471	0.05882352941176471	0.08823529411764706	0.0	0.029411764705882356	0.05882352941176471	0.0	0.029411764705882356	0.14705882352941174	0.14705882352941174	0.08823529411764706	0.0	0.08823529411764706	0.029411764705882356	0.05882352941176471	0.0	0.0
308	0.0	0.0379746835443038	0.0	0.02531645569620253	0.012658227848101266	0.10126582278481013	0.0379746835443038	0.012658227848101266	0.05063291139240506	0.02531645569620253	0.12658227848101267	0.0	0.1518987341772152	0.02531645569620253	0.0	0.16455696202531644	0.0759493670886076	0.02531645569620253	0.02531645569620253	0.10126582278481013
309	0.0	0.01694915254237288	0.05649717514124294	0.01694915254237288	0.03389830508474576	0.11299435028248588	0.05649717514124294	0.03389830508474576	0.06779661016949153	0.03389830508474576	0.062146892655367235	0.02824858757062147	0.19209039548022602	0.011299435028248588	0.03389830508474576	0.06779661016949153	0.07909604519774012	0.03389830508474576	0.02259887005649717	0.03954802259887006
310	0.0	0.04065040650406504	0.05284552845528456	0.032520325203252036	0.06504065040650407	0.12601626016260162	0.044715447154471545	0.04878048780487805	0.044715447154471545	0.08536585365853659	0.0934959349593496	0.008130081300813009	0.08943089430894309	0.044715447154471545	0.0040650406504065045	0.05691056910569105	0.05284552845528456	0.04878048780487805	0.024390243902439025	0.03658536585365853
311	0.0	0.047413793103448267	0.08189655172413793	0.017241379310344827	0.05172413793103448	0.03017241379310345	0.06896551724137931	0.03448275862068965	0.0603448275862069	0.03879310344827586	0.125	0.01293103448275862	0.09913793103448276	0.03017241379310345	0.02586206896551724	0.09482758620689656	0.06896551724137931	0.0603448275862069	0.03448275862068965	0.017241379310344827
312	0.11475409836065575	0.08196721311475409	0.049180327868852465	0.008196721311475409	0.13934426229508196	0.032786885245901634	0.04098360655737705	0.049180327868852465	0.032786885245901634	0.024590163934426233	0.08196721311475409	0.016393442622950817	0.032786885245901634	0.04098360655737705	0.016393442622950817	0.049180327868852465	0.049180327868852465	0.04098360655737705	0.07377049180327869	0.024590163934426233
313	0.011111111111111113	0.05	0.05925925925925926	0.04074074074074074	0.014814814814814815	0.027777777777777776	0.08333333333333333	0.05	0.05	0.03148148148148148	0.0925925925925926	0.018518518518518517	0.1074074074074074	0.06666666666666668	0.024074074074074074	0.09074074074074076	0.08333333333333333	0.04814814814814815	0.03518518518518519	0.014814814814814815
314	0.011131725417439705	0.05009276437847866	0.059369202226345084	0.040816326530612235	0.014842300556586271	0.027829313543599257	0.08348794063079777	0.05009276437847866	0.05009276437847866	0.031539888682745834	0.0927643784786642	0.01855287569573284	0.10760667903525048	0.06679035250463823	0.02411873840445269	0.09090909090909093	0.08348794063079777	0.046382189239332086	0.03525046382189239	0.014842300556586271
315	0.012244897959183671	0.06326530612244897	0.05510204081632653	0.05510204081632653	0.036734693877551024	0.057142857142857134	0.08163265306122447	0.05510204081632653	0.053061224489795916	0.028571428571428567	0.09591836734693876	0.034693877551020415	0.1	0.04693877551020408	0.018367346938775512	0.0673469387755102	0.051020408163265314	0.04489795918367346	0.0326530612244898	0.010204081632653059
316	0.0	0.08670520231213873	0.05202312138728324	0.017341040462427744	0.03468208092485549	0.04624277456647399	0.08092485549132948	0.08092485549132948	0.05780346820809248	0.03468208092485549	0.07514450867052024	0.04624277456647399	0.09248554913294796	0.04046242774566474	0.017341040462427744	0.07514450867052024	0.04624277456647399	0.05780346820809248	0.04624277456647399	0.011560693641618495
317	0.0	0.036036036036036036	0.045045045045045036	0.009009009009009007	0.027027027027027032	0.06306306306306306	0.040540540540540536	0.07207207207207207	0.058558558558558564	0.013513513513513514	0.1036036036036036	0.0	0.16216216216216214	0.03153153153153153	0.036036036036036036	0.0945945945945946	0.0945945945945946	0.022522522522522518	0.04954954954954955	0.040540540540540536
318	0.012244897959183671	0.06326530612244897	0.05510204081632653	0.05510204081632653	0.036734693877551024	0.057142857142857134	0.08163265306122447	0.05510204081632653	0.053061224489795916	0.028571428571428567	0.09591836734693876	0.034693877551020415	0.1	0.04693877551020408	0.018367346938775512	0.0673469387755102	0.051020408163265314	0.04489795918367346	0.0326530612244898	0.010204081632653059
319	0.008130081300813009	0.05691056910569105	0.04878048780487805	0.04878048780487805	0.15447154471544716	0.04065040650406504	0.032520325203252036	0.04065040650406504	0.05691056910569105	0.04878048780487805	0.12195121951219512	0.0	0.0975609756097561	0.0	0.008130081300813009	0.08130081300813008	0.05691056910569105	0.05691056910569105	0.0	0.04065040650406504
320	0.01730769230769231	0.038461538461538464	0.038461538461538464	0.025	0.059615384615384626	0.05384615384615385	0.055769230769230765	0.0673076923076923	0.026923076923076925	0.032692307692307694	0.08076923076923077	0.025	0.1	0.059615384615384626	0.021153846153846155	0.06538461538461539	0.07692307692307693	0.08076923076923077	0.04423076923076923	0.030769230769230767
321	0.11382113821138212	0.07317073170731707	0.08130081300813008	0.024390243902439025	0.07317073170731707	0.04065040650406504	0.04065040650406504	0.032520325203252036	0.032520325203252036	0.13008130081300814	0.04878048780487805	0.016260162601626018	0.06504065040650407	0.016260162601626018	0.008130081300813009	0.04878048780487805	0.032520325203252036	0.04065040650406504	0.05691056910569105	0.024390243902439025
322	0.0	0.03614457831325301	0.052208835341365466	0.01606425702811245	0.028112449799196783	0.060240963855421686	0.04417670682730924	0.07228915662650602	0.052208835341365466	0.01606425702811245	0.1004016064257028	0.0	0.14457831325301204	0.028112449799196783	0.0321285140562249	0.11646586345381528	0.08433734939759037	0.03614457831325301	0.04417670682730924	0.03614457831325301
323	0.01730769230769231	0.038461538461538464	0.038461538461538464	0.025	0.059615384615384626	0.051923076923076926	0.055769230769230765	0.0673076923076923	0.02884615384615385	0.032692307692307694	0.08076923076923077	0.025	0.1	0.059615384615384626	0.021153846153846155	0.06538461538461539	0.07692307692307693	0.08076923076923077	0.04423076923076923	0.030769230769230767
324	0.0	0.03571428571428571	0.03571428571428571	0.010204081632653059	0.025510204081632654	0.0663265306122449	0.040816326530612235	0.07653061224489796	0.04591836734693878	0.020408163265306117	0.10714285714285714	0.0	0.1683673469387755	0.015306122448979591	0.040816326530612235	0.09693877551020408	0.09693877551020408	0.020408163265306117	0.05612244897959184	0.040816326530612235
325	0.018867924528301886	0.06415094339622641	0.06792452830188679	0.04150943396226415	0.06792452830188679	0.052830188679245285	0.04150943396226415	0.06037735849056604	0.045283018867924525	0.05660377358490566	0.06792452830188679	0.018867924528301886	0.0830188679245283	0.06415094339622641	0.007547169811320755	0.052830188679245285	0.07169811320754718	0.052830188679245285	0.0339622641509434	0.03018867924528302
326	0.01730769230769231	0.038461538461538464	0.038461538461538464	0.025	0.059615384615384626	0.051923076923076926	0.055769230769230765	0.0673076923076923	0.02884615384615385	0.032692307692307694	0.08076923076923077	0.025	0.1	0.059615384615384626	0.021153846153846155	0.06538461538461539	0.07692307692307693	0.08076923076923077	0.04423076923076923	0.030769230769230767
327	0.0027027027027027033	0.0972972972972973	0.06486486486486487	0.027027027027027032	0.0972972972972973	0.05675675675675676	0.027027027027027032	0.06486486486486487	0.040540540540540536	0.07027027027027027	0.06756756756756757	0.02432432432432433	0.04324324324324325	0.02432432432432433	0.027027027027027032	0.06756756756756757	0.04324324324324325	0.062162162162162166	0.07027027027027027	0.021621621621621626
328	0.02205882352941177	0.05882352941176471	0.036764705882352935	0.02205882352941177	0.0661764705882353	0.04411764705882353	0.029411764705882356	0.10294117647058824	0.04411764705882353	0.05147058823529412	0.0661764705882353	0.014705882352941175	0.07352941176470587	0.0661764705882353	0.02205882352941177	0.0661764705882353	0.07352941176470587	0.10294117647058824	0.02205882352941177	0.014705882352941175
329	0.0	0.01282051282051282	0.05128205128205128	0.05128205128205128	0.038461538461538464	0.09615384615384616	0.02564102564102564	0.0641025641025641	0.07692307692307693	0.02564102564102564	0.1282051282051282	0.00641025641025641	0.1217948717948718	0.0	0.0	0.14743589743589744	0.0641025641025641	0.02564102564102564	0.019230769230769232	0.04487179487179487
330	0.007936507936507936	0.0615079365079365	0.051587301587301584	0.031746031746031744	0.04563492063492063	0.03968253968253968	0.04365079365079365	0.06547619047619048	0.03373015873015873	0.0615079365079365	0.10714285714285714	0.00992063492063492	0.08333333333333333	0.05357142857142857	0.01984126984126984	0.09722222222222222	0.07738095238095237	0.04166666666666666	0.04563492063492063	0.021825396825396824
331	0.0	0.05825242718446603	0.05825242718446603	0.04854368932038835	0.10679611650485436	0.08737864077669902	0.029126213592233014	0.03883495145631068	0.029126213592233014	0.06796116504854369	0.03883495145631068	0.009708737864077669	0.0970873786407767	0.04854368932038835	0.0	0.03883495145631068	0.03883495145631068	0.07766990291262135	0.0970873786407767	0.029126213592233014
332	0.0	0.01282051282051282	0.05128205128205128	0.05128205128205128	0.038461538461538464	0.09615384615384616	0.02564102564102564	0.0641025641025641	0.07692307692307693	0.02564102564102564	0.1282051282051282	0.00641025641025641	0.1217948717948718	0.0	0.0	0.14743589743589744	0.0641025641025641	0.02564102564102564	0.019230769230769232	0.04487179487179487
333	0.0	0.05825242718446603	0.05825242718446603	0.04854368932038835	0.10679611650485436	0.08737864077669902	0.029126213592233014	0.03883495145631068	0.029126213592233014	0.06796116504854369	0.03883495145631068	0.009708737864077669	0.11650485436893206	0.04854368932038835	0.0	0.03883495145631068	0.03883495145631068	0.07766990291262135	0.0970873786407767	0.009708737864077669
334	0.01467889908256881	0.06788990825688074	0.06788990825688074	0.03853211009174312	0.06605504587155964	0.09541284403669724	0.04403669724770642	0.049541284403669734	0.04403669724770642	0.05137614678899083	0.058715596330275226	0.02935779816513762	0.08990825688073395	0.049541284403669734	0.007339449541284405	0.049541284403669734	0.06055045871559634	0.06605504587155964	0.023853211009174317	0.02568807339449541
335	0.012903225806451613	0.07096774193548387	0.06451612903225806	0.045161290322580636	0.08387096774193549	0.03870967741935484	0.05161290322580645	0.01935483870967742	0.045161290322580636	0.06451612903225806	0.06451612903225806	0.0064516129032258064	0.10967741935483873	0.05161290322580645	0.012903225806451613	0.045161290322580636	0.07741935483870968	0.07096774193548387	0.05161290322580645	0.012903225806451613
336	0.006711409395973154	0.08053691275167785	0.020134228187919462	0.020134228187919462	0.020134228187919462	0.04697986577181208	0.026845637583892617	0.08053691275167785	0.053691275167785234	0.020134228187919462	0.08724832214765099	0.006711409395973154	0.11409395973154365	0.09395973154362416	0.013422818791946308	0.09395973154362416	0.10067114093959732	0.0738255033557047	0.020134228187919462	0.020134228187919462
337	0.024390243902439025	0.03902439024390244	0.09268292682926828	0.06341463414634146	0.024390243902439025	0.043902439024390234	0.02926829268292683	0.08780487804878047	0.02926829268292683	0.07317073170731707	0.13658536585365855	0.014634146341463415	0.05853658536585366	0.024390243902439025	0.004878048780487805	0.11707317073170732	0.07804878048780488	0.004878048780487805	0.043902439024390234	0.00975609756097561
338	0.010676156583629894	0.02491103202846975	0.039145907473309614	0.017793594306049824	0.021352313167259787	0.07473309608540925	0.0498220640569395	0.05338078291814947	0.08540925266903915	0.03202846975088968	0.11387900355871886	0.02491103202846975	0.11743772241992882	0.028469750889679717	0.05693950177935943	0.10320284697508897	0.0604982206405694	0.02491103202846975	0.04270462633451957	0.017793594306049824
339	0.0	0.01954397394136808	0.06188925081433225	0.026058631921824102	0.0065146579804560255	0.05211726384364821	0.03908794788273615	0.04234527687296417	0.08469055374592832	0.04234527687296417	0.11726384364820848	0.02280130293159609	0.1237785016286645	0.03908794788273615	0.06514657980456026	0.1009771986970684	0.05537459283387622	0.035830618892508145	0.02931596091205212	0.035830618892508145
340	0.007692307692307694	0.05	0.04615384615384616	0.019230769230769232	0.05384615384615385	0.05	0.08846153846153848	0.04615384615384616	0.038461538461538464	0.030769230769230767	0.09615384615384616	0.02307692307692308	0.09230769230769233	0.04230769230769231	0.01153846153846154	0.10384615384615384	0.07692307692307693	0.061538461538461535	0.026923076923076925	0.03461538461538462
341	0.009302325581395349	0.02325581395348837	0.06976744186046513	0.03255813953488372	0.027906976744186046	0.07906976744186046	0.04186046511627907	0.06511627906976744	0.060465116279069774	0.013953488372093023	0.07906976744186046	0.02325581395348837	0.10232558139534884	0.0372093023255814	0.03255813953488372	0.06511627906976744	0.11162790697674417	0.027906976744186046	0.055813953488372085	0.04186046511627907
342	0.00625	0.03125	0.025	0.0125	0.05	0.05625	0.10625	0.05625	0.0625	0.04375	0.06875	0.00625	0.175	0.025	0.01875	0.08125	0.08125	0.03125	0.03125	0.03125
343	0.010380622837370242	0.04152249134948097	0.02768166089965398	0.06228373702422145	0.07612456747404844	0.05882352941176471	0.07958477508650519	0.05882352941176471	0.034602076124567484	0.051903114186851215	0.07958477508650519	0.010380622837370242	0.06920415224913495	0.020761245674740483	0.006920415224913495	0.07958477508650519	0.10380622837370243	0.07612456747404844	0.034602076124567484	0.017301038062283742
344	0.027932960893854747	0.05586592178770949	0.03910614525139665	0.027932960893854747	0.05586592178770949	0.0335195530726257	0.06145251396648045	0.07262569832402235	0.03910614525139665	0.0446927374301676	0.10614525139664804	0.0223463687150838	0.0782122905027933	0.03910614525139665	0.0223463687150838	0.0782122905027933	0.1005586592178771	0.0446927374301676	0.027932960893854747	0.0223463687150838
345	0.0	0.0	0.03125	0.0	0.0625	0.28125	0.0	0.0	0.15625	0.0	0.09375	0.0	0.09375	0.0	0.0	0.125	0.09375	0.0	0.03125	0.03125
346	0.0	0.0	0.028571428571428567	0.028571428571428567	0.057142857142857134	0.057142857142857134	0.0	0.028571428571428567	0.057142857142857134	0.0	0.14285714285714285	0.0	0.22857142857142854	0.0	0.028571428571428567	0.08571428571428573	0.057142857142857134	0.11428571428571427	0.028571428571428567	0.057142857142857134
347	0.0	0.027027027027027032	0.0	0.054054054054054064	0.027027027027027032	0.0	0.054054054054054064	0.027027027027027032	0.054054054054054064	0.027027027027027032	0.16216216216216214	0.0	0.21621621621621626	0.027027027027027032	0.0	0.08108108108108109	0.08108108108108109	0.054054054054054064	0.08108108108108109	0.027027027027027032
348	0.0	0.03448275862068965	0.03448275862068965	0.0	0.0	0.06896551724137931	0.0	0.03448275862068965	0.03448275862068965	0.03448275862068965	0.10344827586206896	0.0	0.13793103448275862	0.03448275862068965	0.10344827586206896	0.06896551724137931	0.20689655172413796	0.03448275862068965	0.0	0.06896551724137931
349	0.010676156583629894	0.02491103202846975	0.039145907473309614	0.017793594306049824	0.021352313167259787	0.07473309608540925	0.0498220640569395	0.05338078291814947	0.08540925266903915	0.03202846975088968	0.11387900355871886	0.02491103202846975	0.11743772241992882	0.028469750889679717	0.05693950177935943	0.10320284697508897	0.0604982206405694	0.02491103202846975	0.04270462633451957	0.017793594306049824
350	0.0	0.01954397394136808	0.06188925081433225	0.026058631921824102	0.0065146579804560255	0.05211726384364821	0.03908794788273615	0.04234527687296417	0.08469055374592832	0.04234527687296417	0.11726384364820848	0.02280130293159609	0.1237785016286645	0.03908794788273615	0.06514657980456026	0.1009771986970684	0.05537459283387622	0.035830618892508145	0.02931596091205212	0.035830618892508145
351	0.007692307692307694	0.05	0.04615384615384616	0.019230769230769232	0.05384615384615385	0.05	0.08846153846153848	0.04615384615384616	0.038461538461538464	0.030769230769230767	0.09615384615384616	0.02307692307692308	0.09230769230769233	0.04230769230769231	0.01153846153846154	0.10384615384615384	0.07692307692307693	0.061538461538461535	0.026923076923076925	0.03461538461538462
352	0.0182648401826484	0.0319634703196347	0.1415525114155251	0.0410958904109589	0.0593607305936073	0.0273972602739726	0.0684931506849315	0.0958904109589041	0.0228310502283105	0.0228310502283105	0.0730593607305936	0.0182648401826484	0.0639269406392694	0.0228310502283105	0.0273972602739726	0.0821917808219178	0.0958904109589041	0.0365296803652968	0.0410958904109589	0.0091324200913242
353	0.018867924528301886	0.051886792452830184	0.16981132075471694	0.042452830188679236	0.04716981132075472	0.0660377358490566	0.04716981132075472	0.08490566037735849	0.042452830188679236	0.05660377358490566	0.061320754716981125	0.014150943396226415	0.05660377358490566	0.04716981132075472	0.018867924528301886	0.042452830188679236	0.042452830188679236	0.04716981132075472	0.03773584905660377	0.0047169811320754715
354	0.008064516129032258	0.008064516129032258	0.04032258064516129	0.016129032258064516	0.008064516129032258	0.024193548387096774	0.03225806451612903	0.07258064516129033	0.016129032258064516	0.0	0.1129032258064516	0.024193548387096774	0.16129032258064516	0.07258064516129033	0.04032258064516129	0.1532258064516129	0.12096774193548387	0.03225806451612903	0.03225806451612903	0.024193548387096774
355	0.00816326530612245	0.061224489795918366	0.07755102040816328	0.0163265306122449	0.09795918367346937	0.048979591836734684	0.0326530612244898	0.057142857142857134	0.053061224489795916	0.061224489795918366	0.040816326530612235	0.0163265306122449	0.15510204081632653	0.061224489795918366	0.020408163265306117	0.048979591836734684	0.020408163265306117	0.07346938775510205	0.028571428571428567	0.020408163265306117
356	0.01556420233463035	0.03891050583657588	0.05447470817120623	0.04280155642023346	0.07782101167315175	0.06614785992217899	0.03501945525291829	0.07392996108949416	0.05447470817120623	0.03891050583657588	0.04669260700389105	0.03501945525291829	0.10116731517509728	0.03501945525291829	0.011673151750972765	0.07003891050583658	0.07392996108949416	0.07003891050583658	0.05447470817120623	0.0038910505836575885
357	0.0	0.034013605442176874	0.040816326530612235	0.013605442176870748	0.054421768707482984	0.020408163265306117	0.054421768707482984	0.040816326530612235	0.034013605442176874	0.020408163265306117	0.06802721088435375	0.0	0.1292517006802721	0.1020408163265306	0.027210884353741496	0.061224489795918366	0.09523809523809523	0.14965986394557826	0.034013605442176874	0.020408163265306117
358	0.0	0.056737588652482275	0.09929078014184398	0.04964539007092199	0.09929078014184398	0.0425531914893617	0.06382978723404255	0.04964539007092199	0.06382978723404255	0.04964539007092199	0.07092198581560284	0.014184397163120569	0.09929078014184398	0.0425531914893617	0.014184397163120569	0.014184397163120569	0.06382978723404255	0.056737588652482275	0.03546099290780142	0.014184397163120569
359	0.015384615384615384	0.06923076923076922	0.09230769230769233	0.038461538461538464	0.02307692307692308	0.030769230769230767	0.04615384615384616	0.05384615384615385	0.015384615384615384	0.030769230769230767	0.1076923076923077	0.02307692307692308	0.09230769230769233	0.09230769230769233	0.04615384615384616	0.07692307692307693	0.061538461538461535	0.061538461538461535	0.015384615384615384	0.007692307692307694
360	0.0182648401826484	0.0319634703196347	0.1415525114155251	0.0410958904109589	0.0593607305936073	0.0273972602739726	0.0684931506849315	0.0958904109589041	0.0228310502283105	0.0228310502283105	0.0730593607305936	0.0182648401826484	0.0639269406392694	0.0228310502283105	0.0273972602739726	0.0821917808219178	0.0958904109589041	0.0365296803652968	0.0410958904109589	0.0091324200913242
361	0.018867924528301886	0.051886792452830184	0.16981132075471694	0.042452830188679236	0.04716981132075472	0.0660377358490566	0.04716981132075472	0.08490566037735849	0.042452830188679236	0.05660377358490566	0.061320754716981125	0.014150943396226415	0.05660377358490566	0.04716981132075472	0.018867924528301886	0.042452830188679236	0.042452830188679236	0.04716981132075472	0.03773584905660377	0.0047169811320754715
362	0.008064516129032258	0.008064516129032258	0.04032258064516129	0.016129032258064516	0.008064516129032258	0.024193548387096774	0.03225806451612903	0.07258064516129033	0.016129032258064516	0.0	0.1129032258064516	0.024193548387096774	0.16129032258064516	0.07258064516129033	0.04032258064516129	0.1532258064516129	0.12096774193548387	0.03225806451612903	0.03225806451612903	0.024193548387096774
363	0.008333333333333333	0.025	0.10833333333333334	0.06666666666666668	0.04166666666666666	0.025	0.025	0.06666666666666668	0.03333333333333333	0.075	0.1	0.03333333333333333	0.075	0.05	0.016666666666666666	0.06666666666666668	0.05833333333333333	0.06666666666666668	0.05	0.008333333333333333
364	0.017543859649122806	0.04385964912280702	0.14035087719298245	0.04385964912280702	0.10526315789473684	0.04385964912280702	0.02631578947368421	0.05263157894736842	0.02631578947368421	0.05263157894736842	0.07894736842105263	0.02631578947368421	0.07894736842105263	0.04385964912280702	0.017543859649122806	0.06140350877192983	0.04385964912280702	0.05263157894736842	0.03508771929824561	0.008771929824561403
365	0.0	0.01282051282051282	0.05128205128205128	0.05128205128205128	0.038461538461538464	0.09615384615384616	0.02564102564102564	0.0641025641025641	0.07692307692307693	0.02564102564102564	0.1282051282051282	0.00641025641025641	0.1217948717948718	0.0	0.0	0.14743589743589744	0.0641025641025641	0.02564102564102564	0.019230769230769232	0.04487179487179487
366	0.007692307692307694	0.05	0.04615384615384616	0.019230769230769232	0.05384615384615385	0.05	0.08846153846153848	0.04615384615384616	0.038461538461538464	0.030769230769230767	0.09615384615384616	0.02307692307692308	0.09230769230769233	0.04230769230769231	0.01153846153846154	0.10384615384615384	0.07692307692307693	0.061538461538461535	0.026923076923076925	0.03461538461538462
367	0.010676156583629894	0.02491103202846975	0.039145907473309614	0.017793594306049824	0.021352313167259787	0.07473309608540925	0.0498220640569395	0.05338078291814947	0.08540925266903915	0.03202846975088968	0.11387900355871886	0.02491103202846975	0.11743772241992882	0.028469750889679717	0.05693950177935943	0.10320284697508897	0.0604982206405694	0.02491103202846975	0.04270462633451957	0.017793594306049824
368	0.0	0.01954397394136808	0.06188925081433225	0.026058631921824102	0.0065146579804560255	0.05211726384364821	0.03908794788273615	0.04234527687296417	0.08469055374592832	0.04234527687296417	0.11400651465798045	0.02280130293159609	0.1270358306188925	0.03908794788273615	0.06514657980456026	0.1009771986970684	0.05537459283387622	0.035830618892508145	0.02931596091205212	0.035830618892508145
369	0.07582938388625593	0.018957345971563986	0.0947867298578199	0.03791469194312797	0.11848341232227487	0.05213270142180095	0.06635071090047394	0.03317535545023697	0.02843601895734597	0.08056872037914692	0.05213270142180095	0.018957345971563986	0.03317535545023697	0.04739336492890995	0.02843601895734597	0.08056872037914692	0.05213270142180095	0.018957345971563986	0.04739336492890995	0.014218009478672985
370	0.1076923076923077	0.06923076923076922	0.08461538461538462	0.02307692307692308	0.08461538461538462	0.038461538461538464	0.038461538461538464	0.030769230769230767	0.030769230769230767	0.13076923076923078	0.05384615384615385	0.015384615384615384	0.06923076923076922	0.02307692307692308	0.007692307692307694	0.05384615384615385	0.030769230769230767	0.04615384615384616	0.05384615384615385	0.007692307692307694
371	0.0761904761904762	0.023809523809523808	0.09047619047619047	0.0380952380952381	0.10476190476190476	0.05238095238095238	0.06666666666666668	0.0380952380952381	0.028571428571428567	0.08095238095238096	0.05238095238095238	0.028571428571428567	0.03333333333333333	0.042857142857142864	0.028571428571428567	0.08095238095238096	0.05238095238095238	0.01904761904761905	0.047619047619047616	0.014285714285714284
372	0.11382113821138212	0.07317073170731707	0.08130081300813008	0.024390243902439025	0.08943089430894309	0.04065040650406504	0.04065040650406504	0.032520325203252036	0.032520325203252036	0.13008130081300814	0.04878048780487805	0.016260162601626018	0.06504065040650407	0.016260162601626018	0.008130081300813009	0.04878048780487805	0.032520325203252036	0.04065040650406504	0.05691056910569105	0.008130081300813009
373	0.006535947712418301	0.06535947712418301	0.08823529411764706	0.03594771241830065	0.0784313725490196	0.05882352941176471	0.0457516339869281	0.07516339869281045	0.026143790849673203	0.09803921568627452	0.052287581699346414	0.0196078431372549	0.05555555555555555	0.016339869281045753	0.0196078431372549	0.06535947712418301	0.06535947712418301	0.04901960784313725	0.05882352941176471	0.0196078431372549
374	0.0	0.03629032258064517	0.05241935483870968	0.012096774193548387	0.028225806451612906	0.06048387096774194	0.04435483870967742	0.07258064516129033	0.05241935483870968	0.012096774193548387	0.10080645161290322	0.0	0.14516129032258066	0.028225806451612906	0.03225806451612903	0.11693548387096775	0.0846774193548387	0.04032258064516129	0.04435483870967742	0.03629032258064517
375	0.006535947712418301	0.06535947712418301	0.08823529411764706	0.03594771241830065	0.0784313725490196	0.05882352941176471	0.0457516339869281	0.07516339869281045	0.026143790849673203	0.09803921568627452	0.052287581699346414	0.0196078431372549	0.05555555555555555	0.016339869281045753	0.0196078431372549	0.06535947712418301	0.06535947712418301	0.04901960784313725	0.05882352941176471	0.0196078431372549
376	0.006535947712418301	0.06535947712418301	0.08823529411764706	0.03594771241830065	0.0784313725490196	0.05882352941176471	0.0457516339869281	0.07516339869281045	0.026143790849673203	0.09803921568627452	0.052287581699346414	0.0196078431372549	0.05555555555555555	0.016339869281045753	0.0196078431372549	0.06535947712418301	0.06535947712418301	0.04901960784313725	0.05882352941176471	0.0196078431372549
377	0.013782542113323124	0.06431852986217458	0.07963246554364471	0.04287901990811639	0.05359877488514548	0.03522205206738132	0.05206738131699847	0.05972434915773354	0.05972434915773354	0.04134762633996937	0.05359877488514548	0.0444104134762634	0.10413476263399694	0.049004594180704436	0.009188361408882085	0.08116385911179172	0.055130168453292494	0.04594180704441042	0.033690658499234305	0.021439509954058196
378	0.0053191489361702135	0.03723404255319149	0.06382978723404255	0.026595744680851064	0.06914893617021277	0.0425531914893617	0.06914893617021277	0.058510638297872335	0.05319148936170213	0.031914893617021274	0.09574468085106384	0.04787234042553192	0.11170212765957446	0.026595744680851064	0.0	0.05319148936170213	0.06382978723404255	0.06914893617021277	0.06382978723404255	0.010638297872340424
379	0.004347826086956522	0.0391304347826087	0.06521739130434782	0.0391304347826087	0.056521739130434775	0.13043478260869565	0.052173913043478265	0.060869565217391314	0.021739130434782608	0.04782608695652174	0.060869565217391314	0.03043478260869565	0.06521739130434782	0.034782608695652174	0.0	0.1	0.052173913043478265	0.056521739130434775	0.060869565217391314	0.021739130434782608
380	0.016666666666666666	0.05909090909090909	0.040909090909090916	0.03333333333333333	0.07424242424242425	0.05757575757575757	0.03484848484848485	0.05	0.022727272727272728	0.03787878787878788	0.09545454545454546	0.028787878787878786	0.07878787878787878	0.062121212121212126	0.013636363636363636	0.09090909090909093	0.062121212121212126	0.07575757575757576	0.03333333333333333	0.031818181818181815
381	0.04979253112033195	0.07883817427385892	0.04979253112033195	0.024896265560165973	0.04979253112033195	0.07468879668049792	0.04564315352697095	0.041493775933609964	0.04979253112033195	0.03319502074688797	0.06224066390041494	0.020746887966804982	0.07883817427385892	0.06224066390041494	0.008298755186721992	0.05394190871369295	0.06639004149377592	0.07468879668049792	0.024896265560165973	0.04979253112033195
382	0.0	0.0390625	0.0546875	0.0234375	0.0703125	0.046875	0.03515625	0.0703125	0.08984375	0.01953125	0.0703125	0.02734375	0.12109375	0.03515625	0.03515625	0.05859375	0.06640625	0.04296875	0.0390625	0.0546875
383	0.02487562189054726	0.08706467661691543	0.037313432835820885	0.06965174129353234	0.07462686567164177	0.06716417910447761	0.01990049751243781	0.01990049751243781	0.04477611940298507	0.0472636815920398	0.03980099502487562	0.02985074626865672	0.08706467661691543	0.07462686567164177	0.017412935323383085	0.0472636815920398	0.0472636815920398	0.08208955223880597	0.04477611940298507	0.037313432835820885
384	0.030927835051546393	0.05670103092783505	0.05670103092783505	0.030927835051546393	0.08762886597938144	0.041237113402061855	0.07731958762886597	0.08247422680412371	0.041237113402061855	0.02577319587628866	0.05154639175257732	0.015463917525773196	0.0979381443298969	0.030927835051546393	0.005154639175257732	0.05670103092783505	0.0979381443298969	0.06701030927835051	0.03608247422680412	0.010309278350515464
385	0.01310861423220974	0.04681647940074907	0.08052434456928839	0.0299625468164794	0.04681647940074907	0.03932584269662921	0.0599250936329588	0.041198501872659166	0.06367041198501873	0.06554307116104867	0.08239700374531835	0.02621722846441948	0.09176029962546817	0.0449438202247191	0.02621722846441948	0.04307116104868914	0.0749063670411985	0.06367041198501873	0.031835205992509365	0.02808988764044944
386	0.001899335232668566	0.0446343779677113	0.05887939221272555	0.04558404558404559	0.04083570750237417	0.06837606837606837	0.042735042735042736	0.06362773029439696	0.05128205128205128	0.037037037037037035	0.08452041785375118	0.014245014245014244	0.09686609686609686	0.03608736942070275	0.008547008547008548	0.09971509971509973	0.09211775878442544	0.04748338081671415	0.02564102564102564	0.039886039886039885
387	0.01676829268292683	0.059451219512195126	0.041158536585365856	0.03201219512195122	0.07469512195121951	0.057926829268292686	0.0350609756097561	0.05030487804878049	0.022865853658536585	0.038109756097560975	0.09603658536585366	0.028963414634146343	0.07926829268292683	0.057926829268292686	0.013719512195121951	0.09146341463414634	0.0625	0.07621951219512195	0.03353658536585366	0.03201219512195122
388	0.0502092050209205	0.0794979079497908	0.04602510460251046	0.02510460251046025	0.0502092050209205	0.07531380753138077	0.04602510460251046	0.04184100418410042	0.0502092050209205	0.03347280334728033	0.06276150627615062	0.02092050209205021	0.0794979079497908	0.06276150627615062	0.008368200836820083	0.05439330543933055	0.06694560669456066	0.07531380753138077	0.02510460251046025	0.04602510460251046
389	0.0	0.0390625	0.0546875	0.02734375	0.0703125	0.046875	0.03515625	0.0703125	0.08984375	0.01953125	0.0703125	0.03125	0.12109375	0.0390625	0.03515625	0.05859375	0.06640625	0.03125	0.0390625	0.0546875
390	0.08695652173913042	0.043478260869565216	0.0	0.043478260869565216	0.043478260869565216	0.0	0.043478260869565216	0.13043478260869565	0.08695652173913042	0.043478260869565216	0.13043478260869565	0.0	0.0	0.08695652173913042	0.0	0.17391304347826084	0.0	0.043478260869565216	0.043478260869565216	0.0
391	0.015625	0.046875	0.109375	0.0234375	0.0859375	0.0390625	0.0390625	0.046875	0.0390625	0.0390625	0.078125	0.015625	0.1015625	0.0625	0.03125	0.0625	0.03125	0.046875	0.046875	0.0390625
392	0.007042253521126761	0.06338028169014084	0.14084507042253522	0.04225352112676056	0.07042253521126761	0.028169014084507043	0.04225352112676056	0.04225352112676056	0.035211267605633804	0.028169014084507043	0.09154929577464788	0.02112676056338028	0.11267605633802814	0.07042253521126761	0.014084507042253518	0.04225352112676056	0.08450704225352113	0.035211267605633804	0.02112676056338028	0.007042253521126761
393	0.1322314049586777	0.04958677685950413	0.06611570247933883	0.008264462809917356	0.09917355371900828	0.04132231404958678	0.04132231404958678	0.04132231404958678	0.033057851239669415	0.04958677685950413	0.09090909090909093	0.008264462809917356	0.0743801652892562	0.04132231404958678	0.0	0.04958677685950413	0.02479338842975207	0.05785123966942149	0.0743801652892562	0.016528925619834708
394	0.0	0.0	0.2	0.0	0.2	0.0	0.0	0.0	0.0	0.0	0.0	0.0	0.2	0.0	0.0	0.4	0.0	0.0	0.0	0.0
395	0.07228915662650602	0.08433734939759037	0.08433734939759037	0.0	0.07228915662650602	0.07228915662650602	0.060240963855421686	0.03614457831325301	0.0	0.03614457831325301	0.04819277108433735	0.0	0.10843373493975904	0.012048192771084338	0.012048192771084338	0.060240963855421686	0.07228915662650602	0.0963855421686747	0.024096385542168683	0.04819277108433735
396	0.11570247933884298	0.05785123966942149	0.05785123966942149	0.008264462809917356	0.10743801652892562	0.04132231404958678	0.04132231404958678	0.04132231404958678	0.033057851239669415	0.04958677685950413	0.09090909090909093	0.008264462809917356	0.0743801652892562	0.04132231404958678	0.008264462809917356	0.04958677685950413	0.02479338842975207	0.05785123966942149	0.0743801652892562	0.016528925619834708
397	0.024120603015075376	0.05025125628140704	0.05728643216080403	0.02311557788944724	0.053266331658291456	0.07236180904522613	0.04522613065326633	0.062311557788944726	0.0371859296482412	0.03618090452261306	0.06834170854271357	0.012060301507537688	0.09346733668341707	0.04824120603015075	0.01306532663316583	0.0864321608040201	0.08241206030150754	0.07839195979899498	0.022110552763819097	0.033165829145728645
398	0.01676829268292683	0.059451219512195126	0.041158536585365856	0.03201219512195122	0.07469512195121951	0.057926829268292686	0.0350609756097561	0.05030487804878049	0.022865853658536585	0.038109756097560975	0.09603658536585366	0.028963414634146343	0.07926829268292683	0.057926829268292686	0.013719512195121951	0.09146341463414634	0.0625	0.07621951219512195	0.03353658536585366	0.03201219512195122
399	0.0502092050209205	0.0794979079497908	0.04602510460251046	0.02510460251046025	0.0502092050209205	0.07531380753138077	0.04602510460251046	0.04184100418410042	0.0502092050209205	0.03347280334728033	0.06276150627615062	0.02092050209205021	0.0794979079497908	0.06276150627615062	0.008368200836820083	0.05439330543933055	0.06694560669456066	0.07531380753138077	0.02510460251046025	0.04602510460251046
400	0.0	0.0390625	0.0546875	0.0234375	0.0703125	0.05078125	0.03515625	0.0703125	0.08984375	0.01953125	0.0703125	0.03125	0.12109375	0.0390625	0.03515625	0.05859375	0.06640625	0.03125	0.0390625	0.0546875
401	0.001899335232668566	0.0446343779677113	0.05887939221272555	0.04558404558404559	0.04083570750237417	0.06837606837606837	0.042735042735042736	0.06362773029439696	0.05128205128205128	0.037037037037037035	0.08452041785375118	0.014245014245014244	0.09686609686609686	0.03608736942070275	0.008547008547008548	0.09971509971509973	0.09211775878442544	0.04748338081671415	0.02564102564102564	0.039886039886039885
402	0.001899335232668566	0.0446343779677113	0.05887939221272555	0.04558404558404559	0.04083570750237417	0.06837606837606837	0.042735042735042736	0.06362773029439696	0.05128205128205128	0.037037037037037035	0.08452041785375118	0.014245014245014244	0.09686609686609686	0.03608736942070275	0.008547008547008548	0.09971509971509973	0.09211775878442544	0.04748338081671415	0.02564102564102564	0.039886039886039885
403	0.014423076923076926	0.038461538461538464	0.02884615384615385	0.03365384615384615	0.08173076923076923	0.0625	0.05288461538461538	0.0576923076923077	0.04807692307692308	0.04807692307692308	0.04326923076923077	0.019230769230769232	0.1153846153846154	0.038461538461538464	0.014423076923076926	0.09134615384615384	0.0625	0.07692307692307693	0.04807692307692308	0.02403846153846154
404	0.003683241252302026	0.06629834254143646	0.07734806629834254	0.029465930018416207	0.07918968692449356	0.07734806629834254	0.020257826887661142	0.044198895027624314	0.053406998158379376	0.09392265193370164	0.03314917127071823	0.007366482504604052	0.0865561694290976	0.03314917127071823	0.009208103130755063	0.055248618784530384	0.04972375690607735	0.10128913443830573	0.04972375690607735	0.029465930018416207
405	0.0	0.062015503875968984	0.04651162790697674	0.04651162790697674	0.08527131782945736	0.062015503875968984	0.05426356589147287	0.05426356589147287	0.04651162790697674	0.02325581395348837	0.03875968992248062	0.02325581395348837	0.12403100775193797	0.09302325581395347	0.031007751937984492	0.02325581395348837	0.04651162790697674	0.1007751937984496	0.031007751937984492	0.007751937984496123
406	0.00516795865633075	0.059431524547803614	0.06718346253229975	0.033591731266149866	0.02842377260981912	0.031007751937984492	0.04651162790697674	0.062015503875968984	0.04392764857881137	0.04909560723514212	0.09819121447028424	0.033591731266149866	0.09302325581395347	0.06459948320413436	0.02325581395348837	0.08010335917312661	0.06718346253229975	0.04909560723514212	0.04909560723514212	0.015503875968992246
407	0.017077798861480076	0.04364326375711575	0.04554079696394687	0.03036053130929792	0.07210626185958255	0.07020872865275142	0.04743833017077799	0.05882352941176471	0.03225806451612903	0.03605313092979128	0.07969639468690702	0.02466793168880456	0.07590132827324478	0.05123339658444023	0.022770398481973438	0.06641366223908918	0.0777988614800759	0.07590132827324478	0.04743833017077799	0.02466793168880456
408	0.007936507936507936	0.05555555555555555	0.07936507936507936	0.031746031746031744	0.09523809523809523	0.023809523809523808	0.07936507936507936	0.05555555555555555	0.031746031746031744	0.031746031746031744	0.07142857142857142	0.03968253968253968	0.10317460317460317	0.06349206349206349	0.031746031746031744	0.047619047619047616	0.05555555555555555	0.031746031746031744	0.03968253968253968	0.023809523809523808
409	0.017077798861480076	0.04364326375711575	0.04554079696394687	0.03036053130929792	0.07210626185958255	0.07020872865275142	0.04743833017077799	0.05882352941176471	0.03225806451612903	0.03605313092979128	0.07969639468690702	0.02466793168880456	0.07590132827324478	0.05123339658444023	0.022770398481973438	0.06641366223908918	0.0777988614800759	0.07590132827324478	0.04743833017077799	0.02466793168880456
410	0.0182648401826484	0.0319634703196347	0.1415525114155251	0.0410958904109589	0.0593607305936073	0.0273972602739726	0.0684931506849315	0.0958904109589041	0.0228310502283105	0.0228310502283105	0.0730593607305936	0.0182648401826484	0.0639269406392694	0.0228310502283105	0.0273972602739726	0.0821917808219178	0.0958904109589041	0.0365296803652968	0.0410958904109589	0.0091324200913242
411	0.018867924528301886	0.051886792452830184	0.16981132075471694	0.042452830188679236	0.04716981132075472	0.0660377358490566	0.04716981132075472	0.08490566037735849	0.042452830188679236	0.05660377358490566	0.061320754716981125	0.014150943396226415	0.05660377358490566	0.04716981132075472	0.018867924528301886	0.042452830188679236	0.042452830188679236	0.04716981132075472	0.03773584905660377	0.0047169811320754715
412	0.009708737864077669	0.009708737864077669	0.03883495145631068	0.019417475728155338	0.0	0.029126213592233014	0.029126213592233014	0.08737864077669902	0.019417475728155338	0.0	0.10679611650485436	0.019417475728155338	0.1262135922330097	0.06796116504854369	0.04854368932038835	0.1650485436893204	0.13592233009708735	0.03883495145631068	0.03883495145631068	0.009708737864077669
413	0.0	0.05449591280653951	0.051771117166212535	0.043596730245231606	0.04904632152588556	0.0326975476839237	0.051771117166212535	0.051771117166212535	0.029972752043596732	0.02452316076294278	0.111716621253406	0.021798365122615803	0.1226158038147139	0.08446866485013624	0.0027247956403269754	0.08174386920980926	0.09264305177111716	0.059945504087193464	0.019073569482288832	0.013623978201634877
414	0.007092198581560284	0.07092198581560284	0.07801418439716312	0.014184397163120569	0.07801418439716312	0.04964539007092199	0.0425531914893617	0.06382978723404255	0.03546099290780142	0.02127659574468085	0.07801418439716312	0.014184397163120569	0.07801418439716312	0.04964539007092199	0.02127659574468085	0.03546099290780142	0.0851063829787234	0.07801418439716312	0.07092198581560284	0.02836879432624113
415	0.02414486921529175	0.05030181086519115	0.057344064386317915	0.023138832997987926	0.05331991951710262	0.07243460764587525	0.04527162977867203	0.06237424547283703	0.03722334004024145	0.036217303822937634	0.06841046277665996	0.012072434607645876	0.09356136820925554	0.0482897384305835	0.0130784708249497	0.08651911468812877	0.08249496981891348	0.07847082494969819	0.022132796780684104	0.03319919517102616
416	0.0182648401826484	0.0319634703196347	0.1415525114155251	0.0410958904109589	0.0593607305936073	0.0273972602739726	0.0684931506849315	0.0958904109589041	0.0228310502283105	0.0228310502283105	0.0730593607305936	0.0182648401826484	0.0639269406392694	0.0228310502283105	0.0273972602739726	0.0821917808219178	0.0958904109589041	0.0365296803652968	0.0410958904109589	0.0091324200913242
417	0.018867924528301886	0.051886792452830184	0.16981132075471694	0.042452830188679236	0.04716981132075472	0.0660377358490566	0.04716981132075472	0.08490566037735849	0.042452830188679236	0.05660377358490566	0.061320754716981125	0.014150943396226415	0.05660377358490566	0.04716981132075472	0.018867924528301886	0.042452830188679236	0.042452830188679236	0.04716981132075472	0.03773584905660377	0.0047169811320754715
418	0.009708737864077669	0.009708737864077669	0.03883495145631068	0.019417475728155338	0.0	0.029126213592233014	0.029126213592233014	0.08737864077669902	0.019417475728155338	0.0	0.10679611650485436	0.019417475728155338	0.1262135922330097	0.06796116504854369	0.04854368932038835	0.1650485436893204	0.13592233009708735	0.03883495145631068	0.03883495145631068	0.009708737864077669
419	0.01730769230769231	0.038461538461538464	0.038461538461538464	0.025	0.059615384615384626	0.05384615384615385	0.055769230769230765	0.0673076923076923	0.026923076923076925	0.032692307692307694	0.08076923076923077	0.025	0.1	0.059615384615384626	0.021153846153846155	0.06538461538461539	0.07692307692307693	0.08076923076923077	0.04423076923076923	0.030769230769230767
420	0.00966183574879227	0.07729468599033816	0.11594202898550725	0.04830917874396135	0.043478260869565216	0.05314009661835749	0.05797101449275361	0.0821256038647343	0.00966183574879227	0.033816425120772944	0.0821256038647343	0.014492753623188406	0.08695652173913042	0.033816425120772944	0.014492753623188406	0.09178743961352658	0.10144927536231883	0.033816425120772944	0.004830917874396135	0.004830917874396135
421	0.016393442622950817	0.045901639344262286	0.062295081967213124	0.052459016393442616	0.022950819672131147	0.026229508196721308	0.045901639344262286	0.03934426229508197	0.02950819672131148	0.04262295081967213	0.07868852459016394	0.016393442622950817	0.15737704918032788	0.06557377049180327	0.013114754098360656	0.1180327868852459	0.03934426229508197	0.07868852459016394	0.02950819672131148	0.019672131147540985
422	0.008196721311475409	0.05737704918032788	0.049180327868852465	0.049180327868852465	0.14754098360655735	0.04098360655737705	0.032786885245901634	0.04098360655737705	0.06557377049180327	0.05737704918032788	0.11475409836065575	0.0	0.09016393442622953	0.0	0.008196721311475409	0.08196721311475409	0.05737704918032788	0.05737704918032788	0.0	0.04098360655737705
423	0.010948905109489052	0.04927007299270073	0.0583941605839416	0.040145985401459854	0.0145985401459854	0.027372262773722632	0.08394160583941605	0.051094890510948905	0.04927007299270073	0.031021897810218982	0.09306569343065693	0.01824817518248175	0.10583941605839416	0.06751824817518247	0.02372262773722628	0.09306569343065693	0.08211678832116788	0.051094890510948905	0.034671532846715335	0.0145985401459854
424	0.026970954356846474	0.08921161825726141	0.06224066390041494	0.05601659751037345	0.05186721991701245	0.04356846473029045	0.024896265560165973	0.03112033195020747	0.03734439834024896	0.03112033195020747	0.06639004149377592	0.03319502074688797	0.1016597510373444	0.07053941908713693	0.016597510373443983	0.07261410788381742	0.05186721991701245	0.08298755186721991	0.03112033195020747	0.01867219917012448
425	0.0058651026392961885	0.07331378299120235	0.06744868035190615	0.04105571847507331	0.06158357771260998	0.049853372434017586	0.05278592375366569	0.04398826979472141	0.049853372434017586	0.029325513196480937	0.04105571847507331	0.00879765395894428	0.11143695014662756	0.07917888563049852	0.011730205278592377	0.07624633431085044	0.06744868035190615	0.07038123167155426	0.03812316715542522	0.020527859237536656
426	0.010948905109489052	0.04927007299270073	0.0583941605839416	0.040145985401459854	0.0145985401459854	0.027372262773722632	0.08394160583941605	0.051094890510948905	0.04927007299270073	0.031021897810218982	0.09306569343065693	0.01824817518248175	0.10583941605839416	0.06751824817518247	0.02372262773722628	0.09306569343065693	0.08211678832116788	0.051094890510948905	0.034671532846715335	0.0145985401459854
427	0.0019455252918287934	0.0311284046692607	0.058365758754863814	0.011673151750972765	0.017509727626459144	0.07198443579766536	0.05447470817120623	0.07392996108949416	0.08171206225680934	0.03696498054474708	0.0914396887159533	0.033073929961089495	0.11478599221789886	0.01556420233463035	0.033073929961089495	0.07782101167315175	0.07392996108949416	0.017509727626459144	0.03696498054474708	0.06614785992217899
428	0.00881057268722467	0.04405286343612335	0.09691629955947137	0.02643171806167401	0.02643171806167401	0.07929515418502202	0.05726872246696035	0.07488986784140969	0.02643171806167401	0.022026431718061675	0.03524229074889868	0.030837004405286344	0.14977973568281938	0.02643171806167401	0.022026431718061675	0.03524229074889868	0.05286343612334802	0.06607929515418502	0.048458149779735685	0.07048458149779736
429	0.007662835249042145	0.01532567049808429	0.07279693486590039	0.02681992337164751	0.011494252873563218	0.05363984674329502	0.045977011494252866	0.09195402298850576	0.09195402298850576	0.02298850574712644	0.07662835249042145	0.06513409961685822	0.11877394636015325	0.019157088122605363	0.045977011494252866	0.057471264367816084	0.06130268199233716	0.03065134099616858	0.0421455938697318	0.0421455938697318
430	0.0	0.054421768707482984	0.08163265306122447	0.020408163265306117	0.12244897959183673	0.034013605442176874	0.040816326530612235	0.034013605442176874	0.047619047619047616	0.027210884353741496	0.034013605442176874	0.027210884353741496	0.07482993197278913	0.034013605442176874	0.040816326530612235	0.08843537414965986	0.07482993197278913	0.08843537414965986	0.047619047619047616	0.027210884353741496
431	0.009174311926605505	0.08256880733944955	0.03669724770642202	0.009174311926605505	0.06422018348623854	0.06422018348623854	0.06422018348623854	0.045871559633027525	0.027522935779816515	0.03669724770642202	0.05504587155963303	0.027522935779816515	0.10091743119266056	0.06422018348623854	0.01834862385321101	0.07339449541284404	0.07339449541284404	0.10091743119266056	0.03669724770642202	0.009174311926605505
432	0.040816326530612235	0.040816326530612235	0.051020408163265314	0.040816326530612235	0.061224489795918366	0.051020408163265314	0.07142857142857142	0.07142857142857142	0.010204081632653059	0.040816326530612235	0.09183673469387756	0.040816326530612235	0.07142857142857142	0.040816326530612235	0.020408163265306117	0.08163265306122447	0.061224489795918366	0.08163265306122447	0.020408163265306117	0.010204081632653059
433	0.011764705882352941	0.023529411764705882	0.05882352941176471	0.0	0.035294117647058816	0.023529411764705882	0.09411764705882353	0.08235294117647059	0.07058823529411765	0.047058823529411764	0.10588235294117647	0.08235294117647059	0.09411764705882353	0.08235294117647059	0.035294117647058816	0.08235294117647059	0.023529411764705882	0.023529411764705882	0.023529411764705882	0.0
434	0.047058823529411764	0.07058823529411765	0.05882352941176471	0.05882352941176471	0.07058823529411765	0.047058823529411764	0.047058823529411764	0.05882352941176471	0.047058823529411764	0.05882352941176471	0.047058823529411764	0.011764705882352941	0.023529411764705882	0.08235294117647059	0.047058823529411764	0.07058823529411765	0.047058823529411764	0.047058823529411764	0.047058823529411764	0.011764705882352941
435	0.0	0.0410958904109589	0.0547945205479452	0.0273972602739726	0.1095890410958904	0.0273972602739726	0.0136986301369863	0.0273972602739726	0.1095890410958904	0.0136986301369863	0.0547945205479452	0.0136986301369863	0.0684931506849315	0.0958904109589041	0.0	0.1506849315068493	0.0410958904109589	0.0410958904109589	0.0547945205479452	0.0547945205479452
436	0.03389830508474576	0.03389830508474576	0.03389830508474576	0.03389830508474576	0.0847457627118644	0.01694915254237288	0.03389830508474576	0.06779661016949153	0.05084745762711865	0.05084745762711865	0.1016949152542373	0.03389830508474576	0.15254237288135594	0.03389830508474576	0.01694915254237288	0.05084745762711865	0.05084745762711865	0.05084745762711865	0.05084745762711865	0.01694915254237288
437	0.017857142857142856	0.03571428571428571	0.03571428571428571	0.05357142857142857	0.05357142857142857	0.05357142857142857	0.07142857142857142	0.05357142857142857	0.03571428571428571	0.03571428571428571	0.07142857142857142	0.03571428571428571	0.017857142857142856	0.05357142857142857	0.05357142857142857	0.10714285714285714	0.10714285714285714	0.05357142857142857	0.03571428571428571	0.017857142857142856
438	0.0	0.0	0.06382978723404255	0.02127659574468085	0.0851063829787234	0.0425531914893617	0.06382978723404255	0.02127659574468085	0.1276595744680851	0.0425531914893617	0.0851063829787234	0.0425531914893617	0.10638297872340426	0.0425531914893617	0.02127659574468085	0.06382978723404255	0.0425531914893617	0.06382978723404255	0.02127659574468085	0.0425531914893617
439	0.0	0.021739130434782608	0.10869565217391304	0.021739130434782608	0.10869565217391304	0.043478260869565216	0.08695652173913042	0.08695652173913042	0.043478260869565216	0.021739130434782608	0.043478260869565216	0.021739130434782608	0.13043478260869565	0.0	0.021739130434782608	0.13043478260869565	0.043478260869565216	0.021739130434782608	0.043478260869565216	0.0
440	0.01140684410646388	0.0076045627376425855	0.07224334600760456	0.030418250950570342	0.01140684410646388	0.034220532319391636	0.049429657794676805	0.049429657794676805	0.06844106463878327	0.030418250950570342	0.0988593155893536	0.02281368821292776	0.1444866920152091	0.049429657794676805	0.019011406844106463	0.12167300380228135	0.09505703422053233	0.034220532319391636	0.030418250950570342	0.019011406844106463
441	0.01346801346801347	0.0505050505050505	0.04713804713804714	0.04713804713804714	0.07744107744107744	0.06397306397306397	0.02693602693602693	0.040404040404040414	0.0707070707070707	0.02693602693602693	0.101010101010101	0.010101010101010102	0.07407407407407407	0.057239057239057235	0.016835016835016838	0.1111111111111111	0.08080808080808081	0.020202020202020204	0.040404040404040414	0.02356902356902357
442	0.03543307086614173	0.047244094488188976	0.06299212598425198	0.047244094488188976	0.031496062992125984	0.043307086614173235	0.05511811023622047	0.06299212598425198	0.02755905511811024	0.02755905511811024	0.0984251968503937	0.03543307086614173	0.11023622047244094	0.05905511811023623	0.02755905511811024	0.05118110236220472	0.09448818897637797	0.03937007874015748	0.02755905511811024	0.015748031496062992
443	0.1056338028169014	0.056338028169014086	0.08450704225352113	0.04929577464788732	0.04929577464788732	0.04225352112676056	0.04225352112676056	0.04225352112676056	0.04225352112676056	0.035211267605633804	0.07746478873239436	0.02112676056338028	0.07042253521126761	0.04929577464788732	0.007042253521126761	0.04929577464788732	0.02112676056338028	0.11971830985915492	0.035211267605633804	0.0
444	0.02666666666666667	0.06666666666666668	0.06666666666666668	0.04	0.10666666666666667	0.04	0.04	0.14666666666666667	0.04	0.04	0.013333333333333334	0.0	0.05333333333333334	0.013333333333333334	0.04	0.05333333333333334	0.09333333333333334	0.05333333333333334	0.06666666666666668	0.0
445	0.017241379310344827	0.05172413793103448	0.06896551724137931	0.03448275862068965	0.0603448275862069	0.03448275862068965	0.05172413793103448	0.11206896551724138	0.05172413793103448	0.07758620689655173	0.04310344827586207	0.0	0.07758620689655173	0.05172413793103448	0.008620689655172414	0.017241379310344827	0.09482758620689656	0.08620689655172414	0.05172413793103448	0.008620689655172414
446	0.0148975791433892	0.048417132216014895	0.08007448789571693	0.0297951582867784	0.04655493482309125	0.03910614525139665	0.0595903165735568	0.040968342644320296	0.0633147113594041	0.06517690875232775	0.08193668528864059	0.0260707635009311	0.09124767225325883	0.0446927374301676	0.0260707635009311	0.0446927374301676	0.074487895716946	0.0633147113594041	0.03165735567970205	0.027932960893854747
447	0.0019455252918287934	0.0311284046692607	0.058365758754863814	0.011673151750972765	0.017509727626459144	0.07198443579766536	0.05447470817120623	0.07392996108949416	0.08171206225680934	0.03696498054474708	0.0914396887159533	0.033073929961089495	0.11478599221789886	0.01556420233463035	0.033073929961089495	0.07782101167315175	0.07392996108949416	0.017509727626459144	0.03696498054474708	0.06614785992217899
448	0.00881057268722467	0.04405286343612335	0.09691629955947137	0.02643171806167401	0.02643171806167401	0.07929515418502202	0.05726872246696035	0.07488986784140969	0.02643171806167401	0.022026431718061675	0.03524229074889868	0.030837004405286344	0.14977973568281938	0.02643171806167401	0.022026431718061675	0.03524229074889868	0.05286343612334802	0.06607929515418502	0.048458149779735685	0.07048458149779736
449	0.007662835249042145	0.01532567049808429	0.07279693486590039	0.02681992337164751	0.011494252873563218	0.05363984674329502	0.045977011494252866	0.09195402298850576	0.09195402298850576	0.02298850574712644	0.07662835249042145	0.06513409961685822	0.11877394636015325	0.019157088122605363	0.045977011494252866	0.057471264367816084	0.06130268199233716	0.03065134099616858	0.0421455938697318	0.0421455938697318
450	0.0	0.054421768707482984	0.08163265306122447	0.020408163265306117	0.12244897959183673	0.034013605442176874	0.040816326530612235	0.034013605442176874	0.047619047619047616	0.027210884353741496	0.034013605442176874	0.027210884353741496	0.07482993197278913	0.034013605442176874	0.040816326530612235	0.08843537414965986	0.07482993197278913	0.08843537414965986	0.047619047619047616	0.027210884353741496
451	0.009174311926605505	0.08256880733944955	0.03669724770642202	0.009174311926605505	0.06422018348623854	0.06422018348623854	0.06422018348623854	0.045871559633027525	0.027522935779816515	0.03669724770642202	0.05504587155963303	0.027522935779816515	0.10091743119266056	0.06422018348623854	0.01834862385321101	0.07339449541284404	0.07339449541284404	0.10091743119266056	0.03669724770642202	0.009174311926605505
452	0.040816326530612235	0.040816326530612235	0.051020408163265314	0.040816326530612235	0.061224489795918366	0.051020408163265314	0.07142857142857142	0.07142857142857142	0.010204081632653059	0.040816326530612235	0.09183673469387756	0.040816326530612235	0.07142857142857142	0.040816326530612235	0.020408163265306117	0.08163265306122447	0.061224489795918366	0.08163265306122447	0.020408163265306117	0.010204081632653059
453	0.011764705882352941	0.023529411764705882	0.05882352941176471	0.0	0.035294117647058816	0.023529411764705882	0.09411764705882353	0.08235294117647059	0.07058823529411765	0.047058823529411764	0.10588235294117647	0.08235294117647059	0.09411764705882353	0.08235294117647059	0.035294117647058816	0.08235294117647059	0.023529411764705882	0.023529411764705882	0.023529411764705882	0.0
454	0.047058823529411764	0.07058823529411765	0.05882352941176471	0.05882352941176471	0.07058823529411765	0.047058823529411764	0.047058823529411764	0.05882352941176471	0.047058823529411764	0.05882352941176471	0.047058823529411764	0.011764705882352941	0.023529411764705882	0.08235294117647059	0.047058823529411764	0.07058823529411765	0.047058823529411764	0.047058823529411764	0.047058823529411764	0.011764705882352941
455	0.0	0.0410958904109589	0.0547945205479452	0.0273972602739726	0.1095890410958904	0.0273972602739726	0.0136986301369863	0.0273972602739726	0.1095890410958904	0.0136986301369863	0.0547945205479452	0.0136986301369863	0.0684931506849315	0.0958904109589041	0.0	0.1506849315068493	0.0410958904109589	0.0410958904109589	0.0547945205479452	0.0547945205479452
456	0.03389830508474576	0.03389830508474576	0.03389830508474576	0.03389830508474576	0.0847457627118644	0.01694915254237288	0.03389830508474576	0.06779661016949153	0.05084745762711865	0.05084745762711865	0.1016949152542373	0.03389830508474576	0.15254237288135594	0.03389830508474576	0.01694915254237288	0.05084745762711865	0.05084745762711865	0.05084745762711865	0.05084745762711865	0.01694915254237288
457	0.017857142857142856	0.03571428571428571	0.03571428571428571	0.05357142857142857	0.05357142857142857	0.05357142857142857	0.07142857142857142	0.05357142857142857	0.03571428571428571	0.03571428571428571	0.07142857142857142	0.03571428571428571	0.017857142857142856	0.05357142857142857	0.05357142857142857	0.10714285714285714	0.10714285714285714	0.05357142857142857	0.03571428571428571	0.017857142857142856
458	0.0	0.0	0.06382978723404255	0.02127659574468085	0.0851063829787234	0.0425531914893617	0.06382978723404255	0.02127659574468085	0.1276595744680851	0.0425531914893617	0.0851063829787234	0.0425531914893617	0.10638297872340426	0.0425531914893617	0.02127659574468085	0.06382978723404255	0.0425531914893617	0.06382978723404255	0.02127659574468085	0.0425531914893617
459	0.0	0.021739130434782608	0.10869565217391304	0.021739130434782608	0.10869565217391304	0.043478260869565216	0.08695652173913042	0.08695652173913042	0.043478260869565216	0.021739130434782608	0.043478260869565216	0.021739130434782608	0.13043478260869565	0.0	0.021739130434782608	0.13043478260869565	0.043478260869565216	0.021739130434782608	0.043478260869565216	0.0
460	0.0148975791433892	0.048417132216014895	0.08007448789571693	0.0297951582867784	0.04655493482309125	0.03910614525139665	0.0595903165735568	0.040968342644320296	0.0633147113594041	0.06517690875232775	0.08193668528864059	0.0260707635009311	0.09124767225325883	0.0446927374301676	0.0260707635009311	0.0446927374301676	0.074487895716946	0.0633147113594041	0.03165735567970205	0.027932960893854747
461	0.0148975791433892	0.048417132216014895	0.08007448789571693	0.0297951582867784	0.04655493482309125	0.03910614525139665	0.0595903165735568	0.040968342644320296	0.0633147113594041	0.06517690875232775	0.08193668528864059	0.0260707635009311	0.09124767225325883	0.0446927374301676	0.0260707635009311	0.0446927374301676	0.074487895716946	0.0633147113594041	0.03165735567970205	0.027932960893854747
462	0.01730769230769231	0.038461538461538464	0.038461538461538464	0.025	0.059615384615384626	0.05384615384615385	0.055769230769230765	0.0673076923076923	0.026923076923076925	0.032692307692307694	0.08076923076923077	0.025	0.1	0.059615384615384626	0.021153846153846155	0.06538461538461539	0.07692307692307693	0.08076923076923077	0.04423076923076923	0.030769230769230767
463	0.01730769230769231	0.038461538461538464	0.038461538461538464	0.025	0.059615384615384626	0.05384615384615385	0.055769230769230765	0.0673076923076923	0.026923076923076925	0.032692307692307694	0.08076923076923077	0.025	0.1	0.059615384615384626	0.021153846153846155	0.06538461538461539	0.07692307692307693	0.08076923076923077	0.04423076923076923	0.030769230769230767
464	0.125	0.0625	0.03125	0.015625	0.078125	0.03125	0.0625	0.015625	0.015625	0.078125	0.0625	0.046875	0.046875	0.046875	0.0	0.09375	0.0625	0.03125	0.09375	0.0
465	0.01730769230769231	0.038461538461538464	0.038461538461538464	0.025	0.059615384615384626	0.05384615384615385	0.055769230769230765	0.0673076923076923	0.026923076923076925	0.032692307692307694	0.08076923076923077	0.025	0.1	0.059615384615384626	0.021153846153846155	0.06538461538461539	0.07692307692307693	0.08076923076923077	0.04423076923076923	0.030769230769230767
466	0.0196078431372549	0.047058823529411764	0.05882352941176471	0.035294117647058816	0.05098039215686274	0.054901960784313725	0.05098039215686274	0.05882352941176471	0.031372549019607836	0.07058823529411765	0.047058823529411764	0.031372549019607836	0.06274509803921569	0.05098039215686274	0.027450980392156862	0.06666666666666668	0.1176470588235294	0.07058823529411765	0.031372549019607836	0.015686274509803918
467	0.0196078431372549	0.047058823529411764	0.05882352941176471	0.035294117647058816	0.05098039215686274	0.054901960784313725	0.05098039215686274	0.05882352941176471	0.031372549019607836	0.07058823529411765	0.047058823529411764	0.031372549019607836	0.06274509803921569	0.05098039215686274	0.027450980392156862	0.06666666666666668	0.1176470588235294	0.07058823529411765	0.031372549019607836	0.015686274509803918
468	0.0196078431372549	0.047058823529411764	0.05882352941176471	0.035294117647058816	0.05098039215686274	0.054901960784313725	0.05098039215686274	0.05882352941176471	0.031372549019607836	0.07058823529411765	0.047058823529411764	0.031372549019607836	0.06274509803921569	0.05098039215686274	0.027450980392156862	0.06666666666666668	0.1176470588235294	0.07058823529411765	0.031372549019607836	0.015686274509803918
469	0.01730769230769231	0.038461538461538464	0.038461538461538464	0.025	0.059615384615384626	0.05384615384615385	0.055769230769230765	0.0673076923076923	0.026923076923076925	0.032692307692307694	0.08076923076923077	0.025	0.1	0.059615384615384626	0.021153846153846155	0.06538461538461539	0.07692307692307693	0.08076923076923077	0.04423076923076923	0.030769230769230767
470	0.0196078431372549	0.047058823529411764	0.05882352941176471	0.035294117647058816	0.05098039215686274	0.054901960784313725	0.05098039215686274	0.05882352941176471	0.031372549019607836	0.07058823529411765	0.047058823529411764	0.031372549019607836	0.06274509803921569	0.05098039215686274	0.027450980392156862	0.06666666666666668	0.1176470588235294	0.07058823529411765	0.031372549019607836	0.015686274509803918
471	0.0196078431372549	0.047058823529411764	0.05882352941176471	0.035294117647058816	0.05098039215686274	0.054901960784313725	0.05098039215686274	0.05882352941176471	0.031372549019607836	0.07058823529411765	0.047058823529411764	0.031372549019607836	0.06274509803921569	0.05098039215686274	0.027450980392156862	0.06666666666666668	0.1176470588235294	0.07058823529411765	0.031372549019607836	0.015686274509803918
472	0.0196078431372549	0.047058823529411764	0.05882352941176471	0.035294117647058816	0.05098039215686274	0.054901960784313725	0.05098039215686274	0.05882352941176471	0.031372549019607836	0.07058823529411765	0.047058823529411764	0.031372549019607836	0.06274509803921569	0.05098039215686274	0.027450980392156862	0.06666666666666668	0.1176470588235294	0.07058823529411765	0.031372549019607836	0.015686274509803918
473	0.0196078431372549	0.047058823529411764	0.05882352941176471	0.035294117647058816	0.05098039215686274	0.054901960784313725	0.05098039215686274	0.05882352941176471	0.031372549019607836	0.07058823529411765	0.047058823529411764	0.031372549019607836	0.06274509803921569	0.05098039215686274	0.027450980392156862	0.06666666666666668	0.1176470588235294	0.07058823529411765	0.031372549019607836	0.015686274509803918
474	0.01730769230769231	0.038461538461538464	0.038461538461538464	0.025	0.059615384615384626	0.05384615384615385	0.055769230769230765	0.0673076923076923	0.026923076923076925	0.032692307692307694	0.08076923076923077	0.025	0.1	0.059615384615384626	0.021153846153846155	0.06538461538461539	0.07692307692307693	0.08076923076923077	0.04423076923076923	0.030769230769230767
475	0.04861111111111111	0.04166666666666666	0.09722222222222222	0.034722222222222224	0.09027777777777778	0.08333333333333333	0.04166666666666666	0.04166666666666666	0.05555555555555555	0.0625	0.04861111111111111	0.013888888888888888	0.0763888888888889	0.034722222222222224	0.006944444444444444	0.027777777777777776	0.05555555555555555	0.05555555555555555	0.0625	0.02083333333333333
476	0.04861111111111111	0.04166666666666666	0.09722222222222222	0.034722222222222224	0.09027777777777778	0.08333333333333333	0.04166666666666666	0.04166666666666666	0.05555555555555555	0.0625	0.04861111111111111	0.013888888888888888	0.0763888888888889	0.034722222222222224	0.006944444444444444	0.027777777777777776	0.05555555555555555	0.05555555555555555	0.0625	0.02083333333333333
477	0.009302325581395349	0.02325581395348837	0.06976744186046513	0.03255813953488372	0.027906976744186046	0.07906976744186046	0.04186046511627907	0.06511627906976744	0.060465116279069774	0.013953488372093023	0.07906976744186046	0.02325581395348837	0.10232558139534884	0.0372093023255814	0.03255813953488372	0.06511627906976744	0.11162790697674417	0.027906976744186046	0.055813953488372085	0.04186046511627907
478	0.00625	0.0375	0.025	0.0125	0.05	0.05625	0.10625	0.0625	0.06875	0.0375	0.06875	0.00625	0.1625	0.025	0.01875	0.075	0.0875	0.03125	0.03125	0.03125
479	0.010380622837370242	0.04152249134948097	0.02768166089965398	0.06228373702422145	0.07612456747404844	0.05882352941176471	0.07958477508650519	0.05882352941176471	0.034602076124567484	0.051903114186851215	0.07958477508650519	0.010380622837370242	0.06920415224913495	0.020761245674740483	0.006920415224913495	0.07958477508650519	0.10380622837370243	0.07612456747404844	0.034602076124567484	0.017301038062283742
480	0.027932960893854747	0.05586592178770949	0.03910614525139665	0.027932960893854747	0.06145251396648045	0.0335195530726257	0.06145251396648045	0.07262569832402235	0.03910614525139665	0.0446927374301676	0.10614525139664804	0.0223463687150838	0.0782122905027933	0.0335195530726257	0.0223463687150838	0.0782122905027933	0.1005586592178771	0.0446927374301676	0.027932960893854747	0.0223463687150838
481	0.0	0.0	0.03125	0.0	0.0625	0.28125	0.0	0.0	0.15625	0.0	0.09375	0.0	0.09375	0.0	0.0	0.125	0.09375	0.0	0.03125	0.03125
482	0.0	0.0	0.028571428571428567	0.028571428571428567	0.057142857142857134	0.057142857142857134	0.0	0.028571428571428567	0.057142857142857134	0.0	0.14285714285714285	0.0	0.22857142857142854	0.0	0.028571428571428567	0.08571428571428573	0.057142857142857134	0.11428571428571427	0.028571428571428567	0.057142857142857134
483	0.0	0.027027027027027032	0.0	0.054054054054054064	0.027027027027027032	0.0	0.054054054054054064	0.027027027027027032	0.054054054054054064	0.027027027027027032	0.16216216216216214	0.0	0.21621621621621626	0.027027027027027032	0.0	0.08108108108108109	0.08108108108108109	0.054054054054054064	0.08108108108108109	0.027027027027027032
484	0.0	0.03448275862068965	0.03448275862068965	0.0	0.0	0.06896551724137931	0.0	0.03448275862068965	0.03448275862068965	0.03448275862068965	0.10344827586206896	0.0	0.13793103448275862	0.03448275862068965	0.10344827586206896	0.06896551724137931	0.20689655172413796	0.03448275862068965	0.0	0.06896551724137931
485	0.01730769230769231	0.038461538461538464	0.038461538461538464	0.025	0.059615384615384626	0.05384615384615385	0.055769230769230765	0.0673076923076923	0.026923076923076925	0.032692307692307694	0.08076923076923077	0.026923076923076925	0.1	0.059615384615384626	0.021153846153846155	0.06538461538461539	0.07692307692307693	0.08076923076923077	0.04230769230769231	0.030769230769230767
486	0.01730769230769231	0.038461538461538464	0.038461538461538464	0.025	0.059615384615384626	0.05384615384615385	0.055769230769230765	0.0673076923076923	0.02884615384615385	0.032692307692307694	0.08076923076923077	0.025	0.1	0.059615384615384626	0.021153846153846155	0.06538461538461539	0.07692307692307693	0.08076923076923077	0.04230769230769231	0.030769230769230767
487	0.009302325581395349	0.02325581395348837	0.06976744186046513	0.03255813953488372	0.027906976744186046	0.07906976744186046	0.04186046511627907	0.06511627906976744	0.060465116279069774	0.013953488372093023	0.07906976744186046	0.02325581395348837	0.10232558139534884	0.0372093023255814	0.03255813953488372	0.06511627906976744	0.11162790697674417	0.027906976744186046	0.055813953488372085	0.04186046511627907
488	0.00625	0.0375	0.025	0.0125	0.05	0.05625	0.10625	0.0625	0.06875	0.0375	0.06875	0.00625	0.1625	0.025	0.01875	0.075	0.0875	0.03125	0.03125	0.03125
489	0.010380622837370242	0.04152249134948097	0.02768166089965398	0.06228373702422145	0.07612456747404844	0.05882352941176471	0.07958477508650519	0.05882352941176471	0.034602076124567484	0.051903114186851215	0.07958477508650519	0.010380622837370242	0.06920415224913495	0.020761245674740483	0.006920415224913495	0.07958477508650519	0.10380622837370243	0.07612456747404844	0.034602076124567484	0.017301038062283742
490	0.027932960893854747	0.05586592178770949	0.03910614525139665	0.027932960893854747	0.06145251396648045	0.0335195530726257	0.06145251396648045	0.07262569832402235	0.03910614525139665	0.0446927374301676	0.10614525139664804	0.0223463687150838	0.0782122905027933	0.0335195530726257	0.0223463687150838	0.0782122905027933	0.1005586592178771	0.0446927374301676	0.027932960893854747	0.0223463687150838
491	0.0	0.0	0.03125	0.0	0.0625	0.28125	0.0	0.0	0.15625	0.0	0.09375	0.0	0.09375	0.0	0.0	0.125	0.09375	0.0	0.03125	0.03125
492	0.0	0.0	0.028571428571428567	0.028571428571428567	0.057142857142857134	0.057142857142857134	0.0	0.028571428571428567	0.057142857142857134	0.0	0.14285714285714285	0.0	0.22857142857142854	0.0	0.028571428571428567	0.08571428571428573	0.057142857142857134	0.11428571428571427	0.028571428571428567	0.057142857142857134
493	0.0	0.027027027027027032	0.0	0.054054054054054064	0.027027027027027032	0.0	0.054054054054054064	0.027027027027027032	0.054054054054054064	0.027027027027027032	0.16216216216216214	0.0	0.21621621621621626	0.027027027027027032	0.0	0.08108108108108109	0.08108108108108109	0.054054054054054064	0.08108108108108109	0.027027027027027032
494	0.0	0.03448275862068965	0.03448275862068965	0.0	0.0	0.06896551724137931	0.0	0.03448275862068965	0.03448275862068965	0.03448275862068965	0.10344827586206896	0.0	0.13793103448275862	0.03448275862068965	0.10344827586206896	0.06896551724137931	0.20689655172413796	0.03448275862068965	0.0	0.06896551724137931
495	0.01730769230769231	0.038461538461538464	0.038461538461538464	0.025	0.059615384615384626	0.05384615384615385	0.055769230769230765	0.0673076923076923	0.026923076923076925	0.032692307692307694	0.08076923076923077	0.025	0.10192307692307692	0.059615384615384626	0.021153846153846155	0.06538461538461539	0.07692307692307693	0.08076923076923077	0.04230769230769231	0.030769230769230767
496	0.009302325581395349	0.02325581395348837	0.06976744186046513	0.03255813953488372	0.027906976744186046	0.07906976744186046	0.04186046511627907	0.06511627906976744	0.060465116279069774	0.013953488372093023	0.07906976744186046	0.02325581395348837	0.10232558139534884	0.0372093023255814	0.03255813953488372	0.06511627906976744	0.11162790697674417	0.027906976744186046	0.055813953488372085	0.04186046511627907
497	0.00625	0.0375	0.025	0.0125	0.05	0.05625	0.10625	0.0625	0.06875	0.0375	0.06875	0.00625	0.1625	0.025	0.01875	0.075	0.0875	0.03125	0.03125	0.03125
498	0.010380622837370242	0.04152249134948097	0.02768166089965398	0.06228373702422145	0.07612456747404844	0.05882352941176471	0.07958477508650519	0.05882352941176471	0.034602076124567484	0.051903114186851215	0.07958477508650519	0.010380622837370242	0.06920415224913495	0.020761245674740483	0.006920415224913495	0.07958477508650519	0.10380622837370243	0.07612456747404844	0.034602076124567484	0.017301038062283742
499	0.027932960893854747	0.05586592178770949	0.03910614525139665	0.027932960893854747	0.06145251396648045	0.0335195530726257	0.06145251396648045	0.07262569832402235	0.03910614525139665	0.0446927374301676	0.10614525139664804	0.0223463687150838	0.0782122905027933	0.0335195530726257	0.0223463687150838	0.0782122905027933	0.1005586592178771	0.0446927374301676	0.027932960893854747	0.0223463687150838
500	0.0	0.0	0.03125	0.0	0.0625	0.28125	0.0	0.0	0.15625	0.0	0.09375	0.0	0.09375	0.0	0.0	0.125	0.09375	0.0	0.03125	0.03125
501	0.0	0.0	0.028571428571428567	0.028571428571428567	0.057142857142857134	0.057142857142857134	0.0	0.028571428571428567	0.057142857142857134	0.0	0.14285714285714285	0.0	0.22857142857142854	0.0	0.028571428571428567	0.08571428571428573	0.057142857142857134	0.11428571428571427	0.028571428571428567	0.057142857142857134
502	0.0	0.027027027027027032	0.0	0.054054054054054064	0.027027027027027032	0.0	0.054054054054054064	0.027027027027027032	0.054054054054054064	0.027027027027027032	0.16216216216216214	0.0	0.21621621621621626	0.027027027027027032	0.0	0.08108108108108109	0.08108108108108109	0.054054054054054064	0.08108108108108109	0.027027027027027032
503	0.0	0.03448275862068965	0.03448275862068965	0.0	0.0	0.06896551724137931	0.0	0.03448275862068965	0.03448275862068965	0.03448275862068965	0.10344827586206896	0.0	0.13793103448275862	0.03448275862068965	0.10344827586206896	0.06896551724137931	0.20689655172413796	0.03448275862068965	0.0	0.06896551724137931
504	0.01730769230769231	0.038461538461538464	0.038461538461538464	0.025	0.059615384615384626	0.05384615384615385	0.055769230769230765	0.0673076923076923	0.026923076923076925	0.032692307692307694	0.08076923076923077	0.025	0.1	0.059615384615384626	0.02307692307692308	0.06538461538461539	0.07692307692307693	0.08076923076923077	0.04230769230769231	0.030769230769230767
505	0.02414486921529175	0.05030181086519115	0.057344064386317915	0.023138832997987926	0.05331991951710262	0.07243460764587525	0.04527162977867203	0.06237424547283703	0.03722334004024145	0.036217303822937634	0.06841046277665996	0.012072434607645876	0.09356136820925554	0.0482897384305835	0.0130784708249497	0.08651911468812877	0.08249496981891348	0.07847082494969819	0.022132796780684104	0.03319919517102616
506	0.024120603015075376	0.05025125628140704	0.05728643216080403	0.02311557788944724	0.053266331658291456	0.07236180904522613	0.04522613065326633	0.062311557788944726	0.0371859296482412	0.03618090452261306	0.06834170854271357	0.012060301507537688	0.09346733668341707	0.04824120603015075	0.01306532663316583	0.0864321608040201	0.08241206030150754	0.07839195979899498	0.022110552763819097	0.033165829145728645
507	0.02414486921529175	0.05030181086519115	0.057344064386317915	0.023138832997987926	0.05331991951710262	0.07243460764587525	0.04527162977867203	0.06237424547283703	0.03722334004024145	0.036217303822937634	0.06841046277665996	0.012072434607645876	0.09356136820925554	0.0482897384305835	0.0130784708249497	0.08651911468812877	0.08249496981891348	0.07847082494969819	0.022132796780684104	0.03319919517102616
508	0.024120603015075376	0.05025125628140704	0.05728643216080403	0.02311557788944724	0.053266331658291456	0.07236180904522613	0.04522613065326633	0.062311557788944726	0.0371859296482412	0.03618090452261306	0.06834170854271357	0.012060301507537688	0.09346733668341707	0.04824120603015075	0.01306532663316583	0.0864321608040201	0.08241206030150754	0.07839195979899498	0.022110552763819097	0.033165829145728645
509	0.024120603015075376	0.05025125628140704	0.05728643216080403	0.02311557788944724	0.053266331658291456	0.07236180904522613	0.04522613065326633	0.062311557788944726	0.0371859296482412	0.03618090452261306	0.06834170854271357	0.012060301507537688	0.09346733668341707	0.04824120603015075	0.01306532663316583	0.0864321608040201	0.08241206030150754	0.07839195979899498	0.022110552763819097	0.033165829145728645
510	0.02414486921529175	0.05030181086519115	0.057344064386317915	0.023138832997987926	0.05331991951710262	0.07243460764587525	0.04527162977867203	0.06237424547283703	0.03722334004024145	0.036217303822937634	0.06841046277665996	0.012072434607645876	0.09356136820925554	0.0482897384305835	0.0130784708249497	0.08651911468812877	0.08249496981891348	0.07847082494969819	0.022132796780684104	0.03319919517102616
511	0.0	0.043478260869565216	0.043478260869565216	0.003952569169960474	0.01976284584980237	0.06719367588932806	0.02766798418972332	0.09486166007905138	0.05138339920948617	0.007905138339920948	0.09486166007905138	0.0	0.15810276679841898	0.043478260869565216	0.02766798418972332	0.13043478260869565	0.07905138339920949	0.04743083003952569	0.043478260869565216	0.015810276679841896
512	0.02414486921529175	0.05030181086519115	0.057344064386317915	0.023138832997987926	0.05331991951710262	0.07243460764587525	0.04527162977867203	0.06237424547283703	0.03722334004024145	0.036217303822937634	0.06841046277665996	0.012072434607645876	0.09356136820925554	0.0482897384305835	0.0130784708249497	0.08651911468812877	0.08249496981891348	0.07847082494969819	0.022132796780684104	0.03319919517102616
513	0.0019455252918287934	0.0311284046692607	0.058365758754863814	0.011673151750972765	0.017509727626459144	0.07198443579766536	0.05447470817120623	0.07392996108949416	0.08171206225680934	0.03696498054474708	0.0914396887159533	0.033073929961089495	0.11478599221789886	0.01556420233463035	0.033073929961089495	0.07782101167315175	0.07392996108949416	0.017509727626459144	0.03696498054474708	0.06614785992217899
514	0.00881057268722467	0.04405286343612335	0.09691629955947137	0.02643171806167401	0.02643171806167401	0.07929515418502202	0.05726872246696035	0.07488986784140969	0.02643171806167401	0.022026431718061675	0.03524229074889868	0.030837004405286344	0.14977973568281938	0.02643171806167401	0.022026431718061675	0.03524229074889868	0.05286343612334802	0.06607929515418502	0.048458149779735685	0.07048458149779736
515	0.007662835249042145	0.01532567049808429	0.07279693486590039	0.02681992337164751	0.011494252873563218	0.05363984674329502	0.045977011494252866	0.09195402298850576	0.09195402298850576	0.02298850574712644	0.07662835249042145	0.06513409961685822	0.11877394636015325	0.019157088122605363	0.045977011494252866	0.057471264367816084	0.06130268199233716	0.03065134099616858	0.0421455938697318	0.0421455938697318
516	0.0	0.054421768707482984	0.08163265306122447	0.020408163265306117	0.12244897959183673	0.034013605442176874	0.040816326530612235	0.034013605442176874	0.047619047619047616	0.027210884353741496	0.034013605442176874	0.027210884353741496	0.07482993197278913	0.034013605442176874	0.040816326530612235	0.08843537414965986	0.07482993197278913	0.08843537414965986	0.047619047619047616	0.027210884353741496
517	0.009174311926605505	0.08256880733944955	0.03669724770642202	0.009174311926605505	0.06422018348623854	0.06422018348623854	0.06422018348623854	0.045871559633027525	0.027522935779816515	0.03669724770642202	0.05504587155963303	0.027522935779816515	0.10091743119266056	0.06422018348623854	0.01834862385321101	0.07339449541284404	0.07339449541284404	0.10091743119266056	0.03669724770642202	0.009174311926605505
518	0.040816326530612235	0.040816326530612235	0.051020408163265314	0.040816326530612235	0.061224489795918366	0.051020408163265314	0.07142857142857142	0.07142857142857142	0.010204081632653059	0.040816326530612235	0.09183673469387756	0.040816326530612235	0.07142857142857142	0.040816326530612235	0.020408163265306117	0.08163265306122447	0.061224489795918366	0.08163265306122447	0.020408163265306117	0.010204081632653059
519	0.011764705882352941	0.023529411764705882	0.05882352941176471	0.0	0.035294117647058816	0.023529411764705882	0.09411764705882353	0.08235294117647059	0.07058823529411765	0.047058823529411764	0.10588235294117647	0.08235294117647059	0.09411764705882353	0.08235294117647059	0.035294117647058816	0.08235294117647059	0.023529411764705882	0.023529411764705882	0.023529411764705882	0.0
520	0.047058823529411764	0.07058823529411765	0.05882352941176471	0.05882352941176471	0.07058823529411765	0.047058823529411764	0.047058823529411764	0.05882352941176471	0.047058823529411764	0.05882352941176471	0.047058823529411764	0.011764705882352941	0.023529411764705882	0.08235294117647059	0.047058823529411764	0.07058823529411765	0.047058823529411764	0.047058823529411764	0.047058823529411764	0.011764705882352941
521	0.0	0.0410958904109589	0.0547945205479452	0.0273972602739726	0.1095890410958904	0.0273972602739726	0.0136986301369863	0.0273972602739726	0.1095890410958904	0.0136986301369863	0.0547945205479452	0.0136986301369863	0.0684931506849315	0.0958904109589041	0.0	0.1506849315068493	0.0410958904109589	0.0410958904109589	0.0547945205479452	0.0547945205479452
522	0.03389830508474576	0.03389830508474576	0.03389830508474576	0.03389830508474576	0.0847457627118644	0.01694915254237288	0.03389830508474576	0.06779661016949153	0.05084745762711865	0.05084745762711865	0.1016949152542373	0.03389830508474576	0.15254237288135594	0.03389830508474576	0.01694915254237288	0.05084745762711865	0.05084745762711865	0.05084745762711865	0.05084745762711865	0.01694915254237288
523	0.017857142857142856	0.03571428571428571	0.03571428571428571	0.05357142857142857	0.05357142857142857	0.05357142857142857	0.07142857142857142	0.05357142857142857	0.03571428571428571	0.03571428571428571	0.07142857142857142	0.03571428571428571	0.017857142857142856	0.05357142857142857	0.05357142857142857	0.10714285714285714	0.10714285714285714	0.05357142857142857	0.03571428571428571	0.017857142857142856
524	0.0	0.0	0.06382978723404255	0.02127659574468085	0.0851063829787234	0.0425531914893617	0.06382978723404255	0.02127659574468085	0.1276595744680851	0.0425531914893617	0.0851063829787234	0.0425531914893617	0.10638297872340426	0.0425531914893617	0.02127659574468085	0.06382978723404255	0.0425531914893617	0.06382978723404255	0.02127659574468085	0.0425531914893617
525	0.0	0.021739130434782608	0.10869565217391304	0.021739130434782608	0.10869565217391304	0.043478260869565216	0.08695652173913042	0.08695652173913042	0.043478260869565216	0.021739130434782608	0.043478260869565216	0.021739130434782608	0.13043478260869565	0.0	0.021739130434782608	0.13043478260869565	0.043478260869565216	0.021739130434782608	0.043478260869565216	0.0
526	0.0	0.057471264367816084	0.03448275862068965	0.02298850574712644	0.14942528735632185	0.045977011494252866	0.02298850574712644	0.057471264367816084	0.03448275862068965	0.03448275862068965	0.06896551724137931	0.02298850574712644	0.057471264367816084	0.02298850574712644	0.02298850574712644	0.09195402298850576	0.03448275862068965	0.1264367816091954	0.045977011494252866	0.045977011494252866
527	0.021897810218978103	0.0364963503649635	0.051094890510948905	0.021897810218978103	0.0948905109489051	0.051094890510948905	0.0291970802919708	0.0948905109489051	0.0364963503649635	0.051094890510948905	0.0583941605839416	0.0	0.072992700729927	0.051094890510948905	0.021897810218978103	0.043795620437956206	0.1021897810218978	0.12408759124087593	0.0145985401459854	0.021897810218978103
528	0.13333333333333333	0.016666666666666666	0.03333333333333333	0.016666666666666666	0.15	0.05	0.1	0.05	0.016666666666666666	0.08333333333333333	0.03333333333333333	0.0	0.08333333333333333	0.03333333333333333	0.016666666666666666	0.03333333333333333	0.05	0.0	0.03333333333333333	0.06666666666666668
529	0.013084112149532713	0.048598130841121495	0.08037383177570094	0.029906542056074768	0.04672897196261682	0.03925233644859813	0.059813084112149535	0.0411214953271028	0.06355140186915888	0.06542056074766353	0.08224299065420561	0.026168224299065426	0.09158878504672896	0.04485981308411215	0.026168224299065426	0.04299065420560748	0.07476635514018691	0.06355140186915888	0.03177570093457944	0.02803738317757009
530	0.016786570743405275	0.014388489208633094	0.06954436450839327	0.026378896882494004	0.02877697841726619	0.07913669064748201	0.02877697841726619	0.04556354916067146	0.1342925659472422	0.03836930455635491	0.08872901678657075	0.009592326139088728	0.12949640287769784	0.02877697841726619	0.014388489208633094	0.08393285371702637	0.06954436450839327	0.026378896882494004	0.03357314148681055	0.03357314148681055
531	0.0019455252918287934	0.0311284046692607	0.058365758754863814	0.011673151750972765	0.017509727626459144	0.07198443579766536	0.05447470817120623	0.07392996108949416	0.08171206225680934	0.03696498054474708	0.0914396887159533	0.033073929961089495	0.11478599221789886	0.01556420233463035	0.033073929961089495	0.07782101167315175	0.07392996108949416	0.017509727626459144	0.03696498054474708	0.06614785992217899
532	0.00881057268722467	0.04405286343612335	0.09691629955947137	0.02643171806167401	0.02643171806167401	0.07929515418502202	0.05726872246696035	0.07488986784140969	0.02643171806167401	0.022026431718061675	0.03524229074889868	0.030837004405286344	0.14977973568281938	0.02643171806167401	0.022026431718061675	0.03524229074889868	0.05286343612334802	0.06607929515418502	0.048458149779735685	0.07048458149779736
533	0.007662835249042145	0.01532567049808429	0.07279693486590039	0.02681992337164751	0.011494252873563218	0.05363984674329502	0.045977011494252866	0.09195402298850576	0.09195402298850576	0.02298850574712644	0.07662835249042145	0.06513409961685822	0.11877394636015325	0.019157088122605363	0.045977011494252866	0.057471264367816084	0.06130268199233716	0.03065134099616858	0.0421455938697318	0.0421455938697318
534	0.0	0.054421768707482984	0.08163265306122447	0.020408163265306117	0.12244897959183673	0.034013605442176874	0.040816326530612235	0.034013605442176874	0.047619047619047616	0.027210884353741496	0.034013605442176874	0.027210884353741496	0.07482993197278913	0.034013605442176874	0.040816326530612235	0.08843537414965986	0.07482993197278913	0.08843537414965986	0.047619047619047616	0.027210884353741496
535	0.009174311926605505	0.08256880733944955	0.03669724770642202	0.009174311926605505	0.06422018348623854	0.06422018348623854	0.06422018348623854	0.045871559633027525	0.027522935779816515	0.03669724770642202	0.05504587155963303	0.027522935779816515	0.10091743119266056	0.06422018348623854	0.01834862385321101	0.07339449541284404	0.07339449541284404	0.10091743119266056	0.03669724770642202	0.009174311926605505
536	0.040816326530612235	0.040816326530612235	0.051020408163265314	0.040816326530612235	0.061224489795918366	0.051020408163265314	0.07142857142857142	0.07142857142857142	0.010204081632653059	0.040816326530612235	0.09183673469387756	0.040816326530612235	0.07142857142857142	0.040816326530612235	0.020408163265306117	0.08163265306122447	0.061224489795918366	0.08163265306122447	0.020408163265306117	0.010204081632653059
537	0.011764705882352941	0.023529411764705882	0.05882352941176471	0.0	0.035294117647058816	0.023529411764705882	0.09411764705882353	0.08235294117647059	0.07058823529411765	0.047058823529411764	0.10588235294117647	0.08235294117647059	0.09411764705882353	0.08235294117647059	0.035294117647058816	0.08235294117647059	0.023529411764705882	0.023529411764705882	0.023529411764705882	0.0
538	0.047058823529411764	0.07058823529411765	0.05882352941176471	0.05882352941176471	0.07058823529411765	0.047058823529411764	0.047058823529411764	0.05882352941176471	0.047058823529411764	0.05882352941176471	0.047058823529411764	0.011764705882352941	0.023529411764705882	0.08235294117647059	0.047058823529411764	0.07058823529411765	0.047058823529411764	0.047058823529411764	0.047058823529411764	0.011764705882352941
539	0.0	0.0410958904109589	0.0547945205479452	0.0273972602739726	0.1095890410958904	0.0273972602739726	0.0136986301369863	0.0273972602739726	0.1095890410958904	0.0136986301369863	0.0547945205479452	0.0136986301369863	0.0684931506849315	0.0958904109589041	0.0	0.1506849315068493	0.0410958904109589	0.0410958904109589	0.0547945205479452	0.0547945205479452
540	0.03389830508474576	0.03389830508474576	0.03389830508474576	0.03389830508474576	0.0847457627118644	0.01694915254237288	0.03389830508474576	0.06779661016949153	0.05084745762711865	0.05084745762711865	0.1016949152542373	0.03389830508474576	0.15254237288135594	0.03389830508474576	0.01694915254237288	0.05084745762711865	0.05084745762711865	0.05084745762711865	0.05084745762711865	0.01694915254237288
541	0.017857142857142856	0.03571428571428571	0.03571428571428571	0.05357142857142857	0.05357142857142857	0.05357142857142857	0.07142857142857142	0.05357142857142857	0.03571428571428571	0.03571428571428571	0.07142857142857142	0.03571428571428571	0.017857142857142856	0.05357142857142857	0.05357142857142857	0.10714285714285714	0.10714285714285714	0.05357142857142857	0.03571428571428571	0.017857142857142856
542	0.0	0.0	0.06382978723404255	0.02127659574468085	0.0851063829787234	0.0425531914893617	0.06382978723404255	0.02127659574468085	0.1276595744680851	0.0425531914893617	0.0851063829787234	0.0425531914893617	0.10638297872340426	0.0425531914893617	0.02127659574468085	0.06382978723404255	0.0425531914893617	0.06382978723404255	0.02127659574468085	0.0425531914893617
543	0.0	0.021739130434782608	0.10869565217391304	0.021739130434782608	0.10869565217391304	0.043478260869565216	0.08695652173913042	0.08695652173913042	0.043478260869565216	0.021739130434782608	0.043478260869565216	0.021739130434782608	0.13043478260869565	0.0	0.021739130434782608	0.13043478260869565	0.043478260869565216	0.021739130434782608	0.043478260869565216	0.0
544	0.016786570743405275	0.014388489208633094	0.06954436450839327	0.026378896882494004	0.02877697841726619	0.07913669064748201	0.02877697841726619	0.04556354916067146	0.1342925659472422	0.03836930455635491	0.08872901678657075	0.009592326139088728	0.12949640287769784	0.02877697841726619	0.014388489208633094	0.08393285371702637	0.06954436450839327	0.026378896882494004	0.03357314148681055	0.03357314148681055
545	0.0	0.0547112462006079	0.04407294832826748	0.04407294832826748	0.0243161094224924	0.03343465045592705	0.050151975683890584	0.0364741641337386	0.030395136778115506	0.04407294832826748	0.09270516717325228	0.019756838905775075	0.12917933130699089	0.0790273556231003	0.015197568389057753	0.11550151975683892	0.06382978723404255	0.0668693009118541	0.037993920972644375	0.0182370820668693
546	0.0	0.0547112462006079	0.04407294832826748	0.04407294832826748	0.0243161094224924	0.03343465045592705	0.050151975683890584	0.0364741641337386	0.030395136778115506	0.04407294832826748	0.09270516717325228	0.019756838905775075	0.12917933130699089	0.0790273556231003	0.015197568389057753	0.11550151975683892	0.06382978723404255	0.0668693009118541	0.037993920972644375	0.0182370820668693
547	0.0	0.0547112462006079	0.04407294832826748	0.04407294832826748	0.0243161094224924	0.03343465045592705	0.050151975683890584	0.0364741641337386	0.030395136778115506	0.04407294832826748	0.09270516717325228	0.019756838905775075	0.12917933130699089	0.0790273556231003	0.015197568389057753	0.11550151975683892	0.06382978723404255	0.0668693009118541	0.037993920972644375	0.0182370820668693
548	0.0	0.0547112462006079	0.04407294832826748	0.04407294832826748	0.0243161094224924	0.03343465045592705	0.050151975683890584	0.0364741641337386	0.030395136778115506	0.04407294832826748	0.09270516717325228	0.019756838905775075	0.12917933130699089	0.0790273556231003	0.015197568389057753	0.11550151975683892	0.06382978723404255	0.0668693009118541	0.037993920972644375	0.0182370820668693
549	0.0019455252918287934	0.0311284046692607	0.058365758754863814	0.011673151750972765	0.017509727626459144	0.07198443579766536	0.05447470817120623	0.07392996108949416	0.08171206225680934	0.03696498054474708	0.0914396887159533	0.033073929961089495	0.11478599221789886	0.01556420233463035	0.033073929961089495	0.07782101167315175	0.07392996108949416	0.017509727626459144	0.03696498054474708	0.06614785992217899
550	0.00881057268722467	0.04405286343612335	0.09691629955947137	0.02643171806167401	0.02643171806167401	0.07929515418502202	0.05726872246696035	0.07488986784140969	0.02643171806167401	0.022026431718061675	0.03524229074889868	0.030837004405286344	0.14977973568281938	0.02643171806167401	0.022026431718061675	0.03524229074889868	0.05286343612334802	0.06607929515418502	0.048458149779735685	0.07048458149779736
551	0.007662835249042145	0.01532567049808429	0.07279693486590039	0.02681992337164751	0.011494252873563218	0.05363984674329502	0.045977011494252866	0.09195402298850576	0.09195402298850576	0.02298850574712644	0.07662835249042145	0.06513409961685822	0.11877394636015325	0.019157088122605363	0.045977011494252866	0.057471264367816084	0.06130268199233716	0.03065134099616858	0.0421455938697318	0.0421455938697318
552	0.0	0.054421768707482984	0.08163265306122447	0.020408163265306117	0.12244897959183673	0.034013605442176874	0.040816326530612235	0.034013605442176874	0.047619047619047616	0.027210884353741496	0.034013605442176874	0.027210884353741496	0.07482993197278913	0.034013605442176874	0.040816326530612235	0.08843537414965986	0.07482993197278913	0.08843537414965986	0.047619047619047616	0.027210884353741496
553	0.009174311926605505	0.08256880733944955	0.03669724770642202	0.009174311926605505	0.06422018348623854	0.06422018348623854	0.06422018348623854	0.045871559633027525	0.027522935779816515	0.03669724770642202	0.05504587155963303	0.027522935779816515	0.10091743119266056	0.06422018348623854	0.01834862385321101	0.07339449541284404	0.07339449541284404	0.10091743119266056	0.03669724770642202	0.009174311926605505
554	0.040816326530612235	0.040816326530612235	0.051020408163265314	0.040816326530612235	0.061224489795918366	0.051020408163265314	0.07142857142857142	0.07142857142857142	0.010204081632653059	0.040816326530612235	0.09183673469387756	0.040816326530612235	0.07142857142857142	0.040816326530612235	0.020408163265306117	0.08163265306122447	0.061224489795918366	0.08163265306122447	0.020408163265306117	0.010204081632653059
555	0.011764705882352941	0.023529411764705882	0.05882352941176471	0.0	0.035294117647058816	0.023529411764705882	0.09411764705882353	0.08235294117647059	0.07058823529411765	0.047058823529411764	0.10588235294117647	0.08235294117647059	0.09411764705882353	0.08235294117647059	0.035294117647058816	0.08235294117647059	0.023529411764705882	0.023529411764705882	0.023529411764705882	0.0
556	0.047058823529411764	0.07058823529411765	0.05882352941176471	0.05882352941176471	0.07058823529411765	0.047058823529411764	0.047058823529411764	0.05882352941176471	0.047058823529411764	0.05882352941176471	0.047058823529411764	0.011764705882352941	0.023529411764705882	0.08235294117647059	0.047058823529411764	0.07058823529411765	0.047058823529411764	0.047058823529411764	0.047058823529411764	0.011764705882352941
557	0.0	0.0410958904109589	0.0547945205479452	0.0273972602739726	0.1095890410958904	0.0273972602739726	0.0136986301369863	0.0273972602739726	0.1095890410958904	0.0136986301369863	0.0547945205479452	0.0136986301369863	0.0684931506849315	0.0958904109589041	0.0	0.1506849315068493	0.0410958904109589	0.0410958904109589	0.0547945205479452	0.0547945205479452
558	0.03389830508474576	0.03389830508474576	0.03389830508474576	0.03389830508474576	0.0847457627118644	0.01694915254237288	0.03389830508474576	0.06779661016949153	0.05084745762711865	0.05084745762711865	0.1016949152542373	0.03389830508474576	0.15254237288135594	0.03389830508474576	0.01694915254237288	0.05084745762711865	0.05084745762711865	0.05084745762711865	0.05084745762711865	0.01694915254237288
559	0.017857142857142856	0.03571428571428571	0.03571428571428571	0.05357142857142857	0.05357142857142857	0.05357142857142857	0.07142857142857142	0.05357142857142857	0.03571428571428571	0.03571428571428571	0.07142857142857142	0.03571428571428571	0.017857142857142856	0.05357142857142857	0.05357142857142857	0.10714285714285714	0.10714285714285714	0.05357142857142857	0.03571428571428571	0.017857142857142856
560	0.0	0.0	0.06382978723404255	0.02127659574468085	0.0851063829787234	0.0425531914893617	0.06382978723404255	0.02127659574468085	0.1276595744680851	0.0425531914893617	0.0851063829787234	0.0425531914893617	0.10638297872340426	0.0425531914893617	0.02127659574468085	0.06382978723404255	0.0425531914893617	0.06382978723404255	0.02127659574468085	0.0425531914893617
561	0.0	0.021739130434782608	0.10869565217391304	0.021739130434782608	0.10869565217391304	0.043478260869565216	0.08695652173913042	0.08695652173913042	0.043478260869565216	0.021739130434782608	0.043478260869565216	0.021739130434782608	0.13043478260869565	0.0	0.021739130434782608	0.13043478260869565	0.043478260869565216	0.021739130434782608	0.043478260869565216	0.0
562	0.02112676056338028	0.06338028169014084	0.07042253521126761	0.04225352112676056	0.08450704225352113	0.04929577464788732	0.028169014084507043	0.07042253521126761	0.035211267605633804	0.08450704225352113	0.056338028169014086	0.02112676056338028	0.11971830985915492	0.06338028169014084	0.007042253521126761	0.04929577464788732	0.028169014084507043	0.06338028169014084	0.028169014084507043	0.014084507042253518
563	0.018633540372670808	0.06211180124223601	0.061076604554865424	0.05175983436853002	0.07349896480331262	0.06211180124223601	0.044513457556935816	0.05175983436853002	0.044513457556935816	0.033126293995859216	0.049689440993788817	0.037267080745341616	0.11180124223602483	0.045548654244306416	0.017598343685300208	0.05590062111801242	0.06418219461697723	0.06625258799171843	0.02691511387163561	0.021739130434782608
564	0.018633540372670808	0.06211180124223601	0.061076604554865424	0.05175983436853002	0.07349896480331262	0.06211180124223601	0.044513457556935816	0.05175983436853002	0.044513457556935816	0.033126293995859216	0.049689440993788817	0.037267080745341616	0.11180124223602483	0.045548654244306416	0.017598343685300208	0.05590062111801242	0.06418219461697723	0.06625258799171843	0.02691511387163561	0.021739130434782608
565	0.018633540372670808	0.06211180124223601	0.061076604554865424	0.05175983436853002	0.07349896480331262	0.06211180124223601	0.044513457556935816	0.05175983436853002	0.044513457556935816	0.033126293995859216	0.049689440993788817	0.037267080745341616	0.11180124223602483	0.045548654244306416	0.017598343685300208	0.05590062111801242	0.06418219461697723	0.06625258799171843	0.02691511387163561	0.021739130434782608
566	0.0019455252918287934	0.0311284046692607	0.058365758754863814	0.011673151750972765	0.017509727626459144	0.07198443579766536	0.05447470817120623	0.07392996108949416	0.08171206225680934	0.03696498054474708	0.0914396887159533	0.033073929961089495	0.11478599221789886	0.01556420233463035	0.033073929961089495	0.07782101167315175	0.07392996108949416	0.017509727626459144	0.03696498054474708	0.06614785992217899
567	0.00881057268722467	0.04405286343612335	0.09691629955947137	0.02643171806167401	0.02643171806167401	0.07929515418502202	0.05726872246696035	0.07488986784140969	0.02643171806167401	0.022026431718061675	0.03524229074889868	0.030837004405286344	0.14977973568281938	0.02643171806167401	0.022026431718061675	0.03524229074889868	0.05286343612334802	0.06607929515418502	0.048458149779735685	0.07048458149779736
568	0.007662835249042145	0.01532567049808429	0.07279693486590039	0.02681992337164751	0.011494252873563218	0.05363984674329502	0.045977011494252866	0.09195402298850576	0.09195402298850576	0.02298850574712644	0.07662835249042145	0.06513409961685822	0.11877394636015325	0.019157088122605363	0.045977011494252866	0.057471264367816084	0.06130268199233716	0.03065134099616858	0.0421455938697318	0.0421455938697318
569	0.0	0.054421768707482984	0.08163265306122447	0.020408163265306117	0.12244897959183673	0.034013605442176874	0.040816326530612235	0.034013605442176874	0.047619047619047616	0.027210884353741496	0.034013605442176874	0.027210884353741496	0.07482993197278913	0.034013605442176874	0.040816326530612235	0.08843537414965986	0.07482993197278913	0.08843537414965986	0.047619047619047616	0.027210884353741496
570	0.009174311926605505	0.08256880733944955	0.03669724770642202	0.009174311926605505	0.06422018348623854	0.06422018348623854	0.06422018348623854	0.045871559633027525	0.027522935779816515	0.03669724770642202	0.05504587155963303	0.027522935779816515	0.10091743119266056	0.06422018348623854	0.01834862385321101	0.07339449541284404	0.07339449541284404	0.10091743119266056	0.03669724770642202	0.009174311926605505
571	0.040816326530612235	0.040816326530612235	0.051020408163265314	0.040816326530612235	0.061224489795918366	0.051020408163265314	0.07142857142857142	0.07142857142857142	0.010204081632653059	0.040816326530612235	0.09183673469387756	0.040816326530612235	0.07142857142857142	0.040816326530612235	0.020408163265306117	0.08163265306122447	0.061224489795918366	0.08163265306122447	0.020408163265306117	0.010204081632653059
572	0.011764705882352941	0.023529411764705882	0.05882352941176471	0.0	0.035294117647058816	0.023529411764705882	0.09411764705882353	0.08235294117647059	0.07058823529411765	0.047058823529411764	0.10588235294117647	0.08235294117647059	0.09411764705882353	0.08235294117647059	0.035294117647058816	0.08235294117647059	0.023529411764705882	0.023529411764705882	0.023529411764705882	0.0
573	0.047058823529411764	0.07058823529411765	0.05882352941176471	0.05882352941176471	0.07058823529411765	0.047058823529411764	0.047058823529411764	0.05882352941176471	0.047058823529411764	0.05882352941176471	0.047058823529411764	0.011764705882352941	0.023529411764705882	0.08235294117647059	0.047058823529411764	0.07058823529411765	0.047058823529411764	0.047058823529411764	0.047058823529411764	0.011764705882352941
574	0.0	0.0410958904109589	0.0547945205479452	0.0273972602739726	0.1095890410958904	0.0273972602739726	0.0136986301369863	0.0273972602739726	0.1095890410958904	0.0136986301369863	0.0547945205479452	0.0136986301369863	0.0684931506849315	0.0958904109589041	0.0	0.1506849315068493	0.0410958904109589	0.0410958904109589	0.0547945205479452	0.0547945205479452
575	0.03389830508474576	0.03389830508474576	0.03389830508474576	0.03389830508474576	0.0847457627118644	0.01694915254237288	0.03389830508474576	0.06779661016949153	0.05084745762711865	0.05084745762711865	0.1016949152542373	0.03389830508474576	0.15254237288135594	0.03389830508474576	0.01694915254237288	0.05084745762711865	0.05084745762711865	0.05084745762711865	0.05084745762711865	0.01694915254237288
576	0.017857142857142856	0.03571428571428571	0.03571428571428571	0.05357142857142857	0.05357142857142857	0.05357142857142857	0.07142857142857142	0.05357142857142857	0.03571428571428571	0.03571428571428571	0.07142857142857142	0.03571428571428571	0.017857142857142856	0.05357142857142857	0.05357142857142857	0.10714285714285714	0.10714285714285714	0.05357142857142857	0.03571428571428571	0.017857142857142856
577	0.0	0.0	0.06382978723404255	0.02127659574468085	0.0851063829787234	0.0425531914893617	0.06382978723404255	0.02127659574468085	0.1276595744680851	0.0425531914893617	0.0851063829787234	0.0425531914893617	0.10638297872340426	0.0425531914893617	0.02127659574468085	0.06382978723404255	0.0425531914893617	0.06382978723404255	0.02127659574468085	0.0425531914893617
578	0.0	0.021739130434782608	0.10869565217391304	0.021739130434782608	0.10869565217391304	0.043478260869565216	0.08695652173913042	0.08695652173913042	0.043478260869565216	0.021739130434782608	0.043478260869565216	0.021739130434782608	0.13043478260869565	0.0	0.021739130434782608	0.13043478260869565	0.043478260869565216	0.021739130434782608	0.043478260869565216	0.0
579	0.011976047904191616	0.053892215568862284	0.0658682634730539	0.041916167664670656	0.05988023952095808	0.0658682634730539	0.041916167664670656	0.0658682634730539	0.03592814371257485	0.041916167664670656	0.09580838323353294	0.011976047904191616	0.10778443113772457	0.03592814371257485	0.03592814371257485	0.053892215568862284	0.05988023952095808	0.08383233532934131	0.011976047904191616	0.017964071856287425
580	0.14516129032258066	0.03225806451612903	0.06451612903225806	0.08064516129032258	0.0967741935483871	0.016129032258064516	0.016129032258064516	0.04838709677419355	0.03225806451612903	0.04838709677419355	0.1129032258064516	0.03225806451612903	0.03225806451612903	0.06451612903225806	0.016129032258064516	0.04838709677419355	0.04838709677419355	0.03225806451612903	0.016129032258064516	0.016129032258064516
581	0.018072289156626502	0.07228915662650602	0.06626506024096386	0.042168674698795185	0.12048192771084335	0.0783132530120482	0.018072289156626502	0.018072289156626502	0.024096385542168683	0.042168674698795185	0.08433734939759037	0.03614457831325301	0.08433734939759037	0.03614457831325301	0.024096385542168683	0.04819277108433735	0.042168674698795185	0.0783132530120482	0.042168674698795185	0.024096385542168683
582	0.014732965009208104	0.04972375690607735	0.08287292817679558	0.029465930018416207	0.046040515653775316	0.03867403314917127	0.058931860036832415	0.040515653775322284	0.06261510128913443	0.06445672191528545	0.08287292817679558	0.02578268876611418	0.09208103130755063	0.044198895027624314	0.02578268876611418	0.044198895027624314	0.07366482504604052	0.06445672191528545	0.031307550644567216	0.027624309392265192
583	0.12244897959183673	0.040816326530612235	0.20408163265306126	0.040816326530612235	0.08163265306122447	0.0	0.020408163265306117	0.040816326530612235	0.0	0.040816326530612235	0.12244897959183673	0.020408163265306117	0.12244897959183673	0.0	0.0	0.040816326530612235	0.0	0.08163265306122447	0.020408163265306117	0.0
584	0.14084507042253522	0.08450704225352113	0.04225352112676056	0.014084507042253518	0.07042253521126761	0.07042253521126761	0.08450704225352113	0.1267605633802817	0.04225352112676056	0.04225352112676056	0.056338028169014086	0.014084507042253518	0.014084507042253518	0.07042253521126761	0.014084507042253518	0.04225352112676056	0.056338028169014086	0.0	0.014084507042253518	0.0
585	0.020202020202020204	0.060606060606060615	0.060606060606060615	0.02525252525252525	0.030303030303030307	0.06565656565656566	0.045454545454545456	0.0707070707070707	0.030303030303030307	0.0505050505050505	0.12626262626262627	0.005050505050505051	0.09090909090909093	0.06565656565656566	0.005050505050505051	0.13636363636363635	0.045454545454545456	0.030303030303030307	0.030303030303030307	0.005050505050505051
586	0.015384615384615384	0.030769230769230767	0.030769230769230767	0.030769230769230767	0.061538461538461535	0.015384615384615384	0.038461538461538464	0.030769230769230767	0.02307692307692308	0.007692307692307694	0.06923076923076922	0.007692307692307694	0.12307692307692307	0.05384615384615385	0.030769230769230767	0.2	0.07692307692307693	0.1153846153846154	0.02307692307692308	0.015384615384615384
587	0.0019455252918287934	0.0311284046692607	0.058365758754863814	0.011673151750972765	0.017509727626459144	0.07198443579766536	0.05447470817120623	0.07392996108949416	0.08171206225680934	0.03696498054474708	0.0914396887159533	0.033073929961089495	0.11478599221789886	0.01556420233463035	0.033073929961089495	0.07782101167315175	0.07392996108949416	0.017509727626459144	0.03696498054474708	0.06614785992217899
588	0.00881057268722467	0.04405286343612335	0.09691629955947137	0.02643171806167401	0.02643171806167401	0.07929515418502202	0.05726872246696035	0.07488986784140969	0.02643171806167401	0.022026431718061675	0.03524229074889868	0.030837004405286344	0.14977973568281938	0.02643171806167401	0.022026431718061675	0.03524229074889868	0.05286343612334802	0.06607929515418502	0.048458149779735685	0.07048458149779736
589	0.007662835249042145	0.01532567049808429	0.07279693486590039	0.02681992337164751	0.011494252873563218	0.05363984674329502	0.045977011494252866	0.09195402298850576	0.09195402298850576	0.02298850574712644	0.07662835249042145	0.06513409961685822	0.11877394636015325	0.019157088122605363	0.045977011494252866	0.057471264367816084	0.06130268199233716	0.03065134099616858	0.0421455938697318	0.0421455938697318
590	0.0	0.054421768707482984	0.08163265306122447	0.020408163265306117	0.12244897959183673	0.034013605442176874	0.040816326530612235	0.034013605442176874	0.047619047619047616	0.027210884353741496	0.034013605442176874	0.027210884353741496	0.07482993197278913	0.034013605442176874	0.040816326530612235	0.08843537414965986	0.07482993197278913	0.08843537414965986	0.047619047619047616	0.027210884353741496
591	0.009174311926605505	0.08256880733944955	0.03669724770642202	0.009174311926605505	0.06422018348623854	0.06422018348623854	0.06422018348623854	0.045871559633027525	0.027522935779816515	0.03669724770642202	0.05504587155963303	0.027522935779816515	0.10091743119266056	0.06422018348623854	0.01834862385321101	0.07339449541284404	0.07339449541284404	0.10091743119266056	0.03669724770642202	0.009174311926605505
592	0.040816326530612235	0.040816326530612235	0.051020408163265314	0.040816326530612235	0.061224489795918366	0.051020408163265314	0.07142857142857142	0.07142857142857142	0.010204081632653059	0.040816326530612235	0.09183673469387756	0.040816326530612235	0.07142857142857142	0.040816326530612235	0.020408163265306117	0.08163265306122447	0.061224489795918366	0.08163265306122447	0.020408163265306117	0.010204081632653059
593	0.011764705882352941	0.023529411764705882	0.05882352941176471	0.0	0.035294117647058816	0.023529411764705882	0.09411764705882353	0.08235294117647059	0.07058823529411765	0.047058823529411764	0.10588235294117647	0.08235294117647059	0.09411764705882353	0.08235294117647059	0.035294117647058816	0.08235294117647059	0.023529411764705882	0.023529411764705882	0.023529411764705882	0.0
594	0.047058823529411764	0.07058823529411765	0.05882352941176471	0.05882352941176471	0.07058823529411765	0.047058823529411764	0.047058823529411764	0.05882352941176471	0.047058823529411764	0.05882352941176471	0.047058823529411764	0.011764705882352941	0.023529411764705882	0.08235294117647059	0.047058823529411764	0.07058823529411765	0.047058823529411764	0.047058823529411764	0.047058823529411764	0.011764705882352941
595	0.0	0.0410958904109589	0.0547945205479452	0.0273972602739726	0.1095890410958904	0.0273972602739726	0.0136986301369863	0.0273972602739726	0.1095890410958904	0.0136986301369863	0.0547945205479452	0.0136986301369863	0.0684931506849315	0.0958904109589041	0.0	0.1506849315068493	0.0410958904109589	0.0410958904109589	0.0547945205479452	0.0547945205479452
596	0.03389830508474576	0.03389830508474576	0.03389830508474576	0.03389830508474576	0.0847457627118644	0.01694915254237288	0.03389830508474576	0.06779661016949153	0.05084745762711865	0.05084745762711865	0.1016949152542373	0.03389830508474576	0.15254237288135594	0.03389830508474576	0.01694915254237288	0.05084745762711865	0.05084745762711865	0.05084745762711865	0.05084745762711865	0.01694915254237288
597	0.017857142857142856	0.03571428571428571	0.03571428571428571	0.05357142857142857	0.05357142857142857	0.05357142857142857	0.07142857142857142	0.05357142857142857	0.03571428571428571	0.03571428571428571	0.07142857142857142	0.03571428571428571	0.017857142857142856	0.05357142857142857	0.05357142857142857	0.10714285714285714	0.10714285714285714	0.05357142857142857	0.03571428571428571	0.017857142857142856
598	0.0	0.0	0.06382978723404255	0.02127659574468085	0.0851063829787234	0.0425531914893617	0.06382978723404255	0.02127659574468085	0.1276595744680851	0.0425531914893617	0.0851063829787234	0.0425531914893617	0.10638297872340426	0.0425531914893617	0.02127659574468085	0.06382978723404255	0.0425531914893617	0.06382978723404255	0.02127659574468085	0.0425531914893617
599	0.0	0.021739130434782608	0.10869565217391304	0.021739130434782608	0.10869565217391304	0.043478260869565216	0.08695652173913042	0.08695652173913042	0.043478260869565216	0.021739130434782608	0.043478260869565216	0.021739130434782608	0.13043478260869565	0.0	0.021739130434782608	0.13043478260869565	0.043478260869565216	0.021739130434782608	0.043478260869565216	0.0
600	0.0308641975308642	0.061728395061728385	0.043209876543209874	0.05555555555555555	0.0925925925925926	0.061728395061728385	0.04938271604938271	0.04938271604938271	0.02469135802469136	0.0308641975308642	0.02469135802469136	0.012345679012345678	0.13580246913580246	0.018518518518518517	0.012345679012345678	0.0925925925925926	0.05555555555555555	0.09876543209876544	0.02469135802469136	0.02469135802469136
601	0.0	0.04411764705882353	0.0661764705882353	0.02205882352941177	0.036764705882352935	0.05882352941176471	0.05147058823529412	0.0661764705882353	0.04411764705882353	0.007352941176470587	0.10294117647058824	0.036764705882352935	0.08823529411764706	0.04411764705882353	0.0	0.11029411764705882	0.10294117647058824	0.0661764705882353	0.02205882352941177	0.029411764705882356
602	0.1702127659574468	0.0851063829787234	0.0425531914893617	0.0	0.06382978723404255	0.0	0.02127659574468085	0.10638297872340426	0.0425531914893617	0.0851063829787234	0.06382978723404255	0.0425531914893617	0.0425531914893617	0.1276595744680851	0.02127659574468085	0.02127659574468085	0.0	0.0425531914893617	0.02127659574468085	0.0
603	0.0392156862745098	0.0718954248366013	0.0457516339869281	0.0196078431372549	0.0718954248366013	0.0457516339869281	0.0392156862745098	0.06535947712418301	0.026143790849673203	0.0457516339869281	0.032679738562091505	0.0392156862745098	0.1111111111111111	0.026143790849673203	0.0	0.0718954248366013	0.0915032679738562	0.08496732026143791	0.032679738562091505	0.0392156862745098
604	0.02054794520547945	0.04794520547945205	0.04623287671232877	0.03424657534246575	0.06335616438356165	0.05308219178082192	0.06678082191780822	0.051369863013698634	0.037671232876712334	0.0410958904109589	0.10273972602739724	0.03938356164383562	0.09075342465753423	0.0410958904109589	0.02054794520547945	0.06506849315068493	0.059931506849315065	0.06678082191780822	0.037671232876712334	0.0136986301369863
605	0.007194244604316547	0.07194244604316546	0.05035971223021583	0.02158273381294964	0.10071942446043164	0.14388489208633093	0.03597122302158273	0.03597122302158273	0.05035971223021583	0.05035971223021583	0.05755395683453238	0.014388489208633094	0.06474820143884892	0.05755395683453238	0.0	0.04316546762589928	0.05755395683453238	0.07913669064748201	0.03597122302158273	0.02158273381294964
606	0.02054794520547945	0.04794520547945205	0.04623287671232877	0.03424657534246575	0.06335616438356165	0.05308219178082192	0.06678082191780822	0.051369863013698634	0.037671232876712334	0.0410958904109589	0.10273972602739724	0.03938356164383562	0.09075342465753423	0.0410958904109589	0.02054794520547945	0.06506849315068493	0.059931506849315065	0.06678082191780822	0.037671232876712334	0.0136986301369863
607	0.020408163265306117	0.054421768707482984	0.1020408163265306	0.047619047619047616	0.07482993197278913	0.040816326530612235	0.06802721088435375	0.047619047619047616	0.040816326530612235	0.020408163265306117	0.07482993197278913	0.047619047619047616	0.1020408163265306	0.054421768707482984	0.013605442176870748	0.027210884353741496	0.08163265306122447	0.040816326530612235	0.027210884353741496	0.013605442176870748
608	0.007692307692307694	0.05	0.04615384615384616	0.019230769230769232	0.05384615384615385	0.05	0.08846153846153848	0.04615384615384616	0.038461538461538464	0.030769230769230767	0.09615384615384616	0.02307692307692308	0.09230769230769233	0.04230769230769231	0.01153846153846154	0.10384615384615384	0.07692307692307693	0.061538461538461535	0.026923076923076925	0.03461538461538462
609	0.010676156583629894	0.021352313167259787	0.039145907473309614	0.017793594306049824	0.021352313167259787	0.07473309608540925	0.0498220640569395	0.05338078291814947	0.08540925266903915	0.03558718861209965	0.11387900355871886	0.02491103202846975	0.11743772241992882	0.028469750889679717	0.05693950177935943	0.10320284697508897	0.0604982206405694	0.02491103202846975	0.04270462633451957	0.017793594306049824
610	0.0	0.01954397394136808	0.06188925081433225	0.026058631921824102	0.0065146579804560255	0.05211726384364821	0.03908794788273615	0.04234527687296417	0.08469055374592832	0.04234527687296417	0.11726384364820848	0.02280130293159609	0.1237785016286645	0.03908794788273615	0.06514657980456026	0.1009771986970684	0.05537459283387622	0.035830618892508145	0.02931596091205212	0.035830618892508145
611	0.0761904761904762	0.023809523809523808	0.09047619047619047	0.0380952380952381	0.10476190476190476	0.05238095238095238	0.06666666666666668	0.0380952380952381	0.028571428571428567	0.08095238095238096	0.05238095238095238	0.028571428571428567	0.03333333333333333	0.042857142857142864	0.028571428571428567	0.08095238095238096	0.05238095238095238	0.01904761904761905	0.047619047619047616	0.014285714285714284
612	0.0	0.06	0.1	0.03333333333333333	0.04	0.05333333333333334	0.02666666666666667	0.04666666666666667	0.05333333333333334	0.03333333333333333	0.15333333333333332	0.013333333333333334	0.06	0.03333333333333333	0.04	0.1	0.05333333333333334	0.04	0.05333333333333334	0.006666666666666667
613	0.11570247933884298	0.05785123966942149	0.05785123966942149	0.008264462809917356	0.10743801652892562	0.04132231404958678	0.04132231404958678	0.04132231404958678	0.033057851239669415	0.04958677685950413	0.09090909090909093	0.008264462809917356	0.0743801652892562	0.04132231404958678	0.008264462809917356	0.04958677685950413	0.02479338842975207	0.05785123966942149	0.0743801652892562	0.016528925619834708
614	0.0	0.0	0.0	0.0	0.2	0.0	0.0	0.0	0.0	0.0	0.0	0.0	0.2	0.0	0.0	0.2	0.2	0.0	0.2	0.0
615	0.006269592476489028	0.05329153605015674	0.08150470219435736	0.05329153605015674	0.01880877742946709	0.03134796238244514	0.03134796238244514	0.10971786833855803	0.025078369905956112	0.047021943573667714	0.10658307210031348	0.028213166144200632	0.09717868338557993	0.03448275862068965	0.009404388714733545	0.11598746081504703	0.10031347962382443	0.01567398119122257	0.03134796238244514	0.003134796238244514
616	0.0030120481927710845	0.06927710843373494	0.024096385542168683	0.08433734939759037	0.012048192771084338	0.02710843373493976	0.06626506024096386	0.0391566265060241	0.018072289156626502	0.0030120481927710845	0.0783132530120482	0.045180722891566265	0.0933734939759036	0.09036144578313253	0.009036144578313251	0.23795180722891565	0.021084337349397592	0.04819277108433735	0.015060240963855422	0.015060240963855422
617	0.00851063829787234	0.05531914893617021	0.04680851063829787	0.02127659574468085	0.05106382978723404	0.05531914893617021	0.09361702127659574	0.04680851063829787	0.03404255319148936	0.029787234042553193	0.09787234042553193	0.02553191489361702	0.09787234042553193	0.0425531914893617	0.01276595744680851	0.09361702127659574	0.06808510638297872	0.06382978723404255	0.02553191489361702	0.029787234042553193
618	0.010676156583629894	0.02491103202846975	0.039145907473309614	0.017793594306049824	0.021352313167259787	0.07473309608540925	0.0498220640569395	0.05338078291814947	0.08540925266903915	0.03202846975088968	0.11387900355871886	0.02491103202846975	0.11743772241992882	0.028469750889679717	0.05693950177935943	0.10320284697508897	0.0604982206405694	0.02491103202846975	0.04270462633451957	0.017793594306049824
619	0.0	0.02	0.06333333333333334	0.02666666666666667	0.006666666666666667	0.05333333333333334	0.03666666666666667	0.043333333333333335	0.08666666666666667	0.04	0.11666666666666667	0.02333333333333333	0.12333333333333335	0.04	0.06666666666666668	0.09666666666666666	0.05666666666666665	0.03666666666666667	0.03	0.03333333333333333
620	0.014354066985645932	0.03827751196172249	0.02870813397129187	0.03827751196172249	0.0861244019138756	0.06698564593301436	0.05263157894736842	0.05263157894736842	0.04784688995215311	0.04784688995215311	0.0430622009569378	0.019138755980861243	0.11483253588516748	0.02870813397129187	0.014354066985645932	0.09569377990430622	0.057416267942583726	0.07655502392344497	0.04784688995215311	0.02870813397129187
621	0.014354066985645932	0.03827751196172249	0.02870813397129187	0.03827751196172249	0.0861244019138756	0.06698564593301436	0.05263157894736842	0.05263157894736842	0.04784688995215311	0.04784688995215311	0.0430622009569378	0.019138755980861243	0.11483253588516748	0.02870813397129187	0.014354066985645932	0.09569377990430622	0.057416267942583726	0.07655502392344497	0.04784688995215311	0.02870813397129187
622	0.0	0.015503875968992246	0.10852713178294572	0.06976744186046513	0.062015503875968984	0.03875968992248062	0.031007751937984492	0.04651162790697674	0.007751937984496123	0.062015503875968984	0.17829457364341084	0.007751937984496123	0.062015503875968984	0.031007751937984492	0.015503875968992246	0.12403100775193797	0.08527131782945736	0.015503875968992246	0.02325581395348837	0.015503875968992246
623	0.014354066985645932	0.03827751196172249	0.02870813397129187	0.03827751196172249	0.0861244019138756	0.06698564593301436	0.05263157894736842	0.05263157894736842	0.04784688995215311	0.04784688995215311	0.0430622009569378	0.019138755980861243	0.11483253588516748	0.02870813397129187	0.014354066985645932	0.09569377990430622	0.057416267942583726	0.07655502392344497	0.04784688995215311	0.02870813397129187
624	0.014354066985645932	0.03827751196172249	0.02870813397129187	0.03827751196172249	0.0861244019138756	0.06698564593301436	0.05263157894736842	0.05263157894736842	0.04784688995215311	0.04784688995215311	0.0430622009569378	0.019138755980861243	0.11483253588516748	0.02870813397129187	0.014354066985645932	0.09569377990430622	0.057416267942583726	0.07655502392344497	0.04784688995215311	0.02870813397129187
625	0.0055172413793103435	0.06758620689655173	0.07448275862068965	0.04275862068965517	0.051034482758620686	0.022068965517241374	0.0496551724137931	0.07724137931034482	0.0496551724137931	0.059310344827586216	0.08551724137931034	0.01793103448275862	0.06206896551724138	0.04275862068965517	0.012413793103448277	0.08551724137931034	0.07586206896551724	0.04827586206896552	0.056551724137931025	0.013793103448275862
626	0.0	0.021834061135371174	0.07423580786026203	0.052401746724890834	0.07860262008733625	0.04366812227074236	0.16593886462882096	0.0480349344978166	0.017467248908296942	0.03056768558951965	0.04366812227074236	0.034934497816593885	0.034934497816593885	0.05676855895196506	0.004366812227074236	0.08296943231441048	0.10480349344978164	0.07860262008733625	0.008733624454148471	0.017467248908296942
627	0.014354066985645932	0.03827751196172249	0.02870813397129187	0.03827751196172249	0.0861244019138756	0.06698564593301436	0.05263157894736842	0.05263157894736842	0.04784688995215311	0.04784688995215311	0.0430622009569378	0.019138755980861243	0.11483253588516748	0.02870813397129187	0.014354066985645932	0.09569377990430622	0.057416267942583726	0.07655502392344497	0.04784688995215311	0.02870813397129187
628	0.014354066985645932	0.03349282296650718	0.02870813397129187	0.03827751196172249	0.0861244019138756	0.06698564593301436	0.05263157894736842	0.05263157894736842	0.04784688995215311	0.04784688995215311	0.0430622009569378	0.019138755980861243	0.11483253588516748	0.02870813397129187	0.014354066985645932	0.09569377990430622	0.062200956937799035	0.07655502392344497	0.04784688995215311	0.02870813397129187
629	0.012195121951219513	0.016260162601626018	0.05691056910569105	0.016260162601626018	0.016260162601626018	0.12195121951219512	0.044715447154471545	0.06504065040650407	0.06504065040650407	0.032520325203252036	0.14634146341463414	0.0040650406504065045	0.0975609756097561	0.016260162601626018	0.016260162601626018	0.12601626016260162	0.06504065040650407	0.02032520325203252	0.03658536585365853	0.024390243902439025
630	0.0	0.08135593220338982	0.07457627118644068	0.055932203389830515	0.032203389830508466	0.04067796610169491	0.030508474576271188	0.08983050847457627	0.0288135593220339	0.04745762711864407	0.10677966101694916	0.01864406779661017	0.07288135593220339	0.05254237288135593	0.022033898305084745	0.061016949152542375	0.06779661016949153	0.030508474576271188	0.08305084745762711	0.003389830508474576
631	0.0	0.037037037037037035	0.037037037037037035	0.061728395061728385	0.07407407407407407	0.061728395061728385	0.08641975308641975	0.012345679012345678	0.037037037037037035	0.07407407407407407	0.061728395061728385	0.0	0.04938271604938271	0.1111111111111111	0.012345679012345678	0.08641975308641975	0.09876543209876544	0.04938271604938271	0.02469135802469136	0.02469135802469136
632	0.0063424947145877385	0.02325581395348837	0.03171247357293869	0.029598308668076112	0.02748414376321353	0.07822410147991543	0.04439746300211417	0.0613107822410148	0.057082452431289635	0.02536997885835095	0.12050739957716702	0.012684989429175477	0.1416490486257928	0.048625792811839326	0.012684989429175477	0.1226215644820296	0.06342494714587738	0.035940803382663845	0.019027484143763214	0.03805496828752643
633	0.018018018018018014	0.03153153153153153	0.12612612612612611	0.018018018018018014	0.054054054054054064	0.03153153153153153	0.06756756756756757	0.08108108108108109	0.022522522522522518	0.022522522522522518	0.08108108108108109	0.009009009009009007	0.08108108108108109	0.03153153153153153	0.03153153153153153	0.0990990990990991	0.0945945945945946	0.027027027027027032	0.06306306306306306	0.009009009009009007
634	0.018957345971563986	0.05213270142180095	0.16113744075829384	0.04265402843601896	0.05687203791469194	0.04739336492890995	0.04739336492890995	0.10900473933649288	0.02843601895734597	0.03791469194312797	0.061611374407582936	0.018957345971563986	0.04739336492890995	0.02843601895734597	0.02369668246445497	0.061611374407582936	0.05213270142180095	0.03791469194312797	0.04739336492890995	0.018957345971563986
635	0.00353356890459364	0.02120141342756184	0.056537102473498226	0.02120141342756184	0.0176678445229682	0.05830388692579505	0.0530035335689046	0.0636042402826855	0.0901060070671378	0.02826855123674912	0.10070671378091872	0.04063604240282685	0.0989399293286219	0.02826855123674912	0.03356890459363958	0.08833922261484099	0.07243816254416961	0.02826855123674912	0.04240282685512368	0.0530035335689046
636	0.0076335877862595426	0.03053435114503817	0.053435114503816786	0.06106870229007633	0.022900763358778626	0.08396946564885496	0.06106870229007633	0.05725190839694656	0.049618320610687015	0.019083969465648856	0.06870229007633588	0.04198473282442748	0.0648854961832061	0.03435114503816794	0.03053435114503817	0.08778625954198473	0.10305343511450382	0.07251908396946563	0.03435114503816794	0.015267175572519085
637	0.003067484662576687	0.04294478527607362	0.03987730061349693	0.04294478527607362	0.061349693251533735	0.05214723926380368	0.049079754601227	0.049079754601227	0.033742331288343565	0.024539877300613498	0.06748466257668713	0.03987730061349693	0.08895705521472393	0.061349693251533735	0.024539877300613498	0.13496932515337426	0.0736196319018405	0.06748466257668713	0.024539877300613498	0.018404907975460124
638	0.0	0.08249158249158249	0.07575757575757576	0.057239057239057235	0.03198653198653199	0.040404040404040414	0.030303030303030307	0.09090909090909093	0.028619528619528618	0.04713804713804714	0.10606060606060606	0.018518518518518517	0.0723905723905724	0.05218855218855219	0.021885521885521887	0.060606060606060615	0.06734006734006734	0.030303030303030307	0.08249158249158249	0.0033670033670033673
639	0.0063424947145877385	0.02325581395348837	0.03171247357293869	0.03171247357293869	0.02748414376321353	0.07822410147991543	0.04439746300211417	0.0613107822410148	0.057082452431289635	0.02536997885835095	0.12050739957716702	0.012684989429175477	0.1416490486257928	0.048625792811839326	0.012684989429175477	0.1226215644820296	0.06342494714587738	0.03382663847780127	0.019027484143763214	0.03805496828752643
640	0.018018018018018014	0.03153153153153153	0.12612612612612611	0.018018018018018014	0.054054054054054064	0.03153153153153153	0.06756756756756757	0.08108108108108109	0.022522522522522518	0.022522522522522518	0.08108108108108109	0.009009009009009007	0.08108108108108109	0.03153153153153153	0.03153153153153153	0.0990990990990991	0.0945945945945946	0.027027027027027032	0.06306306306306306	0.009009009009009007
641	0.018957345971563986	0.05213270142180095	0.16113744075829384	0.04265402843601896	0.05687203791469194	0.04739336492890995	0.04739336492890995	0.10900473933649288	0.02843601895734597	0.03791469194312797	0.061611374407582936	0.018957345971563986	0.04739336492890995	0.02843601895734597	0.02369668246445497	0.061611374407582936	0.05213270142180095	0.03791469194312797	0.04739336492890995	0.018957345971563986
642	0.011049723756906077	0.04972375690607735	0.058931860036832415	0.040515653775322284	0.014732965009208104	0.027624309392265192	0.08287292817679558	0.04972375690607735	0.04972375690607735	0.031307550644567216	0.09392265193370164	0.01841620626151013	0.10681399631675877	0.06813996316758747	0.02394106813996317	0.09023941068139964	0.08287292817679558	0.04972375690607735	0.03499079189686925	0.014732965009208104
643	0.011049723756906077	0.04972375690607735	0.058931860036832415	0.040515653775322284	0.014732965009208104	0.027624309392265192	0.08287292817679558	0.04972375690607735	0.04972375690607735	0.031307550644567216	0.09392265193370164	0.01841620626151013	0.10681399631675877	0.06813996316758747	0.02394106813996317	0.09023941068139964	0.08287292817679558	0.04972375690607735	0.03499079189686925	0.014732965009208104
644	0.0063424947145877385	0.02325581395348837	0.029598308668076112	0.03171247357293869	0.02748414376321353	0.07822410147991543	0.04439746300211417	0.0613107822410148	0.057082452431289635	0.02536997885835095	0.12050739957716702	0.012684989429175477	0.1416490486257928	0.048625792811839326	0.012684989429175477	0.12684989429175475	0.06342494714587738	0.03382663847780127	0.01691331923890064	0.03805496828752643
645	0.018018018018018014	0.03153153153153153	0.12612612612612611	0.018018018018018014	0.054054054054054064	0.03153153153153153	0.06756756756756757	0.08108108108108109	0.022522522522522518	0.022522522522522518	0.08108108108108109	0.009009009009009007	0.08108108108108109	0.03153153153153153	0.03153153153153153	0.0990990990990991	0.0945945945945946	0.027027027027027032	0.06306306306306306	0.009009009009009007
646	0.018957345971563986	0.05213270142180095	0.16113744075829384	0.04265402843601896	0.05687203791469194	0.04739336492890995	0.04739336492890995	0.10900473933649288	0.02843601895734597	0.03791469194312797	0.061611374407582936	0.018957345971563986	0.04739336492890995	0.02843601895734597	0.02369668246445497	0.061611374407582936	0.05213270142180095	0.03791469194312797	0.04739336492890995	0.018957345971563986
647	0.011049723756906077	0.04972375690607735	0.058931860036832415	0.040515653775322284	0.014732965009208104	0.027624309392265192	0.08287292817679558	0.04972375690607735	0.04972375690607735	0.031307550644567216	0.09392265193370164	0.01841620626151013	0.10681399631675877	0.06813996316758747	0.02394106813996317	0.09023941068139964	0.08287292817679558	0.04972375690607735	0.03499079189686925	0.014732965009208104
648	0.0	0.05421686746987952	0.060240963855421686	0.012048192771084338	0.07228915662650602	0.05421686746987952	0.06626506024096386	0.05421686746987952	0.04819277108433735	0.024096385542168683	0.08433734939759037	0.030120481927710843	0.07228915662650602	0.03614457831325301	0.006024096385542169	0.0783132530120482	0.10843373493975904	0.0783132530120482	0.05421686746987952	0.006024096385542169
649	0.0	0.08490566037735849	0.06289308176100629	0.031446540880503145	0.05660377358490566	0.059748427672955975	0.012578616352201259	0.06918238993710693	0.03773584905660377	0.02830188679245283	0.07232704402515723	0.009433962264150943	0.11949685534591195	0.05660377358490566	0.0031446540880503146	0.08490566037735849	0.050314465408805034	0.10062893081761007	0.03773584905660377	0.0220125786163522
650	0.0	0.08490566037735849	0.06289308176100629	0.031446540880503145	0.05660377358490566	0.059748427672955975	0.012578616352201259	0.06918238993710693	0.03773584905660377	0.02830188679245283	0.07232704402515723	0.009433962264150943	0.11949685534591195	0.05660377358490566	0.0031446540880503146	0.08490566037735849	0.050314465408805034	0.10062893081761007	0.03773584905660377	0.0220125786163522
651	0.0	0.0944055944055944	0.04195804195804196	0.02797202797202797	0.02097902097902098	0.024475524475524483	0.02797202797202797	0.05244755244755245	0.06293706293706294	0.07342657342657342	0.0944055944055944	0.045454545454545456	0.06643356643356642	0.05594405594405594	0.03496503496503497	0.05244755244755245	0.04895104895104895	0.08041958041958043	0.07692307692307693	0.017482517482517484
652	0.0	0.06598984771573604	0.05583756345177665	0.02538071065989848	0.02538071065989848	0.030456852791878174	0.030456852791878174	0.08629441624365483	0.06598984771573604	0.045685279187817264	0.1218274111675127	0.06091370558375635	0.07614213197969544	0.04060913705583756	0.02538071065989848	0.09137055837563453	0.05583756345177665	0.02538071065989848	0.04060913705583756	0.030456852791878174
653	0.02072538860103627	0.056994818652849735	0.07253886010362694	0.046632124352331605	0.07772020725388601	0.07772020725388601	0.031088082901554407	0.03626943005181347	0.031088082901554407	0.046632124352331605	0.07253886010362694	0.04145077720207254	0.09844559585492227	0.04145077720207254	0.02590673575129533	0.04145077720207254	0.056994818652849735	0.06735751295336788	0.02072538860103627	0.03626943005181347
654	0.0	0.06598984771573604	0.05583756345177665	0.02538071065989848	0.02538071065989848	0.030456852791878174	0.030456852791878174	0.08629441624365483	0.06598984771573604	0.045685279187817264	0.1218274111675127	0.06091370558375635	0.07614213197969544	0.04060913705583756	0.02538071065989848	0.09137055837563453	0.05583756345177665	0.02538071065989848	0.04060913705583756	0.030456852791878174
655	0.002994011976047905	0.041916167664670656	0.03892215568862276	0.041916167664670656	0.05988023952095808	0.05089820359281437	0.04790419161676647	0.04790419161676647	0.03293413173652695	0.02395209580838324	0.0658682634730539	0.05688622754491018	0.08982035928143713	0.05988023952095808	0.02395209580838324	0.1317365269461078	0.0718562874251497	0.0688622754491018	0.02395209580838324	0.017964071856287425
656	0.012195121951219513	0.016260162601626018	0.05691056910569105	0.016260162601626018	0.016260162601626018	0.12195121951219512	0.044715447154471545	0.06504065040650407	0.06504065040650407	0.032520325203252036	0.14634146341463414	0.0040650406504065045	0.0975609756097561	0.016260162601626018	0.016260162601626018	0.12601626016260162	0.06504065040650407	0.02032520325203252	0.03658536585365853	0.024390243902439025
657	0.002994011976047905	0.041916167664670656	0.03892215568862276	0.041916167664670656	0.05988023952095808	0.05089820359281437	0.04790419161676647	0.04790419161676647	0.03293413173652695	0.02395209580838324	0.0658682634730539	0.05688622754491018	0.08982035928143713	0.05988023952095808	0.02395209580838324	0.1317365269461078	0.0718562874251497	0.0688622754491018	0.02395209580838324	0.017964071856287425
658	0.004424778761061947	0.04424778761061947	0.057522123893805316	0.017699115044247787	0.057522123893805316	0.035398230088495575	0.02654867256637168	0.030973451327433624	0.04867256637168142	0.0752212389380531	0.0752212389380531	0.057522123893805316	0.11504424778761063	0.03982300884955752	0.008849557522123894	0.09292035398230088	0.06194690265486725	0.09292035398230088	0.02212389380530973	0.035398230088495575
659	0.15384615384615385	0.07692307692307693	0.05128205128205128	0.07692307692307693	0.0	0.0	0.07692307692307693	0.10256410256410256	0.0	0.07692307692307693	0.05128205128205128	0.02564102564102564	0.02564102564102564	0.05128205128205128	0.0	0.05128205128205128	0.07692307692307693	0.05128205128205128	0.05128205128205128	0.0
660	0.014084507042253518	0.0523138832997988	0.07243460764587525	0.04024144869215292	0.044265593561368215	0.04225352112676056	0.06841046277665996	0.06237424547283703	0.0523138832997988	0.038229376257545265	0.06841046277665996	0.038229376257545265	0.10865191146881288	0.04225352112676056	0.02414486921529175	0.07847082494969819	0.060362173038229376	0.036217303822937634	0.038229376257545265	0.018108651911468814
661	0.0064516129032258064	0.023655913978494626	0.027956989247311832	0.030107526881720432	0.027956989247311832	0.07956989247311827	0.045161290322580636	0.060215053763440864	0.05806451612903226	0.023655913978494626	0.12258064516129033	0.012903225806451613	0.14408602150537633	0.04946236559139785	0.012903225806451613	0.11827956989247312	0.06451612903225806	0.034408602150537634	0.01935483870967742	0.03870967741935484
662	0.01809954751131222	0.03167420814479638	0.12669683257918551	0.01809954751131222	0.05429864253393665	0.03167420814479638	0.06787330316742081	0.08144796380090498	0.022624434389140267	0.022624434389140267	0.08144796380090498	0.00904977375565611	0.08144796380090498	0.03167420814479638	0.03167420814479638	0.0995475113122172	0.09502262443438914	0.022624434389140267	0.06334841628959276	0.00904977375565611
663	0.018957345971563986	0.05213270142180095	0.16113744075829384	0.04265402843601896	0.05687203791469194	0.04739336492890995	0.04739336492890995	0.10900473933649288	0.02843601895734597	0.03791469194312797	0.061611374407582936	0.018957345971563986	0.04739336492890995	0.02843601895734597	0.02369668246445497	0.061611374407582936	0.05213270142180095	0.03791469194312797	0.04739336492890995	0.018957345971563986
664	0.02	0.07	0.02	0.07	0.11	0.04	0.05	0.05	0.07	0.03	0.05	0.01	0.07	0.05	0.03	0.03	0.09	0.07	0.05	0.02
665	0.0	0.03629032258064517	0.04032258064516129	0.004032258064516129	0.008064516129032258	0.06048387096774194	0.04032258064516129	0.06451612903225806	0.04435483870967742	0.012096774193548387	0.1129032258064516	0.03225806451612903	0.13306451612903225	0.04435483870967742	0.024193548387096774	0.125	0.11693548387096775	0.03225806451612903	0.04435483870967742	0.024193548387096774
666	0.0	0.04098360655737705	0.06557377049180327	0.008196721311475409	0.016393442622950817	0.049180327868852465	0.008196721311475409	0.06557377049180327	0.024590163934426233	0.024590163934426233	0.10655737704918032	0.06557377049180327	0.13934426229508196	0.049180327868852465	0.0	0.18032786885245905	0.08196721311475409	0.04098360655737705	0.016393442622950817	0.016393442622950817
667	0.0	0.03629032258064517	0.04032258064516129	0.004032258064516129	0.008064516129032258	0.06048387096774194	0.04032258064516129	0.06451612903225806	0.04435483870967742	0.012096774193548387	0.1129032258064516	0.03225806451612903	0.13306451612903225	0.04435483870967742	0.024193548387096774	0.125	0.11693548387096775	0.03225806451612903	0.04435483870967742	0.024193548387096774
668	0.0	0.061349693251533735	0.061349693251533735	0.024539877300613498	0.024539877300613498	0.049079754601227	0.006134969325153374	0.061349693251533735	0.024539877300613498	0.024539877300613498	0.08588957055214724	0.049079754601227	0.11042944785276074	0.061349693251533735	0.0	0.17791411042944785	0.06748466257668713	0.0736196319018405	0.018404907975460124	0.018404907975460124
669	0.012526096033402923	0.04801670146137787	0.05219206680584551	0.04384133611691023	0.033402922755741124	0.027139874739039668	0.07724425887265135	0.054279749478079335	0.06680584551148225	0.025052192066805846	0.06889352818371608	0.03966597077244259	0.1210855949895616	0.07515657620041752	0.012526096033402923	0.07724425887265135	0.07306889352818371	0.0605427974947808	0.010438413361169102	0.020876826722338204
670	0.0064516129032258064	0.023655913978494626	0.027956989247311832	0.030107526881720432	0.027956989247311832	0.07956989247311827	0.045161290322580636	0.060215053763440864	0.05806451612903226	0.023655913978494626	0.12258064516129033	0.012903225806451613	0.14408602150537633	0.04946236559139785	0.012903225806451613	0.12043010752688173	0.06451612903225806	0.03225806451612903	0.01935483870967742	0.03870967741935484
671	0.01809954751131222	0.03167420814479638	0.12669683257918551	0.01809954751131222	0.05429864253393665	0.03167420814479638	0.06787330316742081	0.08144796380090498	0.022624434389140267	0.022624434389140267	0.08144796380090498	0.00904977375565611	0.08144796380090498	0.03167420814479638	0.03167420814479638	0.0995475113122172	0.09502262443438914	0.022624434389140267	0.06334841628959276	0.00904977375565611
672	0.018957345971563986	0.05213270142180095	0.16113744075829384	0.04265402843601896	0.05687203791469194	0.04739336492890995	0.04739336492890995	0.10900473933649288	0.02843601895734597	0.03791469194312797	0.061611374407582936	0.018957345971563986	0.04739336492890995	0.02843601895734597	0.02369668246445497	0.061611374407582936	0.05213270142180095	0.03791469194312797	0.04739336492890995	0.018957345971563986
673	0.007017543859649123	0.08070175438596491	0.0456140350877193	0.010526315789473684	0.06666666666666668	0.038596491228070184	0.0456140350877193	0.05614035087719298	0.0456140350877193	0.07368421052631577	0.08771929824561403	0.021052631578947368	0.09824561403508772	0.042105263157894736	0.021052631578947368	0.07017543859649122	0.07017543859649122	0.04912280701754386	0.059649122807017535	0.010526315789473684
674	0.02737520128824477	0.051529790660225436	0.05797101449275361	0.03864734299516908	0.040257648953301126	0.04830917874396135	0.040257648953301126	0.06924315619967794	0.03542673107890499	0.030595813204508857	0.09822866344605476	0.033816425120772944	0.08051529790660225	0.06280193236714976	0.008051529790660225	0.08695652173913042	0.06602254428341385	0.06602254428341385	0.03864734299516908	0.01932367149758454
675	0.051587301587301584	0.07142857142857142	0.05952380952380953	0.03968253968253968	0.10317460317460317	0.05952380952380953	0.05555555555555555	0.05952380952380953	0.015873015873015872	0.031746031746031744	0.047619047619047616	0.007936507936507936	0.08333333333333333	0.047619047619047616	0.015873015873015872	0.08333333333333333	0.023809523809523808	0.047619047619047616	0.05952380952380953	0.03571428571428571
676	0.0	0.007092198581560284	0.1347517730496454	0.02127659574468085	0.056737588652482275	0.056737588652482275	0.04964539007092199	0.04964539007092199	0.0425531914893617	0.014184397163120569	0.056737588652482275	0.03546099290780142	0.1347517730496454	0.02836879432624113	0.02836879432624113	0.09929078014184398	0.0851063829787234	0.03546099290780142	0.02836879432624113	0.03546099290780142
677	0.019417475728155338	0.03883495145631068	0.07766990291262135	0.009708737864077669	0.029126213592233014	0.04854368932038835	0.03883495145631068	0.06796116504854369	0.019417475728155338	0.019417475728155338	0.0970873786407767	0.03883495145631068	0.14563106796116504	0.009708737864077669	0.029126213592233014	0.13592233009708735	0.07766990291262135	0.009708737864077669	0.07766990291262135	0.009708737864077669
678	0.01335559265442404	0.05676126878130217	0.07011686143572621	0.05843071786310518	0.06343906510851419	0.051752921535893164	0.05676126878130217	0.041736227045075125	0.045075125208681135	0.041736227045075125	0.05008347245409015	0.0333889816360601	0.09515859766277128	0.045075125208681135	0.011686143572621035	0.07011686143572621	0.07178631051752922	0.051752921535893164	0.03672787979966611	0.035058430717863104
679	0.0055325034578146606	0.0677731673582296	0.07192254495159059	0.04287690179806362	0.05117565698478562	0.022130013831258646	0.04979253112033195	0.07745504840940526	0.04979253112033195	0.0594744121715076	0.08575380359612725	0.017980636237897647	0.06224066390041494	0.04287690179806362	0.012448132780082987	0.08575380359612725	0.07607192254495157	0.048409405255878286	0.056708160442600276	0.013831258644536652
680	0.01335559265442404	0.05676126878130217	0.07011686143572621	0.05843071786310518	0.06343906510851419	0.051752921535893164	0.05676126878130217	0.041736227045075125	0.045075125208681135	0.041736227045075125	0.05008347245409015	0.0333889816360601	0.09515859766277128	0.045075125208681135	0.011686143572621035	0.07011686143572621	0.07178631051752922	0.051752921535893164	0.03672787979966611	0.035058430717863104
681	0.004201680672268907	0.04831932773109244	0.06302521008403361	0.04621848739495799	0.06512605042016807	0.04831932773109244	0.05672268907563025	0.0546218487394958	0.09033613445378152	0.03991596638655462	0.07352941176470587	0.0273109243697479	0.08823529411764706	0.06722689075630252	0.0021008403361344537	0.03991596638655462	0.060924369747899165	0.06512605042016807	0.023109243697478996	0.03571428571428571
682	0.01335559265442404	0.05676126878130217	0.06844741235392321	0.05843071786310518	0.06343906510851419	0.051752921535893164	0.05676126878130217	0.041736227045075125	0.045075125208681135	0.041736227045075125	0.051752921535893164	0.0333889816360601	0.09515859766277128	0.045075125208681135	0.011686143572621035	0.07178631051752922	0.07178631051752922	0.051752921535893164	0.03672787979966611	0.0333889816360601
683	0.004201680672268907	0.04831932773109244	0.06302521008403361	0.04621848739495799	0.06512605042016807	0.04831932773109244	0.05672268907563025	0.0546218487394958	0.09033613445378152	0.03991596638655462	0.07352941176470587	0.0273109243697479	0.08823529411764706	0.06722689075630252	0.0021008403361344537	0.03991596638655462	0.060924369747899165	0.06512605042016807	0.023109243697478996	0.03571428571428571
684	0.004201680672268907	0.04831932773109244	0.06302521008403361	0.04621848739495799	0.06512605042016807	0.04831932773109244	0.05672268907563025	0.0546218487394958	0.09033613445378152	0.03991596638655462	0.07352941176470587	0.0273109243697479	0.08823529411764706	0.06722689075630252	0.0021008403361344537	0.03991596638655462	0.060924369747899165	0.06512605042016807	0.023109243697478996	0.03571428571428571
685	0.11475409836065575	0.06557377049180327	0.04098360655737705	0.04098360655737705	0.049180327868852465	0.04098360655737705	0.016393442622950817	0.05737704918032788	0.04098360655737705	0.08196721311475409	0.08196721311475409	0.024590163934426233	0.024590163934426233	0.016393442622950817	0.008196721311475409	0.07377049180327869	0.05737704918032788	0.06557377049180327	0.07377049180327869	0.024590163934426233
686	0.11475409836065575	0.08196721311475409	0.049180327868852465	0.032786885245901634	0.07377049180327869	0.04098360655737705	0.024590163934426233	0.032786885245901634	0.06557377049180327	0.032786885245901634	0.07377049180327869	0.008196721311475409	0.04098360655737705	0.05737704918032788	0.008196721311475409	0.06557377049180327	0.049180327868852465	0.049180327868852465	0.08196721311475409	0.016393442622950817
687	0.004201680672268907	0.04831932773109244	0.06302521008403361	0.04621848739495799	0.06512605042016807	0.04831932773109244	0.05672268907563025	0.0546218487394958	0.09033613445378152	0.03991596638655462	0.07352941176470587	0.0273109243697479	0.08823529411764706	0.06722689075630252	0.0021008403361344537	0.03991596638655462	0.060924369747899165	0.06512605042016807	0.023109243697478996	0.03571428571428571
688	0.014376996805111819	0.0670926517571885	0.07348242811501597	0.04472843450479233	0.05431309904153354	0.03674121405750799	0.051118210862619806	0.06230031948881789	0.06230031948881789	0.04313099041533546	0.04952076677316294	0.03514376996805112	0.10702875399361024	0.04952076677316294	0.009584664536741214	0.08306709265175719	0.05431309904153354	0.04792332268370607	0.03514376996805112	0.019169329073482427
689	0.0064516129032258064	0.023655913978494626	0.027956989247311832	0.03225806451612903	0.027956989247311832	0.07956989247311827	0.045161290322580636	0.060215053763440864	0.05806451612903226	0.023655913978494626	0.12258064516129033	0.012903225806451613	0.14408602150537633	0.04946236559139785	0.012903225806451613	0.11827956989247312	0.06451612903225806	0.03225806451612903	0.01935483870967742	0.03870967741935484
690	0.018018018018018014	0.03153153153153153	0.12612612612612611	0.018018018018018014	0.054054054054054064	0.03153153153153153	0.06756756756756757	0.08108108108108109	0.022522522522522518	0.022522522522522518	0.08108108108108109	0.009009009009009007	0.08108108108108109	0.03153153153153153	0.03153153153153153	0.0990990990990991	0.0945945945945946	0.027027027027027032	0.06306306306306306	0.009009009009009007
691	0.018957345971563986	0.05213270142180095	0.16113744075829384	0.04265402843601896	0.05687203791469194	0.04739336492890995	0.04739336492890995	0.10900473933649288	0.02843601895734597	0.03791469194312797	0.061611374407582936	0.018957345971563986	0.04739336492890995	0.02843601895734597	0.02369668246445497	0.061611374407582936	0.05213270142180095	0.03791469194312797	0.04739336492890995	0.018957345971563986
692	0.005235602094240838	0.07329842931937172	0.04973821989528796	0.07591623036649214	0.04712041884816754	0.04973821989528796	0.060209424083769635	0.026178010471204192	0.026178010471204192	0.060209424083769635	0.031413612565445025	0.028795811518324606	0.09424083769633508	0.05759162303664921	0.026178010471204192	0.06806282722513089	0.06282722513089005	0.09162303664921466	0.04973821989528796	0.015706806282722512
693	0.03661327231121282	0.041189931350114416	0.07093821510297482	0.057208237986270026	0.034324942791762014	0.041189931350114416	0.06407322654462243	0.041189931350114416	0.03890160183066362	0.020594965675057208	0.08009153318077804	0.03661327231121282	0.11670480549199085	0.041189931350114416	0.01830663615560641	0.07322654462242563	0.05491990846681922	0.06864988558352403	0.04576659038901602	0.01830663615560641
694	0.09090909090909093	0.18181818181818185	0.18181818181818185	0.0	0.0	0.0	0.09090909090909093	0.09090909090909093	0.0	0.0	0.0	0.0	0.09090909090909093	0.0	0.0	0.18181818181818185	0.09090909090909093	0.0	0.0	0.0
695	0.0064516129032258064	0.023655913978494626	0.027956989247311832	0.03225806451612903	0.027956989247311832	0.07956989247311827	0.045161290322580636	0.060215053763440864	0.05806451612903226	0.023655913978494626	0.12258064516129033	0.012903225806451613	0.14408602150537633	0.04946236559139785	0.012903225806451613	0.11827956989247312	0.06451612903225806	0.03225806451612903	0.01935483870967742	0.03870967741935484
696	0.018018018018018014	0.03153153153153153	0.12612612612612611	0.018018018018018014	0.054054054054054064	0.03153153153153153	0.06756756756756757	0.08108108108108109	0.022522522522522518	0.022522522522522518	0.08108108108108109	0.009009009009009007	0.08108108108108109	0.03153153153153153	0.03153153153153153	0.0990990990990991	0.0945945945945946	0.027027027027027032	0.06306306306306306	0.009009009009009007
697	0.018957345971563986	0.05213270142180095	0.16113744075829384	0.04265402843601896	0.05687203791469194	0.04739336492890995	0.04739336492890995	0.10900473933649288	0.02843601895734597	0.03791469194312797	0.061611374407582936	0.018957345971563986	0.04739336492890995	0.02843601895734597	0.02369668246445497	0.061611374407582936	0.05213270142180095	0.03791469194312797	0.04739336492890995	0.018957345971563986
698	0.02737520128824477	0.051529790660225436	0.05797101449275361	0.03864734299516908	0.040257648953301126	0.04830917874396135	0.040257648953301126	0.06924315619967794	0.03542673107890499	0.030595813204508857	0.09822866344605476	0.033816425120772944	0.08051529790660225	0.06280193236714976	0.008051529790660225	0.08695652173913042	0.06602254428341385	0.06602254428341385	0.03864734299516908	0.01932367149758454
699	0.051587301587301584	0.07142857142857142	0.05952380952380953	0.03968253968253968	0.10317460317460317	0.05952380952380953	0.05555555555555555	0.05952380952380953	0.015873015873015872	0.031746031746031744	0.047619047619047616	0.007936507936507936	0.08333333333333333	0.047619047619047616	0.015873015873015872	0.08333333333333333	0.023809523809523808	0.047619047619047616	0.05952380952380953	0.03571428571428571
700	0.0	0.0071428571428571435	0.1357142857142857	0.021428571428571432	0.057142857142857134	0.05	0.05	0.05	0.042857142857142864	0.014285714285714284	0.05	0.03571428571428571	0.14285714285714285	0.028571428571428567	0.028571428571428567	0.1	0.07857142857142857	0.042857142857142864	0.028571428571428567	0.03571428571428571
701	0.019417475728155338	0.03883495145631068	0.07766990291262135	0.009708737864077669	0.029126213592233014	0.04854368932038835	0.03883495145631068	0.06796116504854369	0.019417475728155338	0.019417475728155338	0.0970873786407767	0.03883495145631068	0.14563106796116504	0.009708737864077669	0.029126213592233014	0.13592233009708735	0.07766990291262135	0.009708737864077669	0.07766990291262135	0.009708737864077669
702	0.02737520128824477	0.051529790660225436	0.05797101449275361	0.03864734299516908	0.040257648953301126	0.04830917874396135	0.040257648953301126	0.06924315619967794	0.03542673107890499	0.030595813204508857	0.09822866344605476	0.033816425120772944	0.08051529790660225	0.06280193236714976	0.008051529790660225	0.08695652173913042	0.06602254428341385	0.06602254428341385	0.03864734299516908	0.01932367149758454
703	0.051587301587301584	0.07142857142857142	0.05952380952380953	0.03968253968253968	0.10317460317460317	0.05952380952380953	0.05555555555555555	0.05952380952380953	0.015873015873015872	0.031746031746031744	0.047619047619047616	0.007936507936507936	0.08333333333333333	0.047619047619047616	0.015873015873015872	0.08333333333333333	0.023809523809523808	0.047619047619047616	0.05952380952380953	0.03571428571428571
704	0.0	0.0071428571428571435	0.1357142857142857	0.021428571428571432	0.057142857142857134	0.05	0.05	0.05	0.042857142857142864	0.014285714285714284	0.05	0.03571428571428571	0.14285714285714285	0.028571428571428567	0.028571428571428567	0.1	0.07857142857142857	0.042857142857142864	0.028571428571428567	0.03571428571428571
705	0.019417475728155338	0.03883495145631068	0.07766990291262135	0.009708737864077669	0.029126213592233014	0.04854368932038835	0.03883495145631068	0.06796116504854369	0.019417475728155338	0.019417475728155338	0.0970873786407767	0.03883495145631068	0.14563106796116504	0.009708737864077669	0.029126213592233014	0.13592233009708735	0.07766990291262135	0.009708737864077669	0.07766990291262135	0.009708737864077669
706	0.0064516129032258064	0.023655913978494626	0.027956989247311832	0.030107526881720432	0.027956989247311832	0.07956989247311827	0.045161290322580636	0.060215053763440864	0.05806451612903226	0.023655913978494626	0.12258064516129033	0.012903225806451613	0.14408602150537633	0.04946236559139785	0.012903225806451613	0.11827956989247312	0.06451612903225806	0.034408602150537634	0.01935483870967742	0.03870967741935484
707	0.018018018018018014	0.03153153153153153	0.12612612612612611	0.018018018018018014	0.054054054054054064	0.03153153153153153	0.06756756756756757	0.08108108108108109	0.022522522522522518	0.022522522522522518	0.08108108108108109	0.009009009009009007	0.08108108108108109	0.03153153153153153	0.03153153153153153	0.0990990990990991	0.0945945945945946	0.027027027027027032	0.06306306306306306	0.009009009009009007
708	0.018957345971563986	0.05213270142180095	0.16113744075829384	0.04265402843601896	0.05687203791469194	0.04739336492890995	0.04739336492890995	0.10900473933649288	0.02843601895734597	0.03791469194312797	0.061611374407582936	0.018957345971563986	0.04739336492890995	0.02843601895734597	0.02369668246445497	0.061611374407582936	0.05213270142180095	0.03791469194312797	0.04739336492890995	0.018957345971563986
709	0.0	0.07755102040816328	0.04489795918367346	0.04489795918367346	0.08163265306122447	0.036734693877551024	0.028571428571428567	0.061224489795918366	0.04489795918367346	0.07755102040816328	0.0653061224489796	0.028571428571428567	0.048979591836734684	0.0326530612244898	0.036734693877551024	0.08979591836734692	0.057142857142857134	0.048979591836734684	0.07346938775510205	0.020408163265306117
710	0.006493506493506494	0.03896103896103896	0.05194805194805195	0.01948051948051948	0.045454545454545456	0.05194805194805195	0.03896103896103896	0.05844155844155844	0.07142857142857142	0.045454545454545456	0.06493506493506493	0.01948051948051948	0.14935064935064934	0.07142857142857142	0.0	0.0974025974025974	0.05194805194805195	0.03896103896103896	0.045454545454545456	0.032467532467532464
711	0.0	0.07755102040816328	0.04489795918367346	0.040816326530612235	0.08163265306122447	0.036734693877551024	0.028571428571428567	0.0653061224489796	0.04489795918367346	0.07755102040816328	0.0653061224489796	0.028571428571428567	0.048979591836734684	0.0326530612244898	0.036734693877551024	0.08979591836734692	0.057142857142857134	0.053061224489795916	0.06938775510204083	0.020408163265306117
712	0.0	0.060240963855421686	0.07530120481927711	0.045180722891566265	0.05120481927710843	0.0391566265060241	0.015060240963855422	0.06325301204819278	0.05120481927710843	0.05120481927710843	0.16265060240963855	0.009036144578313251	0.0933734939759036	0.042168674698795185	0.006024096385542169	0.09939759036144577	0.0572289156626506	0.024096385542168683	0.04819277108433735	0.006024096385542169
713	0.0182648401826484	0.0319634703196347	0.1415525114155251	0.0410958904109589	0.0593607305936073	0.0273972602739726	0.0684931506849315	0.0958904109589041	0.0228310502283105	0.0228310502283105	0.0730593607305936	0.0182648401826484	0.0639269406392694	0.0228310502283105	0.0273972602739726	0.0821917808219178	0.0958904109589041	0.0365296803652968	0.0410958904109589	0.0091324200913242
714	0.018867924528301886	0.051886792452830184	0.16981132075471694	0.042452830188679236	0.04716981132075472	0.0660377358490566	0.04716981132075472	0.08490566037735849	0.042452830188679236	0.05660377358490566	0.061320754716981125	0.014150943396226415	0.05660377358490566	0.04716981132075472	0.018867924528301886	0.042452830188679236	0.042452830188679236	0.04716981132075472	0.03773584905660377	0.0047169811320754715
715	0.017543859649122806	0.0	0.03508771929824561	0.017543859649122806	0.0	0.03508771929824561	0.03508771929824561	0.08771929824561403	0.0	0.0	0.08771929824561403	0.017543859649122806	0.15789473684210525	0.05263157894736842	0.05263157894736842	0.2280701754385965	0.08771929824561403	0.03508771929824561	0.05263157894736842	0.0
716	0.0	0.02325581395348837	0.02325581395348837	0.02325581395348837	0.0	0.02325581395348837	0.02325581395348837	0.09302325581395347	0.04651162790697674	0.0	0.09302325581395347	0.0	0.11627906976744184	0.09302325581395347	0.04651162790697674	0.11627906976744184	0.18604651162790695	0.04651162790697674	0.02325581395348837	0.02325581395348837
717	0.0	0.060240963855421686	0.07530120481927711	0.042168674698795185	0.05120481927710843	0.0391566265060241	0.015060240963855422	0.06325301204819278	0.05120481927710843	0.05120481927710843	0.16265060240963855	0.009036144578313251	0.0933734939759036	0.042168674698795185	0.006024096385542169	0.09939759036144577	0.0572289156626506	0.02710843373493976	0.04819277108433735	0.006024096385542169
718	0.0	0.125	0.125	0.125	0.0	0.0	0.0	0.125	0.0	0.25	0.125	0.0	0.0	0.0	0.125	0.0	0.0	0.0	0.0	0.0
719	0.010869565217391304	0.05434782608695652	0.06521739130434782	0.03985507246376811	0.043478260869565216	0.03985507246376811	0.050724637681159424	0.050724637681159424	0.050724637681159424	0.06159420289855073	0.07246376811594203	0.03260869565217391	0.10144927536231883	0.09057971014492754	0.007246376811594203	0.06159420289855073	0.06159420289855073	0.04710144927536232	0.036231884057971016	0.021739130434782608
720	0.03543307086614173	0.047244094488188976	0.06299212598425198	0.047244094488188976	0.031496062992125984	0.043307086614173235	0.05511811023622047	0.06299212598425198	0.02755905511811024	0.02755905511811024	0.0984251968503937	0.03543307086614173	0.11023622047244094	0.05905511811023623	0.02755905511811024	0.05118110236220472	0.09448818897637797	0.03937007874015748	0.02755905511811024	0.015748031496062992
721	0.1056338028169014	0.056338028169014086	0.08450704225352113	0.04929577464788732	0.04929577464788732	0.04225352112676056	0.04225352112676056	0.04225352112676056	0.04225352112676056	0.035211267605633804	0.07746478873239436	0.02112676056338028	0.07042253521126761	0.04929577464788732	0.007042253521126761	0.04929577464788732	0.02112676056338028	0.11971830985915492	0.035211267605633804	0.0
722	0.01951219512195122	0.05365853658536585	0.08780487804878047	0.03414634146341464	0.07804878048780488	0.03414634146341464	0.043902439024390234	0.12195121951219512	0.043902439024390234	0.06341463414634146	0.043902439024390234	0.0	0.06341463414634146	0.03414634146341464	0.01951219512195122	0.03414634146341464	0.09268292682926828	0.07317073170731707	0.05365853658536585	0.004878048780487805
723	0.012738853503184714	0.03821656050955414	0.07643312101910828	0.044585987261146494	0.044585987261146494	0.012738853503184714	0.03821656050955414	0.09554140127388536	0.050955414012738856	0.03184713375796178	0.10191082802547773	0.07006369426751592	0.10191082802547773	0.044585987261146494	0.012738853503184714	0.03184713375796178	0.08917197452229299	0.05732484076433121	0.025477707006369428	0.01910828025477707
724	0.0	0.0	0.03773584905660377	0.03773584905660377	0.05660377358490566	0.11320754716981132	0.05660377358490566	0.07547169811320754	0.018867924528301886	0.03773584905660377	0.09433962264150944	0.03773584905660377	0.09433962264150944	0.0	0.05660377358490566	0.1320754716981132	0.11320754716981132	0.0	0.018867924528301886	0.018867924528301886
725	0.0	0.024390243902439025	0.04878048780487805	0.024390243902439025	0.024390243902439025	0.024390243902439025	0.024390243902439025	0.0975609756097561	0.07317073170731707	0.0	0.04878048780487805	0.07317073170731707	0.17073170731707318	0.024390243902439025	0.024390243902439025	0.14634146341463414	0.07317073170731707	0.07317073170731707	0.024390243902439025	0.0
726	0.2352941176470588	0.1176470588235294	0.05882352941176471	0.0	0.0	0.05882352941176471	0.1176470588235294	0.0	0.0	0.05882352941176471	0.05882352941176471	0.05882352941176471	0.0	0.05882352941176471	0.0	0.0	0.0	0.05882352941176471	0.05882352941176471	0.0
727	0.1276595744680851	0.06382978723404255	0.10638297872340426	0.02127659574468085	0.0425531914893617	0.02127659574468085	0.0425531914893617	0.0425531914893617	0.0	0.06382978723404255	0.1276595744680851	0.0425531914893617	0.02127659574468085	0.02127659574468085	0.0425531914893617	0.0425531914893617	0.0851063829787234	0.0425531914893617	0.0425531914893617	0.0
728	0.011049723756906077	0.04972375690607735	0.058931860036832415	0.040515653775322284	0.014732965009208104	0.027624309392265192	0.08287292817679558	0.04972375690607735	0.04972375690607735	0.031307550644567216	0.09392265193370164	0.01841620626151013	0.10681399631675877	0.06813996316758747	0.02394106813996317	0.09023941068139964	0.08287292817679558	0.04972375690607735	0.03499079189686925	0.014732965009208104
729	0.011049723756906077	0.04972375690607735	0.058931860036832415	0.040515653775322284	0.014732965009208104	0.027624309392265192	0.08287292817679558	0.04972375690607735	0.04972375690607735	0.031307550644567216	0.09392265193370164	0.01841620626151013	0.10681399631675877	0.06813996316758747	0.02394106813996317	0.09023941068139964	0.08287292817679558	0.04972375690607735	0.03499079189686925	0.014732965009208104
730	0.00746268656716418	0.06716417910447761	0.037313432835820885	0.037313432835820885	0.12686567164179105	0.09701492537313433	0.022388059701492536	0.07462686567164177	0.05223880597014925	0.022388059701492536	0.07462686567164177	0.01492537313432836	0.08208955223880597	0.02985074626865672	0.0	0.059701492537313425	0.059701492537313425	0.09701492537313433	0.022388059701492536	0.01492537313432836
731	0.03543307086614173	0.047244094488188976	0.06299212598425198	0.047244094488188976	0.031496062992125984	0.043307086614173235	0.05511811023622047	0.06299212598425198	0.02755905511811024	0.02755905511811024	0.0984251968503937	0.03543307086614173	0.11023622047244094	0.05905511811023623	0.02755905511811024	0.05118110236220472	0.09448818897637797	0.03937007874015748	0.02755905511811024	0.015748031496062992
732	0.0986842105263158	0.05263157894736842	0.08552631578947369	0.05263157894736842	0.05921052631578948	0.03947368421052632	0.046052631578947366	0.03947368421052632	0.03947368421052632	0.03947368421052632	0.07894736842105263	0.01973684210526316	0.06578947368421052	0.05921052631578948	0.006578947368421052	0.05263157894736842	0.01973684210526316	0.1118421052631579	0.03289473684210526	0.0
733	0.01834862385321101	0.05045871559633028	0.08256880733944955	0.03669724770642202	0.0779816513761468	0.03211009174311927	0.041284403669724766	0.12385321100917432	0.045871559633027525	0.06422018348623854	0.05504587155963303	0.0	0.059633027522935776	0.03669724770642202	0.01834862385321101	0.03211009174311927	0.0871559633027523	0.08256880733944955	0.05045871559633028	0.004587155963302753
734	0.011049723756906077	0.04972375690607735	0.058931860036832415	0.040515653775322284	0.014732965009208104	0.027624309392265192	0.08287292817679558	0.04972375690607735	0.04972375690607735	0.031307550644567216	0.09392265193370164	0.01841620626151013	0.10681399631675877	0.06813996316758747	0.02394106813996317	0.09023941068139964	0.08287292817679558	0.04972375690607735	0.03499079189686925	0.014732965009208104
735	0.09722222222222222	0.05555555555555555	0.04166666666666666	0.05555555555555555	0.013888888888888888	0.027777777777777776	0.05555555555555555	0.013888888888888888	0.04166666666666666	0.013888888888888888	0.08333333333333333	0.027777777777777776	0.1111111111111111	0.1527777777777778	0.013888888888888888	0.05555555555555555	0.05555555555555555	0.08333333333333333	0.0	0.0
736	0.011049723756906077	0.04972375690607735	0.058931860036832415	0.040515653775322284	0.014732965009208104	0.027624309392265192	0.08287292817679558	0.04972375690607735	0.04972375690607735	0.031307550644567216	0.09392265193370164	0.01841620626151013	0.10681399631675877	0.06813996316758747	0.02394106813996317	0.09023941068139964	0.08287292817679558	0.04972375690607735	0.03499079189686925	0.014732965009208104
737	0.0071530758226037204	0.07725321888412018	0.05293276108726753	0.037195994277539335	0.06008583690987125	0.06580829756795423	0.05007153075822604	0.048640915593705286	0.045779685264663805	0.05007153075822604	0.06866952789699571	0.044349070100143065	0.0844062947067239	0.04291845493562232	0.024320457796852647	0.06437768240343347	0.057224606580829764	0.06437768240343347	0.041487839771101584	0.012875536480686695
738	0.011049723756906077	0.04972375690607735	0.0570902394106814	0.040515653775322284	0.014732965009208104	0.027624309392265192	0.08287292817679558	0.04972375690607735	0.04972375690607735	0.031307550644567216	0.09392265193370164	0.01841620626151013	0.10681399631675877	0.06813996316758747	0.02394106813996317	0.09208103130755063	0.08287292817679558	0.04972375690607735	0.03499079189686925	0.014732965009208104
739	0.11570247933884298	0.05785123966942149	0.05785123966942149	0.008264462809917356	0.10743801652892562	0.04132231404958678	0.04132231404958678	0.04132231404958678	0.033057851239669415	0.04958677685950413	0.09090909090909093	0.008264462809917356	0.0743801652892562	0.04132231404958678	0.008264462809917356	0.04958677685950413	0.02479338842975207	0.05785123966942149	0.0743801652892562	0.016528925619834708
740	0.0	0.0	0.0	0.0	0.25	0.25	0.0	0.0	0.0	0.0	0.0	0.0	0.0	0.0	0.0	0.25	0.25	0.0	0.0	0.0
741	0.011049723756906077	0.04972375690607735	0.0570902394106814	0.040515653775322284	0.014732965009208104	0.027624309392265192	0.08287292817679558	0.04972375690607735	0.04972375690607735	0.031307550644567216	0.09392265193370164	0.01841620626151013	0.10681399631675877	0.06813996316758747	0.02394106813996317	0.09208103130755063	0.08287292817679558	0.04972375690607735	0.03499079189686925	0.014732965009208104
742	0.0	0.06329113924050632	0.05316455696202532	0.04050632911392405	0.04810126582278481	0.032911392405063286	0.05063291139240506	0.04810126582278481	0.027848101265822784	0.022784810126582282	0.10886075949367087	0.05063291139240506	0.11645569620253166	0.07848101265822785	0.002531645569620253	0.0759493670886076	0.08607594936708861	0.05822784810126583	0.017721518987341773	0.017721518987341773
743	0.0	0.06329113924050632	0.05316455696202532	0.04050632911392405	0.04810126582278481	0.032911392405063286	0.05063291139240506	0.04810126582278481	0.027848101265822784	0.022784810126582282	0.10886075949367087	0.05063291139240506	0.11645569620253166	0.07848101265822785	0.002531645569620253	0.0759493670886076	0.08607594936708861	0.05822784810126583	0.017721518987341773	0.017721518987341773
744	0.011049723756906077	0.04972375690607735	0.0570902394106814	0.040515653775322284	0.014732965009208104	0.027624309392265192	0.08287292817679558	0.04972375690607735	0.04972375690607735	0.031307550644567216	0.09392265193370164	0.01841620626151013	0.10681399631675877	0.06813996316758747	0.02394106813996317	0.09208103130755063	0.08287292817679558	0.04972375690607735	0.03499079189686925	0.014732965009208104
745	0.0	0.06329113924050632	0.05316455696202532	0.04050632911392405	0.04810126582278481	0.032911392405063286	0.05063291139240506	0.04810126582278481	0.027848101265822784	0.022784810126582282	0.10886075949367087	0.05063291139240506	0.11645569620253166	0.07848101265822785	0.002531645569620253	0.0759493670886076	0.08607594936708861	0.05822784810126583	0.017721518987341773	0.017721518987341773
746	0.011049723756906077	0.04972375690607735	0.0570902394106814	0.040515653775322284	0.014732965009208104	0.027624309392265192	0.08287292817679558	0.04972375690607735	0.04972375690607735	0.031307550644567216	0.09392265193370164	0.01841620626151013	0.10681399631675877	0.06813996316758747	0.02394106813996317	0.09208103130755063	0.08287292817679558	0.04972375690607735	0.03499079189686925	0.014732965009208104
747	0.0	0.06329113924050632	0.05316455696202532	0.04050632911392405	0.04810126582278481	0.032911392405063286	0.05063291139240506	0.04810126582278481	0.027848101265822784	0.022784810126582282	0.10886075949367087	0.05063291139240506	0.11645569620253166	0.07848101265822785	0.002531645569620253	0.0759493670886076	0.08607594936708861	0.05822784810126583	0.017721518987341773	0.017721518987341773
748	0.015625	0.0390625	0.0390625	0.03125	0.0390625	0.0625	0.0390625	0.046875	0.015625	0.0234375	0.109375	0.03125	0.1328125	0.0703125	0.0234375	0.109375	0.0859375	0.0234375	0.03125	0.03125
749	0.021897810218978103	0.0364963503649635	0.051094890510948905	0.021897810218978103	0.0948905109489051	0.051094890510948905	0.0291970802919708	0.0948905109489051	0.0364963503649635	0.051094890510948905	0.0583941605839416	0.0	0.072992700729927	0.051094890510948905	0.021897810218978103	0.043795620437956206	0.1021897810218978	0.12408759124087593	0.0145985401459854	0.021897810218978103
750	0.003129890453834116	0.08450704225352113	0.08607198748043818	0.0297339593114241	0.053208137715179966	0.03755868544600939	0.03912363067292645	0.0782472613458529	0.031298904538341166	0.06259780907668233	0.09076682316118936	0.014084507042253518	0.06729264475743349	0.056338028169014086	0.023474178403755867	0.051643192488262914	0.07355242566510173	0.05790297339593115	0.043818466353677615	0.015649452269170583
751	0.021897810218978103	0.0364963503649635	0.051094890510948905	0.021897810218978103	0.0948905109489051	0.051094890510948905	0.0291970802919708	0.0948905109489051	0.0291970802919708	0.051094890510948905	0.0583941605839416	0.0	0.072992700729927	0.051094890510948905	0.0291970802919708	0.043795620437956206	0.1021897810218978	0.12408759124087593	0.0145985401459854	0.021897810218978103
752	0.003129890453834116	0.08450704225352113	0.08607198748043818	0.0297339593114241	0.053208137715179966	0.03755868544600939	0.03912363067292645	0.0782472613458529	0.031298904538341166	0.06259780907668233	0.09076682316118936	0.014084507042253518	0.06729264475743349	0.056338028169014086	0.023474178403755867	0.051643192488262914	0.07355242566510173	0.05790297339593115	0.043818466353677615	0.015649452269170583
753	0.0	0.07964601769911504	0.07079646017699115	0.008849557522123894	0.07079646017699115	0.06194690265486725	0.04424778761061947	0.06194690265486725	0.017699115044247787	0.08849557522123894	0.05309734513274336	0.08849557522123894	0.07079646017699115	0.07079646017699115	0.008849557522123894	0.05309734513274336	0.07079646017699115	0.04424778761061947	0.02654867256637168	0.008849557522123894
754	0.021897810218978103	0.0364963503649635	0.051094890510948905	0.021897810218978103	0.0948905109489051	0.051094890510948905	0.0291970802919708	0.0948905109489051	0.0364963503649635	0.051094890510948905	0.0583941605839416	0.0	0.072992700729927	0.051094890510948905	0.021897810218978103	0.043795620437956206	0.1021897810218978	0.12408759124087593	0.0145985401459854	0.021897810218978103
755	0.021897810218978103	0.0364963503649635	0.051094890510948905	0.021897810218978103	0.0948905109489051	0.051094890510948905	0.0291970802919708	0.0948905109489051	0.0364963503649635	0.051094890510948905	0.0583941605839416	0.0	0.072992700729927	0.051094890510948905	0.021897810218978103	0.043795620437956206	0.1021897810218978	0.12408759124087593	0.0145985401459854	0.021897810218978103
756	0.008	0.032	0.064	0.055999999999999994	0.08	0.08800000000000001	0.032	0.08800000000000001	0.04	0.07200000000000001	0.08800000000000001	0.008	0.048	0.032	0.008	0.04	0.10400000000000001	0.08	0.016	0.016
757	0.02631578947368421	0.05921052631578948	0.07894736842105263	0.05263157894736842	0.046052631578947366	0.07236842105263158	0.05921052631578948	0.046052631578947366	0.03947368421052632	0.05263157894736842	0.05921052631578948	0.03289473684210526	0.08552631578947369	0.03947368421052632	0.0	0.03947368421052632	0.09210526315789473	0.05263157894736842	0.046052631578947366	0.01973684210526316
758	0.0	0.05882352941176471	0.12745098039215685	0.05882352941176471	0.08823529411764706	0.08823529411764706	0.029411764705882356	0.0392156862745098	0.04901960784313725	0.00980392156862745	0.04901960784313725	0.0196078431372549	0.1176470588235294	0.0196078431372549	0.0	0.08823529411764706	0.029411764705882356	0.05882352941176471	0.0392156862745098	0.029411764705882356
759	0.0136986301369863	0.03881278538812785	0.04794520547945205	0.0228310502283105	0.05251141552511415	0.04794520547945205	0.07077625570776255	0.0502283105022831	0.0365296803652968	0.02054794520547945	0.11187214611872144	0.02054794520547945	0.09817351598173517	0.0684931506849315	0.0182648401826484	0.07534246575342465	0.05251141552511415	0.0821917808219178	0.0410958904109589	0.02968036529680365
760	0.03314917127071823	0.03314917127071823	0.027624309392265192	0.03867403314917127	0.03867403314917127	0.03867403314917127	0.06077348066298342	0.06077348066298342	0.03867403314917127	0.0055248618784530384	0.08839779005524863	0.027624309392265192	0.09944751381215468	0.06077348066298342	0.011049723756906077	0.0718232044198895	0.08839779005524863	0.12154696132596685	0.03867403314917127	0.016574585635359115
761	0.019157088122605363	0.04086845466155811	0.024265644955300127	0.019157088122605363	0.05363984674329502	0.02554278416347382	0.07407407407407407	0.03959131545338442	0.03448275862068965	0.01532567049808429	0.07918263090676884	0.033205619412515965	0.11877394636015325	0.07535121328224778	0.01277139208173691	0.11877394636015325	0.07662835249042145	0.0970625798212005	0.021711366538952743	0.020434227330779056
762	0.002444987775061125	0.04400977995110025	0.04156479217603912	0.017114914425427872	0.03178484107579462	0.0488997555012225	0.08068459657701711	0.05134474327628362	0.04156479217603912	0.017114914425427872	0.07334963325183375	0.036674816625916866	0.1100244498777506	0.07090464547677261	0.002444987775061125	0.058679706601466985	0.0904645476772616	0.10268948655256724	0.05134474327628362	0.026894865525672367
763	0.0	0.06763285024154589	0.024154589371980683	0.0	0.05797101449275361	0.028985507246376805	0.07729468599033816	0.03864734299516908	0.05797101449275361	0.01932367149758454	0.0966183574879227	0.014492753623188406	0.11594202898550725	0.09178743961352658	0.01932367149758454	0.05797101449275361	0.06763285024154589	0.0966183574879227	0.05314009661835749	0.014492753623188406
764	0.022099447513812157	0.044198895027624314	0.055248618784530384	0.03867403314917127	0.044198895027624314	0.03314917127071823	0.06629834254143646	0.027624309392265192	0.03314917127071823	0.03314917127071823	0.06629834254143646	0.0	0.0718232044198895	0.08839779005524863	0.027624309392265192	0.11049723756906077	0.09944751381215468	0.06077348066298342	0.022099447513812157	0.055248618784530384
765	0.0	0.04651162790697674	0.05426356589147287	0.007751937984496123	0.05426356589147287	0.03875968992248062	0.062015503875968984	0.03875968992248062	0.05426356589147287	0.0	0.05426356589147287	0.03875968992248062	0.12403100775193797	0.09302325581395347	0.015503875968992246	0.12403100775193797	0.031007751937984492	0.09302325581395347	0.03875968992248062	0.031007751937984492
766	0.04395604395604396	0.038461538461538464	0.027472527472527472	0.01098901098901099	0.07142857142857142	0.03296703296703297	0.08791208791208792	0.04395604395604396	0.027472527472527472	0.02197802197802198	0.08241758241758243	0.016483516483516484	0.08241758241758243	0.054945054945054944	0.0	0.0934065934065934	0.0934065934065934	0.08241758241758243	0.06593406593406594	0.02197802197802198
767	0.0182648401826484	0.0319634703196347	0.1415525114155251	0.0410958904109589	0.0593607305936073	0.0273972602739726	0.0684931506849315	0.0958904109589041	0.0228310502283105	0.0228310502283105	0.0730593607305936	0.0182648401826484	0.0639269406392694	0.0228310502283105	0.0273972602739726	0.0821917808219178	0.0958904109589041	0.0365296803652968	0.0410958904109589	0.0091324200913242
768	0.018957345971563986	0.05213270142180095	0.17061611374407584	0.04265402843601896	0.04739336492890995	0.06635071090047394	0.04739336492890995	0.08530805687203792	0.04265402843601896	0.05213270142180095	0.061611374407582936	0.014218009478672985	0.05687203791469194	0.04739336492890995	0.018957345971563986	0.04265402843601896	0.04265402843601896	0.04739336492890995	0.03791469194312797	0.0047393364928909965
769	0.017543859649122806	0.0	0.03508771929824561	0.017543859649122806	0.0	0.03508771929824561	0.03508771929824561	0.08771929824561403	0.0	0.0	0.08771929824561403	0.017543859649122806	0.15789473684210525	0.05263157894736842	0.05263157894736842	0.2280701754385965	0.08771929824561403	0.03508771929824561	0.05263157894736842	0.0
770	0.0	0.02325581395348837	0.02325581395348837	0.02325581395348837	0.0	0.02325581395348837	0.02325581395348837	0.09302325581395347	0.04651162790697674	0.0	0.09302325581395347	0.0	0.11627906976744184	0.09302325581395347	0.04651162790697674	0.11627906976744184	0.18604651162790695	0.04651162790697674	0.02325581395348837	0.02325581395348837
771	0.029411764705882356	0.04166666666666666	0.07352941176470587	0.024509803921568627	0.05637254901960784	0.036764705882352935	0.04166666666666666	0.0857843137254902	0.036764705882352935	0.0392156862745098	0.0931372549019608	0.04166666666666666	0.07352941176470587	0.03431372549019608	0.014705882352941175	0.0784313725490196	0.09068627450980392	0.05637254901960784	0.02696078431372549	0.024509803921568627
772	0.013782542113323124	0.06431852986217458	0.07963246554364471	0.04287901990811639	0.05359877488514548	0.03522205206738132	0.05206738131699847	0.05972434915773354	0.05972434915773354	0.04134762633996937	0.05359877488514548	0.0444104134762634	0.10413476263399694	0.049004594180704436	0.009188361408882085	0.08116385911179172	0.055130168453292494	0.04594180704441042	0.033690658499234305	0.021439509954058196
773	0.015503875968992246	0.04263565891472868	0.08527131782945736	0.04651162790697674	0.0038759689922480615	0.01937984496124031	0.07364341085271317	0.06976744186046513	0.03875968992248062	0.027131782945736437	0.1434108527131783	0.02325581395348837	0.06976744186046513	0.08139534883720931	0.01937984496124031	0.08914728682170542	0.05813953488372092	0.027131782945736437	0.04651162790697674	0.01937984496124031
774	0.0182648401826484	0.0319634703196347	0.1415525114155251	0.0410958904109589	0.0593607305936073	0.0273972602739726	0.0684931506849315	0.0958904109589041	0.0228310502283105	0.0228310502283105	0.0730593607305936	0.0182648401826484	0.0639269406392694	0.0228310502283105	0.0273972602739726	0.0821917808219178	0.0958904109589041	0.0365296803652968	0.0410958904109589	0.0091324200913242
775	0.018867924528301886	0.051886792452830184	0.16981132075471694	0.042452830188679236	0.04716981132075472	0.0660377358490566	0.04716981132075472	0.08490566037735849	0.042452830188679236	0.05660377358490566	0.061320754716981125	0.014150943396226415	0.05660377358490566	0.04716981132075472	0.018867924528301886	0.042452830188679236	0.042452830188679236	0.04716981132075472	0.03773584905660377	0.0047169811320754715
776	0.017543859649122806	0.0	0.03508771929824561	0.017543859649122806	0.0	0.03508771929824561	0.03508771929824561	0.08771929824561403	0.0	0.0	0.08771929824561403	0.017543859649122806	0.15789473684210525	0.05263157894736842	0.05263157894736842	0.2280701754385965	0.08771929824561403	0.03508771929824561	0.05263157894736842	0.0
777	0.0	0.02325581395348837	0.02325581395348837	0.02325581395348837	0.0	0.02325581395348837	0.02325581395348837	0.09302325581395347	0.04651162790697674	0.0	0.09302325581395347	0.0	0.11627906976744184	0.09302325581395347	0.04651162790697674	0.11627906976744184	0.18604651162790695	0.04651162790697674	0.02325581395348837	0.02325581395348837
778	0.032679738562091505	0.04411764705882353	0.08006535947712418	0.052287581699346414	0.0457516339869281	0.04084967320261438	0.060457516339869274	0.052287581699346414	0.04084967320261438	0.031045751633986932	0.05065359477124183	0.024509803921568627	0.11601307189542485	0.05882352941176471	0.008169934640522876	0.08823529411764706	0.06535947712418301	0.052287581699346414	0.029411764705882356	0.026143790849673203
779	0.032679738562091505	0.04411764705882353	0.08006535947712418	0.052287581699346414	0.0457516339869281	0.04084967320261438	0.060457516339869274	0.052287581699346414	0.04084967320261438	0.031045751633986932	0.05065359477124183	0.024509803921568627	0.11601307189542485	0.05882352941176471	0.008169934640522876	0.08823529411764706	0.06535947712418301	0.052287581699346414	0.029411764705882356	0.026143790849673203
780	0.032679738562091505	0.04411764705882353	0.08006535947712418	0.052287581699346414	0.0457516339869281	0.04084967320261438	0.060457516339869274	0.052287581699346414	0.04084967320261438	0.031045751633986932	0.05065359477124183	0.024509803921568627	0.11601307189542485	0.05882352941176471	0.008169934640522876	0.08823529411764706	0.06535947712418301	0.052287581699346414	0.029411764705882356	0.026143790849673203
781	0.0022471910112359553	0.02921348314606742	0.035955056179775284	0.015730337078651686	0.020224719101123598	0.08764044943820225	0.0651685393258427	0.05617977528089888	0.07640449438202247	0.033707865168539325	0.0696629213483146	0.033707865168539325	0.09662921348314607	0.033707865168539325	0.038202247191011236	0.10786516853932583	0.08764044943820225	0.026966292134831458	0.04943820224719101	0.033707865168539325
782	0.01486988847583643	0.055762081784386616	0.044609665427509285	0.03345724907063197	0.0483271375464684	0.01858736059479554	0.07434944237918216	0.05947955390334572	0.055762081784386616	0.026022304832713755	0.10408921933085502	0.055762081784386616	0.07063197026022305	0.02973977695167286	0.011152416356877323	0.0966542750929368	0.06691449814126392	0.07063197026022305	0.02973977695167286	0.03345724907063197
783	0.0213903743315508	0.06417112299465241	0.053475935828877004	0.0374331550802139	0.0213903743315508	0.05882352941176471	0.053475935828877004	0.05882352941176471	0.0374331550802139	0.0427807486631016	0.11229946524064173	0.0213903743315508	0.0748663101604278	0.053475935828877004	0.0213903743315508	0.1176470588235294	0.06951871657754011	0.0481283422459893	0.016042780748663103	0.016042780748663103
784	0.013782542113323124	0.06431852986217458	0.07963246554364471	0.04287901990811639	0.05359877488514548	0.03522205206738132	0.05206738131699847	0.05972434915773354	0.05972434915773354	0.04134762633996937	0.05359877488514548	0.0444104134762634	0.10413476263399694	0.049004594180704436	0.009188361408882085	0.08116385911179172	0.055130168453292494	0.04594180704441042	0.033690658499234305	0.021439509954058196
785	0.02690582959641256	0.05381165919282512	0.07399103139013452	0.04932735426008968	0.03139013452914798	0.03811659192825112	0.04035874439461883	0.05381165919282512	0.03139013452914798	0.03811659192825112	0.07174887892376683	0.033632286995515695	0.10089686098654707	0.056053811659192834	0.011210762331838564	0.09865470852017937	0.06726457399103139	0.06726457399103139	0.03811659192825112	0.017937219730941704
786	0.004555808656036446	0.0387243735763098	0.0888382687927107	0.04328018223234624	0.05011389521640091	0.04328018223234624	0.04328018223234624	0.04328018223234624	0.03416856492027335	0.05239179954441914	0.07972665148063783	0.029612756264236907	0.0979498861047836	0.0387243735763098	0.002277904328018223	0.13895216400911162	0.07972665148063783	0.04783599088838269	0.03189066059225513	0.011389521640091115
787	0.010554089709762531	0.02902374670184697	0.058047493403693924	0.0158311345646438	0.02638522427440633	0.09762532981530343	0.058047493403693924	0.0712401055408971	0.0633245382585752	0.044854881266490766	0.06596306068601583	0.0316622691292876	0.15831134564643803	0.021108179419525062	0.0316622691292876	0.0712401055408971	0.0474934036939314	0.0158311345646438	0.04221635883905013	0.0395778364116095
788	0.020746887966804982	0.05394190871369295	0.06639004149377592	0.020746887966804982	0.04979253112033195	0.016597510373443983	0.0912863070539419	0.02904564315352697	0.03319502074688797	0.024896265560165973	0.07053941908713693	0.03734439834024896	0.1037344398340249	0.06224066390041494	0.012448132780082987	0.07468879668049792	0.06224066390041494	0.06639004149377592	0.06224066390041494	0.041493775933609964
789	0.020408163265306117	0.0663265306122449	0.1020408163265306	0.020408163265306117	0.07653061224489796	0.051020408163265314	0.05612244897959184	0.04591836734693878	0.03571428571428571	0.020408163265306117	0.0663265306122449	0.030612244897959183	0.05612244897959184	0.051020408163265314	0.010204081632653059	0.07653061224489796	0.09693877551020408	0.061224489795918366	0.03571428571428571	0.020408163265306117
790	0.0	0.07272727272727272	0.045454545454545456	0.027272727272727268	0.1	0.054545454545454536	0.03636363636363636	0.01818181818181818	0.01818181818181818	0.03636363636363636	0.03636363636363636	0.00909090909090909	0.09090909090909093	0.11818181818181818	0.03636363636363636	0.07272727272727272	0.03636363636363636	0.11818181818181818	0.054545454545454536	0.01818181818181818
791	0.012345679012345678	0.012345679012345678	0.04938271604938271	0.037037037037037035	0.04938271604938271	0.037037037037037035	0.07407407407407407	0.061728395061728385	0.08641975308641975	0.037037037037037035	0.04938271604938271	0.037037037037037035	0.061728395061728385	0.12345679012345677	0.012345679012345678	0.07407407407407407	0.07407407407407407	0.04938271604938271	0.061728395061728385	0.0
792	0.0641025641025641	0.07692307692307693	0.05128205128205128	0.038461538461538464	0.0641025641025641	0.0	0.02564102564102564	0.05128205128205128	0.02564102564102564	0.01282051282051282	0.01282051282051282	0.038461538461538464	0.1282051282051282	0.07692307692307693	0.0	0.038461538461538464	0.0641025641025641	0.2307692307692308	0.0	0.0
793	0.01282051282051282	0.01282051282051282	0.14102564102564102	0.02564102564102564	0.01282051282051282	0.0	0.08974358974358974	0.02564102564102564	0.01282051282051282	0.01282051282051282	0.0641025641025641	0.0	0.1282051282051282	0.10256410256410256	0.0	0.16666666666666666	0.14102564102564102	0.02564102564102564	0.01282051282051282	0.01282051282051282
794	0.0	0.03225806451612903	0.03225806451612903	0.016129032258064516	0.08064516129032258	0.06451612903225806	0.016129032258064516	0.08064516129032258	0.08064516129032258	0.03225806451612903	0.04838709677419355	0.04838709677419355	0.1129032258064516	0.06451612903225806	0.016129032258064516	0.1129032258064516	0.04838709677419355	0.06451612903225806	0.04838709677419355	0.0
795	0.0	0.07142857142857142	0.017857142857142856	0.017857142857142856	0.05357142857142857	0.03571428571428571	0.05357142857142857	0.05357142857142857	0.03571428571428571	0.03571428571428571	0.08928571428571429	0.0	0.125	0.08928571428571429	0.08928571428571429	0.08928571428571429	0.08928571428571429	0.0	0.03571428571428571	0.017857142857142856
796	0.007692307692307694	0.05	0.04615384615384616	0.019230769230769232	0.05384615384615385	0.05	0.08846153846153848	0.04615384615384616	0.038461538461538464	0.030769230769230767	0.09615384615384616	0.02307692307692308	0.09230769230769233	0.04230769230769231	0.01153846153846154	0.10384615384615384	0.07692307692307693	0.061538461538461535	0.026923076923076925	0.03461538461538462
797	0.010676156583629894	0.02491103202846975	0.039145907473309614	0.017793594306049824	0.021352313167259787	0.07473309608540925	0.0498220640569395	0.05338078291814947	0.08540925266903915	0.03202846975088968	0.11387900355871886	0.02491103202846975	0.11743772241992882	0.028469750889679717	0.05693950177935943	0.10320284697508897	0.0604982206405694	0.02491103202846975	0.04270462633451957	0.017793594306049824
798	0.0	0.01954397394136808	0.06188925081433225	0.026058631921824102	0.0065146579804560255	0.05211726384364821	0.03908794788273615	0.04234527687296417	0.08469055374592832	0.04234527687296417	0.11726384364820848	0.02280130293159609	0.1237785016286645	0.03908794788273615	0.06514657980456026	0.1009771986970684	0.05537459283387622	0.035830618892508145	0.02931596091205212	0.035830618892508145
799	0.012658227848101266	0.06329113924050632	0.06329113924050632	0.02531645569620253	0.08860759493670886	0.0569620253164557	0.03164556962025317	0.0759493670886076	0.0189873417721519	0.05063291139240506	0.06962025316455696	0.012658227848101266	0.06962025316455696	0.03164556962025317	0.0189873417721519	0.10759493670886076	0.0949367088607595	0.06329113924050632	0.03164556962025317	0.012658227848101266
800	0.01212121212121212	0.04646464646464647	0.07272727272727272	0.04646464646464647	0.05252525252525252	0.0505050505050505	0.06868686868686869	0.056565656565656576	0.060606060606060615	0.03636363636363636	0.05858585858585859	0.034343434343434336	0.1111111111111111	0.06666666666666668	0.016161616161616158	0.056565656565656576	0.06262626262626263	0.0505050505050505	0.020202020202020204	0.020202020202020204
801	0.005291005291005291	0.06349206349206349	0.042328042328042326	0.07407407407407407	0.08994708994708994	0.026455026455026454	0.037037037037037035	0.047619047619047616	0.0582010582010582	0.037037037037037035	0.06878306878306878	0.015873015873015872	0.06349206349206349	0.015873015873015872	0.01058201058201058	0.09523809523809523	0.1111111111111111	0.06349206349206349	0.042328042328042326	0.031746031746031744
802	0.017045454545454544	0.028409090909090905	0.03409090909090909	0.05113636363636364	0.03409090909090909	0.045454545454545456	0.05681818181818181	0.03409090909090909	0.07386363636363638	0.005681818181818182	0.05681818181818181	0.011363636363636364	0.1590909090909091	0.05113636363636364	0.03977272727272727	0.10795454545454546	0.08522727272727272	0.03409090909090909	0.03409090909090909	0.03977272727272727
803	0.0	0.06264501160092807	0.06960556844547564	0.03016241299303944	0.07424593967517401	0.06032482598607888	0.03248259860788863	0.07424593967517401	0.03248259860788863	0.055684454756380515	0.09280742459396753	0.04872389791183295	0.0580046403712297	0.039443155452436186	0.016241299303944315	0.06960556844547564	0.04408352668213457	0.06960556844547564	0.04872389791183295	0.02088167053364269
804	0.012658227848101266	0.06329113924050632	0.06329113924050632	0.02531645569620253	0.08860759493670886	0.0569620253164557	0.03164556962025317	0.0759493670886076	0.0189873417721519	0.05063291139240506	0.06962025316455696	0.012658227848101266	0.06962025316455696	0.03164556962025317	0.0189873417721519	0.10759493670886076	0.0949367088607595	0.06329113924050632	0.03164556962025317	0.012658227848101266
805	0.11570247933884298	0.05785123966942149	0.05785123966942149	0.008264462809917356	0.10743801652892562	0.04132231404958678	0.04132231404958678	0.04132231404958678	0.033057851239669415	0.04958677685950413	0.09090909090909093	0.008264462809917356	0.0743801652892562	0.04132231404958678	0.008264462809917356	0.04958677685950413	0.02479338842975207	0.05785123966942149	0.0743801652892562	0.016528925619834708
806	0.0	0.0	0.2	0.0	0.0	0.2	0.0	0.0	0.0	0.0	0.0	0.0	0.0	0.2	0.0	0.2	0.0	0.0	0.0	0.0
807	0.021897810218978103	0.0364963503649635	0.051094890510948905	0.021897810218978103	0.1021897810218978	0.051094890510948905	0.0291970802919708	0.0948905109489051	0.043795620437956206	0.051094890510948905	0.0583941605839416	0.0	0.072992700729927	0.043795620437956206	0.021897810218978103	0.043795620437956206	0.1021897810218978	0.12408759124087593	0.007299270072992701	0.021897810218978103
808	0.021897810218978103	0.0364963503649635	0.051094890510948905	0.021897810218978103	0.1021897810218978	0.051094890510948905	0.0291970802919708	0.0948905109489051	0.043795620437956206	0.051094890510948905	0.0583941605839416	0.0	0.072992700729927	0.043795620437956206	0.021897810218978103	0.043795620437956206	0.1021897810218978	0.12408759124087593	0.007299270072992701	0.021897810218978103
809	0.021897810218978103	0.0364963503649635	0.051094890510948905	0.021897810218978103	0.1021897810218978	0.051094890510948905	0.0291970802919708	0.0948905109489051	0.0364963503649635	0.051094890510948905	0.0583941605839416	0.0	0.072992700729927	0.0364963503649635	0.021897810218978103	0.043795620437956206	0.1021897810218978	0.13138686131386862	0.0145985401459854	0.021897810218978103
810	0.02865329512893983	0.014326647564469915	0.04297994269340974	0.034383954154727794	0.03151862464183381	0.06303724928366762	0.05730659025787966	0.07736389684813752	0.08882521489971347	0.04297994269340974	0.0659025787965616	0.017191977077363897	0.08022922636103152	0.02005730659025788	0.014326647564469915	0.0830945558739255	0.08882521489971347	0.048710601719197714	0.051575931232091685	0.045845272206303724
811	0.0	0.05649717514124294	0.03389830508474576	0.03954802259887006	0.03954802259887006	0.03954802259887006	0.04519774011299435	0.07909604519774012	0.05084745762711865	0.06779661016949153	0.15254237288135594	0.02259887005649717	0.05649717514124294	0.03389830508474576	0.005649717514124294	0.07909604519774012	0.05649717514124294	0.03954802259887006	0.07344632768361582	0.02824858757062147
812	0.010362694300518135	0.062176165803108814	0.10362694300518134	0.02590673575129533	0.08808290155440414	0.07772020725388601	0.04145077720207254	0.06735751295336788	0.04145077720207254	0.02590673575129533	0.08290155440414508	0.010362694300518135	0.0932642487046632	0.04145077720207254	0.010362694300518135	0.056994818652849735	0.06735751295336788	0.062176165803108814	0.02072538860103627	0.010362694300518135
813	0.0049261083743842365	0.07142857142857142	0.07142857142857142	0.024630541871921183	0.027093596059113302	0.041871921182266014	0.05172413793103448	0.027093596059113302	0.027093596059113302	0.009852216748768471	0.0960591133004926	0.04433497536945813	0.09113300492610836	0.06896551724137931	0.007389162561576354	0.12561576354679804	0.1083743842364532	0.05172413793103448	0.024630541871921183	0.024630541871921183
814	0.0049261083743842365	0.07142857142857142	0.07142857142857142	0.024630541871921183	0.027093596059113302	0.041871921182266014	0.05172413793103448	0.027093596059113302	0.027093596059113302	0.009852216748768471	0.0960591133004926	0.04433497536945813	0.09113300492610836	0.06896551724137931	0.007389162561576354	0.12561576354679804	0.1083743842364532	0.05172413793103448	0.024630541871921183	0.024630541871921183
815	0.007936507936507936	0.0615079365079365	0.051587301587301584	0.031746031746031744	0.04563492063492063	0.03968253968253968	0.04365079365079365	0.06547619047619048	0.03373015873015873	0.05952380952380953	0.10714285714285714	0.011904761904761904	0.08333333333333333	0.05357142857142857	0.01984126984126984	0.09722222222222222	0.07738095238095237	0.04166666666666666	0.04563492063492063	0.021825396825396824
816	0.0018921475875118261	0.044465468306527915	0.0586565752128666	0.04541154210028382	0.04068117313150426	0.06811731315042574	0.04257332071901608	0.06338694418164617	0.0510879848628193	0.036896877956480605	0.08420056764427625	0.016083254493850518	0.09744560075685904	0.03595080416272469	0.00851466414380322	0.09933774834437084	0.09176915799432356	0.04824976348155157	0.02554399243140965	0.039735099337748346
817	0.0182648401826484	0.0319634703196347	0.1415525114155251	0.0410958904109589	0.0593607305936073	0.0273972602739726	0.0684931506849315	0.0958904109589041	0.0228310502283105	0.0228310502283105	0.0730593607305936	0.0182648401826484	0.0639269406392694	0.0228310502283105	0.0273972602739726	0.0821917808219178	0.0958904109589041	0.0365296803652968	0.0410958904109589	0.0091324200913242
818	0.018867924528301886	0.051886792452830184	0.16981132075471694	0.042452830188679236	0.04716981132075472	0.0660377358490566	0.04716981132075472	0.08490566037735849	0.042452830188679236	0.05660377358490566	0.061320754716981125	0.014150943396226415	0.05660377358490566	0.04716981132075472	0.018867924528301886	0.042452830188679236	0.042452830188679236	0.04716981132075472	0.03773584905660377	0.0047169811320754715
819	0.009708737864077669	0.009708737864077669	0.03883495145631068	0.019417475728155338	0.0	0.029126213592233014	0.029126213592233014	0.08737864077669902	0.019417475728155338	0.0	0.10679611650485436	0.019417475728155338	0.1262135922330097	0.06796116504854369	0.04854368932038835	0.1650485436893204	0.13592233009708735	0.03883495145631068	0.03883495145631068	0.009708737864077669
820	0.019230769230769232	0.02884615384615385	0.0	0.02884615384615385	0.18269230769230768	0.0576923076923077	0.038461538461538464	0.09615384615384616	0.038461538461538464	0.04807692307692308	0.1153846153846154	0.02884615384615385	0.0576923076923077	0.019230769230769232	0.009615384615384616	0.0576923076923077	0.02884615384615385	0.08653846153846154	0.038461538461538464	0.019230769230769232
821	0.04615384615384616	0.038461538461538464	0.08461538461538462	0.04615384615384616	0.09230769230769233	0.06923076923076922	0.09230769230769233	0.04615384615384616	0.038461538461538464	0.05384615384615385	0.05384615384615385	0.015384615384615384	0.02307692307692308	0.02307692307692308	0.02307692307692308	0.015384615384615384	0.13076923076923078	0.06923076923076922	0.030769230769230767	0.007692307692307694
822	0.006756756756756757	0.022522522522522518	0.02477477477477477	0.029279279279279282	0.02477477477477477	0.08333333333333333	0.042792792792792786	0.056306306306306314	0.060810810810810814	0.02477477477477477	0.12837837837837834	0.013513513513513514	0.14414414414414414	0.0472972972972973	0.013513513513513514	0.11711711711711713	0.06756756756756757	0.036036036036036036	0.018018018018018014	0.038288288288288286
823	0.01809954751131222	0.03167420814479638	0.12669683257918551	0.01809954751131222	0.05429864253393665	0.03167420814479638	0.06787330316742081	0.08144796380090498	0.022624434389140267	0.022624434389140267	0.08144796380090498	0.00904977375565611	0.08144796380090498	0.03167420814479638	0.03167420814479638	0.0995475113122172	0.09502262443438914	0.022624434389140267	0.06334841628959276	0.00904977375565611
824	0.018957345971563986	0.05213270142180095	0.16113744075829384	0.04265402843601896	0.05687203791469194	0.04739336492890995	0.04739336492890995	0.10900473933649288	0.02843601895734597	0.03791469194312797	0.061611374407582936	0.018957345971563986	0.04739336492890995	0.02843601895734597	0.02369668246445497	0.061611374407582936	0.05213270142180095	0.03791469194312797	0.04739336492890995	0.018957345971563986
825	0.010948905109489052	0.04927007299270073	0.0583941605839416	0.040145985401459854	0.0145985401459854	0.027372262773722632	0.08394160583941605	0.051094890510948905	0.04927007299270073	0.031021897810218982	0.09306569343065693	0.01824817518248175	0.10583941605839416	0.06751824817518247	0.02372262773722628	0.09306569343065693	0.08211678832116788	0.051094890510948905	0.034671532846715335	0.0145985401459854
826	0.010948905109489052	0.04927007299270073	0.0583941605839416	0.040145985401459854	0.0145985401459854	0.027372262773722632	0.08394160583941605	0.051094890510948905	0.04927007299270073	0.031021897810218982	0.09306569343065693	0.01824817518248175	0.10583941605839416	0.06751824817518247	0.02372262773722628	0.09306569343065693	0.08211678832116788	0.051094890510948905	0.034671532846715335	0.0145985401459854
827	0.010948905109489052	0.04927007299270073	0.0583941605839416	0.040145985401459854	0.0145985401459854	0.027372262773722632	0.08394160583941605	0.051094890510948905	0.04927007299270073	0.031021897810218982	0.09306569343065693	0.01824817518248175	0.10583941605839416	0.06751824817518247	0.02372262773722628	0.09306569343065693	0.08211678832116788	0.051094890510948905	0.034671532846715335	0.0145985401459854
828	0.0032258064516129032	0.06774193548387097	0.045161290322580636	0.03870967741935484	0.03870967741935484	0.03225806451612903	0.09032258064516127	0.025806451612903226	0.03870967741935484	0.01935483870967742	0.06774193548387097	0.025806451612903226	0.1129032258064516	0.05161290322580645	0.012903225806451613	0.11935483870967742	0.07419354838709677	0.06451612903225806	0.05161290322580645	0.01935483870967742
829	0.010948905109489052	0.04927007299270073	0.0583941605839416	0.040145985401459854	0.0145985401459854	0.027372262773722632	0.08394160583941605	0.051094890510948905	0.04927007299270073	0.031021897810218982	0.09306569343065693	0.01824817518248175	0.10583941605839416	0.06751824817518247	0.02372262773722628	0.09306569343065693	0.08211678832116788	0.051094890510948905	0.034671532846715335	0.0145985401459854
830	0.007575757575757577	0.08333333333333333	0.045454545454545456	0.022727272727272728	0.10606060606060606	0.05303030303030303	0.007575757575757577	0.14393939393939395	0.045454545454545456	0.022727272727272728	0.07575757575757576	0.022727272727272728	0.10606060606060606	0.030303030303030307	0.015151515151515154	0.045454545454545456	0.07575757575757576	0.060606060606060615	0.015151515151515154	0.015151515151515154
831	0.010948905109489052	0.04927007299270073	0.0583941605839416	0.040145985401459854	0.0145985401459854	0.027372262773722632	0.08394160583941605	0.051094890510948905	0.04927007299270073	0.031021897810218982	0.09306569343065693	0.01824817518248175	0.10583941605839416	0.06751824817518247	0.02372262773722628	0.09306569343065693	0.08211678832116788	0.051094890510948905	0.034671532846715335	0.0145985401459854
832	0.002824858757062147	0.059322033898305086	0.0423728813559322	0.01977401129943503	0.06779661016949153	0.07909604519774012	0.0423728813559322	0.059322033898305086	0.05367231638418079	0.031073446327683617	0.03954802259887006	0.01977401129943503	0.1016949152542373	0.062146892655367235	0.014124293785310734	0.02259887005649717	0.11016949152542373	0.09604519774011301	0.0480225988700565	0.02824858757062147
833	0.010948905109489052	0.04927007299270073	0.056569343065693424	0.040145985401459854	0.0145985401459854	0.027372262773722632	0.08394160583941605	0.051094890510948905	0.04927007299270073	0.031021897810218982	0.09306569343065693	0.01824817518248175	0.10583941605839416	0.06751824817518247	0.02372262773722628	0.09306569343065693	0.08211678832116788	0.051094890510948905	0.034671532846715335	0.0145985401459854
834	0.010948905109489052	0.04927007299270073	0.0583941605839416	0.040145985401459854	0.0145985401459854	0.027372262773722632	0.08394160583941605	0.051094890510948905	0.04927007299270073	0.031021897810218982	0.09306569343065693	0.01824817518248175	0.10583941605839416	0.06751824817518247	0.02372262773722628	0.09306569343065693	0.08211678832116788	0.051094890510948905	0.034671532846715335	0.0145985401459854
835	0.007692307692307694	0.05	0.04615384615384616	0.019230769230769232	0.05384615384615385	0.05	0.08846153846153848	0.04615384615384616	0.038461538461538464	0.030769230769230767	0.09615384615384616	0.02307692307692308	0.09230769230769233	0.04230769230769231	0.01153846153846154	0.10384615384615384	0.07692307692307693	0.061538461538461535	0.026923076923076925	0.03461538461538462
836	0.010676156583629894	0.02491103202846975	0.039145907473309614	0.017793594306049824	0.021352313167259787	0.07473309608540925	0.0498220640569395	0.05338078291814947	0.08540925266903915	0.03202846975088968	0.11387900355871886	0.02491103202846975	0.11743772241992882	0.028469750889679717	0.05693950177935943	0.10320284697508897	0.0604982206405694	0.02491103202846975	0.04270462633451957	0.017793594306049824
837	0.0	0.01948051948051948	0.06168831168831169	0.025974025974025976	0.006493506493506494	0.05194805194805195	0.03896103896103896	0.042207792207792215	0.08441558441558443	0.042207792207792215	0.11688311688311688	0.022727272727272728	0.12337662337662338	0.03896103896103896	0.06818181818181818	0.0974025974025974	0.055194805194805185	0.03571428571428571	0.02922077922077922	0.03896103896103896
838	0.007692307692307694	0.05	0.04615384615384616	0.019230769230769232	0.05384615384615385	0.05	0.08846153846153848	0.04615384615384616	0.038461538461538464	0.030769230769230767	0.09615384615384616	0.02307692307692308	0.09230769230769233	0.04230769230769231	0.01153846153846154	0.10384615384615384	0.07692307692307693	0.061538461538461535	0.026923076923076925	0.03461538461538462
839	0.010676156583629894	0.02491103202846975	0.039145907473309614	0.017793594306049824	0.021352313167259787	0.07473309608540925	0.0498220640569395	0.05338078291814947	0.08540925266903915	0.03202846975088968	0.11387900355871886	0.02491103202846975	0.11743772241992882	0.028469750889679717	0.05693950177935943	0.10320284697508897	0.0604982206405694	0.02491103202846975	0.04270462633451957	0.017793594306049824
840	0.0	0.01948051948051948	0.06168831168831169	0.025974025974025976	0.006493506493506494	0.05194805194805195	0.03896103896103896	0.042207792207792215	0.08441558441558443	0.042207792207792215	0.11688311688311688	0.022727272727272728	0.12337662337662338	0.03896103896103896	0.06818181818181818	0.0974025974025974	0.055194805194805185	0.03571428571428571	0.02922077922077922	0.03896103896103896
841	0.014705882352941175	0.08088235294117647	0.07352941176470587	0.014705882352941175	0.10294117647058824	0.05882352941176471	0.007352941176470587	0.08823529411764706	0.04411764705882353	0.029411764705882356	0.08088235294117647	0.014705882352941175	0.036764705882352935	0.05147058823529412	0.014705882352941175	0.04411764705882353	0.125	0.0661764705882353	0.014705882352941175	0.036764705882352935
842	0.02865329512893983	0.014326647564469915	0.04297994269340974	0.034383954154727794	0.03151862464183381	0.06303724928366762	0.05730659025787966	0.07736389684813752	0.08882521489971347	0.04297994269340974	0.0659025787965616	0.017191977077363897	0.08022922636103152	0.02005730659025788	0.014326647564469915	0.0830945558739255	0.08882521489971347	0.048710601719197714	0.051575931232091685	0.045845272206303724
843	0.006802721088435374	0.047619047619047616	0.06802721088435375	0.027210884353741496	0.08503401360544217	0.037414965986394565	0.020408163265306117	0.1020408163265306	0.047619047619047616	0.06462585034013606	0.11224489795918367	0.030612244897959183	0.09523809523809523	0.030612244897959183	0.013605442176870748	0.07142857142857142	0.040816326530612235	0.051020408163265314	0.037414965986394565	0.010204081632653059
844	0.001899335232668566	0.04368471035137702	0.05887939221272555	0.04558404558404559	0.04083570750237417	0.06837606837606837	0.042735042735042736	0.06362773029439696	0.05128205128205128	0.037037037037037035	0.08452041785375118	0.014245014245014244	0.09686609686609686	0.03608736942070275	0.008547008547008548	0.10066476733143401	0.09211775878442544	0.04748338081671415	0.02564102564102564	0.039886039886039885
845	0.0182648401826484	0.0319634703196347	0.1415525114155251	0.0410958904109589	0.0593607305936073	0.0273972602739726	0.0684931506849315	0.0958904109589041	0.0228310502283105	0.0228310502283105	0.0730593607305936	0.0182648401826484	0.0639269406392694	0.0228310502283105	0.0273972602739726	0.0821917808219178	0.0958904109589041	0.0365296803652968	0.0410958904109589	0.0091324200913242
846	0.018867924528301886	0.051886792452830184	0.16981132075471694	0.042452830188679236	0.04716981132075472	0.0660377358490566	0.04716981132075472	0.08490566037735849	0.042452830188679236	0.05660377358490566	0.061320754716981125	0.014150943396226415	0.05660377358490566	0.04716981132075472	0.018867924528301886	0.042452830188679236	0.042452830188679236	0.04716981132075472	0.03773584905660377	0.0047169811320754715
847	0.008064516129032258	0.008064516129032258	0.04032258064516129	0.016129032258064516	0.008064516129032258	0.024193548387096774	0.04032258064516129	0.07258064516129033	0.016129032258064516	0.0	0.1129032258064516	0.024193548387096774	0.16129032258064516	0.07258064516129033	0.04032258064516129	0.14516129032258066	0.12096774193548387	0.03225806451612903	0.03225806451612903	0.024193548387096774
848	0.00598802395209581	0.021956087824351298	0.061876247504990024	0.02594810379241517	0.015968063872255488	0.07984031936127745	0.05189620758483034	0.06387225548902195	0.06387225548902195	0.033932135728542916	0.07584830339321358	0.017964071856287425	0.10179640718562874	0.041916167664670656	0.02994011976047904	0.1217564870259481	0.09181636726546906	0.02994011976047904	0.02395209580838324	0.039920159680638716
849	0.00598802395209581	0.021956087824351298	0.061876247504990024	0.02594810379241517	0.015968063872255488	0.07984031936127745	0.05189620758483034	0.06387225548902195	0.06387225548902195	0.033932135728542916	0.07584830339321358	0.017964071856287425	0.10179640718562874	0.041916167664670656	0.02994011976047904	0.1217564870259481	0.09181636726546906	0.02994011976047904	0.02395209580838324	0.039920159680638716
850	0.0	0.0576923076923077	0.0576923076923077	0.04487179487179487	0.038461538461538464	0.03205128205128205	0.038461538461538464	0.0576923076923077	0.02564102564102564	0.04487179487179487	0.14102564102564102	0.0	0.07051282051282051	0.0641025641025641	0.03205128205128205	0.08974358974358974	0.0576923076923077	0.04487179487179487	0.07051282051282051	0.03205128205128205
851	0.001899335232668566	0.04368471035137702	0.05887939221272555	0.04558404558404559	0.04083570750237417	0.06837606837606837	0.042735042735042736	0.06362773029439696	0.05128205128205128	0.037037037037037035	0.08452041785375118	0.014245014245014244	0.09686609686609686	0.03608736942070275	0.008547008547008548	0.10066476733143401	0.09211775878442544	0.04748338081671415	0.02564102564102564	0.039886039886039885
852	0.0	0.09642857142857143	0.042857142857142864	0.028571428571428567	0.021428571428571432	0.025	0.028571428571428567	0.05357142857142857	0.06428571428571428	0.075	0.09642857142857143	0.025	0.06785714285714285	0.057142857142857134	0.03571428571428571	0.05357142857142857	0.05	0.08214285714285714	0.07857142857142857	0.017857142857142856
853	0.060606060606060615	0.0707070707070707	0.08080808080808081	0.010101010101010102	0.101010101010101	0.0505050505050505	0.040404040404040414	0.040404040404040414	0.030303030303030307	0.030303030303030307	0.08080808080808081	0.09090909090909093	0.0505050505050505	0.030303030303030307	0.0	0.0505050505050505	0.060606060606060615	0.08080808080808081	0.020202020202020204	0.020202020202020204
854	0.001899335232668566	0.0446343779677113	0.05887939221272555	0.04558404558404559	0.039886039886039885	0.06837606837606837	0.042735042735042736	0.06362773029439696	0.05128205128205128	0.037037037037037035	0.08452041785375118	0.014245014245014244	0.09686609686609686	0.03608736942070275	0.008547008547008548	0.10066476733143401	0.09211775878442544	0.04748338081671415	0.02564102564102564	0.039886039886039885
855	0.007246376811594203	0.028985507246376805	0.07971014492753623	0.043478260869565216	0.05797101449275361	0.036231884057971016	0.050724637681159424	0.05797101449275361	0.043478260869565216	0.043478260869565216	0.07246376811594203	0.06521739130434782	0.10144927536231883	0.036231884057971016	0.014492753623188406	0.050724637681159424	0.06521739130434782	0.06521739130434782	0.043478260869565216	0.036231884057971016
856	0.13333333333333333	0.03333333333333333	0.08333333333333333	0.05	0.11666666666666667	0.03333333333333333	0.03333333333333333	0.08333333333333333	0.0	0.016666666666666666	0.08333333333333333	0.0	0.05	0.08333333333333333	0.08333333333333333	0.016666666666666666	0.016666666666666666	0.06666666666666668	0.016666666666666666	0.0
857	0.001899335232668566	0.0446343779677113	0.05887939221272555	0.04558404558404559	0.04083570750237417	0.06837606837606837	0.042735042735042736	0.06267806267806267	0.05128205128205128	0.037037037037037035	0.08452041785375118	0.014245014245014244	0.09686609686609686	0.03608736942070275	0.008547008547008548	0.10066476733143401	0.09211775878442544	0.04748338081671415	0.02564102564102564	0.039886039886039885
858	0.0	0.078125	0.0390625	0.046875	0.109375	0.03125	0.046875	0.0546875	0.078125	0.0390625	0.0625	0.0234375	0.1015625	0.0234375	0.0078125	0.0390625	0.0859375	0.0703125	0.0390625	0.0234375
859	0.0	0.078125	0.0390625	0.046875	0.109375	0.03125	0.046875	0.0546875	0.078125	0.0390625	0.0625	0.0234375	0.1015625	0.0234375	0.0078125	0.0390625	0.0859375	0.0703125	0.0390625	0.0234375
860	0.022556390977443608	0.05263157894736842	0.07518796992481203	0.045112781954887216	0.08270676691729323	0.03759398496240601	0.045112781954887216	0.06015037593984963	0.030075187969924814	0.045112781954887216	0.09022556390977443	0.03759398496240601	0.12030075187969926	0.045112781954887216	0.0075187969924812035	0.030075187969924814	0.03759398496240601	0.06766917293233082	0.06015037593984963	0.0075187969924812035
861	0.006872852233676976	0.048109965635738834	0.061855670103092786	0.027491408934707903	0.0859106529209622	0.03780068728522337	0.020618556701030927	0.10309278350515463	0.048109965635738834	0.06529209621993128	0.1099656357388316	0.030927835051546393	0.09965635738831616	0.024054982817869417	0.013745704467353952	0.07216494845360824	0.041237113402061855	0.054982817869415807	0.03780068728522337	0.010309278350515464
862	0.0055248618784530384	0.03867403314917127	0.06629834254143646	0.027624309392265192	0.04972375690607735	0.06077348066298342	0.016574585635359115	0.06629834254143646	0.044198895027624314	0.06629834254143646	0.08287292817679558	0.011049723756906077	0.10497237569060773	0.06629834254143646	0.027624309392265192	0.06077348066298342	0.06629834254143646	0.07734806629834254	0.027624309392265192	0.027624309392265192
863	0.008	0.048	0.048	0.048	0.11199999999999999	0.055999999999999994	0.024	0.10400000000000001	0.048	0.032	0.064	0.016	0.07200000000000001	0.04	0.008	0.055999999999999994	0.08800000000000001	0.08800000000000001	0.016	0.024
864	0.02506963788300836	0.03899721448467967	0.06963788300835655	0.04735376044568245	0.061281337047353765	0.061281337047353765	0.06685236768802229	0.055710306406685235	0.033426183844011144	0.036211699164345405	0.055710306406685235	0.030640668523676882	0.11420612813370473	0.061281337047353765	0.013927576601671307	0.04178272980501393	0.052924791086350974	0.06963788300835655	0.03899721448467967	0.02506963788300836
865	0.0	0.078125	0.0390625	0.046875	0.109375	0.03125	0.046875	0.0546875	0.078125	0.0390625	0.0625	0.0234375	0.1015625	0.0234375	0.0078125	0.0390625	0.0859375	0.0703125	0.0390625	0.0234375
866	0.0	0.061224489795918366	0.061224489795918366	0.040816326530612235	0.1326530612244898	0.040816326530612235	0.020408163265306117	0.061224489795918366	0.051020408163265314	0.030612244897959183	0.030612244897959183	0.010204081632653059	0.1326530612244898	0.051020408163265314	0.010204081632653059	0.040816326530612235	0.061224489795918366	0.1326530612244898	0.010204081632653059	0.020408163265306117
867	0.0018921475875118261	0.044465468306527915	0.0586565752128666	0.04541154210028382	0.04068117313150426	0.06811731315042574	0.04257332071901608	0.06338694418164617	0.0510879848628193	0.036896877956480605	0.08420056764427625	0.016083254493850518	0.09744560075685904	0.03595080416272469	0.00851466414380322	0.09933774834437084	0.09176915799432356	0.04824976348155157	0.02554399243140965	0.039735099337748346
868	0.016666666666666666	0.06666666666666668	0.06666666666666668	0.03333333333333333	0.11666666666666667	0.03333333333333333	0.06666666666666668	0.0	0.03333333333333333	0.03333333333333333	0.18333333333333326	0.016666666666666666	0.08333333333333333	0.03333333333333333	0.0	0.06666666666666668	0.03333333333333333	0.11666666666666667	0.0	0.0
869	0.0	0.0	0.0	0.0	0.047619047619047616	0.07142857142857142	0.047619047619047616	0.023809523809523808	0.047619047619047616	0.023809523809523808	0.11904761904761905	0.0	0.21428571428571427	0.07142857142857142	0.07142857142857142	0.07142857142857142	0.11904761904761905	0.047619047619047616	0.0	0.023809523809523808
870	0.0	0.04651162790697674	0.04651162790697674	0.0	0.06976744186046513	0.13953488372093026	0.06976744186046513	0.02325581395348837	0.02325581395348837	0.0	0.06976744186046513	0.02325581395348837	0.2325581395348837	0.02325581395348837	0.02325581395348837	0.06976744186046513	0.06976744186046513	0.04651162790697674	0.0	0.02325581395348837
871	0.06015037593984963	0.045112781954887216	0.03759398496240601	0.045112781954887216	0.0075187969924812035	0.06015037593984963	0.09022556390977443	0.06015037593984963	0.045112781954887216	0.11278195488721805	0.022556390977443608	0.03759398496240601	0.05263157894736842	0.14285714285714285	0.015037593984962403	0.06015037593984963	0.06766917293233082	0.0	0.030075187969924814	0.0075187969924812035
872	0.004672897196261682	0.04672897196261682	0.0514018691588785	0.07009345794392523	0.05607476635514018	0.0794392523364486	0.02803738317757009	0.04205607476635514	0.02336448598130841	0.06542056074766353	0.05607476635514018	0.018691588785046728	0.13551401869158874	0.02803738317757009	0.009345794392523364	0.06542056074766353	0.06542056074766353	0.0794392523364486	0.06542056074766353	0.009345794392523364
873	0.016528925619834708	0.033057851239669415	0.06611570247933883	0.008264462809917356	0.02479338842975207	0.12396694214876032	0.0	0.04132231404958678	0.02479338842975207	0.033057851239669415	0.06611570247933883	0.016528925619834708	0.09917355371900828	0.04958677685950413	0.04132231404958678	0.1487603305785124	0.11570247933884298	0.04958677685950413	0.016528925619834708	0.02479338842975207
874	0.0063424947145877385	0.02325581395348837	0.03171247357293869	0.029598308668076112	0.02748414376321353	0.07822410147991543	0.04439746300211417	0.0613107822410148	0.057082452431289635	0.02536997885835095	0.12050739957716702	0.014799154334038053	0.1416490486257928	0.048625792811839326	0.012684989429175477	0.1226215644820296	0.06342494714587738	0.035940803382663845	0.01691331923890064	0.03805496828752643
875	0.01809954751131222	0.03167420814479638	0.12669683257918551	0.01809954751131222	0.05429864253393665	0.03167420814479638	0.06787330316742081	0.08144796380090498	0.022624434389140267	0.022624434389140267	0.08144796380090498	0.00904977375565611	0.08144796380090498	0.03167420814479638	0.03167420814479638	0.0995475113122172	0.09502262443438914	0.022624434389140267	0.06334841628959276	0.00904977375565611
876	0.018957345971563986	0.05213270142180095	0.16113744075829384	0.04265402843601896	0.05687203791469194	0.04739336492890995	0.04739336492890995	0.10900473933649288	0.02843601895734597	0.03791469194312797	0.061611374407582936	0.018957345971563986	0.04739336492890995	0.02843601895734597	0.02369668246445497	0.061611374407582936	0.05213270142180095	0.03791469194312797	0.04739336492890995	0.018957345971563986
877	0.0063424947145877385	0.02325581395348837	0.03171247357293869	0.029598308668076112	0.02748414376321353	0.07822410147991543	0.04439746300211417	0.0613107822410148	0.057082452431289635	0.02536997885835095	0.12050739957716702	0.012684989429175477	0.14376321353065538	0.048625792811839326	0.012684989429175477	0.1226215644820296	0.06342494714587738	0.035940803382663845	0.01691331923890064	0.03805496828752643
878	0.01809954751131222	0.03167420814479638	0.12669683257918551	0.01809954751131222	0.05429864253393665	0.03167420814479638	0.06787330316742081	0.08144796380090498	0.022624434389140267	0.022624434389140267	0.08144796380090498	0.00904977375565611	0.08144796380090498	0.03167420814479638	0.03167420814479638	0.0995475113122172	0.09502262443438914	0.022624434389140267	0.06334841628959276	0.00904977375565611
879	0.018957345971563986	0.05213270142180095	0.16113744075829384	0.04265402843601896	0.05687203791469194	0.04739336492890995	0.04739336492890995	0.10900473933649288	0.02843601895734597	0.03791469194312797	0.061611374407582936	0.018957345971563986	0.04739336492890995	0.02843601895734597	0.02369668246445497	0.061611374407582936	0.05213270142180095	0.03791469194312797	0.04739336492890995	0.018957345971563986
880	0.0	0.06976744186046513	0.09302325581395347	0.0	0.04651162790697674	0.13953488372093026	0.02325581395348837	0.0	0.09302325581395347	0.04651162790697674	0.04651162790697674	0.04651162790697674	0.16279069767441862	0.06976744186046513	0.02325581395348837	0.04651162790697674	0.04651162790697674	0.02325581395348837	0.02325581395348837	0.0
881	0.0063424947145877385	0.02325581395348837	0.03171247357293869	0.029598308668076112	0.02748414376321353	0.07822410147991543	0.04439746300211417	0.0613107822410148	0.057082452431289635	0.02536997885835095	0.12050739957716702	0.012684989429175477	0.1416490486257928	0.048625792811839326	0.014799154334038053	0.1226215644820296	0.06342494714587738	0.035940803382663845	0.01691331923890064	0.03805496828752643
882	0.01809954751131222	0.03167420814479638	0.12669683257918551	0.01809954751131222	0.05429864253393665	0.03167420814479638	0.06787330316742081	0.08144796380090498	0.022624434389140267	0.022624434389140267	0.08144796380090498	0.00904977375565611	0.08144796380090498	0.03167420814479638	0.03167420814479638	0.0995475113122172	0.09502262443438914	0.022624434389140267	0.06334841628959276	0.00904977375565611
883	0.018957345971563986	0.05213270142180095	0.16113744075829384	0.04265402843601896	0.05687203791469194	0.04739336492890995	0.04739336492890995	0.10900473933649288	0.02843601895734597	0.03791469194312797	0.061611374407582936	0.018957345971563986	0.04739336492890995	0.02843601895734597	0.02369668246445497	0.061611374407582936	0.05213270142180095	0.03791469194312797	0.04739336492890995	0.018957345971563986
884	0.0063424947145877385	0.02325581395348837	0.03171247357293869	0.029598308668076112	0.02748414376321353	0.07822410147991543	0.04439746300211417	0.0613107822410148	0.057082452431289635	0.02536997885835095	0.12050739957716702	0.012684989429175477	0.1416490486257928	0.048625792811839326	0.012684989429175477	0.12473572938689215	0.06342494714587738	0.035940803382663845	0.01691331923890064	0.03805496828752643
885	0.01809954751131222	0.03167420814479638	0.12669683257918551	0.01809954751131222	0.05429864253393665	0.03167420814479638	0.06787330316742081	0.08144796380090498	0.022624434389140267	0.022624434389140267	0.08144796380090498	0.00904977375565611	0.08144796380090498	0.03167420814479638	0.03167420814479638	0.0995475113122172	0.09502262443438914	0.022624434389140267	0.06334841628959276	0.00904977375565611
886	0.018957345971563986	0.05213270142180095	0.16113744075829384	0.04265402843601896	0.05687203791469194	0.04739336492890995	0.04739336492890995	0.10900473933649288	0.02843601895734597	0.03791469194312797	0.061611374407582936	0.018957345971563986	0.04739336492890995	0.02843601895734597	0.02369668246445497	0.061611374407582936	0.05213270142180095	0.03791469194312797	0.04739336492890995	0.018957345971563986
887	0.075	0.0625	0.1375	0.0	0.0625	0.0125	0.0375	0.05	0.0125	0.0125	0.1375	0.025	0.1125	0.075	0.0125	0.0625	0.0375	0.0625	0.0125	0.0
888	0.0	0.08	0.12	0.0	0.0	0.2	0.04	0.0	0.0	0.0	0.04	0.04	0.24	0.04	0.04	0.08	0.08	0.0	0.0	0.0
889	0.0063424947145877385	0.02325581395348837	0.03171247357293869	0.029598308668076112	0.02748414376321353	0.07822410147991543	0.04439746300211417	0.0613107822410148	0.059196617336152224	0.02536997885835095	0.12050739957716702	0.012684989429175477	0.1416490486257928	0.048625792811839326	0.012684989429175477	0.1226215644820296	0.06342494714587738	0.035940803382663845	0.01691331923890064	0.03805496828752643
890	0.01809954751131222	0.03167420814479638	0.12669683257918551	0.01809954751131222	0.05429864253393665	0.03167420814479638	0.06787330316742081	0.08144796380090498	0.022624434389140267	0.022624434389140267	0.08144796380090498	0.00904977375565611	0.08144796380090498	0.03167420814479638	0.03167420814479638	0.0995475113122172	0.09502262443438914	0.022624434389140267	0.06334841628959276	0.00904977375565611
891	0.018957345971563986	0.05213270142180095	0.16113744075829384	0.04265402843601896	0.05687203791469194	0.04739336492890995	0.04739336492890995	0.10900473933649288	0.02843601895734597	0.03791469194312797	0.061611374407582936	0.018957345971563986	0.04739336492890995	0.02843601895734597	0.02369668246445497	0.061611374407582936	0.05213270142180095	0.03791469194312797	0.04739336492890995	0.018957345971563986
892	0.0	0.05113636363636364	0.07386363636363638	0.017045454545454544	0.0625	0.05113636363636364	0.03409090909090909	0.05681818181818181	0.028409090909090905	0.05681818181818181	0.125	0.0	0.06818181818181818	0.045454545454545456	0.028409090909090905	0.07954545454545454	0.06818181818181818	0.03977272727272727	0.07386363636363638	0.03977272727272727
893	0.027472527472527472	0.024725274725274724	0.06043956043956044	0.027472527472527472	0.03571428571428571	0.07692307692307693	0.04945054945054945	0.06593406593406594	0.06043956043956044	0.041208791208791215	0.03021978021978022	0.024725274725274724	0.08241758241758243	0.03296703296703297	0.024725274725274724	0.08241758241758243	0.1153846153846154	0.03296703296703297	0.06593406593406594	0.038461538461538464
894	0.0	0.0	0.0	0.18181818181818185	0.09090909090909093	0.0	0.18181818181818185	0.0	0.18181818181818185	0.0	0.09090909090909093	0.0	0.09090909090909093	0.09090909090909093	0.0	0.0	0.0	0.0	0.0	0.09090909090909093
895	0.0	0.07755102040816328	0.04489795918367346	0.040816326530612235	0.08163265306122447	0.036734693877551024	0.028571428571428567	0.061224489795918366	0.04489795918367346	0.07755102040816328	0.06938775510204083	0.028571428571428567	0.048979591836734684	0.0326530612244898	0.036734693877551024	0.08979591836734692	0.057142857142857134	0.048979591836734684	0.07346938775510205	0.020408163265306117
896	0.0182648401826484	0.0319634703196347	0.1415525114155251	0.0410958904109589	0.0593607305936073	0.0273972602739726	0.0684931506849315	0.0958904109589041	0.0228310502283105	0.0228310502283105	0.0730593607305936	0.0182648401826484	0.0639269406392694	0.0228310502283105	0.0273972602739726	0.0821917808219178	0.0958904109589041	0.0365296803652968	0.0410958904109589	0.0091324200913242
897	0.018867924528301886	0.051886792452830184	0.16981132075471694	0.042452830188679236	0.04716981132075472	0.0660377358490566	0.04716981132075472	0.08490566037735849	0.042452830188679236	0.05660377358490566	0.061320754716981125	0.014150943396226415	0.05660377358490566	0.04716981132075472	0.018867924528301886	0.042452830188679236	0.042452830188679236	0.04716981132075472	0.03773584905660377	0.0047169811320754715
898	0.008064516129032258	0.008064516129032258	0.04032258064516129	0.016129032258064516	0.008064516129032258	0.024193548387096774	0.03225806451612903	0.07258064516129033	0.016129032258064516	0.0	0.1129032258064516	0.024193548387096774	0.16129032258064516	0.07258064516129033	0.04032258064516129	0.1532258064516129	0.12096774193548387	0.03225806451612903	0.03225806451612903	0.024193548387096774
899	0.027472527472527472	0.024725274725274724	0.06043956043956044	0.027472527472527472	0.03571428571428571	0.07692307692307693	0.04945054945054945	0.06593406593406594	0.06043956043956044	0.041208791208791215	0.03021978021978022	0.024725274725274724	0.08241758241758243	0.03296703296703297	0.024725274725274724	0.08241758241758243	0.1153846153846154	0.03296703296703297	0.06593406593406594	0.038461538461538464
900	0.0	0.0	0.0	0.18181818181818185	0.09090909090909093	0.0	0.18181818181818185	0.0	0.18181818181818185	0.0	0.09090909090909093	0.0	0.09090909090909093	0.09090909090909093	0.0	0.0	0.0	0.0	0.0	0.09090909090909093
901	0.027472527472527472	0.024725274725274724	0.06043956043956044	0.027472527472527472	0.03571428571428571	0.07692307692307693	0.04945054945054945	0.06593406593406594	0.06043956043956044	0.041208791208791215	0.03021978021978022	0.024725274725274724	0.08241758241758243	0.03296703296703297	0.024725274725274724	0.08241758241758243	0.1153846153846154	0.03296703296703297	0.06593406593406594	0.038461538461538464
902	0.0	0.0	0.0	0.18181818181818185	0.09090909090909093	0.0	0.18181818181818185	0.0	0.18181818181818185	0.0	0.09090909090909093	0.0	0.09090909090909093	0.09090909090909093	0.0	0.0	0.0	0.0	0.0	0.09090909090909093
903	0.0182648401826484	0.0319634703196347	0.1415525114155251	0.0410958904109589	0.0593607305936073	0.0273972602739726	0.0684931506849315	0.0958904109589041	0.0228310502283105	0.0228310502283105	0.0730593607305936	0.0182648401826484	0.0639269406392694	0.0228310502283105	0.0273972602739726	0.0821917808219178	0.0958904109589041	0.0365296803652968	0.0410958904109589	0.0091324200913242
904	0.018867924528301886	0.051886792452830184	0.16981132075471694	0.042452830188679236	0.04716981132075472	0.0660377358490566	0.04716981132075472	0.08490566037735849	0.042452830188679236	0.05660377358490566	0.061320754716981125	0.014150943396226415	0.05660377358490566	0.04716981132075472	0.018867924528301886	0.042452830188679236	0.042452830188679236	0.04716981132075472	0.03773584905660377	0.0047169811320754715
905	0.008064516129032258	0.008064516129032258	0.04032258064516129	0.016129032258064516	0.008064516129032258	0.024193548387096774	0.03225806451612903	0.07258064516129033	0.016129032258064516	0.0	0.1129032258064516	0.024193548387096774	0.16129032258064516	0.07258064516129033	0.04032258064516129	0.1532258064516129	0.12096774193548387	0.03225806451612903	0.03225806451612903	0.024193548387096774
906	0.0	0.125	0.08333333333333333	0.0	0.14583333333333334	0.0	0.0	0.0	0.0	0.0	0.16666666666666666	0.02083333333333333	0.16666666666666666	0.0	0.0	0.08333333333333333	0.14583333333333334	0.0625	0.0	0.0
907	0.11267605633802814	0.028169014084507043	0.056338028169014086	0.028169014084507043	0.08450704225352113	0.028169014084507043	0.09859154929577464	0.08450704225352113	0.04225352112676056	0.028169014084507043	0.07042253521126761	0.028169014084507043	0.028169014084507043	0.08450704225352113	0.014084507042253518	0.07042253521126761	0.014084507042253518	0.056338028169014086	0.028169014084507043	0.014084507042253518
908	0.009852216748768471	0.059113300492610835	0.07142857142857142	0.024630541871921183	0.02216748768472906	0.041871921182266014	0.07389162561576355	0.04679802955665025	0.04679802955665025	0.029556650246305417	0.059113300492610835	0.05172413793103448	0.07389162561576355	0.07635467980295567	0.012315270935960592	0.10591133004926108	0.09113300492610836	0.03448275862068965	0.04433497536945813	0.024630541871921183
909	0.0017301038062283738	0.05363321799307959	0.04844290657439446	0.04325259515570934	0.051903114186851215	0.12283737024221453	0.025951557093425604	0.06228373702422145	0.05536332179930796	0.050173010380622836	0.06401384083044982	0.02422145328719723	0.10726643598615918	0.04671280276816609	0.005190311418685121	0.0726643598615917	0.06920415224913495	0.04844290657439446	0.0328719723183391	0.01384083044982699
910	0.03314917127071823	0.03867403314917127	0.06077348066298342	0.027624309392265192	0.044198895027624314	0.06077348066298342	0.016574585635359115	0.06077348066298342	0.044198895027624314	0.06629834254143646	0.08287292817679558	0.011049723756906077	0.10497237569060773	0.055248618784530384	0.027624309392265192	0.06077348066298342	0.06629834254143646	0.07734806629834254	0.027624309392265192	0.027624309392265192
911	0.012738853503184714	0.06369426751592358	0.06369426751592358	0.006369426751592357	0.09554140127388536	0.025477707006369428	0.03821656050955414	0.07006369426751592	0.03184713375796178	0.01910828025477707	0.03821656050955414	0.006369426751592357	0.05732484076433121	0.07006369426751592	0.012738853503184714	0.08917197452229299	0.08917197452229299	0.10191082802547773	0.05732484076433121	0.050955414012738856
912	0.0576923076923077	0.0	0.038461538461538464	0.09615384615384616	0.038461538461538464	0.15384615384615385	0.019230769230769232	0.038461538461538464	0.038461538461538464	0.038461538461538464	0.0	0.0	0.19230769230769232	0.07692307692307693	0.0	0.0576923076923077	0.038461538461538464	0.038461538461538464	0.019230769230769232	0.0576923076923077
913	0.00598802395209581	0.041916167664670656	0.09580838323353294	0.0658682634730539	0.0718562874251497	0.02395209580838324	0.04790419161676647	0.08383233532934131	0.053892215568862284	0.02994011976047904	0.07784431137724551	0.02395209580838324	0.08383233532934131	0.03592814371257485	0.011976047904191616	0.0718562874251497	0.053892215568862284	0.05988023952095808	0.041916167664670656	0.017964071856287425
914	0.00974025974025974	0.09415584415584416	0.06818181818181818	0.042207792207792215	0.0974025974025974	0.07142857142857142	0.016233766233766232	0.048701298701298704	0.022727272727272728	0.032467532467532464	0.055194805194805185	0.006493506493506494	0.10064935064935067	0.06818181818181818	0.003246753246753247	0.06493506493506493	0.05194805194805195	0.06493506493506493	0.055194805194805185	0.025974025974025976
915	0.15789473684210525	0.02631578947368421	0.05263157894736842	0.02631578947368421	0.15789473684210525	0.02631578947368421	0.07894736842105263	0.02631578947368421	0.02631578947368421	0.05263157894736842	0.10526315789473684	0.02631578947368421	0.02631578947368421	0.05263157894736842	0.0	0.02631578947368421	0.05263157894736842	0.02631578947368421	0.0	0.05263157894736842
916	0.00974025974025974	0.09415584415584416	0.06818181818181818	0.042207792207792215	0.0974025974025974	0.07142857142857142	0.016233766233766232	0.048701298701298704	0.022727272727272728	0.032467532467532464	0.055194805194805185	0.006493506493506494	0.10064935064935067	0.06818181818181818	0.003246753246753247	0.06493506493506493	0.05194805194805195	0.06493506493506493	0.055194805194805185	0.025974025974025976
917	0.00974025974025974	0.09415584415584416	0.06818181818181818	0.042207792207792215	0.0974025974025974	0.07142857142857142	0.016233766233766232	0.048701298701298704	0.022727272727272728	0.032467532467532464	0.055194805194805185	0.006493506493506494	0.10064935064935067	0.06818181818181818	0.003246753246753247	0.06493506493506493	0.05194805194805195	0.06493506493506493	0.055194805194805185	0.025974025974025976
918	0.02298850574712644	0.040229885057471264	0.057471264367816084	0.03448275862068965	0.06321839080459771	0.057471264367816084	0.06896551724137931	0.06321839080459771	0.040229885057471264	0.08620689655172414	0.03448275862068965	0.05172413793103448	0.07471264367816093	0.02298850574712644	0.017241379310344827	0.06321839080459771	0.07471264367816093	0.06896551724137931	0.040229885057471264	0.017241379310344827
919	0.02298850574712644	0.040229885057471264	0.057471264367816084	0.03448275862068965	0.06321839080459771	0.057471264367816084	0.06896551724137931	0.06321839080459771	0.040229885057471264	0.08620689655172414	0.03448275862068965	0.05172413793103448	0.07471264367816093	0.02298850574712644	0.017241379310344827	0.06321839080459771	0.07471264367816093	0.06896551724137931	0.040229885057471264	0.017241379310344827
920	0.0	0.05263157894736842	0.07894736842105263	0.0	0.05263157894736842	0.15789473684210525	0.02631578947368421	0.0	0.10526315789473684	0.0	0.05263157894736842	0.05263157894736842	0.18421052631578946	0.05263157894736842	0.02631578947368421	0.07894736842105263	0.02631578947368421	0.02631578947368421	0.02631578947368421	0.0
921	0.11475409836065575	0.04098360655737705	0.05737704918032788	0.049180327868852465	0.07377049180327869	0.04098360655737705	0.016393442622950817	0.032786885245901634	0.05737704918032788	0.09836065573770493	0.09836065573770493	0.016393442622950817	0.04098360655737705	0.05737704918032788	0.016393442622950817	0.05737704918032788	0.04098360655737705	0.016393442622950817	0.06557377049180327	0.008196721311475409
922	0.0	0.03614457831325301	0.052208835341365466	0.01606425702811245	0.028112449799196783	0.060240963855421686	0.04417670682730924	0.07228915662650602	0.052208835341365466	0.012048192771084338	0.1004016064257028	0.0	0.14457831325301204	0.028112449799196783	0.0321285140562249	0.12048192771084335	0.08433734939759037	0.03614457831325301	0.04417670682730924	0.03614457831325301
923	0.016	0.055999999999999994	0.055999999999999994	0.024	0.07200000000000001	0.055999999999999994	0.07200000000000001	0.016	0.024	0.032	0.064	0.032	0.08	0.04	0.008	0.096	0.096	0.08	0.064	0.016
924	0.0	0.045454545454545456	0.11363636363636365	0.0	0.045454545454545456	0.13636363636363635	0.022727272727272728	0.0	0.09090909090909093	0.022727272727272728	0.06818181818181818	0.045454545454545456	0.1590909090909091	0.06818181818181818	0.022727272727272728	0.06818181818181818	0.045454545454545456	0.022727272727272728	0.022727272727272728	0.0
925	0.0	0.03614457831325301	0.052208835341365466	0.01606425702811245	0.028112449799196783	0.060240963855421686	0.04417670682730924	0.07228915662650602	0.052208835341365466	0.012048192771084338	0.1004016064257028	0.0	0.14457831325301204	0.028112449799196783	0.0321285140562249	0.12048192771084335	0.08433734939759037	0.03614457831325301	0.04417670682730924	0.03614457831325301
926	0.1	0.05	0.125	0.025	0.025	0.05	0.05	0.05	0.025	0.0	0.05	0.0	0.075	0.175	0.025	0.05	0.05	0.05	0.0	0.025
927	0.0	0.04016064257028112	0.052208835341365466	0.01606425702811245	0.028112449799196783	0.060240963855421686	0.04417670682730924	0.06827309236947791	0.052208835341365466	0.012048192771084338	0.1004016064257028	0.0	0.14457831325301204	0.028112449799196783	0.0321285140562249	0.11646586345381528	0.08835341365461848	0.03614457831325301	0.04417670682730924	0.03614457831325301
928	0.0	0.051428571428571435	0.06857142857142857	0.017142857142857144	0.06285714285714286	0.051428571428571435	0.028571428571428567	0.06285714285714286	0.03428571428571429	0.057142857142857134	0.12	0.005714285714285714	0.07428571428571429	0.045714285714285714	0.028571428571428567	0.09142857142857144	0.06285714285714286	0.04	0.06285714285714286	0.03428571428571429
929	0.02865329512893983	0.014326647564469915	0.04297994269340974	0.034383954154727794	0.03151862464183381	0.06303724928366762	0.05730659025787966	0.07736389684813752	0.08882521489971347	0.04297994269340974	0.0659025787965616	0.017191977077363897	0.08022922636103152	0.02005730659025788	0.014326647564469915	0.0830945558739255	0.08882521489971347	0.048710601719197714	0.051575931232091685	0.045845272206303724
930	0.02865329512893983	0.014326647564469915	0.04297994269340974	0.034383954154727794	0.03151862464183381	0.06303724928366762	0.05730659025787966	0.07736389684813752	0.08882521489971347	0.04297994269340974	0.0659025787965616	0.017191977077363897	0.08022922636103152	0.02005730659025788	0.014326647564469915	0.0830945558739255	0.08882521489971347	0.048710601719197714	0.051575931232091685	0.045845272206303724
931	0.0	0.051428571428571435	0.06857142857142857	0.022857142857142857	0.06285714285714286	0.051428571428571435	0.028571428571428567	0.06285714285714286	0.03428571428571429	0.051428571428571435	0.12	0.005714285714285714	0.07428571428571429	0.04	0.028571428571428567	0.09142857142857144	0.06285714285714286	0.04	0.06857142857142857	0.03428571428571429
932	0.02865329512893983	0.014326647564469915	0.04297994269340974	0.034383954154727794	0.03151862464183381	0.06303724928366762	0.05730659025787966	0.07736389684813752	0.08882521489971347	0.04297994269340974	0.0659025787965616	0.017191977077363897	0.08022922636103152	0.02005730659025788	0.014326647564469915	0.0830945558739255	0.08882521489971347	0.048710601719197714	0.051575931232091685	0.045845272206303724
933	0.026785714285714284	0.026785714285714284	0.047619047619047616	0.038690476190476185	0.047619047619047616	0.017857142857142856	0.08035714285714286	0.09226190476190477	0.026785714285714284	0.04464285714285714	0.05654761904761905	0.02083333333333333	0.08333333333333333	0.07142857142857142	0.014880952380952382	0.10416666666666667	0.07142857142857142	0.05654761904761905	0.04464285714285714	0.026785714285714284
934	0.0038759689922480615	0.06589147286821706	0.03875968992248062	0.034883720930232565	0.034883720930232565	0.031007751937984492	0.06976744186046513	0.05813953488372092	0.02325581395348837	0.007751937984496123	0.07364341085271317	0.015503875968992246	0.12015503875968993	0.06976744186046513	0.015503875968992246	0.1007751937984496	0.1124031007751938	0.07364341085271317	0.04651162790697674	0.0038759689922480615
935	0.01098901098901099	0.03296703296703297	0.06593406593406594	0.01831501831501832	0.01831501831501832	0.06593406593406594	0.054945054945054944	0.02564102564102564	0.09523809523809523	0.03296703296703297	0.1282051282051282	0.029304029304029307	0.11721611721611723	0.03296703296703297	0.054945054945054944	0.07326007326007326	0.06593406593406594	0.02564102564102564	0.03663003663003663	0.014652014652014654
936	0.015479876160990712	0.037151702786377715	0.04953560371517028	0.02476780185758514	0.015479876160990712	0.0804953560371517	0.05882352941176471	0.04953560371517028	0.07739938080495358	0.018575851393188854	0.1176470588235294	0.030959752321981424	0.08359133126934984	0.04024767801857585	0.05572755417956656	0.11145510835913312	0.04643962848297214	0.021671826625387	0.04643962848297214	0.018575851393188854
937	0.012345679012345678	0.03292181069958848	0.06584362139917696	0.00411522633744856	0.02880658436213992	0.06995884773662553	0.02469135802469136	0.05349794238683128	0.05761316872427984	0.037037037037037035	0.10699588477366256	0.02880658436213992	0.10699588477366256	0.01646090534979424	0.0411522633744856	0.10288065843621401	0.0823045267489712	0.02880658436213992	0.05761316872427984	0.0411522633744856
938	0.0	0.040268456375838924	0.0738255033557047	0.04697986577181208	0.03355704697986577	0.020134228187919462	0.09395973154362416	0.06711409395973154	0.04697986577181208	0.0	0.0738255033557047	0.0	0.1476510067114094	0.12080536912751677	0.013422818791946308	0.08053691275167785	0.06711409395973154	0.053691275167785234	0.013422818791946308	0.006711409395973154
939	0.12903225806451613	0.08064516129032258	0.03225806451612903	0.0	0.0967741935483871	0.03225806451612903	0.016129032258064516	0.06451612903225806	0.0	0.03225806451612903	0.16129032258064516	0.0	0.04838709677419355	0.03225806451612903	0.06451612903225806	0.04838709677419355	0.016129032258064516	0.06451612903225806	0.06451612903225806	0.016129032258064516
940	0.029776674937965264	0.04218362282878412	0.07692307692307693	0.02481389578163772	0.05707196029776675	0.037220843672456566	0.04218362282878412	0.08684863523573201	0.037220843672456566	0.03970223325062035	0.09429280397022333	0.02729528535980149	0.07444168734491315	0.034739454094292806	0.014888337468982632	0.0794044665012407	0.09181141439205956	0.05707196029776675	0.02729528535980149	0.02481389578163772
941	0.0032573289902280127	0.035830618892508145	0.04560260586319218	0.10423452768729642	0.03908794788273615	0.0065146579804560255	0.026058631921824102	0.035830618892508145	0.0065146579804560255	0.0032573289902280127	0.05537459283387622	0.03257328990228013	0.11726384364820848	0.11400651465798045	0.01954397394136808	0.12052117263843648	0.06514657980456026	0.13355048859934854	0.013029315960912051	0.02280130293159609
942	0.0019065776930409914	0.044804575786463297	0.059103908484270724	0.045757864632983786	0.04099142040038131	0.06863679694947569	0.042897998093422304	0.06387035271687322	0.05147759771210677	0.037178265014299335	0.08484270734032412	0.010486177311725452	0.09723546234509056	0.03622497616777884	0.008579599618684463	0.10009532888465204	0.09246901811248807	0.04766444232602479	0.025738798856053385	0.040038131553860816
943	0.13559322033898305	0.06779661016949153	0.03389830508474576	0.01694915254237288	0.05084745762711865	0.06779661016949153	0.0847457627118644	0.1016949152542373	0.03389830508474576	0.06779661016949153	0.0847457627118644	0.01694915254237288	0.03389830508474576	0.06779661016949153	0.01694915254237288	0.0	0.0	0.05084745762711865	0.05084745762711865	0.01694915254237288
944	0.005235602094240838	0.07853403141361258	0.05759162303664921	0.026178010471204192	0.13612565445026178	0.06806282722513089	0.005235602094240838	0.052356020942408384	0.041884816753926704	0.05759162303664921	0.06282722513089005	0.010471204188481676	0.11518324607329845	0.005235602094240838	0.015706806282722512	0.10471204188481677	0.06806282722513089	0.03664921465968586	0.04712041884816754	0.005235602094240838
945	0.004149377593360996	0.06224066390041494	0.060165975103734434	0.03112033195020747	0.03941908713692946	0.026970954356846474	0.05809128630705394	0.041493775933609964	0.04771784232365145	0.022821576763485483	0.05809128630705394	0.04356846473029045	0.14937759336099585	0.07676348547717843	0.01867219917012448	0.07468879668049792	0.060165975103734434	0.06224066390041494	0.035269709543568464	0.026970954356846474
946	0.0	0.07642487046632124	0.07901554404145078	0.038860103626943004	0.046632124352331605	0.049222797927461134	0.038860103626943004	0.07383419689119171	0.03756476683937824	0.06347150259067358	0.09067357512953368	0.015544041450777204	0.06865284974093264	0.05051813471502591	0.023316062176165803	0.06735751295336788	0.054404145077720206	0.05051813471502591	0.05958549222797928	0.015544041450777204
947	0.0	0.0	0.25	0.0	0.375	0.0	0.0	0.25	0.0	0.0	0.0	0.0	0.0	0.125	0.0	0.0	0.0	0.0	0.0	0.0
948	0.0165016501650165	0.0297029702970297	0.0594059405940594	0.0462046204620462	0.0429042904290429	0.03630363036303631	0.0297029702970297	0.07920792079207921	0.0429042904290429	0.0231023102310231	0.0924092409240924	0.03300330033003299	0.0924092409240924	0.06930693069306931	0.006600660066006601	0.1188118811881188	0.07920792079207921	0.03300330033003299	0.0396039603960396	0.0297029702970297
949	0.002320185614849188	0.05336426914153132	0.10208816705336426	0.04176334106728538	0.06496519721577726	0.04872389791183295	0.027842227378190254	0.05104408352668213	0.04408352668213457	0.08120649651972157	0.06032482598607888	0.02088167053364269	0.11832946635730858	0.03016241299303944	0.016241299303944315	0.08120649651972157	0.06960556844547564	0.055684454756380515	0.018561484918793503	0.011600928074245941
950	0.002840909090909091	0.07102272727272728	0.08522727272727272	0.01988636363636364	0.08806818181818182	0.03409090909090909	0.03409090909090909	0.05397727272727273	0.048295454545454544	0.05113636363636364	0.05397727272727273	0.008522727272727272	0.1278409090909091	0.03693181818181818	0.0	0.09090909090909093	0.09090909090909093	0.05965909090909091	0.04261363636363636	0.0
951	0.010389610389610391	0.020779220779220783	0.07272727272727272	0.015584415584415584	0.01818181818181818	0.1012987012987013	0.04935064935064935	0.044155844155844164	0.09350649350649352	0.05194805194805195	0.06493506493506493	0.033766233766233764	0.11168831168831167	0.028571428571428567	0.01818181818181818	0.057142857142857134	0.09610389610389612	0.012987012987012988	0.054545454545454536	0.044155844155844164
952	0.016129032258064516	0.05645161290322581	0.05241935483870968	0.020161290322580645	0.05645161290322581	0.03629032258064517	0.08870967741935484	0.04838709677419355	0.04032258064516129	0.04032258064516129	0.07258064516129033	0.03225806451612903	0.07258064516129033	0.05645161290322581	0.020161290322580645	0.0967741935483871	0.05645161290322581	0.06854838709677419	0.04838709677419355	0.020161290322580645
953	0.021621621621621626	0.07567567567567568	0.05945945945945946	0.021621621621621626	0.06486486486486487	0.05945945945945946	0.05945945945945946	0.04864864864864865	0.03783783783783784	0.03783783783783784	0.0918918918918919	0.027027027027027032	0.06486486486486487	0.03783783783783784	0.016216216216216217	0.0918918918918919	0.08108108108108109	0.04324324324324325	0.027027027027027032	0.032432432432432434
954	0.007874015748031496	0.05511811023622047	0.047244094488188976	0.03937007874015748	0.07086614173228346	0.08661417322834647	0.06299212598425198	0.031496062992125984	0.023622047244094488	0.03937007874015748	0.023622047244094488	0.023622047244094488	0.12598425196850396	0.05511811023622047	0.007874015748031496	0.10236220472440943	0.03937007874015748	0.09448818897637797	0.047244094488188976	0.015748031496062992
955	0.0	0.0	0.06382978723404255	0.0425531914893617	0.07446808510638298	0.0425531914893617	0.06382978723404255	0.02127659574468085	0.06382978723404255	0.06382978723404255	0.11702127659574467	0.02127659574468085	0.05319148936170213	0.0425531914893617	0.05319148936170213	0.05319148936170213	0.05319148936170213	0.05319148936170213	0.0851063829787234	0.031914893617021274
956	0.027027027027027032	0.08108108108108109	0.0	0.08108108108108109	0.08108108108108109	0.013513513513513514	0.027027027027027032	0.054054054054054064	0.054054054054054064	0.013513513513513514	0.027027027027027032	0.08108108108108109	0.10810810810810813	0.040540540540540536	0.0	0.06756756756756757	0.054054054054054064	0.14864864864864866	0.040540540540540536	0.0
957	0.0	0.10606060606060606	0.060606060606060615	0.015151515151515154	0.09090909090909093	0.045454545454545456	0.0	0.07575757575757576	0.12121212121212123	0.045454545454545456	0.07575757575757576	0.015151515151515154	0.030303030303030307	0.030303030303030307	0.030303030303030307	0.10606060606060606	0.07575757575757576	0.030303030303030307	0.030303030303030307	0.015151515151515154
958	0.015748031496062992	0.03937007874015748	0.12598425196850396	0.03937007874015748	0.03937007874015748	0.031496062992125984	0.031496062992125984	0.10236220472440943	0.023622047244094488	0.06299212598425198	0.07874015748031496	0.007874015748031496	0.07874015748031496	0.03937007874015748	0.03937007874015748	0.03937007874015748	0.07086614173228346	0.03937007874015748	0.08661417322834647	0.007874015748031496
959	0.018691588785046728	0.05607476635514018	0.10280373831775699	0.04672897196261682	0.04672897196261682	0.08411214953271028	0.04672897196261682	0.09345794392523364	0.04672897196261682	0.037383177570093455	0.07476635514018691	0.02803738317757009	0.09345794392523364	0.037383177570093455	0.018691588785046728	0.05607476635514018	0.02803738317757009	0.037383177570093455	0.04672897196261682	0.0
960	0.005291005291005291	0.06349206349206349	0.042328042328042326	0.07407407407407407	0.08994708994708994	0.026455026455026454	0.037037037037037035	0.047619047619047616	0.0582010582010582	0.037037037037037035	0.06878306878306878	0.015873015873015872	0.06349206349206349	0.015873015873015872	0.01058201058201058	0.09523809523809523	0.1111111111111111	0.06349206349206349	0.042328042328042326	0.031746031746031744
961	0.017045454545454544	0.028409090909090905	0.03409090909090909	0.05113636363636364	0.03409090909090909	0.045454545454545456	0.05681818181818181	0.03409090909090909	0.07386363636363638	0.005681818181818182	0.05681818181818181	0.011363636363636364	0.1590909090909091	0.05113636363636364	0.03977272727272727	0.10795454545454546	0.08522727272727272	0.03409090909090909	0.03409090909090909	0.03977272727272727
962	0.0	0.07407407407407407	0.0925925925925926	0.0925925925925926	0.07407407407407407	0.0	0.037037037037037035	0.032407407407407406	0.023148148148148147	0.037037037037037035	0.032407407407407406	0.023148148148148147	0.12962962962962962	0.06944444444444445	0.023148148148148147	0.05555555555555555	0.05555555555555555	0.10648148148148147	0.023148148148148147	0.018518518518518517
963	0.005494505494505495	0.027472527472527472	0.04945054945054945	0.03296703296703297	0.02197802197802198	0.07142857142857142	0.027472527472527472	0.02197802197802198	0.07142857142857142	0.016483516483516484	0.10989010989010987	0.02197802197802198	0.13736263736263735	0.03296703296703297	0.06043956043956044	0.0934065934065934	0.08241758241758243	0.027472527472527472	0.03296703296703297	0.054945054945054944
964	0.0031446540880503146	0.08490566037735849	0.059748427672955975	0.031446540880503145	0.0660377358490566	0.059748427672955975	0.012578616352201259	0.06918238993710693	0.03773584905660377	0.02830188679245283	0.07232704402515723	0.009433962264150943	0.11949685534591195	0.06289308176100629	0.0031446540880503146	0.08490566037735849	0.050314465408805034	0.08490566037735849	0.03773584905660377	0.0220125786163522
965	0.1875	0.0	0.0	0.0	0.0625	0.03125	0.03125	0.03125	0.03125	0.0	0.1875	0.03125	0.09375	0.1875	0.0	0.0	0.03125	0.03125	0.0625	0.0
966	0.0031446540880503146	0.08490566037735849	0.059748427672955975	0.031446540880503145	0.0660377358490566	0.059748427672955975	0.012578616352201259	0.06918238993710693	0.03773584905660377	0.02830188679245283	0.07232704402515723	0.009433962264150943	0.11949685534591195	0.06289308176100629	0.0031446540880503146	0.08490566037735849	0.050314465408805034	0.08490566037735849	0.03773584905660377	0.0220125786163522
967	0.0	0.05586592178770949	0.0893854748603352	0.05586592178770949	0.06145251396648045	0.03910614525139665	0.01675977653631285	0.06145251396648045	0.03910614525139665	0.09497206703910614	0.12849162011173185	0.0111731843575419	0.11731843575418995	0.03910614525139665	0.0111731843575419	0.06145251396648045	0.0223463687150838	0.03910614525139665	0.05027932960893855	0.00558659217877095
968	0.00625	0.046875	0.06875	0.046875	0.021875	0.034375	0.040625	0.10625	0.021875	0.05625	0.1125	0.01875	0.096875	0.028125	0.009375	0.121875	0.09375	0.021875	0.04375	0.003125
969	0.02072538860103627	0.031088082901554407	0.1243523316062176	0.056994818652849735	0.04145077720207254	0.046632124352331605	0.04145077720207254	0.08808290155440414	0.04145077720207254	0.07253886010362694	0.031088082901554407	0.02072538860103627	0.11917098445595856	0.03626943005181347	0.015544041450777204	0.046632124352331605	0.056994818652849735	0.06735751295336788	0.02072538860103627	0.02072538860103627
970	0.0	0.02985074626865672	0.08955223880597014	0.0	0.07462686567164177	0.04477611940298507	0.02985074626865672	0.1044776119402985	0.04477611940298507	0.04477611940298507	0.059701492537313425	0.11940298507462685	0.059701492537313425	0.07462686567164177	0.01492537313432836	0.07462686567164177	0.01492537313432836	0.07462686567164177	0.02985074626865672	0.01492537313432836
971	0.0	0.053435114503816786	0.03053435114503817	0.015267175572519085	0.11450381679389313	0.053435114503816786	0.0	0.07633587786259542	0.06106870229007633	0.07633587786259542	0.0916030534351145	0.0076335877862595426	0.06870229007633588	0.04580152671755725	0.015267175572519085	0.04580152671755725	0.08396946564885496	0.1068702290076336	0.03053435114503817	0.022900763358778626
972	0.0	0.02985074626865672	0.08955223880597014	0.0	0.07462686567164177	0.04477611940298507	0.02985074626865672	0.1044776119402985	0.04477611940298507	0.04477611940298507	0.059701492537313425	0.11940298507462685	0.059701492537313425	0.07462686567164177	0.01492537313432836	0.07462686567164177	0.01492537313432836	0.07462686567164177	0.02985074626865672	0.01492537313432836
973	0.0	0.0568561872909699	0.08695652173913042	0.043478260869565216	0.09364548494983277	0.04682274247491639	0.026755852842809364	0.07692307692307693	0.05351170568561873	0.10033444816053512	0.07357859531772576	0.016722408026755852	0.06020066889632107	0.030100334448160536	0.020066889632107024	0.04682274247491639	0.05351170568561873	0.043478260869565216	0.06020066889632107	0.010033444816053512
974	0.18181818181818185	0.09090909090909093	0.0	0.030303030303030307	0.030303030303030307	0.030303030303030307	0.09090909090909093	0.030303030303030307	0.0	0.030303030303030307	0.12121212121212123	0.09090909090909093	0.09090909090909093	0.12121212121212123	0.0	0.0	0.030303030303030307	0.0	0.030303030303030307	0.0
975	0.0182648401826484	0.0319634703196347	0.1415525114155251	0.0410958904109589	0.0593607305936073	0.0273972602739726	0.0684931506849315	0.0958904109589041	0.0228310502283105	0.0228310502283105	0.0730593607305936	0.0182648401826484	0.0639269406392694	0.0228310502283105	0.0273972602739726	0.0821917808219178	0.0958904109589041	0.0365296803652968	0.0410958904109589	0.0091324200913242
976	0.018867924528301886	0.051886792452830184	0.16981132075471694	0.042452830188679236	0.04716981132075472	0.0660377358490566	0.04716981132075472	0.08490566037735849	0.042452830188679236	0.05660377358490566	0.061320754716981125	0.014150943396226415	0.05660377358490566	0.04716981132075472	0.018867924528301886	0.042452830188679236	0.042452830188679236	0.04716981132075472	0.03773584905660377	0.0047169811320754715
977	0.008196721311475409	0.008196721311475409	0.032786885245901634	0.016393442622950817	0.008196721311475409	0.024590163934426233	0.032786885245901634	0.07377049180327869	0.016393442622950817	0.0	0.09836065573770493	0.016393442622950817	0.1721311475409836	0.07377049180327869	0.04098360655737705	0.1721311475409836	0.11475409836065575	0.032786885245901634	0.032786885245901634	0.024590163934426233
978	0.0	0.057142857142857134	0.11428571428571427	0.047619047619047616	0.057142857142857134	0.01904761904761905	0.01904761904761905	0.01904761904761905	0.047619047619047616	0.057142857142857134	0.11428571428571427	0.01904761904761905	0.0761904761904762	0.047619047619047616	0.01904761904761905	0.1238095238095238	0.0761904761904762	0.028571428571428567	0.047619047619047616	0.009523809523809523
979	0.13333333333333333	0.06666666666666668	0.10666666666666667	0.013333333333333334	0.05333333333333334	0.013333333333333334	0.06666666666666668	0.05333333333333334	0.02666666666666667	0.08	0.04	0.013333333333333334	0.04	0.09333333333333334	0.04	0.08	0.02666666666666667	0.02666666666666667	0.02666666666666667	0.0
980	0.0	0.0	0.0	0.0	0.07692307692307693	0.07692307692307693	0.15384615384615385	0.0	0.0	0.07692307692307693	0.0	0.0	0.15384615384615385	0.15384615384615385	0.0	0.0	0.0	0.15384615384615385	0.15384615384615385	0.0
981	0.032362459546925564	0.025889967637540454	0.051779935275080916	0.019417475728155338	0.035598705501618116	0.061488673139158574	0.035598705501618116	0.04854368932038835	0.06796116504854369	0.0453074433656958	0.051779935275080916	0.029126213592233014	0.17475728155339804	0.051779935275080916	0.016181229773462782	0.06796116504854369	0.08737864077669902	0.025889967637540454	0.03883495145631068	0.032362459546925564
982	0.0	0.05	0.05	0.025	0.05	0.05	0.0	0.0	0.075	0.05	0.15	0.075	0.05	0.025	0.0	0.075	0.15	0.075	0.025	0.025
983	0.01090909090909091	0.025454545454545452	0.08727272727272728	0.05090909090909091	0.058181818181818175	0.054545454545454536	0.02181818181818182	0.05090909090909091	0.03272727272727273	0.03272727272727273	0.06181818181818183	0.05090909090909091	0.09818181818181818	0.03272727272727273	0.003636363636363637	0.09454545454545454	0.09090909090909093	0.06181818181818183	0.03636363636363636	0.04363636363636364
984	0.007978723404255319	0.05053191489361702	0.06914893617021277	0.02127659574468085	0.03723404255319149	0.031914893617021274	0.029255319148936167	0.11702127659574467	0.05585106382978723	0.04787234042553192	0.13031914893617022	0.02127659574468085	0.04787234042553192	0.031914893617021274	0.02393617021276596	0.14893617021276595	0.06382978723404255	0.02127659574468085	0.034574468085106384	0.007978723404255319
985	0.0	0.059813084112149535	0.07102803738317758	0.048598130841121495	0.0205607476635514	0.037383177570093455	0.05420560747663551	0.06355140186915888	0.0205607476635514	0.03177570093457944	0.1383177570093458	0.014953271028037384	0.08598130841121496	0.06355140186915888	0.011214953271028037	0.13644859813084112	0.09532710280373832	0.026168224299065426	0.009345794392523364	0.011214953271028037
986	0.016129032258064516	0.06451612903225806	0.03225806451612903	0.07258064516129033	0.0967741935483871	0.04032258064516129	0.04032258064516129	0.05645161290322581	0.05645161290322581	0.03225806451612903	0.04032258064516129	0.05645161290322581	0.07258064516129033	0.04032258064516129	0.024193548387096774	0.04838709677419355	0.08064516129032258	0.08064516129032258	0.04032258064516129	0.008064516129032258
987	0.1702127659574468	0.02127659574468085	0.10638297872340426	0.0425531914893617	0.0425531914893617	0.0	0.02127659574468085	0.0851063829787234	0.0851063829787234	0.02127659574468085	0.0851063829787234	0.06382978723404255	0.0	0.14893617021276595	0.0	0.0425531914893617	0.02127659574468085	0.0425531914893617	0.0	0.0
988	0.0	0.04464285714285714	0.04464285714285714	0.09821428571428573	0.08928571428571429	0.05357142857142857	0.026785714285714284	0.08928571428571429	0.03571428571428571	0.0625	0.026785714285714284	0.04464285714285714	0.10714285714285714	0.026785714285714284	0.017857142857142856	0.07142857142857142	0.04464285714285714	0.07142857142857142	0.026785714285714284	0.017857142857142856
989	0.044673539518900345	0.024054982817869417	0.054982817869415807	0.010309278350515464	0.041237113402061855	0.1099656357388316	0.03780068728522337	0.08934707903780069	0.06872852233676978	0.048109965635738834	0.030927835051546393	0.013745704467353952	0.09621993127147767	0.044673539518900345	0.020618556701030927	0.0584192439862543	0.09621993127147767	0.01718213058419244	0.048109965635738834	0.044673539518900345
990	0.047619047619047616	0.030612244897959183	0.09523809523809523	0.020408163265306117	0.027210884353741496	0.1360544217687075	0.027210884353741496	0.051020408163265314	0.061224489795918366	0.040816326530612235	0.04421768707482993	0.020408163265306117	0.11564625850340135	0.023809523809523808	0.006802721088435374	0.06802721088435375	0.0782312925170068	0.023809523809523808	0.04421768707482993	0.037414965986394565
991	0.0	0.0	0.14285714285714285	0.0	0.07142857142857142	0.0	0.07142857142857142	0.0	0.07142857142857142	0.0	0.14285714285714285	0.07142857142857142	0.07142857142857142	0.07142857142857142	0.07142857142857142	0.0	0.07142857142857142	0.07142857142857142	0.07142857142857142	0.0
992	0.04964539007092199	0.02836879432624113	0.08865248226950355	0.02127659574468085	0.024822695035460998	0.14184397163120568	0.02836879432624113	0.05319148936170213	0.06382978723404255	0.0425531914893617	0.031914893617021274	0.02127659574468085	0.11702127659574467	0.024822695035460998	0.007092198581560284	0.07092198581560284	0.08156028368794327	0.02127659574468085	0.0425531914893617	0.03900709219858156
993	0.21739130434782608	0.021739130434782608	0.043478260869565216	0.043478260869565216	0.021739130434782608	0.0	0.06521739130434782	0.06521739130434782	0.06521739130434782	0.043478260869565216	0.043478260869565216	0.021739130434782608	0.06521739130434782	0.08695652173913042	0.0	0.06521739130434782	0.043478260869565216	0.021739130434782608	0.043478260869565216	0.021739130434782608
994	0.0	0.10526315789473684	0.0	0.0	0.21052631578947367	0.0	0.0	0.0	0.10526315789473684	0.0	0.0	0.0	0.10526315789473684	0.0	0.05263157894736842	0.15789473684210525	0.05263157894736842	0.10526315789473684	0.05263157894736842	0.0
995	0.005494505494505495	0.027472527472527472	0.04945054945054945	0.03296703296703297	0.02197802197802198	0.07142857142857142	0.027472527472527472	0.02197802197802198	0.07142857142857142	0.016483516483516484	0.10989010989010987	0.02197802197802198	0.13736263736263735	0.038461538461538464	0.06043956043956044	0.0934065934065934	0.08241758241758243	0.02197802197802198	0.03296703296703297	0.054945054945054944
996	0.0	0.075	0.05	0.0	0.25	0.05	0.05	0.025	0.025	0.0	0.15	0.0	0.1	0.025	0.0	0.05	0.025	0.075	0.05	0.0
997	0.011363636363636364	0.030303030303030307	0.09090909090909093	0.02651515151515152	0.060606060606060615	0.05681818181818181	0.01893939393939394	0.05303030303030303	0.03787878787878788	0.030303030303030307	0.06439393939393939	0.03409090909090909	0.10227272727272728	0.03787878787878788	0.0037878787878787884	0.09848484848484848	0.0946969696969697	0.060606060606060615	0.03787878787878788	0.04924242424242424
998	0.02083333333333333	0.0625	0.08173076923076923	0.05448717948717949	0.05448717948717949	0.046474358974358976	0.04807692307692308	0.04326923076923077	0.04166666666666666	0.04166666666666666	0.0673076923076923	0.027243589743589744	0.09935897435897437	0.0576923076923077	0.01282051282051282	0.059294871794871785	0.05448717948717949	0.07211538461538461	0.03205128205128205	0.02243589743589744
999	0.0	0.027777777777777776	0.08333333333333333	0.08333333333333333	0.05555555555555555	0.027777777777777776	0.1388888888888889	0.08333333333333333	0.05555555555555555	0.05555555555555555	0.1111111111111111	0.05555555555555555	0.027777777777777776	0.08333333333333333	0.0	0.0	0.08333333333333333	0.027777777777777776	0.0	0.0
1000	0.0182648401826484	0.0319634703196347	0.1415525114155251	0.0410958904109589	0.0593607305936073	0.0273972602739726	0.0684931506849315	0.0958904109589041	0.0228310502283105	0.0228310502283105	0.0730593607305936	0.0182648401826484	0.0639269406392694	0.0228310502283105	0.0273972602739726	0.0821917808219178	0.0958904109589041	0.0365296803652968	0.0410958904109589	0.0091324200913242
1001	0.018867924528301886	0.051886792452830184	0.16981132075471694	0.042452830188679236	0.04716981132075472	0.0660377358490566	0.04716981132075472	0.08490566037735849	0.042452830188679236	0.05660377358490566	0.061320754716981125	0.014150943396226415	0.05660377358490566	0.04716981132075472	0.018867924528301886	0.042452830188679236	0.042452830188679236	0.04716981132075472	0.03773584905660377	0.0047169811320754715
1002	0.008064516129032258	0.008064516129032258	0.04032258064516129	0.016129032258064516	0.008064516129032258	0.024193548387096774	0.03225806451612903	0.07258064516129033	0.016129032258064516	0.0	0.1129032258064516	0.024193548387096774	0.16129032258064516	0.07258064516129033	0.04032258064516129	0.1532258064516129	0.12096774193548387	0.03225806451612903	0.03225806451612903	0.024193548387096774
1003	0.0182648401826484	0.0319634703196347	0.1415525114155251	0.0410958904109589	0.0593607305936073	0.0273972602739726	0.0684931506849315	0.0958904109589041	0.0228310502283105	0.0228310502283105	0.0730593607305936	0.0182648401826484	0.0639269406392694	0.0228310502283105	0.0273972602739726	0.0821917808219178	0.0958904109589041	0.0365296803652968	0.0410958904109589	0.0091324200913242
1004	0.018867924528301886	0.051886792452830184	0.16981132075471694	0.042452830188679236	0.04716981132075472	0.0660377358490566	0.04716981132075472	0.08490566037735849	0.042452830188679236	0.05660377358490566	0.061320754716981125	0.014150943396226415	0.05660377358490566	0.04716981132075472	0.018867924528301886	0.042452830188679236	0.042452830188679236	0.04716981132075472	0.03773584905660377	0.0047169811320754715
1005	0.008064516129032258	0.008064516129032258	0.04032258064516129	0.016129032258064516	0.008064516129032258	0.024193548387096774	0.03225806451612903	0.07258064516129033	0.016129032258064516	0.0	0.1129032258064516	0.024193548387096774	0.16129032258064516	0.07258064516129033	0.04032258064516129	0.1532258064516129	0.12096774193548387	0.03225806451612903	0.03225806451612903	0.024193548387096774
1006	0.016666666666666666	0.03333333333333333	0.05	0.05	0.016666666666666666	0.016666666666666666	0.05	0.03333333333333333	0.05	0.0	0.16666666666666666	0.016666666666666666	0.13333333333333333	0.08333333333333333	0.05	0.06666666666666668	0.03333333333333333	0.08333333333333333	0.03333333333333333	0.016666666666666666
1007	0.0	0.0967741935483871	0.0967741935483871	0.0	0.03225806451612903	0.16129032258064516	0.03225806451612903	0.0	0.06451612903225806	0.06451612903225806	0.03225806451612903	0.03225806451612903	0.1935483870967742	0.03225806451612903	0.03225806451612903	0.06451612903225806	0.06451612903225806	0.0	0.0	0.0
1008	0.0027548209366391185	0.060606060606060615	0.04132231404958678	0.01928374655647383	0.06887052341597796	0.07988980716253444	0.04132231404958678	0.05785123966942149	0.05234159779614325	0.030303030303030307	0.03856749311294766	0.033057851239669415	0.09917355371900828	0.060606060606060615	0.013774104683195593	0.02203856749311295	0.10743801652892562	0.09366391184573004	0.04683195592286502	0.030303030303030307
1009	0.0	0.054054054054054064	0.08783783783783784	0.0472972972972973	0.040540540540540536	0.040540540540540536	0.027027027027027032	0.08108108108108109	0.0472972972972973	0.054054054054054064	0.13513513513513514	0.006756756756756757	0.027027027027027032	0.040540540540540536	0.013513513513513514	0.06756756756756757	0.060810810810810814	0.040540540540540536	0.10810810810810813	0.020270270270270268
1010	0.0035169988276670576	0.06565064478311841	0.05627198124267292	0.02344665885111372	0.07502930832356389	0.07033997655334115	0.057444314185228613	0.058616647127784284	0.043376318874560366	0.04572098475967175	0.07151230949589682	0.02344665885111372	0.09495896834701056	0.03985932004689332	0.018757327080890968	0.06213364595545135	0.05509964830011723	0.07151230949589682	0.050410316529894486	0.012895662368112544
1011	0.003472222222222222	0.060185185185185175	0.06712962962962964	0.027777777777777776	0.060185185185185175	0.07407407407407407	0.06481481481481481	0.06828703703703702	0.04629629629629629	0.040509259259259266	0.07407407407407407	0.023148148148148147	0.0960648148148148	0.04629629629629629	0.015046296296296297	0.05787037037037038	0.06134259259259259	0.0625	0.040509259259259266	0.010416666666666666
1012	0.0	0.0	0.05	0.016666666666666666	0.05	0.08333333333333333	0.05	0.05	0.016666666666666666	0.0	0.08333333333333333	0.016666666666666666	0.2333333333333333	0.13333333333333333	0.016666666666666666	0.05	0.08333333333333333	0.06666666666666668	0.0	0.0
1013	0.013368983957219251	0.0481283422459893	0.045454545454545456	0.056149732620320865	0.053475935828877004	0.0427807486631016	0.045454545454545456	0.0427807486631016	0.0481283422459893	0.03475935828877005	0.06417112299465241	0.03475935828877005	0.09358288770053476	0.06149732620320856	0.008021390374331552	0.106951871657754	0.06417112299465241	0.06684491978609626	0.050802139037433164	0.01871657754010695
1014	0.0041841004184100415	0.043933054393305436	0.04184100418410042	0.03138075313807531	0.014644351464435146	0.03347280334728033	0.05230125523012552	0.037656903765690385	0.027196652719665274	0.016736401673640166	0.10460251046025104	0.04602510460251046	0.12761506276150628	0.08786610878661087	0.0041841004184100415	0.17573221757322174	0.07112970711297073	0.04811715481171548	0.016736401673640166	0.014644351464435146
1015	0.0	0.09090909090909093	0.045454545454545456	0.0	0.2272727272727273	0.045454545454545456	0.0	0.045454545454545456	0.0	0.045454545454545456	0.0	0.0	0.09090909090909093	0.09090909090909093	0.09090909090909093	0.0	0.045454545454545456	0.13636363636363635	0.0	0.045454545454545456
1016	0.01276595744680851	0.03829787234042553	0.06382978723404255	0.03404255319148936	0.02553191489361702	0.09361702127659574	0.03404255319148936	0.05531914893617021	0.05531914893617021	0.029787234042553193	0.06808510638297872	0.0425531914893617	0.13191489361702127	0.03829787234042553	0.05531914893617021	0.06382978723404255	0.05531914893617021	0.02127659574468085	0.04680851063829787	0.03404255319148936
1017	0.0041841004184100415	0.043933054393305436	0.04184100418410042	0.03138075313807531	0.014644351464435146	0.03347280334728033	0.05230125523012552	0.037656903765690385	0.027196652719665274	0.016736401673640166	0.10460251046025104	0.04602510460251046	0.12761506276150628	0.08786610878661087	0.0041841004184100415	0.17573221757322174	0.07112970711297073	0.04811715481171548	0.016736401673640166	0.014644351464435146
1018	0.013368983957219251	0.0481283422459893	0.045454545454545456	0.056149732620320865	0.053475935828877004	0.0427807486631016	0.045454545454545456	0.0427807486631016	0.0481283422459893	0.03475935828877005	0.06417112299465241	0.03475935828877005	0.09358288770053476	0.06149732620320856	0.008021390374331552	0.106951871657754	0.06417112299465241	0.06684491978609626	0.050802139037433164	0.01871657754010695
1019	0.0	0.09608540925266904	0.04270462633451957	0.028469750889679717	0.021352313167259787	0.02491103202846975	0.028469750889679717	0.05338078291814947	0.06405693950177936	0.07473309608540925	0.09608540925266904	0.02491103202846975	0.06761565836298933	0.05693950177935943	0.03558718861209965	0.05338078291814947	0.0498220640569395	0.08185053380782918	0.07829181494661921	0.021352313167259787
1020	0.0	0.09608540925266904	0.04270462633451957	0.028469750889679717	0.021352313167259787	0.02491103202846975	0.028469750889679717	0.05338078291814947	0.06405693950177936	0.07473309608540925	0.09608540925266904	0.02491103202846975	0.06761565836298933	0.05693950177935943	0.03558718861209965	0.05338078291814947	0.0498220640569395	0.08185053380782918	0.07829181494661921	0.021352313167259787
1021	0.0	0.06666666666666668	0.08888888888888889	0.04444444444444445	0.02962962962962963	0.04444444444444445	0.02962962962962963	0.05185185185185185	0.014814814814814815	0.06666666666666668	0.04444444444444445	0.02962962962962963	0.14074074074074075	0.1111111111111111	0.0	0.08148148148148149	0.05185185185185185	0.05925925925925926	0.014814814814814815	0.02962962962962963
1022	0.0	0.10495626822157436	0.04956268221574344	0.055393586005830914	0.046647230320699715	0.02915451895043732	0.008746355685131196	0.0728862973760933	0.055393586005830914	0.07580174927113703	0.13119533527696792	0.005830903790087464	0.0641399416909621	0.037900874635568516	0.01457725947521866	0.061224489795918366	0.058309037900874626	0.03498542274052478	0.08163265306122447	0.011661807580174929
1023	0.0	0.09322033898305083	0.0480225988700565	0.062146892655367235	0.0423728813559322	0.02824858757062147	0.011299435028248588	0.07062146892655367	0.05367231638418079	0.08192090395480225	0.1327683615819209	0.005649717514124294	0.062146892655367235	0.03672316384180791	0.014124293785310734	0.06779661016949153	0.07062146892655367	0.031073446327683617	0.07909604519774012	0.00847457627118644
1024	0.006666666666666667	0.02666666666666667	0.07333333333333332	0.03333333333333333	0.04	0.11333333333333333	0.02666666666666667	0.03333333333333333	0.07333333333333332	0.02	0.06	0.04	0.13333333333333333	0.06	0.02666666666666667	0.07333333333333332	0.06666666666666668	0.04	0.04666666666666667	0.006666666666666667
1025	0.01443298969072165	0.05154639175257732	0.061855670103092786	0.030927835051546393	0.07835051546391752	0.059793814432989686	0.07010309278350517	0.05360824742268041	0.06597938144329897	0.03711340206185567	0.05360824742268041	0.024742268041237112	0.10309278350515463	0.04536082474226804	0.006185567010309278	0.03711340206185567	0.07628865979381444	0.061855670103092786	0.030927835051546393	0.03711340206185567
1026	0.021341463414634148	0.05030487804878049	0.06554878048780488	0.041158536585365856	0.06554878048780488	0.06554878048780488	0.04573170731707317	0.04878048780487805	0.04420731707317073	0.03963414634146342	0.05335365853658537	0.021341463414634148	0.0975609756097561	0.06097560975609756	0.013719512195121951	0.059451219512195126	0.057926829268292686	0.08384146341463415	0.03658536585365853	0.027439024390243903
1027	0.006666666666666667	0.02666666666666667	0.07333333333333332	0.03333333333333333	0.04	0.11333333333333333	0.02666666666666667	0.03333333333333333	0.07333333333333332	0.02	0.06	0.04	0.13333333333333333	0.06	0.02666666666666667	0.07333333333333332	0.06666666666666668	0.04	0.04666666666666667	0.006666666666666667
1028	0.0	0.09248554913294796	0.04624277456647399	0.060693641618497114	0.04335260115606936	0.02890173410404624	0.008670520231213872	0.06936416184971098	0.05491329479768786	0.08959537572254335	0.13583815028901733	0.0028901734104046237	0.06358381502890173	0.03757225433526012	0.011560693641618495	0.06936416184971098	0.060693641618497114	0.031791907514450865	0.0838150289017341	0.008670520231213872
1029	0.15384615384615385	0.038461538461538464	0.038461538461538464	0.0	0.15384615384615385	0.1153846153846154	0.0	0.07692307692307693	0.038461538461538464	0.0	0.07692307692307693	0.0	0.0	0.038461538461538464	0.0	0.07692307692307693	0.07692307692307693	0.07692307692307693	0.0	0.0
1030	0.3333333333333333	0.05555555555555555	0.0	0.0	0.0	0.05555555555555555	0.0	0.05555555555555555	0.05555555555555555	0.0	0.1111111111111111	0.0	0.05555555555555555	0.2777777777777778	0.0	0.0	0.0	0.0	0.0	0.0
1031	0.014084507042253518	0.0523138832997988	0.07243460764587525	0.04024144869215292	0.044265593561368215	0.04225352112676056	0.06841046277665996	0.06237424547283703	0.0523138832997988	0.038229376257545265	0.06841046277665996	0.038229376257545265	0.10865191146881288	0.04225352112676056	0.02414486921529175	0.07847082494969819	0.060362173038229376	0.036217303822937634	0.038229376257545265	0.018108651911468814
1032	0.014732965009208104	0.04972375690607735	0.08287292817679558	0.029465930018416207	0.046040515653775316	0.03867403314917127	0.058931860036832415	0.040515653775322284	0.06261510128913443	0.06445672191528545	0.08287292817679558	0.02578268876611418	0.09208103130755063	0.044198895027624314	0.02578268876611418	0.044198895027624314	0.07366482504604052	0.06445672191528545	0.031307550644567216	0.027624309392265192
1033	0.1176470588235294	0.0392156862745098	0.1176470588235294	0.0196078431372549	0.0392156862745098	0.0392156862745098	0.05882352941176471	0.0196078431372549	0.0196078431372549	0.0392156862745098	0.1568627450980392	0.0	0.05882352941176471	0.0784313725490196	0.0196078431372549	0.09803921568627452	0.0196078431372549	0.0196078431372549	0.0392156862745098	0.0
1034	0.007751937984496123	0.03875968992248062	0.12403100775193797	0.062015503875968984	0.06976744186046513	0.03875968992248062	0.03875968992248062	0.04651162790697674	0.02325581395348837	0.031007751937984492	0.062015503875968984	0.06976744186046513	0.10852713178294572	0.03875968992248062	0.0	0.015503875968992246	0.08527131782945736	0.05426356589147287	0.05426356589147287	0.031007751937984492
1035	0.0	0.09248554913294796	0.04624277456647399	0.060693641618497114	0.04335260115606936	0.02890173410404624	0.008670520231213872	0.06936416184971098	0.05491329479768786	0.08959537572254335	0.13583815028901733	0.0028901734104046237	0.06358381502890173	0.03757225433526012	0.011560693641618495	0.06936416184971098	0.060693641618497114	0.031791907514450865	0.0838150289017341	0.008670520231213872
1036	0.08888888888888889	0.0	0.13333333333333333	0.04444444444444445	0.17777777777777778	0.0	0.04444444444444445	0.08888888888888889	0.022222222222222227	0.0	0.022222222222222227	0.0	0.0	0.1111111111111111	0.04444444444444445	0.06666666666666668	0.08888888888888889	0.04444444444444445	0.0	0.022222222222222227
1037	0.034383954154727794	0.011461318051575931	0.04297994269340974	0.034383954154727794	0.03151862464183381	0.06303724928366762	0.05730659025787966	0.07736389684813752	0.08882521489971347	0.04011461318051576	0.0659025787965616	0.017191977077363897	0.08022922636103152	0.02005730659025788	0.014326647564469915	0.0830945558739255	0.08882521489971347	0.048710601719197714	0.051575931232091685	0.045845272206303724
1038	0.0	0.07520891364902507	0.061281337047353765	0.055710306406685235	0.04456824512534819	0.06685236768802229	0.04735376044568245	0.07520891364902507	0.016713091922005572	0.05013927576601671	0.07520891364902507	0.013927576601671307	0.08913649025069638	0.04456824512534819	0.013927576601671307	0.06685236768802229	0.09749303621169916	0.033426183844011144	0.04178272980501393	0.027855153203342614
[truncated: 11,325 more rows]
