# Supplementary material for: Design of buried charged networks in artificial proteins
Source: Nat Commun. 2021 Mar 25;12:1895. doi: 10.1038/s41467-021-21909-7 (PMC7994573; doi:10.1038/s41467-021-21909-7)
Supplement: Supplementary file 4 — Source Data [file 41467_2021_21909_MOESM4_ESM.zip › source_data_final_revised/SI6/a/E136.txt]

#FRAME	#GLU-136
1	-4.9
2	-6.0
3	-5.9
4	-6.1
5	-0.7
6	-7.3
7	-9.2
8	-7.7
9	-6.6
10	-3.4
11	-4.2
12	-8.0
13	-6.1
14	-7.8
15	-7.2
16	-7.9
17	-6.6
18	-7.1
19	-0.4
20	-2.9
21	-6.3
22	-7.6
23	-7.4
24	-8.1
25	-10.4
26	-4.9
27	-2.9
28	-3.0
29	-3.3
30	-0.5
31	-5.9
32	-7.3
33	-3.6
34	-8.4
35	-10.0
36	-1.7
37	-8.9
38	-8.6
39	-2.5
40	-4.5
41	-8.5
42	0.5
43	0.5
44	-0.4
45	-0.8
46	-6.9
47	-4.9
48	-0.6
49	0.1
50	0.1
51	-5.9
52	-1.2
53	-5.1
54	0.1
55	-5.1
56	0.5
57	-3.7
58	-4.5
59	-6.1
60	-5.7
61	-0.4
62	-6.1
63	-5.1
64	-3.6
65	-1.6
66	-3.7
67	-5.5
68	-6.3
69	-6.2
70	-2.9
71	-1.0
72	-1.4
73	-6.7
74	-5.5
75	-5.4
76	-1.3
77	-4.9
78	0.3
79	-0.2
80	-4.8
81	-0.2
82	-4.6
83	-5.0
84	-6.6
85	-5.3
86	-8.6
87	-3.3
88	-1.2
89	-0.1
90	-3.9
91	-7.3
92	-5.7
93	-0.7
94	-6.1
95	-0.7
96	-5.4
97	-5.4
98	-1.1
99	-3.8
100	-6.8
101	-7.4
102	-5.7
103	-0.6
104	-0.1
105	-0.4
106	-0.6
107	-1.9
108	-1.1
109	-5.2
110	-0.6
111	-6.0
112	-6.2
113	-0.1
114	-6.5
115	-5.1
116	-5.0
117	-6.3
118	-5.9
119	-6.2
120	-5.8
121	0.0
122	-5.4
123	-6.0
124	-6.7
125	-0.3
126	-4.8
127	-0.3
128	-6.4
129	-4.5
130	0.2
131	-4.9
132	0.3
133	-4.9
134	-5.9
135	-4.5
136	-5.3
137	-0.7
138	-1.5
139	-6.3
140	-5.8
141	-0.2
142	-4.8
143	-6.7
144	-0.2
145	-0.3
146	0.2
147	-0.5
148	-0.3
149	-7.8
150	-7.4
151	-6.3
152	-2.1
153	-4.6
154	-4.9
155	-6.1
156	-4.7
157	-6.8
158	-5.2
159	-5.1
160	-5.1
161	-6.2
162	-4.4
163	-5.9
164	-5.6
165	-1.9
166	-5.4
167	-1.8
168	-6.2
169	-4.3
170	-4.0
171	-1.9
172	-3.1
173	-3.6
174	-5.1
175	-5.1
176	-4.7
177	-5.8
178	-3.8
179	-3.4
180	-1.3
181	-5.3
182	-6.7
183	-5.7
184	-5.3
185	-0.3
186	-1.7
187	-7.8
188	-4.5
189	-4.5
190	-5.8
191	-3.1
192	-5.9
193	-3.4
194	-6.8
195	-6.3
196	-5.1
197	-3.2
198	-6.6
199	-6.3
200	-8.2
201	-6.4
202	-1.6
203	-7.4
204	0.1
205	-4.8
206	-7.6
207	-6.5
208	-4.3
209	-5.0
210	-3.1
211	-5.4
212	0.1
213	-4.7
214	-6.2
215	0.0
216	-5.8
217	-0.1
218	-5.3
219	-0.3
220	-0.3
221	-2.5
222	-4.6
223	-3.9
224	-4.5
225	-0.7
226	-4.7
227	-3.4
228	1.9
229	-0.6
230	-6.7
231	-0.9
232	-7.5
233	-6.1
234	-6.2
235	-5.5
236	-2.7
237	-3.5
238	-3.8
239	-0.4
240	-4.3
241	-6.4
242	-5.8
243	-0.3
244	-6.4
245	-0.2
246	-2.9
247	-5.0
248	-4.7
249	-7.9
250	-2.1
251	-3.6
252	-7.5
253	-5.7
254	0.4
255	-6.1
256	-6.9
257	-5.0
258	-2.1
259	-5.7
260	-6.6
261	-0.4
262	-6.8
263	-5.8
264	-7.0
265	0.0
266	-0.8
267	-6.3
268	-4.3
269	-4.4
270	-1.1
271	-0.5
272	-6.9
273	-1.3
274	-5.0
275	0.1
276	-4.5
277	-0.5
278	0.2
279	-0.2
280	-0.7
281	-5.8
282	-6.2
283	-0.6
284	-0.4
285	-0.1
286	-0.2
287	-6.0
288	-7.4
289	-0.7
290	-6.1
291	-5.4
292	-5.7
293	-5.2
294	-0.7
295	0.0
296	-2.5
297	-1.4
298	-5.6
299	0.5
300	-7.2
301	-0.9
302	-0.3
303	-5.3
304	-8.4
305	-4.9
306	-8.2
307	-4.8
308	-7.4
309	-4.2
310	-9.6
311	-1.6
312	-5.6
313	-5.7
314	-8.8
315	-5.9
316	-2.6
317	-5.4
318	-7.6
319	-9.2
320	-5.7
321	-7.0
322	-6.4
323	-8.2
324	-6.5
325	-9.7
326	-8.3
327	-6.7
328	-6.4
329	-8.2
330	-7.3
331	-4.0
332	-6.1
333	-5.0
334	-7.8
335	-6.0
336	-0.6
337	-0.5
338	-4.0
339	-5.8
340	-4.4
341	-6.5
342	-5.1
343	-0.9
344	0.1
345	-0.4
346	-4.7
347	-6.7
348	-5.3
349	-0.3
350	-5.7
351	-1.7
352	-1.5
353	-0.3
354	-6.2
355	-0.4
356	-0.4
357	-6.2
358	-0.9
359	-0.9
360	-5.6
361	-0.5
362	-6.6
363	-5.8
364	0.4
365	-1.2
366	-0.6
367	-4.7
368	-1.0
369	-5.6
370	-6.4
371	-5.7
372	0.2
373	-2.2
374	-0.1
375	-5.6
376	-7.9
377	-4.1
378	-6.0
379	-0.9
380	-1.2
381	-0.1
382	-3.0
383	-5.6
384	-1.5
385	-0.8
386	-5.6
387	-6.4
388	-2.7
389	-6.1
390	-3.5
391	-4.6
392	-0.1
393	-6.2
394	-1.4
395	-0.9
396	-1.0
397	-5.7
398	-8.1
399	-6.9
400	-7.2
401	0.6
402	-0.2
403	-4.5
404	-0.8
405	-1.3
406	-7.2
407	-6.9
408	-5.3
409	-6.3
410	-7.8
411	-6.2
412	-5.1
413	-7.9
414	-0.2
415	-5.9
416	-1.4
417	-5.9
418	-4.3
419	-7.3
420	-7.2
421	-7.3
422	-9.1
423	-5.3
424	-5.6
425	-7.9
426	-5.1
427	-5.1
428	-6.1
429	-9.3
430	0.0
431	-6.0
432	-4.8
433	-5.3
434	-6.9
435	-6.9
436	-7.3
437	-4.5
438	-4.7
439	-6.6
440	-5.0
441	-6.4
442	-4.5
443	-2.1
444	-7.5
445	-7.1
446	-6.9
447	-3.4
448	-1.5
449	-3.8
450	-0.4
451	-6.0
452	-5.4
453	-1.3
454	-0.2
455	-6.3
456	-1.5
457	-5.0
458	-7.3
459	-5.5
460	-3.8
461	-5.5
462	-0.3
463	-6.7
464	-7.7
465	-6.2
466	-1.3
467	-5.1
468	-5.2
469	-5.6
470	-5.9
471	-0.7
472	-5.4
473	-6.3
474	-0.8
475	-0.5
476	-0.8
477	-7.2
478	-5.7
479	-5.3
480	0.0
481	-6.7
482	-6.5
483	-1.2
484	-3.9
485	-1.8
486	-5.1
487	-4.7
488	-1.0
489	0.8
490	-0.1
491	-4.6
492	-4.1
493	-6.4
494	-7.3
495	-0.4
496	-5.5
497	0.5
498	-0.9
499	-5.1
500	-6.8
501	-6.7
502	-6.8
503	-0.5
504	-0.4
505	-6.0
506	-4.9
507	-5.8
508	-4.9
509	-5.7
510	-4.2
511	-5.1
512	-7.4
513	-0.1
514	-4.7
515	-6.9
516	-1.1
517	-0.8
518	-1.2
519	-5.1
520	-1.3
521	-6.8
522	-5.7
523	0.1
524	-1.0
525	-1.6
526	-6.0
527	-6.4
528	-1.6
529	-4.0
530	-1.2
531	-5.1
532	-5.4
533	-0.2
534	-5.5
535	-0.4
536	0.3
537	-0.4
538	-1.3
539	-1.1
540	-4.4
541	-5.8
542	-0.6
543	-5.6
544	-0.1
545	0.2
546	-0.4
547	-5.7
548	-5.7
549	-0.5
550	0.4
551	-0.3
552	-0.3
553	-0.5
554	-6.1
555	-6.2
556	-4.0
557	-6.2
558	-0.8
559	-1.0
560	-5.0
561	-6.0
562	-7.0
563	-0.7
564	-0.7
565	-0.4
566	-0.7
567	-4.1
568	-4.9
569	-2.8
570	-6.4
571	-4.3
572	0.0
573	0.8
574	-7.0
575	0.5
576	0.2
577	-6.6
578	-1.3
579	-4.4
580	-6.7
581	-6.2
582	-1.3
583	-0.7
584	-6.6
585	-8.2
586	-0.7
587	-1.1
588	-5.1
589	-5.6
590	-3.3
591	-1.0
592	-1.0
593	-5.5
594	-6.7
595	-1.2
596	-6.4
597	-6.7
598	-6.4
599	-7.7
600	-6.1
601	-5.2
602	-1.2
603	-7.1
604	-2.0
605	-5.8
606	-4.7
607	-5.8
608	-4.3
609	-2.8
610	-6.1
611	-2.1
612	-7.0
613	-7.3
614	-5.2
615	-4.7
616	-6.1
617	-6.5
618	-3.9
619	-5.3
620	-3.1
621	-5.4
622	-6.4
623	-6.3
624	-0.8
625	-5.8
626	0.1
627	-5.5
628	-0.9
629	-0.3
630	-7.2
631	-4.0
632	-0.7
633	-3.2
634	-6.9
635	-4.1
636	-0.1
637	-1.1
638	-6.4
639	-6.3
640	-0.5
641	0.5
642	-1.0
643	-5.9
644	-6.7
645	-0.2
646	-6.7
647	-3.5
648	-6.9
649	-2.9
650	-4.8
651	-8.0
652	-5.4
653	-6.5
654	-7.2
655	-6.0
656	-4.8
657	-7.9
658	-6.8
659	-6.9
660	-5.1
661	-1.6
662	-0.1
663	-8.4
664	-5.4
665	-3.7
666	-4.5
667	0.4
668	-3.1
669	-4.5
670	-4.7
671	-5.1
672	-1.5
673	-4.3
674	-5.2
675	-4.4
676	-1.8
677	-1.0
678	-4.5
679	-5.3
680	-0.7
681	-0.2
682	-4.7
683	-4.2
684	-3.7
685	-5.7
686	-4.7
687	-3.3
688	-4.9
689	-5.8
690	-3.4
691	-3.7
692	-3.5
693	-6.5
694	-4.0
695	-5.0
696	-0.9
697	-6.4
698	-0.3
699	-0.7
700	-5.3
701	-0.9
702	-5.8
703	-0.9
704	-1.3
705	-3.8
706	-6.8
707	-5.5
708	-0.8
709	-4.9
710	-8.4
711	-2.5
712	-2.0
713	-1.1
714	-1.3
715	-8.3
716	-5.5
717	-1.7
718	-1.5
719	-1.1
720	-5.8
721	-5.0
722	-4.5
723	-5.3
724	-1.7
725	-1.0
726	-0.8
727	-1.9
728	-1.3
729	-1.0
730	-6.8
731	-1.8
732	-4.9
733	-7.1
734	-5.6
735	-1.1
736	-6.5
737	-1.6
738	-1.2
739	-5.0
740	-6.5
741	-5.6
742	-0.9
743	-6.7
744	-5.2
745	-5.7
746	-0.4
747	-1.4
748	-5.7
749	-1.4
750	-0.6
751	-6.4
752	-0.5
753	-6.2
754	-6.0
755	-6.1
756	-0.8
757	-5.3
758	-5.7
759	-5.8
760	-6.1
761	-0.9
762	-4.8
763	-6.5
764	-6.5
765	-6.6
766	-6.5
767	-4.6
768	-5.5
769	-4.4
770	-6.8
771	-4.6
772	-0.3
773	-6.2
774	-1.1
775	-1.0
776	-5.4
777	-0.0
778	-3.9
779	-5.1
780	-7.7
781	-0.4
782	-7.0
783	-7.9
784	-6.0
785	-2.2
786	-5.5
787	-7.0
788	-3.2
789	-9.9
790	-7.7
791	-3.5
792	-3.7
793	-9.0
794	-2.9
795	-6.9
796	-3.3
797	-6.6
798	-9.2
799	-8.8
800	-2.4
801	-5.4
802	-7.6
803	-8.2
804	-5.4
805	-7.0
806	0.1
807	-0.9
808	-2.5
809	-6.2
810	-5.2
811	-5.9
812	-2.7
813	-1.2
814	-0.7
815	-7.0
816	-0.2
817	-5.3
818	-6.5
819	-1.1
820	-0.9
821	-7.7
822	-1.3
823	-5.7
824	-0.3
825	-5.5
826	-1.2
827	-1.3
828	-7.9
829	-5.5
830	-5.7
831	-0.8
832	-5.9
833	-1.2
834	-6.2
835	-6.6
836	-0.6
837	-7.5
838	-5.8
839	-4.4
840	-6.2
841	-0.1
842	-6.9
843	-3.0
844	-5.4
845	-1.0
846	-4.7
847	-5.7
848	-5.3
849	-5.7
850	-1.7
851	-5.4
852	-1.3
853	-5.8
854	-0.9
855	-6.5
856	-6.8
857	-1.2
858	-1.2
859	-7.9
860	-5.9
861	-6.8
862	-4.9
863	-5.5
864	-1.5
865	-0.9
866	-1.2
867	-4.6
868	-7.7
869	-1.1
870	-6.5
871	-5.7
872	-4.4
873	-1.2
874	-1.0
875	-0.2
876	-0.9
877	-4.5
878	-1.3
879	-6.4
880	-0.5
881	-1.5
882	-6.9
883	0.3
884	-3.5
885	-0.9
886	-8.9
887	-5.4
888	-0.8
889	-2.1
890	-1.6
891	-5.4
892	-5.7
893	-3.0
894	-5.5
895	-6.8
896	-6.7
897	-1.4
898	-0.3
899	-5.3
900	-5.8
901	0.6
902	-3.7
903	-4.4
904	-8.3
905	-4.8
906	-1.3
907	-6.5
908	-7.8
909	-7.8
910	-0.2
911	-1.9
912	-4.9
913	-3.0
914	-6.5
915	-0.8
916	-1.2
917	-6.3
918	-1.3
919	-6.7
920	-4.2
921	0.3
922	-5.5
923	-5.5
924	-0.1
925	-1.4
926	-5.9
927	-2.0
928	-6.7
929	-5.2
930	-0.4
931	-6.6
932	-1.1
933	-2.0
934	0.9
935	-1.8
936	-4.0
937	-6.0
938	-5.0
939	-5.0
940	0.4
941	-5.6
942	-6.9
943	-0.1
944	-0.3
945	-1.3
946	-8.2
947	-2.3
948	-0.4
949	-1.2
950	-1.7
951	-2.8
952	-5.3
953	0.3
954	-2.6
955	-6.2
956	-0.7
957	-0.4
958	-4.2
959	-5.3
960	-1.9
961	-6.1
962	-2.2
963	-1.0
964	-0.7
965	-0.6
966	-7.4
967	-1.1
968	-1.0
969	-3.7
970	-0.8
971	-0.9
972	-6.4
973	-2.4
974	-6.1
975	-0.8
976	0.6
977	-0.4
978	-5.0
979	-0.7
980	-0.8
981	-0.4
982	-0.3
983	-1.8
984	-6.3
985	0.2
986	-6.0
987	0.0
988	-1.9
989	-5.6
990	-5.5
991	-7.8
992	-5.9
993	-7.8
994	-1.4
995	-6.3
996	-5.9
997	0.4
998	-0.9
999	-0.2
1000	-7.6
