# Supplementary material for: Design of buried charged networks in artificial proteins
Source: Nat Commun. 2021 Mar 25;12:1895. doi: 10.1038/s41467-021-21909-7 (PMC7994573; doi:10.1038/s41467-021-21909-7)
Supplement: Supplementary file 4 — Source Data [file 41467_2021_21909_MOESM4_ESM.zip › source_data_final_revised/SI6/a/E65.txt]

#FRAME	#GLU-65
1	0.3
2	-0.1
3	0.2
4	-1.8
5	-7.0
6	-7.3
7	-2.8
8	-1.9
9	-10.4
10	-1.5
11	0.1
12	-1.4
13	-1.3
14	-5.4
15	-7.3
16	-7.0
17	-1.6
18	-1.7
19	-0.7
20	-6.8
21	0.4
22	-2.0
23	-5.8
24	-8.5
25	-4.4
26	-2.8
27	-2.3
28	-2.5
29	-1.4
30	-3.6
31	-2.3
32	-2.1
33	-4.2
34	-5.0
35	-3.2
36	-4.9
37	-5.3
38	-5.2
39	-8.9
40	-8.6
41	-7.8
42	-5.5
43	-6.6
44	-2.5
45	-2.9
46	-0.8
47	-6.9
48	-5.3
49	-5.6
50	-6.3
51	-5.9
52	-5.9
53	-2.5
54	-1.1
55	-1.8
56	-6.3
57	-3.9
58	-1.2
59	-6.1
60	-1.7
61	-0.9
62	-2.2
63	-3.5
64	-5.0
65	-4.5
66	-6.7
67	-8.2
68	-4.9
69	-5.1
70	-6.5
71	-6.4
72	-5.2
73	-1.9
74	-2.7
75	-6.6
76	-1.4
77	-1.9
78	-1.3
79	-1.7
80	-5.6
81	-4.6
82	-0.7
83	-2.0
84	-6.0
85	-6.8
86	-7.7
87	-6.0
88	-5.8
89	-5.6
90	-4.5
91	-1.7
92	-5.3
93	-3.9
94	-0.6
95	-8.7
96	-1.7
97	-1.2
98	-0.5
99	-0.3
100	-7.3
101	-7.1
102	-7.0
103	0.2
104	-6.1
105	-5.7
106	-5.8
107	-1.7
108	-7.5
109	-6.7
110	-6.2
111	-4.7
112	-0.9
113	0.0
114	-2.1
115	-0.0
116	-6.3
117	-5.4
118	-7.6
119	-2.2
120	-1.3
121	-5.0
122	-2.1
123	-1.2
124	-5.0
125	-6.0
126	-1.4
127	-5.1
128	-0.9
129	-6.4
130	-5.0
131	-1.8
132	-7.3
133	-0.9
134	-0.6
135	-4.3
136	-1.5
137	-0.6
138	-5.7
139	-6.2
140	-7.4
141	-1.2
142	-7.9
143	-6.6
144	-1.4
145	-2.9
146	-7.1
147	-5.7
148	-2.5
149	-7.6
150	-2.0
151	-2.6
152	-2.7
153	-8.0
154	-5.8
155	-5.9
156	-6.0
157	-5.2
158	-5.0
159	-4.5
160	-6.0
161	-5.0
162	-5.7
163	-6.2
164	-6.3
165	-5.0
166	-4.1
167	-5.9
168	-8.0
169	-5.4
170	-3.9
171	-5.4
172	-4.9
173	-5.5
174	-4.9
175	-3.9
176	-4.1
177	-5.9
178	-4.5
179	-5.2
180	-4.7
181	-2.6
182	-5.2
183	-4.4
184	-5.7
185	-8.4
186	-5.3
187	-5.7
188	-4.4
189	-3.2
190	-4.2
191	-2.5
192	-3.5
193	-7.8
194	-4.9
195	-3.3
196	-4.3
197	-5.0
198	-4.8
199	-5.6
200	-7.2
201	-4.2
202	-8.1
203	-7.9
204	-1.4
205	-5.8
206	-7.4
207	-9.6
208	-6.6
209	-7.3
210	-1.9
211	-8.2
212	-2.1
213	-7.7
214	-1.8
215	-2.0
216	-1.2
217	-2.3
218	-6.1
219	-7.8
220	-0.4
221	-7.1
222	-2.2
223	-1.4
224	-7.0
225	-1.6
226	-6.2
227	-4.9
228	-6.4
229	-7.8
230	-7.7
231	-2.4
232	-2.3
233	-7.8
234	-2.6
235	-5.6
236	-5.7
237	-0.3
238	-4.8
239	-5.3
240	-6.4
241	-7.5
242	-7.8
243	-7.1
244	-2.2
245	-2.7
246	-3.1
247	-1.6
248	-1.3
249	-7.8
250	-9.2
251	-2.8
252	-3.1
253	-1.9
254	-1.8
255	-0.6
256	-6.6
257	-2.4
258	-1.1
259	-1.0
260	-0.6
261	-5.9
262	-2.3
263	-8.6
264	-6.1
265	-6.0
266	0.1
267	-2.1
268	-0.8
269	-0.8
270	-2.3
271	-7.0
272	-1.8
273	-1.2
274	0.5
275	-7.1
276	-9.2
277	-8.2
278	-2.7
279	-4.7
280	-1.0
281	-7.8
282	-0.8
283	-0.6
284	-1.0
285	-1.4
286	-7.5
287	-1.5
288	-1.5
289	-4.3
290	-5.8
291	-1.8
292	-0.5
293	-0.8
294	-6.4
295	-5.0
296	-8.0
297	-6.5
298	-5.0
299	-0.8
300	-7.4
301	-0.9
302	-1.0
303	-1.6
304	-6.8
305	-3.1
306	-5.4
307	-4.7
308	-8.0
309	-4.5
310	-3.9
311	-1.4
312	-2.7
313	-8.0
314	-10.6
315	-9.6
316	-8.7
317	-11.4
318	-9.3
319	-1.8
320	-3.2
321	-2.7
322	-8.1
323	-5.5
324	-4.0
325	-2.6
326	-8.7
327	-3.3
328	-8.2
329	-6.8
330	-2.7
331	-7.4
332	-3.3
333	-1.3
334	-7.1
335	-6.3
336	-2.3
337	-0.9
338	-4.1
339	-1.6
340	-1.3
341	-8.6
342	-1.2
343	-1.8
344	-5.7
345	-6.6
346	-2.8
347	-1.7
348	-1.2
349	-1.0
350	-1.4
351	-8.0
352	-2.6
353	-2.1
354	-9.0
355	-7.8
356	-2.4
357	-1.2
358	-2.0
359	-7.4
360	-2.3
361	-3.5
362	-3.6
363	-7.5
364	-5.1
365	-2.8
366	-8.2
367	-8.3
368	-2.9
369	-5.9
370	-8.7
371	-3.1
372	-2.1
373	-6.6
374	-1.8
375	-2.5
376	-3.3
377	-6.2
378	-7.0
379	-2.7
380	-9.2
381	-2.4
382	-1.6
383	-6.7
384	-4.8
385	-2.2
386	-7.2
387	-7.5
388	-6.9
389	-7.0
390	-2.7
391	-1.3
392	-6.3
393	-6.1
394	-3.4
395	-2.2
396	-4.5
397	-3.3
398	-7.7
399	-3.1
400	-7.6
401	-8.5
402	-2.4
403	-0.1
404	-8.0
405	-2.8
406	-7.7
407	-9.1
408	-9.6
409	-3.5
410	-5.0
411	-3.6
412	-2.8
413	-9.2
414	-8.8
415	-8.7
416	-4.8
417	-8.2
418	-9.6
419	-6.9
420	-7.9
421	-5.3
422	-9.3
423	-7.7
424	-3.5
425	-7.8
426	-9.4
427	-3.2
428	-8.0
429	-5.6
430	-6.7
431	-1.8
432	-6.7
433	-5.0
434	-7.4
435	-5.2
436	-3.1
437	-2.1
438	-8.5
439	-2.0
440	-2.7
441	-7.4
442	-7.4
443	-2.3
444	-2.2
445	-7.1
446	-2.3
447	-6.4
448	-8.7
449	-7.9
450	-7.1
451	-6.8
452	-3.0
453	-8.0
454	-1.6
455	-8.6
456	-2.5
457	-2.6
458	-1.8
459	-2.6
460	-2.2
461	-8.9
462	-2.1
463	-4.5
464	-7.0
465	-2.6
466	-1.6
467	-6.1
468	-1.9
469	-8.0
470	-7.9
471	-7.3
472	-2.7
473	-8.6
474	-2.7
475	-0.5
476	-8.4
477	-7.3
478	-5.8
479	-7.3
480	-1.6
481	-1.0
482	-7.2
483	-6.1
484	-5.6
485	-0.4
486	-1.7
487	-0.9
488	-1.0
489	0.1
490	0.0
491	-5.7
492	-7.5
493	-0.7
494	-0.8
495	-7.8
496	-5.9
497	-4.7
498	-4.5
499	-7.1
500	-7.4
501	-6.8
502	0.6
503	-1.3
504	-1.2
505	-6.8
506	-1.2
507	0.2
508	-1.7
509	-1.1
510	0.1
511	-6.6
512	-6.2
513	-0.9
514	-2.9
515	-6.2
516	-5.4
517	-4.8
518	-0.8
519	-5.8
520	-0.9
521	-1.9
522	-1.2
523	-1.3
524	-1.6
525	-9.1
526	-4.9
527	-6.7
528	-5.0
529	-1.1
530	-7.2
531	-6.6
532	-1.9
533	-1.4
534	-6.0
535	-7.4
536	-3.8
537	-5.3
538	-0.6
539	-2.2
540	-0.8
541	-1.2
542	-7.1
543	-6.4
544	-1.5
545	-0.1
546	-6.3
547	-0.6
548	-7.6
549	-1.3
550	-1.3
551	-7.2
552	-0.4
553	-2.5
554	-1.2
555	-4.7
556	-0.8
557	-6.3
558	-5.1
559	-2.1
560	-6.5
561	-7.0
562	-7.6
563	-4.1
564	-1.9
565	-5.9
566	-1.4
567	-5.9
568	-1.1
569	-7.4
570	-7.3
571	-1.1
572	-2.7
573	-5.3
574	-7.5
575	-5.3
576	-4.5
577	-2.1
578	-6.9
579	-2.9
580	-8.6
581	-2.4
582	-7.0
583	-8.2
584	-3.1
585	-8.2
586	-8.8
587	-3.2
588	-4.2
589	-2.4
590	-2.4
591	-1.7
592	-7.8
593	-8.6
594	-7.5
595	-3.5
596	-9.4
597	-7.5
598	-5.9
599	-7.7
600	-5.8
601	-6.7
602	-2.1
603	-5.0
604	-2.4
605	-5.2
606	-5.1
607	-1.0
608	-1.9
609	-1.8
610	-4.6
611	-1.4
612	-3.4
613	-4.5
614	-7.2
615	-4.8
616	-6.1
617	-4.1
618	-5.9
619	-2.5
620	-6.2
621	-7.8
622	-7.5
623	-1.9
624	-8.4
625	-5.9
626	-1.7
627	-1.6
628	-8.7
629	-1.3
630	-4.0
631	-9.1
632	-2.5
633	-2.8
634	-8.2
635	-2.8
636	-8.5
637	-2.1
638	-0.9
639	-1.7
640	-6.5
641	-3.1
642	-4.3
643	-1.2
644	-7.7
645	-2.6
646	-3.4
647	-2.3
648	-5.4
649	-2.2
650	-7.2
651	-3.0
652	-8.6
653	-3.5
654	-9.2
655	-2.6
656	-4.6
657	-3.6
658	-3.0
659	-4.4
660	-2.6
661	-2.5
662	-7.9
663	-9.3
664	-9.6
665	-8.2
666	-6.4
667	-1.3
668	-3.4
669	-6.0
670	-9.3
671	-8.8
672	-8.1
673	-7.5
674	-5.2
675	-7.9
676	-8.1
677	-5.8
678	-8.6
679	-2.3
680	-8.3
681	-6.5
682	-7.9
683	-1.1
684	-7.7
685	-1.9
686	-1.5
687	-5.1
688	-5.5
689	-2.0
690	-6.9
691	-1.6
692	-2.5
693	-5.0
694	-8.0
695	-6.2
696	-6.9
697	-0.9
698	-7.3
699	-8.1
700	-8.5
701	-7.3
702	-7.2
703	-1.6
704	-6.8
705	-6.5
706	-8.2
707	-3.5
708	-3.7
709	-2.6
710	-6.5
711	-8.3
712	-4.7
713	-4.5
714	-7.1
715	-7.5
716	-1.5
717	-7.9
718	-2.1
719	-7.6
720	-6.5
721	-1.4
722	-0.9
723	-8.7
724	-6.1
725	-7.1
726	-7.0
727	-6.2
728	-2.3
729	-5.6
730	-6.8
731	-2.6
732	-8.1
733	-5.7
734	-8.0
735	-3.0
736	-8.3
737	-1.8
738	-7.2
739	-1.0
740	-1.1
741	-6.8
742	-4.5
743	-6.0
744	-7.7
745	-6.1
746	-2.5
747	-3.2
748	-1.6
749	-2.6
750	-7.9
751	-4.7
752	-2.2
753	-8.4
754	-1.1
755	-6.4
756	-6.8
757	-6.9
758	-8.0
759	-7.3
760	-1.9
761	-7.5
762	-7.2
763	-7.6
764	-6.4
765	-2.2
766	-1.8
767	-7.2
768	-6.8
769	-5.4
770	-3.3
771	0.5
772	-5.6
773	-1.7
774	-7.0
775	-6.6
776	-3.1
777	-1.1
778	-0.6
779	-4.9
780	-9.3
781	-1.9
782	-6.0
783	-3.2
784	-0.5
785	-5.3
786	-7.3
787	-8.3
788	-6.0
789	-7.0
790	-6.3
791	-8.5
792	-4.7
793	-5.9
794	-6.8
795	-8.2
796	-6.3
797	-3.3
798	-8.8
799	-5.5
800	-7.5
801	-4.1
802	-6.3
803	-9.4
804	-5.2
805	-7.6
806	-2.6
807	-9.7
808	-1.5
809	-1.7
810	-6.8
811	-1.3
812	-9.1
813	-6.3
814	-1.0
815	-3.2
816	-5.0
817	-8.0
818	-8.2
819	-2.3
820	-4.3
821	-8.0
822	-6.9
823	-6.9
824	-0.0
825	-5.2
826	-6.4
827	-8.3
828	-6.1
829	-8.2
830	-7.9
831	-1.3
832	-6.7
833	-4.4
834	-6.1
835	-7.0
836	-6.6
837	-7.9
838	-7.1
839	-6.9
840	-7.3
841	-6.9
842	-7.4
843	-8.1
844	-0.5
845	-6.0
846	-1.3
847	-5.9
848	-5.0
849	-6.1
850	-5.4
851	-7.8
852	-1.8
853	-5.8
854	-2.2
855	-2.5
856	-6.8
857	-5.5
858	-1.7
859	-6.7
860	-1.4
861	-3.0
862	-1.8
863	-7.4
864	-8.5
865	-8.0
866	-2.2
867	-6.7
868	-8.5
869	-8.2
870	-8.4
871	-8.7
872	-3.5
873	-8.0
874	-8.4
875	-4.2
876	-8.2
877	-4.7
878	-2.5
879	-9.2
880	-1.9
881	-6.1
882	-8.4
883	-6.4
884	-2.9
885	-7.1
886	-2.8
887	-2.5
888	-6.8
889	-2.7
890	-5.0
891	-7.6
892	-7.4
893	-6.5
894	-0.9
895	-7.4
896	-3.3
897	-7.6
898	-7.1
899	-3.3
900	-7.9
901	-6.1
902	-6.8
903	-3.5
904	-8.9
905	-7.2
906	-8.1
907	-8.8
908	-3.9
909	-8.0
910	-2.4
911	-6.4
912	-7.4
913	-2.3
914	-6.0
915	-5.3
916	-1.4
917	-2.8
918	-8.1
919	-1.8
920	-2.8
921	-6.3
922	-4.2
923	-4.1
924	-7.5
925	-2.9
926	-6.5
927	-2.9
928	-8.8
929	-3.4
930	-6.6
931	-6.3
932	-5.4
933	-8.3
934	-6.4
935	-7.5
936	-6.6
937	-1.0
938	-1.5
939	-8.6
940	-7.8
941	-9.2
942	-2.7
943	-2.1
944	-2.1
945	-7.1
946	-2.5
947	-1.0
948	-9.1
949	-8.7
950	-7.7
951	-6.6
952	-1.9
953	-7.0
954	-8.6
955	-6.5
956	-8.5
957	-2.1
958	-0.9
959	-9.7
960	-2.8
961	-0.7
962	-2.4
963	-7.1
964	-2.0
965	-8.2
966	-6.1
967	-1.8
968	-2.6
969	-1.4
970	-8.1
971	-5.5
972	-6.4
973	-2.7
974	-1.9
975	-7.5
976	0.3
977	-5.7
978	-7.1
979	-6.1
980	-6.3
981	-2.2
982	-2.3
983	-7.0
984	-2.7
985	-9.2
986	-8.5
987	-3.5
988	-7.7
989	-3.2
990	-8.9
991	-2.8
992	-6.8
993	-1.9
994	-5.7
995	-6.2
996	-7.7
997	-9.5
998	-7.1
999	-6.2
1000	-6.4
