# Supplementary material for: Design of buried charged networks in artificial proteins
Source: Nat Commun. 2021 Mar 25;12:1895. doi: 10.1038/s41467-021-21909-7 (PMC7994573; doi:10.1038/s41467-021-21909-7)
Supplement: Supplementary file 4 — Source Data [file 41467_2021_21909_MOESM4_ESM.zip › source_data_final_revised/SI6/a/K162.txt]

#FRAME	#LYS-162
1	25.7
2	24.4
3	21.6
4	20.7
5	20.3
6	21.9
7	23.7
8	24.4
9	24.7
10	24.2
11	25.9
12	24.0
13	23.1
14	24.0
15	24.4
16	23.3
17	24.3
18	22.3
19	23.5
20	22.8
21	25.2
22	21.6
23	20.0
24	18.6
25	22.7
26	21.1
27	19.3
28	19.1
29	24.2
30	23.3
31	23.2
32	21.6
33	24.1
34	23.0
35	22.9
36	24.0
37	25.7
38	23.0
39	25.5
40	25.9
41	23.5
42	22.2
43	24.6
44	20.9
45	24.5
46	22.2
47	22.5
48	23.6
49	23.7
50	23.1
51	20.3
52	23.3
53	22.4
54	23.5
55	22.4
56	22.4
57	24.9
58	21.8
59	24.6
60	22.2
61	22.0
62	24.4
63	19.2
64	19.9
65	20.8
66	18.2
67	16.9
68	16.4
69	19.9
70	18.5
71	23.5
72	19.8
73	22.6
74	22.3
75	25.7
76	22.7
77	25.9
78	25.8
79	23.9
80	22.9
81	25.4
82	23.9
83	25.4
84	26.1
85	22.4
86	24.7
87	24.1
88	24.9
89	24.4
90	26.0
91	24.9
92	26.0
93	21.9
94	25.3
95	23.9
96	21.6
97	22.8
98	20.6
99	21.2
100	22.4
101	20.7
102	21.4
103	22.5
104	22.4
105	23.3
106	23.8
107	21.8
108	22.1
109	22.8
110	22.0
111	23.6
112	21.8
113	23.1
114	21.5
115	20.5
116	25.1
117	25.0
118	22.7
119	22.6
120	23.7
121	26.3
122	22.1
123	21.6
124	26.0
125	23.8
126	23.1
127	22.1
128	22.8
129	25.5
130	24.2
131	22.1
132	22.8
133	22.4
134	22.9
135	22.7
136	20.8
137	23.8
138	22.4
139	21.7
140	22.9
141	22.8
142	21.7
143	23.1
144	22.3
145	22.7
146	24.3
147	23.6
148	21.1
149	20.7
150	21.0
151	22.9
152	19.7
153	24.5
154	19.6
155	18.2
156	19.2
157	18.4
158	19.8
159	19.5
160	20.3
161	18.5
162	19.8
163	20.4
164	21.1
165	18.3
166	16.9
167	19.7
168	21.0
169	19.5
170	22.4
171	20.3
172	20.4
173	20.1
174	20.7
175	22.6
176	21.8
177	21.6
178	20.9
179	21.2
180	20.7
181	20.8
182	21.0
183	19.6
184	20.9
185	20.7
186	19.7
187	19.7
188	21.0
189	19.0
190	23.1
191	19.1
192	20.0
193	19.8
194	22.3
195	19.7
196	19.6
197	19.2
198	21.7
199	20.4
200	16.8
201	19.9
202	16.0
203	17.8
204	21.7
205	22.3
206	23.0
207	20.9
208	21.8
209	21.7
210	22.2
211	21.2
212	22.5
213	20.8
214	21.5
215	20.6
216	23.4
217	21.6
218	22.5
219	19.1
220	19.5
221	18.6
222	18.2
223	19.1
224	20.1
225	20.6
226	19.8
227	21.3
228	20.2
229	18.7
230	18.2
231	17.1
232	17.3
233	17.3
234	17.9
235	18.7
236	19.7
237	20.1
238	21.3
239	21.0
240	19.2
241	22.5
242	22.5
243	22.7
244	22.3
245	20.6
246	17.6
247	23.0
248	22.3
249	20.7
250	19.2
251	17.4
252	21.5
253	21.6
254	21.3
255	22.9
256	22.7
257	24.4
258	21.4
259	20.8
260	22.6
261	22.6
262	22.0
263	22.7
264	22.2
265	21.9
266	22.8
267	21.0
268	21.4
269	21.8
270	20.6
271	20.0
272	21.0
273	20.7
274	22.4
275	22.3
276	20.9
277	22.2
278	20.0
279	20.3
280	21.0
281	21.0
282	21.7
283	23.6
284	21.6
285	22.4
286	20.2
287	20.3
288	21.8
289	21.3
290	22.2
291	21.9
292	21.3
293	21.1
294	21.6
295	21.7
296	22.3
297	22.8
298	21.1
299	21.6
300	21.5
301	21.8
302	22.7
303	19.3
304	20.7
305	16.0
306	16.0
307	18.5
308	16.9
309	18.0
310	22.0
311	22.3
312	17.5
313	16.8
314	17.2
315	15.5
316	18.7
317	18.4
318	21.1
319	17.7
320	18.1
321	23.1
322	20.4
323	17.3
324	16.8
325	20.2
326	19.2
327	20.2
328	19.7
329	17.7
330	21.2
331	20.1
332	19.2
333	19.0
334	18.1
335	18.1
336	18.2
337	22.0
338	23.6
339	22.3
340	20.4
341	21.2
342	21.2
343	22.9
344	22.1
345	23.8
346	25.2
347	22.1
348	21.6
349	22.2
350	23.7
351	21.0
352	23.3
353	21.9
354	23.6
355	23.0
356	22.1
357	23.2
358	23.1
359	24.7
360	23.3
361	23.1
362	23.7
363	23.5
364	24.0
365	24.7
366	21.3
367	23.4
368	23.4
369	23.5
370	21.7
371	23.1
372	23.3
373	22.8
374	24.9
375	23.6
376	20.1
377	19.7
378	18.0
379	17.5
380	17.8
381	20.1
382	17.6
383	19.6
384	18.8
385	19.4
386	21.8
387	18.3
388	21.8
389	18.2
390	16.9
391	19.6
392	18.9
393	20.8
394	18.3
395	19.0
396	19.3
397	18.6
398	17.6
399	16.9
400	19.6
401	19.7
402	17.3
403	20.8
404	17.9
405	17.6
406	20.3
407	20.2
408	18.7
409	20.7
410	19.9
411	18.4
412	19.4
413	18.8
414	18.5
415	18.9
416	19.9
417	18.3
418	18.2
419	19.6
420	19.6
421	20.2
422	18.8
423	18.2
424	21.4
425	23.1
426	18.6
427	19.0
428	17.1
429	21.1
430	20.3
431	18.1
432	17.3
433	20.3
434	20.5
435	20.6
436	19.2
437	19.6
438	17.9
439	17.2
440	17.6
441	18.8
442	18.2
443	16.3
444	17.8
445	17.1
446	16.1
447	20.6
448	18.2
449	16.6
450	17.9
451	17.7
452	16.0
453	18.8
454	17.4
455	18.1
456	17.8
457	19.0
458	18.8
459	20.2
460	18.2
461	17.8
462	17.9
463	16.8
464	18.3
465	17.8
466	17.5
467	19.8
468	18.6
469	17.4
470	19.4
471	18.0
472	18.8
473	19.9
474	17.1
475	18.6
476	17.2
477	17.7
478	17.7
479	18.6
480	18.9
481	18.6
482	17.2
483	17.7
484	17.6
485	18.2
486	20.7
487	21.5
488	22.7
489	22.8
490	23.7
491	19.5
492	21.9
493	21.9
494	21.1
495	21.4
496	23.0
497	22.9
498	22.3
499	21.1
500	20.7
501	22.6
502	21.3
503	21.5
504	21.9
505	21.7
506	21.3
507	21.2
508	21.0
509	21.8
510	22.0
511	20.9
512	17.7
513	20.5
514	17.8
515	21.4
516	20.3
517	21.4
518	21.8
519	22.9
520	20.4
521	21.1
522	21.2
523	20.1
524	21.4
525	18.5
526	20.6
527	17.0
528	19.0
529	16.9
530	18.1
531	17.8
532	17.9
533	19.3
534	18.0
535	20.2
536	21.3
537	21.1
538	21.8
539	20.5
540	21.2
541	21.4
542	22.2
543	20.2
544	20.4
545	21.1
546	22.8
547	21.7
548	21.0
549	22.1
550	17.8
551	18.6
552	18.2
553	16.5
554	17.3
555	18.3
556	17.4
557	17.4
558	18.0
559	18.4
560	17.6
561	16.5
562	20.9
563	22.3
564	22.7
565	23.7
566	23.6
567	23.6
568	22.1
569	21.9
570	20.6
571	20.0
572	18.9
573	22.1
574	22.2
575	21.3
576	22.6
577	21.5
578	22.7
579	21.4
580	23.2
581	22.9
582	22.6
583	19.5
584	18.2
585	18.8
586	20.2
587	21.1
588	22.4
589	16.8
590	17.4
591	17.6
592	20.0
593	18.3
594	18.7
595	18.4
596	19.6
597	18.0
598	21.4
599	19.8
600	19.9
601	21.2
602	21.2
603	21.1
604	18.9
605	17.3
606	15.0
607	17.9
608	17.7
609	16.8
610	17.3
611	15.9
612	18.8
613	16.4
614	15.3
615	15.4
616	16.7
617	17.6
618	17.3
619	16.2
620	16.0
621	17.9
622	17.4
623	17.5
624	18.4
625	15.6
626	18.4
627	18.8
628	18.4
629	17.9
630	18.9
631	16.9
632	17.3
633	17.8
634	18.9
635	17.8
636	19.0
637	19.0
638	17.9
639	18.4
640	18.9
641	17.9
642	18.7
643	18.0
644	18.5
645	17.2
646	18.6
647	18.3
648	21.6
649	18.4
650	17.3
651	17.7
652	17.2
653	18.4
654	18.2
655	17.5
656	19.7
657	18.8
658	18.3
659	18.2
660	17.7
661	18.1
662	18.7
663	17.3
664	19.0
665	18.7
666	19.4
667	19.8
668	17.8
669	18.4
670	17.9
671	16.9
672	20.1
673	18.1
674	16.7
675	17.7
676	18.0
677	17.1
678	20.1
679	17.6
680	17.3
681	18.7
682	18.5
683	17.9
684	16.5
685	17.3
686	17.6
687	18.8
688	16.5
689	17.8
690	18.2
691	17.7
692	16.4
693	16.6
694	15.9
695	17.6
696	17.5
697	17.3
698	17.8
699	17.6
700	17.9
701	17.8
702	19.5
703	18.5
704	17.7
705	16.6
706	17.5
707	19.1
708	19.9
709	19.8
710	21.3
711	21.6
712	21.1
713	20.3
714	19.2
715	16.9
716	18.1
717	18.4
718	20.4
719	20.1
720	18.7
721	19.6
722	19.5
723	17.5
724	18.1
725	16.7
726	18.6
727	16.8
728	17.2
729	18.3
730	17.2
731	17.0
732	17.3
733	18.2
734	17.9
735	18.4
736	18.8
737	18.3
738	18.0
739	18.5
740	17.6
741	17.2
742	17.6
743	17.4
744	18.0
745	17.6
746	19.3
747	19.4
748	18.4
749	18.3
750	19.5
751	20.6
752	18.9
753	18.4
754	17.5
755	17.4
756	19.4
757	17.7
758	19.6
759	19.3
760	18.1
761	18.5
762	18.6
763	18.9
764	18.1
765	17.4
766	20.0
767	18.0
768	18.8
769	18.1
770	19.2
771	16.4
772	19.2
773	17.3
774	18.5
775	18.4
776	18.5
777	17.9
778	19.2
779	17.2
780	20.7
781	18.4
782	18.3
783	16.6
784	17.4
785	17.5
786	18.1
787	20.9
788	17.9
789	19.5
790	18.0
791	20.0
792	19.8
793	21.3
794	17.2
795	18.4
796	18.9
797	17.7
798	19.1
799	18.4
800	17.8
801	19.3
802	18.4
803	17.9
804	18.2
805	18.8
806	19.8
807	18.8
808	18.0
809	18.6
810	18.7
811	18.3
812	18.3
813	19.0
814	18.6
815	18.4
816	19.5
817	18.4
818	17.8
819	19.2
820	20.8
821	18.9
822	19.5
823	20.1
824	18.5
825	18.5
826	20.0
827	19.1
828	17.8
829	20.4
830	20.7
831	19.6
832	17.4
833	21.1
834	20.0
835	20.6
836	20.2
837	18.9
838	18.6
839	19.0
840	19.1
841	20.7
842	18.1
843	18.9
844	22.8
845	19.5
846	20.8
847	19.1
848	19.5
849	20.5
850	21.3
851	18.4
852	19.3
853	19.3
854	19.0
855	20.6
856	17.7
857	18.9
858	20.4
859	17.5
860	19.7
861	16.7
862	19.3
863	17.7
864	19.4
865	17.8
866	17.6
867	17.7
868	18.3
869	18.8
870	17.4
871	18.5
872	16.8
873	16.9
874	18.9
875	20.3
876	17.8
877	19.1
878	19.4
879	17.5
880	17.7
881	19.4
882	17.8
883	18.3
884	17.8
885	17.3
886	18.5
887	16.9
888	18.9
889	18.6
890	18.8
891	17.7
892	18.1
893	17.0
894	21.9
895	22.6
896	18.8
897	18.7
898	18.2
899	18.5
900	18.3
901	17.5
902	17.3
903	18.8
904	17.5
905	17.8
906	18.3
907	17.8
908	18.7
909	16.9
910	17.3
911	18.5
912	18.2
913	16.4
914	17.2
915	18.5
916	18.2
917	17.4
918	16.7
919	17.7
920	16.3
921	18.0
922	18.3
923	17.8
924	17.8
925	17.4
926	17.5
927	20.4
928	18.4
929	17.1
930	19.0
931	20.2
932	19.1
933	17.7
934	19.1
935	18.7
936	19.5
937	19.0
938	17.0
939	18.7
940	18.1
941	18.9
942	17.9
943	18.4
944	18.2
945	17.9
946	18.0
947	18.7
948	18.4
949	19.3
950	18.5
951	18.9
952	17.4
953	17.8
954	17.4
955	18.1
956	18.2
957	18.4
958	18.3
959	18.3
960	19.0
961	21.3
962	22.3
963	23.2
964	22.9
965	21.2
966	21.4
967	20.5
968	20.6
969	22.7
970	21.2
971	22.3
972	21.5
973	20.8
974	22.7
975	21.4
976	22.6
977	23.7
978	23.2
979	22.0
980	23.3
981	22.7
982	22.6
983	21.1
984	23.5
985	21.9
986	24.3
987	22.2
988	24.5
989	22.0
990	22.8
991	22.1
992	21.3
993	21.4
994	22.1
995	22.0
996	23.3
997	20.4
998	24.3
999	23.3
1000	20.8
