# Supplementary material for: Design of buried charged networks in artificial proteins
Source: Nat Commun. 2021 Mar 25;12:1895. doi: 10.1038/s41467-021-21909-7 (PMC7994573; doi:10.1038/s41467-021-21909-7)
Supplement: Supplementary file 4 — Source Data [file 41467_2021_21909_MOESM4_ESM.zip › source_data_final_revised/SI6/a/K35.txt]

#FRAME	#LYS-35
1	22.4
2	23.5
3	23.5
4	24.2
5	23.8
6	22.4
7	23.6
8	25.1
9	23.1
10	24.8
11	26.3
12	24.8
13	25.3
14	24.0
15	25.7
16	25.5
17	25.6
18	24.4
19	25.2
20	23.3
21	26.3
22	24.3
23	21.6
24	20.0
25	20.6
26	20.5
27	22.0
28	21.3
29	24.7
30	25.7
31	23.8
32	23.2
33	21.0
34	20.4
35	20.7
36	21.1
37	23.0
38	21.4
39	20.0
40	23.0
41	18.7
42	19.7
43	19.0
44	19.0
45	18.9
46	19.0
47	18.7
48	21.5
49	19.8
50	19.5
51	18.3
52	21.2
53	21.8
54	17.6
55	17.8
56	18.0
57	20.9
58	17.4
59	17.9
60	18.6
61	21.4
62	22.0
63	18.8
64	18.6
65	16.0
66	16.6
67	20.5
68	18.8
69	17.1
70	16.6
71	19.6
72	18.5
73	23.9
74	19.5
75	24.6
76	20.6
77	21.7
78	21.8
79	22.2
80	23.3
81	23.2
82	22.6
83	24.5
84	23.2
85	22.6
86	22.3
87	23.2
88	20.5
89	22.8
90	24.2
91	24.5
92	23.4
93	21.8
94	24.4
95	22.1
96	22.6
97	20.2
98	19.7
99	23.3
100	21.1
101	21.0
102	22.8
103	20.5
104	20.7
105	20.7
106	22.1
107	20.5
108	21.4
109	21.6
110	22.2
111	23.3
112	22.6
113	21.9
114	18.5
115	20.8
116	22.0
117	24.2
118	22.6
119	21.0
120	23.5
121	22.5
122	21.5
123	21.6
124	24.6
125	18.2
126	20.5
127	19.3
128	20.3
129	19.7
130	19.9
131	18.2
132	20.2
133	19.8
134	17.7
135	17.0
136	18.3
137	23.7
138	19.9
139	17.9
140	19.7
141	18.8
142	18.4
143	20.6
144	20.3
145	19.1
146	18.4
147	20.3
148	19.2
149	17.3
150	18.6
151	18.5
152	19.5
153	21.2
154	17.1
155	18.2
156	18.1
157	18.5
158	19.0
159	17.7
160	16.1
161	15.8
162	20.3
163	17.3
164	17.3
165	16.6
166	18.6
167	16.7
168	19.9
169	17.8
170	20.7
171	18.5
172	18.0
173	18.5
174	21.4
175	20.0
176	17.7
177	17.6
178	18.4
179	19.8
180	19.4
181	18.5
182	17.1
183	17.4
184	16.4
185	18.4
186	18.7
187	19.5
188	19.6
189	20.8
190	18.7
191	19.5
192	19.9
193	17.7
194	18.3
195	16.7
196	17.0
197	18.2
198	17.9
199	19.6
200	15.9
201	19.0
202	15.6
203	15.6
204	18.6
205	22.8
206	20.1
207	20.1
208	21.1
209	19.4
210	22.0
211	20.8
212	18.8
213	18.2
214	18.2
215	18.8
216	20.3
217	17.7
218	20.1
219	19.1
220	20.2
221	19.9
222	19.0
223	18.4
224	21.0
225	18.9
226	18.2
227	20.1
228	20.5
229	17.8
230	18.5
231	18.4
232	17.4
233	18.0
234	16.9
235	18.2
236	20.2
237	20.2
238	21.8
239	18.8
240	21.1
241	19.1
242	20.3
243	20.4
244	19.2
245	21.7
246	20.3
247	20.4
248	20.1
249	19.3
250	15.7
251	17.4
252	19.6
253	19.1
254	19.1
255	19.1
256	18.5
257	19.6
258	19.6
259	19.0
260	20.7
261	19.3
262	20.9
263	18.7
264	19.2
265	18.0
266	18.8
267	19.1
268	18.6
269	20.2
270	18.0
271	18.8
272	20.2
273	20.0
274	20.6
275	20.7
276	18.6
277	20.7
278	18.9
279	19.4
280	19.4
281	19.5
282	18.2
283	18.9
284	19.5
285	18.9
286	18.2
287	19.4
288	19.3
289	18.1
290	20.0
291	19.2
292	19.0
293	19.1
294	22.9
295	24.1
296	22.8
297	22.2
298	22.3
299	24.0
300	22.7
301	22.5
302	24.1
303	23.2
304	20.6
305	18.6
306	18.6
307	21.3
308	19.3
309	19.6
310	18.4
311	18.6
312	22.6
313	21.7
314	20.8
315	20.2
316	20.7
317	20.3
318	18.3
319	17.9
320	21.6
321	21.6
322	19.7
323	20.0
324	19.1
325	20.8
326	21.9
327	21.2
328	22.4
329	20.9
330	21.0
331	21.0
332	19.8
333	19.2
334	22.1
335	17.3
336	19.0
337	18.9
338	20.9
339	19.6
340	20.2
341	16.7
342	19.3
343	21.2
344	18.5
345	20.6
346	20.1
347	19.6
348	18.1
349	18.9
350	21.1
351	18.7
352	19.7
353	19.1
354	20.0
355	18.8
356	19.4
357	22.6
358	21.3
359	20.5
360	20.3
361	20.0
362	19.3
363	20.4
364	20.8
365	22.8
366	19.3
367	20.6
368	20.0
369	22.2
370	18.5
371	22.3
372	18.7
373	19.5
374	22.0
375	20.3
376	20.2
377	18.5
378	17.3
379	18.3
380	18.7
381	21.2
382	18.1
383	20.0
384	18.2
385	20.5
386	21.0
387	18.0
388	18.6
389	19.8
390	18.2
391	20.5
392	19.8
393	17.1
394	18.1
395	19.4
396	18.9
397	18.3
398	18.5
399	19.4
400	20.3
401	18.9
402	19.7
403	17.8
404	18.0
405	18.4
406	18.7
407	17.4
408	18.7
409	19.1
410	19.3
411	19.9
412	20.5
413	18.4
414	19.9
415	19.4
416	20.9
417	18.6
418	19.5
419	16.0
420	21.4
421	17.6
422	19.6
423	22.6
424	19.6
425	19.6
426	22.4
427	23.0
428	18.8
429	17.3
430	20.1
431	18.9
432	18.5
433	17.7
434	17.1
435	17.1
436	19.6
437	20.2
438	19.1
439	18.7
440	19.1
441	21.4
442	19.3
443	19.7
444	16.8
445	17.0
446	16.9
447	19.2
448	16.5
449	17.4
450	18.4
451	18.4
452	16.9
453	18.1
454	18.8
455	17.7
456	17.3
457	17.4
458	18.2
459	19.4
460	19.3
461	16.3
462	18.6
463	18.4
464	19.9
465	18.1
466	19.8
467	18.9
468	19.3
469	18.3
470	18.3
471	17.5
472	21.6
473	19.5
474	18.9
475	19.3
476	17.6
477	18.5
478	16.5
479	16.6
480	18.6
481	18.2
482	16.9
483	17.4
484	17.4
485	18.2
486	17.4
487	18.6
488	19.5
489	20.0
490	20.2
491	18.9
492	19.9
493	21.2
494	19.0
495	18.7
496	20.1
497	19.4
498	19.0
499	17.9
500	17.7
501	19.3
502	18.2
503	18.8
504	19.8
505	16.7
506	19.9
507	18.7
508	16.6
509	18.3
510	20.2
511	18.9
512	18.6
513	18.9
514	17.0
515	18.2
516	17.6
517	19.3
518	18.7
519	19.9
520	17.9
521	18.5
522	19.0
523	18.6
524	19.9
525	15.9
526	18.3
527	16.9
528	17.9
529	18.0
530	18.6
531	18.5
532	17.9
533	17.3
534	20.7
535	18.2
536	18.5
537	19.3
538	18.9
539	16.8
540	17.9
541	17.9
542	18.0
543	19.2
544	19.7
545	17.9
546	19.5
547	17.5
548	17.7
549	19.2
550	17.9
551	18.3
552	17.8
553	17.8
554	18.0
555	17.8
556	18.8
557	18.3
558	16.7
559	19.2
560	17.8
561	17.8
562	17.0
563	18.4
564	18.9
565	18.5
566	19.7
567	18.6
568	18.8
569	18.6
570	17.3
571	18.5
572	17.2
573	20.3
574	19.5
575	20.4
576	19.1
577	19.5
578	18.0
579	17.9
580	18.5
581	18.6
582	17.5
583	18.4
584	19.0
585	18.8
586	18.5
587	19.2
588	19.8
589	20.5
590	18.6
591	17.8
592	18.2
593	18.8
594	19.1
595	19.3
596	18.1
597	20.8
598	24.4
599	22.7
600	20.6
601	19.8
602	23.7
603	22.1
604	21.8
605	19.7
606	18.4
607	18.8
608	19.2
609	18.7
610	19.6
611	18.7
612	17.9
613	18.2
614	18.4
615	17.6
616	16.2
617	18.5
618	20.3
619	17.4
620	21.9
621	19.3
622	15.2
623	17.0
624	19.1
625	15.9
626	18.6
627	17.9
628	18.2
629	21.2
630	20.0
631	19.4
632	19.3
633	18.8
634	19.1
635	20.1
636	18.6
637	18.8
638	17.7
639	19.7
640	18.9
641	19.6
642	18.6
643	16.1
644	17.7
645	19.5
646	18.5
647	18.6
648	18.5
649	19.5
650	16.1
651	18.3
652	17.7
653	19.2
654	18.3
655	19.5
656	17.6
657	15.5
658	18.9
659	20.4
660	19.4
661	19.7
662	19.2
663	17.5
664	19.4
665	18.3
666	18.8
667	19.8
668	18.0
669	20.5
670	19.2
671	18.9
672	17.1
673	18.6
674	21.4
675	18.8
676	18.1
677	17.4
678	18.6
679	18.8
680	17.2
681	17.9
682	17.0
683	19.1
684	17.7
685	18.6
686	18.7
687	19.2
688	18.5
689	16.7
690	17.8
691	17.8
692	17.8
693	16.7
694	16.7
695	18.6
696	17.2
697	17.4
698	17.1
699	17.3
700	18.8
701	17.0
702	17.0
703	18.0
704	17.4
705	17.9
706	17.2
707	19.8
708	19.8
709	22.1
710	23.0
711	20.3
712	20.4
713	22.5
714	21.5
715	21.2
716	22.8
717	20.6
718	19.6
719	22.6
720	19.2
721	21.8
722	20.8
723	19.1
724	17.9
725	16.2
726	19.7
727	17.5
728	16.8
729	18.2
730	18.8
731	17.7
732	17.9
733	18.1
734	20.4
735	21.1
736	20.4
737	17.9
738	17.1
739	22.1
740	20.8
741	19.8
742	18.0
743	21.3
744	18.6
745	22.7
746	21.7
747	19.9
748	22.1
749	20.5
750	20.3
751	20.5
752	20.9
753	22.1
754	22.0
755	21.7
756	22.6
757	22.5
758	20.9
759	22.7
760	20.7
761	21.1
762	22.1
763	21.6
764	23.4
765	21.9
766	22.5
767	21.0
768	22.7
769	21.8
770	22.1
771	20.6
772	20.4
773	19.0
774	18.1
775	18.5
776	18.0
777	18.8
778	18.3
779	18.1
780	19.7
781	19.5
782	19.8
783	18.7
784	18.3
785	15.9
786	19.8
787	15.9
788	17.7
789	18.1
790	18.4
791	18.9
792	18.8
793	17.8
794	20.8
795	20.8
796	18.8
797	21.0
798	20.1
799	20.3
800	20.0
801	18.5
802	17.9
803	17.9
804	20.3
805	16.6
806	17.8
807	17.0
808	20.4
809	19.3
810	16.8
811	18.1
812	18.5
813	18.1
814	19.8
815	18.3
816	18.7
817	16.6
818	18.6
819	21.8
820	19.8
821	21.7
822	19.8
823	19.9
824	22.9
825	22.9
826	23.0
827	21.4
828	22.6
829	19.5
830	19.7
831	20.8
832	17.4
833	18.8
834	18.5
835	19.8
836	20.9
837	21.6
838	22.9
839	22.8
840	21.0
841	23.4
842	21.4
843	22.7
844	20.8
845	22.5
846	22.7
847	23.3
848	20.1
849	20.8
850	20.2
851	21.5
852	24.0
853	20.7
854	20.2
855	22.9
856	23.1
857	21.9
858	22.5
859	18.2
860	18.3
861	18.1
862	18.8
863	18.5
864	18.0
865	18.9
866	19.2
867	19.3
868	19.1
869	19.4
870	19.7
871	17.8
872	18.4
873	18.8
874	18.5
875	20.3
876	16.7
877	18.9
878	19.6
879	17.8
880	18.9
881	17.2
882	16.8
883	15.7
884	19.7
885	18.1
886	19.0
887	18.6
888	18.5
889	17.9
890	17.1
891	19.0
892	18.0
893	19.0
894	20.2
895	20.1
896	18.2
897	19.4
898	18.4
899	17.8
900	18.0
901	18.5
902	20.1
903	18.4
904	16.0
905	17.9
906	17.8
907	16.4
908	17.8
909	16.4
910	19.2
911	20.0
912	18.5
913	16.6
914	19.3
915	18.6
916	19.4
917	18.2
918	18.5
919	18.6
920	17.6
921	17.1
922	17.6
923	17.5
924	18.8
925	18.3
926	16.6
927	18.8
928	19.3
929	18.4
930	18.1
931	16.6
932	19.8
933	18.1
934	20.8
935	20.7
936	21.6
937	17.8
938	16.7
939	18.5
940	18.7
941	17.3
942	19.5
943	19.6
944	19.2
945	17.9
946	19.2
947	19.0
948	18.8
949	19.1
950	19.0
951	19.3
952	18.5
953	18.2
954	17.2
955	19.7
956	18.5
957	20.0
958	18.0
959	18.5
960	20.0
961	17.6
962	18.6
963	19.6
964	18.8
965	18.4
966	19.8
967	20.0
968	19.4
969	22.4
970	19.9
971	18.1
972	19.4
973	18.9
974	20.1
975	20.9
976	24.0
977	22.6
978	21.6
979	23.4
980	23.4
981	20.2
982	19.1
983	18.4
984	19.6
985	18.7
986	18.9
987	18.0
988	19.8
989	20.4
990	19.6
991	19.0
992	19.1
993	19.4
994	18.3
995	19.9
996	20.5
997	19.8
998	18.7
999	18.5
1000	18.3
