# Supplementary material for: Design of buried charged networks in artificial proteins
Source: Nat Commun. 2021 Mar 25;12:1895. doi: 10.1038/s41467-021-21909-7 (PMC7994573; doi:10.1038/s41467-021-21909-7)
Supplement: Supplementary file 4 — Source Data [file 41467_2021_21909_MOESM4_ESM.zip › source_data_final_revised/SI6/a/rmsd.txt]

Frame	RMSD (A)
1	1.3501182794570923
2	1.5681160688400269
3	1.6112732887268066
4	1.677492380142212
5	1.6605424880981445
6	1.6550801992416382
7	1.7192250490188599
8	1.7080885171890259
9	1.9227142333984375
10	1.8499966859817505
11	1.8093470335006714
12	1.9058183431625366
13	1.8771288394927979
14	1.8035800457000732
15	1.8033878803253174
16	1.8826994895935059
17	1.8709040880203247
18	1.8478507995605469
19	1.92958664894104
20	1.9674928188323975
21	1.8982487916946411
22	1.877023458480835
23	1.8256359100341797
24	1.918954849243164
25	2.045908212661743
26	2.0428104400634766
27	2.113569736480713
28	2.1547086238861084
29	2.119006633758545
30	2.362752914428711
31	2.1802117824554443
32	2.079622745513916
33	2.215020179748535
34	2.273756980895996
35	2.217745065689087
36	2.04876708984375
37	2.0402700901031494
38	2.0097849369049072
39	2.148627519607544
40	2.0609850883483887
41	2.159353733062744
42	2.145606517791748
43	2.150726795196533
44	2.116292953491211
45	2.1281754970550537
46	2.2076401710510254
47	2.109139919281006
48	2.0976476669311523
49	2.243255853652954
50	2.0786426067352295
51	1.9744120836257935
52	2.0830624103546143
53	2.0300309658050537
54	2.026923418045044
55	2.0790774822235107
56	2.1398520469665527
57	2.12338924407959
58	2.0962941646575928
59	2.1764750480651855
60	2.152470588684082
61	2.080548048019409
62	2.095705986022949
63	2.1555182933807373
64	2.2080490589141846
65	2.1289079189300537
66	2.112816572189331
67	2.1237266063690186
68	2.118957757949829
69	2.223214864730835
70	2.2951724529266357
71	2.1938040256500244
72	2.0888168811798096
73	2.2029805183410645
74	2.132802724838257
75	2.2431368827819824
76	2.166771173477173
77	2.25773549079895
78	2.2139596939086914
79	2.2010157108306885
80	2.1313650608062744
81	2.0598011016845703
82	2.1310513019561768
83	2.1219308376312256
84	2.097646474838257
85	2.19824481010437
86	2.090479850769043
87	2.186770439147949
88	2.215702533721924
89	2.2014667987823486
90	2.1230111122131348
91	2.2109768390655518
92	2.1662862300872803
93	2.1555938720703125
94	2.192369222640991
95	2.2093594074249268
96	2.124552011489868
97	2.200333595275879
98	2.1119027137756348
99	2.133711338043213
100	2.1795458793640137
101	2.2212343215942383
102	2.2121024131774902
103	2.2231805324554443
104	2.2942020893096924
105	2.2174863815307617
106	2.376126527786255
107	2.471661329269409
108	2.296158790588379
109	2.2892112731933594
110	2.315523624420166
111	2.2930283546447754
112	2.270545244216919
113	2.3150551319122314
114	2.240966558456421
115	2.261687755584717
116	2.202627182006836
117	2.3093690872192383
118	2.234447956085205
119	2.1992805004119873
120	2.313589096069336
121	2.1953392028808594
122	2.1736104488372803
123	2.3026463985443115
124	2.1889891624450684
125	2.2206578254699707
126	2.232865571975708
127	2.209463119506836
128	2.224417209625244
129	2.2132532596588135
130	2.271299362182617
131	2.2627549171447754
132	2.140639066696167
133	2.243663787841797
134	2.312039852142334
135	2.2376229763031006
136	2.1890339851379395
137	2.195800542831421
138	2.187363862991333
139	2.203207015991211
140	2.288937568664551
141	2.259606122970581
142	2.3103396892547607
143	2.262429714202881
144	2.164412260055542
145	2.211760997772217
146	2.259416103363037
147	2.156982183456421
148	2.228522777557373
149	2.1871538162231445
150	2.188356876373291
151	2.135383129119873
152	2.187284231185913
153	2.1928529739379883
154	2.10274076461792
155	2.178929567337036
156	2.1772971153259277
157	2.2078237533569336
158	2.1707217693328857
159	2.301218032836914
160	2.1783368587493896
161	2.1914267539978027
162	2.285261869430542
163	2.2740068435668945
164	2.3261184692382813
165	2.2437243461608887
166	2.141763210296631
167	2.3456578254699707
168	2.236345052719116
169	2.3255388736724854
170	2.3241045475006104
171	2.298173189163208
172	2.572678565979004
173	2.353914260864258
174	2.178633689880371
175	2.2283594608306885
176	2.3708906173706055
177	2.2313766479492188
178	2.1886067390441895
179	2.127397060394287
180	2.2586896419525146
181	2.262054920196533
182	2.133737087249756
183	2.1402101516723633
184	2.178737163543701
185	2.1619770526885986
186	2.259303569793701
187	2.2028605937957764
188	2.2777440547943115
189	2.1853926181793213
190	2.16666579246521
191	2.0936293601989746
192	2.0981996059417725
193	2.2047407627105713
194	2.2270097732543945
195	2.285845994949341
196	2.2387380599975586
197	2.2394227981567383
198	2.2485475540161133
199	2.3881311416625977
200	2.2245054244995117
201	2.2318172454833984
202	2.1724789142608643
203	2.31927752494812
204	2.236696481704712
205	2.220651388168335
206	2.340553045272827
207	2.364061117172241
208	2.207178831100464
209	2.229862689971924
210	2.2207071781158447
211	2.2850825786590576
212	2.197589635848999
213	2.231616497039795
214	2.2447867393493652
215	2.4457204341888428
216	2.220466136932373
217	2.3808515071868896
218	2.3823182582855225
219	2.26328706741333
220	2.1934778690338135
221	2.1627116203308105
222	2.1510138511657715
223	2.1749701499938965
224	2.1677517890930176
225	2.1011674404144287
226	2.2332875728607178
227	2.1479995250701904
228	2.1603872776031494
229	2.2053678035736084
230	2.163755416870117
231	2.1548614501953125
232	2.2835614681243896
233	2.296098232269287
234	2.1694343090057373
235	2.120392322540283
236	2.080869197845459
237	2.1194028854370117
238	2.256815195083618
239	2.2753963470458984
240	2.291412353515625
241	2.2572710514068604
242	2.2539315223693848
243	2.3708887100219727
244	2.2049102783203125
245	2.185439109802246
246	2.253044843673706
247	2.3587143421173096
248	2.2586774826049805
249	2.1637563705444336
250	2.144624948501587
251	2.312253713607788
252	2.264012575149536
253	2.3467917442321777
254	2.252521276473999
255	2.4986608028411865
256	2.3110787868499756
257	2.40038800239563
258	2.364124298095703
259	2.3301734924316406
260	2.390846014022827
261	2.354414224624634
262	2.2819128036499023
263	2.2628252506256104
264	2.2904038429260254
265	2.328575611114502
266	2.221052408218384
267	2.254560947418213
268	2.230872869491577
269	2.27673602104187
270	2.263035774230957
271	2.2623605728149414
272	2.2829928398132324
273	2.2052459716796875
274	2.2126505374908447
275	2.346067190170288
276	2.2906980514526367
277	2.264188528060913
278	2.220621347427368
279	2.1961441040039063
280	2.245349884033203
281	2.3953137397766113
282	2.131248712539673
283	2.3243396282196045
284	2.435354232788086
285	2.3309855461120605
286	2.4309349060058594
287	2.222855567932129
288	2.3319897651672363
289	2.193882703781128
290	2.2173588275909424
291	2.289933681488037
292	2.1957924365997314
293	2.2909770011901855
294	2.2815937995910645
295	2.2838165760040283
296	2.2926816940307617
297	2.4645447731018066
298	2.2423248291015625
299	2.265873432159424
300	2.3911848068237305
301	2.388512372970581
302	2.3322463035583496
303	2.4578802585601807
304	2.422741651535034
305	2.426297426223755
306	2.391202926635742
307	2.5537400245666504
308	2.258789539337158
309	2.382385492324829
310	2.318270206451416
311	2.2433114051818848
312	2.2116072177886963
313	2.2693982124328613
314	2.27366304397583
315	2.4145143032073975
316	2.4405133724212646
317	2.412229537963867
318	2.379979133605957
319	2.2820847034454346
320	2.3284945487976074
321	2.402480125427246
322	2.3045482635498047
323	2.4493319988250732
324	2.2976019382476807
325	2.435227155685425
326	2.3667802810668945
327	2.5400643348693848
328	2.507807731628418
329	2.5817415714263916
330	2.4145336151123047
331	2.4872725009918213
332	2.6740994453430176
333	2.601252794265747
334	2.501235008239746
335	2.461745262145996
336	2.5673227310180664
337	2.648969888687134
338	2.7276837825775146
339	2.453383207321167
340	2.5986440181732178
341	2.5528993606567383
342	2.5753183364868164
343	2.5946414470672607
344	2.4670541286468506
345	2.586038112640381
346	2.610962152481079
347	2.4717068672180176
348	2.367921829223633
349	2.5323476791381836
350	2.2965805530548096
351	2.366774559020996
352	2.3930671215057373
353	2.2746880054473877
354	2.322423219680786
355	2.388922929763794
356	2.472644805908203
357	2.367109775543213
358	2.4524471759796143
359	2.5430705547332764
360	2.4277567863464355
361	2.4919958114624023
362	2.67472243309021
363	2.392920970916748
364	2.6033201217651367
365	2.245246410369873
366	2.2671492099761963
367	2.4002487659454346
368	2.158529758453369
369	2.4205729961395264
370	2.3311069011688232
371	2.3649353981018066
372	2.312439203262329
373	2.2637596130371094
374	2.3055901527404785
375	2.425626754760742
376	2.342806100845337
377	2.334383964538574
378	2.3880438804626465
379	2.4200994968414307
380	2.3260536193847656
381	2.411325454711914
382	2.204320192337036
383	2.4527647495269775
384	2.458519220352173
385	2.3544297218322754
386	2.3530030250549316
387	2.4474689960479736
388	2.428553342819214
389	2.4414312839508057
390	2.329118251800537
391	2.328441619873047
392	2.4001383781433105
393	2.3464128971099854
394	2.32645583152771
395	2.317549228668213
396	2.3872296810150146
397	2.372714042663574
398	2.392087936401367
399	2.3304355144500732
400	2.46212100982666
401	2.3179125785827637
402	2.4569942951202393
403	2.408039093017578
404	2.2994117736816406
405	2.3515453338623047
406	2.363112449645996
407	2.3607916831970215
408	2.348942279815674
409	2.4046852588653564
410	2.249138116836548
411	2.3718860149383545
412	2.2661218643188477
413	2.3209567070007324
414	2.2746646404266357
415	2.347602367401123
416	2.4099602699279785
417	2.3520596027374268
418	2.2256829738616943
419	2.252842426300049
420	2.3243534564971924
421	2.2405807971954346
422	2.350393533706665
423	2.419421434402466
424	2.4079880714416504
425	2.46058988571167
426	2.5653834342956543
427	2.3774256706237793
428	2.3475098609924316
429	2.2848992347717285
430	2.414957284927368
431	2.3409628868103027
432	2.258768320083618
433	2.3910233974456787
434	2.306838274002075
435	2.3309080600738525
436	2.3151633739471436
437	2.4221644401550293
438	2.5193536281585693
439	2.3644495010375977
440	2.309784173965454
441	2.4260096549987793
442	2.3774538040161133
443	2.4401919841766357
444	2.362844228744507
445	2.4441232681274414
446	2.463010549545288
447	2.3435771465301514
448	2.262913703918457
449	2.5189194679260254
450	2.3544836044311523
451	2.3906607627868652
452	2.4164769649505615
453	2.5541281700134277
454	2.509082794189453
455	2.3722715377807617
456	2.4781110286712646
457	2.3811888694763184
458	2.3357605934143066
459	2.4278547763824463
460	2.4343559741973877
461	2.52508282661438
462	2.309262752532959
463	2.3536620140075684
464	2.2861788272857666
465	2.31500506401062
466	2.3811089992523193
467	2.425412178039551
468	2.510694980621338
469	2.4269092082977295
470	2.359506368637085
471	2.4542555809020996
472	2.4598946571350098
473	2.52773380279541
474	2.4837722778320313
475	2.3917534351348877
476	2.357675313949585
477	2.3748762607574463
478	2.300767660140991
479	2.30472993850708
480	2.361147165298462
481	2.385755777359009
482	2.4448130130767822
483	2.35654616355896
484	2.3486487865448
485	2.4393861293792725
486	2.3221309185028076
487	2.5063045024871826
488	2.3829851150512695
489	2.3587939739227295
490	2.449233055114746
491	2.479100227355957
492	2.408825159072876
493	2.529534101486206
494	2.5025060176849365
495	2.482989549636841
496	2.552060127258301
497	2.449042797088623
498	2.3170583248138428
499	2.447991371154785
500	2.3973684310913086
501	2.458129644393921
502	2.4315757751464844
503	2.5165834426879883
504	2.3689143657684326
505	2.3444314002990723
506	2.467906951904297
507	2.3563764095306396
508	2.3316867351531982
509	2.389139175415039
510	2.367558002471924
511	2.4038302898406982
512	2.3059768676757813
513	2.329500436782837
514	2.306952714920044
515	2.3430967330932617
516	2.2599756717681885
517	2.281599283218384
518	2.240777015686035
519	2.3807451725006104
520	2.30810809135437
521	2.280498743057251
522	2.2565810680389404
523	2.323852777481079
524	2.3276009559631348
525	2.260361909866333
526	2.5004055500030518
527	2.2692437171936035
528	2.2591300010681152
529	2.4876976013183594
530	2.285642147064209
531	2.3967859745025635
532	2.398266315460205
533	2.4012022018432617
534	2.316467761993408
535	2.261993646621704
536	2.3093113899230957
537	2.3605520725250244
538	2.2391533851623535
539	2.31644606590271
540	2.2422399520874023
541	2.2495148181915283
542	2.251493453979492
543	2.251112461090088
544	2.4262161254882813
545	2.335731029510498
546	2.4247119426727295
547	2.2979555130004883
548	2.2696073055267334
549	2.438112258911133
550	2.3264317512512207
551	2.299891948699951
552	2.2816054821014404
553	2.3370721340179443
554	2.302149772644043
555	2.349045991897583
556	2.424271821975708
557	2.3936214447021484
558	2.435518264770508
559	2.4752519130706787
560	2.411940097808838
561	2.427762269973755
562	2.3650050163269043
563	2.5514514446258545
564	2.508236885070801
565	2.466660976409912
566	2.42923903465271
567	2.399684429168701
568	2.4609127044677734
569	2.3696343898773193
570	2.5810792446136475
571	2.45751690864563
572	2.4092659950256348
573	2.4510021209716797
574	2.3779332637786865
575	2.4370675086975098
576	2.5098979473114014
577	2.465120792388916
578	2.4592161178588867
579	2.3731818199157715
580	2.3726255893707275
581	2.4941866397857666
582	2.391186475753784
583	2.3631362915039063
584	2.4001734256744385
585	2.327954053878784
586	2.4475486278533936
587	2.3469743728637695
588	2.4872679710388184
589	2.4383153915405273
590	2.4415369033813477
591	2.4522109031677246
592	2.529764175415039
593	2.3956456184387207
594	2.322112560272217
595	2.4127347469329834
596	2.3173470497131348
597	2.356671094894409
598	2.457322597503662
599	2.363685131072998
600	2.3094282150268555
601	2.427053928375244
602	2.4066107273101807
603	2.3968310356140137
604	2.4165070056915283
605	2.4774770736694336
606	2.3786566257476807
607	2.4422976970672607
608	2.4291436672210693
609	2.4450645446777344
610	2.426081418991089
611	2.5978786945343018
612	2.4031405448913574
613	2.3695545196533203
614	2.2616806030273438
615	2.318527936935425
616	2.3175528049468994
617	2.29879093170166
618	2.3583290576934814
619	2.470649003982544
620	2.3398847579956055
621	2.366982936859131
622	2.3963634967803955
623	2.355652332305908
624	2.3517038822174072
625	2.2964117527008057
626	2.3703315258026123
627	2.356482982635498
628	2.4203522205352783
629	2.335068464279175
630	2.3553881645202637
631	2.350647449493408
632	2.3503341674804688
633	2.2988321781158447
634	2.2826404571533203
635	2.304825782775879
636	2.386035203933716
637	2.2961385250091553
638	2.3473598957061768
639	2.3769025802612305
640	2.3065643310546875
641	2.3847105503082275
642	2.225125312805176
643	2.409214496612549
644	2.3775198459625244
645	2.3012304306030273
646	2.350801467895508
647	2.4313807487487793
648	2.337352752685547
649	2.479501247406006
650	2.2979137897491455
651	2.434114933013916
652	2.435760498046875
653	2.39250111579895
654	2.4763104915618896
655	2.3543105125427246
656	2.3956849575042725
657	2.4159350395202637
658	2.5614829063415527
659	2.4460513591766357
660	2.3948862552642822
661	2.4677205085754395
662	2.449171781539917
663	2.4389901161193848
664	2.4540324211120605
665	2.349064588546753
666	2.422654151916504
667	2.3643314838409424
668	2.348483085632324
669	2.3672187328338623
670	2.512023448944092
671	2.3600165843963623
672	2.3765203952789307
673	2.435194253921509
674	2.373798131942749
675	2.3643088340759277
676	2.386894941329956
677	2.524454116821289
678	2.5203135013580322
679	2.4547154903411865
680	2.4032223224639893
681	2.428091287612915
682	2.4261856079101563
683	2.327289581298828
684	2.34729266166687
685	2.3731555938720703
686	2.2952489852905273
687	2.4435677528381348
688	2.472839832305908
689	2.448040008544922
690	2.462054967880249
691	2.5357561111450195
692	2.491370916366577
693	2.5112905502319336
694	2.4782321453094482
695	2.5755276679992676
696	2.5786328315734863
697	2.6512222290039063
698	2.504082202911377
699	2.5179665088653564
700	2.522237777709961
701	2.5327463150024414
702	2.546872615814209
703	2.488046884536743
704	2.4003489017486572
705	2.670438051223755
706	2.577120304107666
707	2.5905098915100098
708	2.555286169052124
709	2.5376980304718018
710	2.5152108669281006
711	2.5963079929351807
712	2.672978639602661
713	2.6199920177459717
714	2.5505902767181396
715	2.539713144302368
716	2.600752592086792
717	2.6772093772888184
718	2.559117317199707
719	2.7099406719207764
720	2.58510160446167
721	2.509521007537842
722	2.6620945930480957
723	2.5897161960601807
724	2.65415358543396
725	2.67818284034729
726	2.5984320640563965
727	2.729315996170044
728	2.5603652000427246
729	2.5795834064483643
730	2.6885128021240234
731	2.6230146884918213
732	2.6474926471710205
733	2.647735595703125
734	2.530103921890259
735	2.568019390106201
736	2.56351900100708
737	2.6080057621002197
738	2.6686925888061523
739	2.537384510040283
740	2.530397415161133
741	2.5383636951446533
742	2.6420738697052
743	2.6532812118530273
744	2.703808069229126
745	2.653904914855957
746	2.6554977893829346
747	2.580308437347412
748	2.641026258468628
749	2.5911426544189453
750	2.662625551223755
751	2.674217462539673
752	2.843984603881836
753	2.592905282974243
754	2.6539664268493652
755	2.6566994190216064
756	2.667235851287842
757	2.478567361831665
758	2.632431983947754
759	2.5638997554779053
760	2.5707035064697266
761	2.5771477222442627
762	2.6163947582244873
763	2.5103065967559814
764	2.6025617122650146
765	2.535207509994507
766	2.6209349632263184
767	2.567394256591797
768	2.5788028240203857
769	2.705853223800659
770	2.6226212978363037
771	2.632542610168457
772	2.5642359256744385
773	2.572026491165161
774	2.548468828201294
775	2.545698642730713
776	2.5591554641723633
777	2.5804014205932617
778	2.5979130268096924
779	2.6314079761505127
780	2.820117712020874
781	2.7250049114227295
782	2.5764780044555664
783	2.6150448322296143
784	2.743583917617798
785	2.652860641479492
786	2.717712163925171
787	2.6627914905548096
788	2.67277455329895
789	2.652697801589966
790	2.6639699935913086
791	2.721519708633423
792	2.7578980922698975
793	2.6305646896362305
794	2.6922850608825684
795	2.676204204559326
796	2.626779794692993
797	2.5654807090759277
798	2.687068462371826
799	2.7428665161132813
800	2.6089060306549072
801	2.6107661724090576
802	2.56009840965271
803	2.8300414085388184
804	2.6543519496917725
805	2.7199063301086426
806	2.7469964027404785
807	2.746995210647583
808	2.762916088104248
809	2.869561195373535
810	2.804438352584839
811	2.693122148513794
812	2.822967290878296
813	2.7329306602478027
814	2.6354150772094727
815	2.6401755809783936
816	2.6918835639953613
817	2.6180641651153564
818	2.571636915206909
819	2.54876708984375
820	2.621697425842285
821	2.5849785804748535
822	2.6052801609039307
823	2.619892120361328
824	2.6796069145202637
825	2.745692253112793
826	2.664341926574707
827	2.7647061347961426
828	2.7698915004730225
829	2.5529115200042725
830	2.7151336669921875
831	2.612062931060791
832	2.6226062774658203
833	2.99117374420166
834	2.7144718170166016
835	2.634598970413208
836	2.7562360763549805
837	2.7946465015411377
838	2.8171424865722656
839	2.625413656234741
840	2.7365622520446777
841	2.8104779720306396
842	2.895480155944824
843	2.6291158199310303
844	2.6268351078033447
845	2.664423704147339
846	2.773498773574829
847	2.8614163398742676
848	3.0006072521209717
849	2.9714996814727783
850	3.025038719177246
851	2.945126533508301
852	2.841515064239502
853	2.7565860748291016
854	2.8854305744171143
855	3.1057322025299072
856	2.745239734649658
857	2.7066731452941895
858	2.7344114780426025
859	2.7690963745117188
860	2.815199136734009
861	2.7166378498077393
862	2.690147876739502
863	2.809138774871826
864	2.6587209701538086
865	2.848252296447754
866	2.8133487701416016
867	3.126526355743408
868	2.9934706687927246
869	2.871028184890747
870	2.8540077209472656
871	2.9123270511627197
872	2.9430582523345947
873	2.7781758308410645
874	2.796839714050293
875	2.646684169769287
876	2.581970453262329
877	2.528723955154419
878	2.7379841804504395
879	2.660905599594116
880	2.5945992469787598
881	2.621767997741699
882	2.6435563564300537
883	2.5042216777801514
884	2.6022679805755615
885	2.7083075046539307
886	2.635697364807129
887	2.6458632946014404
888	2.6030125617980957
889	2.646742820739746
890	2.630591869354248
891	2.62319016456604
892	2.630640745162964
893	2.5879831314086914
894	2.602370500564575
895	2.643577814102173
896	2.736405372619629
897	2.892589807510376
898	2.627007007598877
899	2.695436954498291
900	2.790193796157837
901	2.8220064640045166
902	2.6310791969299316
903	2.616084337234497
904	2.6792945861816406
905	2.6166610717773438
906	2.627534866333008
907	2.7227981090545654
908	2.627986192703247
909	2.6815667152404785
910	2.5881426334381104
911	2.8096847534179688
912	2.7577297687530518
913	2.76322603225708
914	2.6888067722320557
915	2.6733925342559814
916	2.646667957305908
917	2.736935615539551
918	2.668260335922241
919	2.6184327602386475
920	2.5885825157165527
921	2.622007131576538
922	2.6160542964935303
923	2.6607160568237305
924	2.6888692378997803
925	2.6607563495635986
926	2.683924913406372
927	2.632244348526001
928	2.591667413711548
929	2.49820613861084
930	2.5493345260620117
931	2.614065408706665
932	2.5814919471740723
933	2.6516387462615967
934	2.6826956272125244
935	2.526250123977661
936	2.548027276992798
937	2.601773738861084
938	2.5519726276397705
939	2.6786463260650635
940	2.5455055236816406
941	2.5255837440490723
942	2.6071746349334717
943	2.5311312675476074
944	2.525639295578003
945	2.592792272567749
946	2.5925796031951904
947	2.645211696624756
948	2.7081892490386963
949	2.585207223892212
950	2.5795140266418457
951	2.598655939102173
952	2.7916929721832275
953	2.6848843097686768
954	2.6603434085845947
955	2.6143181324005127
956	2.688993453979492
957	2.670384168624878
958	2.6057257652282715
959	2.5737037658691406
960	2.6566224098205566
961	2.6537656784057617
962	2.6416003704071045
963	2.612851619720459
964	2.741666078567505
965	2.634982109069824
966	2.5952301025390625
967	2.7702372074127197
968	2.712498903274536
969	2.7792274951934814
970	2.680938243865967
971	2.738485336303711
972	2.7872252464294434
973	2.672919273376465
974	2.589294672012329
975	2.619708776473999
976	2.626166343688965
977	2.6985361576080322
978	2.629103183746338
979	2.791280746459961
980	2.6527810096740723
981	2.614638566970825
982	2.719261646270752
983	2.7286264896392822
984	2.7534186840057373
985	2.7392096519470215
986	2.920905590057373
987	2.8569488525390625
988	2.7841131687164307
989	2.7173171043395996
990	2.7322094440460205
991	2.814948320388794
992	2.746974229812622
993	2.7427978515625
994	2.626765251159668
995	2.5675814151763916
996	2.51176118850708
997	2.5771539211273193
998	2.619403839111328
999	2.614349365234375
1000	2.537411689758301
1001	2.746096134185791
1002	2.669346809387207
1003	2.638054609298706
1004	2.6672797203063965
1005	2.684037685394287
1006	2.6275289058685303
1007	2.638408899307251
1008	2.6504154205322266
1009	2.5815703868865967
1010	2.610717296600342
1011	2.607872247695923
1012	2.5300233364105225
1013	2.638050079345703
1014	2.629582166671753
1015	2.5055270195007324
1016	2.476884603500366
1017	2.5551834106445313
1018	2.5071091651916504
1019	2.5888144969940186
1020	2.657003879547119
1021	2.5935044288635254
1022	2.601346731185913
1023	2.6671574115753174
1024	2.6080751419067383
1025	2.7155001163482666
1026	2.6175448894500732
1027	2.633953332901001
1028	2.652928590774536
1029	2.5483245849609375
1030	2.7392258644104004
1031	2.7468018531799316
1032	2.6434566974639893
1033	2.6175670623779297
1034	2.5704729557037354
1035	2.6270978450775146
1036	2.700171947479248
1037	2.6118078231811523
1038	2.638270139694214
1039	2.651238203048706
1040	2.753174304962158
1041	2.640897274017334
1042	2.650500774383545
1043	2.5867600440979004
1044	2.599001884460449
1045	2.7174232006073
1046	2.604893684387207
1047	2.623779535293579
1048	2.66330623626709
1049	2.5456700325012207
1050	2.570284605026245
1051	2.6145591735839844
1052	2.6500401496887207
1053	2.594022512435913
1054	2.6986968517303467
1055	2.512340545654297
1056	2.6156065464019775
1057	2.5630428791046143
1058	2.5480880737304688
1059	2.5330100059509277
1060	2.5533196926116943
1061	2.530491828918457
1062	2.5934410095214844
1063	2.5869171619415283
1064	2.598496913909912
1065	2.554790496826172
1066	2.5525736808776855
1067	2.5487730503082275
1068	2.6194708347320557
1069	2.6986420154571533
1070	2.585920572280884
1071	2.591198205947876
1072	2.6153717041015625
1073	2.6295864582061768
1074	2.665517568588257
1075	2.6174991130828857
1076	2.6895060539245605
1077	2.7994563579559326
1078	2.727637529373169
1079	2.750549554824829
1080	2.6978633403778076
1081	2.6377644538879395
1082	2.665482759475708
1083	2.623720645904541
1084	2.6781105995178223
1085	2.696906328201294
1086	2.6482245922088623
1087	2.6088762283325195
1088	2.611722230911255
1089	2.655932664871216
1090	2.5457046031951904
1091	2.556432008743286
1092	2.6473169326782227
1093	2.5558981895446777
1094	2.5796098709106445
1095	2.5079269409179688
1096	2.458043336868286
1097	2.6009795665740967
1098	2.6032025814056396
1099	2.5252060890197754
1100	2.6152522563934326
1101	2.589369535446167
1102	2.64585018157959
1103	2.6429812908172607
1104	2.69118070602417
1105	2.6186070442199707
1106	2.6008057594299316
1107	2.616786003112793
1108	2.7780039310455322
1109	2.7001383304595947
1110	2.577476978302002
1111	2.5990993976593018
1112	2.7023403644561768
1113	2.6259267330169678
1114	2.630244255065918
1115	2.6179628372192383
1116	2.626328706741333
1117	2.643293619155884
1118	2.7033419609069824
1119	2.6623167991638184
1120	2.6031181812286377
1121	2.5309338569641113
1122	2.5611960887908936
1123	2.726360321044922
1124	2.6311068534851074
1125	2.5816352367401123
1126	2.6312806606292725
1127	2.7106590270996094
1128	2.6385669708251953
1129	2.605703353881836
1130	2.653468370437622
1131	2.6410489082336426
1132	2.5759661197662354
1133	2.6429219245910645
1134	2.5726304054260254
1135	2.5878684520721436
1136	2.633147954940796
1137	2.768357753753662
1138	2.8247792720794678
1139	2.636125326156616
1140	2.649885654449463
1141	2.572404146194458
1142	2.6733932495117188
1143	2.7660369873046875
1144	2.559684991836548
1145	2.6371428966522217
1146	2.659519910812378
1147	2.6998984813690186
1148	2.705272912979126
1149	2.720717430114746
1150	2.733522653579712
1151	2.644906520843506
1152	2.6371066570281982
1153	2.6712892055511475
1154	2.7085700035095215
1155	2.6432173252105713
1156	2.6706717014312744
1157	2.5957140922546387
1158	2.7365500926971436
1159	2.6753740310668945
1160	2.623753547668457
1161	2.6887223720550537
1162	2.637469530105591
1163	2.6946516036987305
1164	2.6849820613861084
1165	2.6510138511657715
1166	2.7984447479248047
1167	2.7924728393554688
1168	2.779463529586792
1169	2.6537771224975586
1170	2.713491201400757
1171	2.7098147869110107
1172	2.727046251296997
1173	2.562260866165161
1174	2.6585021018981934
1175	2.6883039474487305
1176	2.579838752746582
1177	2.6209306716918945
1178	2.572453022003174
1179	2.5698678493499756
1180	2.6681413650512695
1181	2.708622694015503
1182	2.642462730407715
1183	2.6308951377868652
1184	2.6313724517822266
1185	2.643527030944824
1186	2.5072035789489746
1187	2.5410709381103516
1188	2.4883999824523926
1189	2.666731834411621
1190	2.640761137008667
1191	2.680554151535034
1192	2.62539005279541
1193	2.5717718601226807
1194	2.6346774101257324
1195	2.5542802810668945
1196	2.54801607131958
1197	2.5615615844726563
1198	2.5823686122894287
1199	2.6208889484405518
1200	2.6781845092773438
1201	2.565920829772949
1202	2.627086877822876
1203	2.677567481994629
1204	2.7219343185424805
1205	2.5571846961975098
1206	2.6010537147521973
1207	2.725648880004883
1208	2.6500422954559326
1209	2.652000665664673
1210	2.7349355220794678
1211	2.680227279663086
1212	2.781487226486206
1213	2.641014337539673
1214	2.7041449546813965
1215	2.7294836044311523
1216	2.687060832977295
1217	2.7320315837860107
1218	2.711690902709961
1219	2.7117323875427246
1220	2.662828207015991
1221	2.745234251022339
1222	2.6711490154266357
1223	2.635998010635376
1224	2.6689443588256836
1225	2.6488468647003174
1226	2.6628894805908203
1227	2.6298117637634277
1228	2.646878957748413
1229	2.7645609378814697
1230	2.760620594024658
1231	2.7788610458374023
1232	2.794806480407715
1233	2.815869092941284
1234	2.755419969558716
1235	2.6495258808135986
1236	2.6514906883239746
1237	2.604383707046509
1238	2.632249593734741
1239	2.6213693618774414
1240	2.658409357070923
1241	2.6967148780822754
1242	2.664942979812622
1243	2.684466600418091
1244	2.7058539390563965
1245	2.681126356124878
1246	2.7157797813415527
1247	2.65173602104187
1248	2.5891244411468506
1249	2.625185012817383
1250	2.5458059310913086
1251	2.606029510498047
1252	2.69506573677063
1253	2.5835845470428467
1254	2.7993955612182617
1255	2.704244375228882
1256	2.6446821689605713
1257	2.620279312133789
1258	2.693875789642334
1259	2.661027431488037
1260	2.897538661956787
1261	2.7400405406951904
1262	2.697340965270996
1263	2.7025747299194336
1264	2.7708797454833984
1265	2.740032196044922
1266	2.6431360244750977
1267	2.8265559673309326
1268	2.772892951965332
1269	2.672457456588745
1270	2.7997472286224365
1271	2.6866471767425537
1272	2.7164487838745117
1273	2.7267446517944336
1274	2.82452392578125
1275	2.8110244274139404
1276	2.6826846599578857
1277	2.69631028175354
1278	2.745251178741455
1279	2.653848648071289
1280	2.5636637210845947
1281	2.652863025665283
1282	2.6901917457580566
1283	2.631831407546997
1284	2.6448006629943848
1285	2.597562313079834
1286	2.626079797744751
1287	2.5682947635650635
1288	2.5980212688446045
1289	2.6078872680664063
1290	2.5959346294403076
1291	2.646728038787842
1292	2.583185911178589
1293	2.6894822120666504
1294	2.6482579708099365
1295	2.6326682567596436
1296	2.6574714183807373
1297	2.6304931640625
1298	2.5861644744873047
1299	2.6122119426727295
1300	2.4902360439300537
1301	2.5361616611480713
1302	2.730458974838257
1303	2.595747709274292
1304	2.5910301208496094
1305	2.59765362739563
1306	2.50945782661438
1307	2.584027051925659
1308	2.4753973484039307
1309	2.5393879413604736
1310	2.71079158782959
1311	2.682173490524292
1312	2.651073455810547
1313	2.7720963954925537
1314	2.6629931926727295
1315	2.6777045726776123
1316	2.4850761890411377
1317	2.5117807388305664
1318	2.5231943130493164
1319	2.494683265686035
1320	2.498995304107666
1321	2.4875123500823975
1322	2.541520118713379
1323	2.5700430870056152
1324	2.5648930072784424
1325	2.5909717082977295
1326	2.627450942993164
1327	2.672659397125244
1328	2.5935511589050293
1329	2.683403968811035
1330	2.6785123348236084
1331	2.6557211875915527
1332	2.604027032852173
1333	2.6342885494232178
1334	2.5483620166778564
1335	2.598219633102417
1336	2.4894726276397705
1337	2.534940481185913
1338	2.58086895942688
1339	2.5279319286346436
1340	2.5852880477905273
1341	2.5295779705047607
1342	2.5935094356536865
1343	2.539668083190918
1344	2.5616295337677
1345	2.5062522888183594
1346	2.644352912902832
1347	2.6105198860168457
1348	2.614661931991577
1349	2.545743465423584
1350	2.594099998474121
1351	2.6665635108947754
1352	2.6522016525268555
1353	2.680784225463867
1354	2.611546754837036
1355	2.588209629058838
1356	2.6324758529663086
1357	2.563549518585205
1358	2.6463398933410645
1359	2.576584815979004
1360	2.6348624229431152
1361	2.612015724182129
1362	2.6178579330444336
1363	2.6517553329467773
1364	2.5745837688446045
1365	2.5522520542144775
1366	2.476294755935669
1367	2.590879201889038
1368	2.6141555309295654
1369	2.5196216106414795
1370	2.6744773387908936
1371	2.554410219192505
1372	2.592696189880371
1373	2.4876301288604736
1374	2.569796323776245
1375	2.5619308948516846
1376	2.622875690460205
1377	2.4760870933532715
1378	2.6641082763671875
1379	2.544276475906372
1380	2.636096477508545
1381	2.6878788471221924
1382	2.596824884414673
1383	2.5826046466827393
1384	2.6330199241638184
1385	2.6752634048461914
1386	2.7206406593322754
1387	2.6819286346435547
1388	2.597033977508545
1389	2.5507006645202637
1390	2.5508151054382324
1391	2.6194193363189697
1392	2.6615641117095947
1393	2.565284013748169
1394	2.6087825298309326
1395	2.7084829807281494
1396	2.638154983520508
1397	2.58380389213562
1398	2.605670690536499
1399	2.496441602706909
1400	2.6901369094848633
1401	2.6348190307617188
1402	2.488651990890503
1403	2.515153646469116
1404	2.5016300678253174
1405	2.5564513206481934
1406	2.5955681800842285
1407	2.578551769256592
1408	2.6192784309387207
1409	2.561769485473633
1410	2.544494867324829
1411	2.7332019805908203
1412	2.7855348587036133
1413	2.6498255729675293
1414	2.7419469356536865
1415	2.7303154468536377
1416	2.7324109077453613
1417	2.801146984100342
1418	2.552278757095337
1419	2.5631210803985596
1420	2.6163699626922607
1421	2.6505126953125
1422	2.63421630859375
1423	2.6535439491271973
1424	2.6408863067626953
1425	2.6025075912475586
1426	2.4518721103668213
1427	2.6135287284851074
1428	2.553647994995117
1429	2.5713419914245605
1430	2.536623239517212
1431	2.5600783824920654
1432	2.581129550933838
1433	2.5621163845062256
1434	2.587796211242676
1435	2.5653223991394043
1436	2.614387273788452
1437	2.573084592819214
1438	2.6037583351135254
1439	2.613966226577759
1440	2.5900726318359375
1441	2.6048319339752197
1442	2.5431299209594727
1443	2.5147054195404053
1444	2.575080156326294
1445	2.492563009262085
1446	2.702078104019165
1447	2.6636600494384766
1448	2.574730157852173
1449	2.672762155532837
1450	2.5829997062683105
1451	2.6076557636260986
1452	2.567056655883789
1453	2.4351987838745117
1454	2.5806260108947754
1455	2.6026575565338135
1456	2.618472099304199
1457	2.6326985359191895
1458	2.6116783618927
1459	2.484740734100342
1460	2.563823938369751
1461	2.7179038524627686
1462	2.5385289192199707
1463	2.519038200378418
1464	2.572227716445923
1465	2.6014750003814697
1466	2.6249749660491943
1467	2.5459556579589844
1468	2.4794623851776123
1469	2.5872695446014404
1470	2.658132791519165
1471	2.535834789276123
1472	2.7084193229675293
1473	2.5878701210021973
1474	2.652020215988159
1475	2.6442368030548096
1476	2.586596965789795
1477	2.7562475204467773
1478	2.5149526596069336
1479	2.5548667907714844
1480	2.600062131881714
1481	2.5771665573120117
1482	2.755558729171753
1483	2.6835951805114746
1484	2.655355930328369
1485	2.678701400756836
1486	2.6932194232940674
1487	2.840681552886963
1488	2.879798650741577
1489	2.727084159851074
1490	2.6704835891723633
1491	2.5893919467926025
1492	2.645658016204834
1493	2.8869473934173584
1494	2.67122220993042
1495	2.799931049346924
1496	2.6921420097351074
1497	2.5310075283050537
1498	2.5613157749176025
1499	2.610969305038452
1500	2.6363587379455566
1501	2.609253168106079
1502	2.5403170585632324
1503	2.55271577835083
1504	2.66762638092041
1505	2.579643726348877
1506	2.5168068408966064
1507	2.5735270977020264
1508	2.5455734729766846
1509	2.4983081817626953
1510	2.5082855224609375
1511	2.517697334289551
1512	2.548543930053711
1513	2.57649564743042
1514	2.5395050048828125
1515	2.5366313457489014
1516	2.5817973613739014
1517	2.5991029739379883
1518	2.604621171951294
1519	2.5641555786132813
1520	2.6792540550231934
1521	2.605891466140747
1522	2.6066033840179443
1523	2.574063777923584
1524	2.4964475631713867
1525	2.552001476287842
1526	2.5301260948181152
1527	2.5734686851501465
1528	2.5226094722747803
1529	2.527536392211914
1530	2.549241304397583
1531	2.601541757583618
1532	2.6055166721343994
1533	2.544865131378174
1534	2.5418195724487305
1535	2.616698741912842
1536	2.5919806957244873
1537	2.5659375190734863
1538	2.631979465484619
1539	2.5999677181243896
1540	2.6850218772888184
1541	2.56257700920105
1542	2.5592200756073
1543	2.538691759109497
1544	2.588820695877075
1545	2.4798007011413574
1546	2.640705108642578
1547	2.5375752449035645
1548	2.6851813793182373
1549	2.593390941619873
1550	2.5838046073913574
1551	2.6698668003082275
1552	2.6541359424591064
1553	2.5293712615966797
1554	2.5395965576171875
1555	2.5172579288482666
1556	2.6757938861846924
1557	2.675508737564087
1558	2.5653235912323
1559	2.670212745666504
1560	2.5959060192108154
1561	2.591630220413208
1562	2.609254837036133
1563	2.7036798000335693
1564	2.773728132247925
1565	2.644129991531372
1566	2.7040855884552
1567	2.6684224605560303
1568	2.664217233657837
1569	2.579421043395996
1570	2.608733654022217
1571	2.5820460319519043
1572	2.72930908203125
1573	2.6592822074890137
1574	2.700547933578491
1575	2.8114750385284424
1576	2.6882896423339844
1577	2.6145341396331787
1578	2.8293285369873047
1579	2.688349962234497
1580	2.6354198455810547
1581	2.595137357711792
1582	2.5595386028289795
1583	2.6026017665863037
1584	2.5878257751464844
1585	2.634644031524658
1586	2.64152455329895
1587	2.753140449523926
1588	2.636204957962036
1589	2.7634356021881104
1590	2.7541451454162598
1591	2.658855676651001
1592	2.7500698566436768
1593	2.6551294326782227
1594	2.6402833461761475
1595	2.529214382171631
1596	2.5511579513549805
1597	2.5691909790039063
1598	2.7867133617401123
1599	2.632423162460327
1600	2.570661783218384
1601	2.5913479328155518
1602	2.706231117248535
1603	2.492616891860962
1604	2.495988130569458
1605	2.4802098274230957
1606	2.6147453784942627
1607	2.497073173522949
1608	2.7810046672821045
1609	2.667123794555664
1610	2.6748046875
1611	2.6246042251586914
1612	2.472398519515991
1613	2.6568634510040283
1614	2.6510658264160156
1615	2.692624092102051
1616	2.7226154804229736
1617	2.641648769378662
1618	2.727886438369751
1619	2.692467212677002
1620	2.7574379444122314
1621	2.6555943489074707
1622	2.5921719074249268
1623	2.702030897140503
1624	2.5554869174957275
1625	2.660159111022949
1626	2.693431854248047
1627	2.676490068435669
1628	2.6807754039764404
1629	2.6648998260498047
1630	2.592806339263916
1631	2.6990911960601807
1632	2.8419580459594727
1633	2.75353741645813
1634	2.722674608230591
1635	2.6095476150512695
1636	2.677278995513916
1637	2.6855716705322266
1638	2.6621222496032715
1639	2.6652045249938965
1640	2.6952972412109375
1641	2.6972877979278564
1642	2.5486109256744385
1643	2.7016372680664063
1644	2.7415359020233154
1645	2.6812691688537598
1646	2.7982966899871826
1647	2.685051679611206
1648	2.656522035598755
1649	2.6748697757720947
1650	2.7463433742523193
1651	2.6406092643737793
1652	2.5812008380889893
1653	2.762876272201538
1654	2.691082000732422
1655	2.6719555854797363
1656	2.6188244819641113
1657	2.5863587856292725
1658	2.590806245803833
1659	2.6492438316345215
1660	2.7538132667541504
1661	2.562229633331299
1662	2.641613245010376
1663	2.662806749343872
1664	2.636472225189209
1665	2.58113431930542
1666	2.692111015319824
1667	2.6628060340881348
1668	2.6890511512756348
1669	2.688892364501953
1670	2.657609224319458
1671	2.6319773197174072
1672	2.7059412002563477
1673	2.720550060272217
1674	2.7480764389038086
1675	2.752922534942627
1676	2.652496337890625
1677	2.6845974922180176
1678	2.6682538986206055
1679	2.645338296890259
1680	2.5289618968963623
1681	2.5134806632995605
1682	2.69504451751709
1683	2.6866049766540527
1684	2.6331613063812256
1685	2.7114317417144775
1686	2.623563289642334
1687	2.6304092407226563
1688	2.5896785259246826
1689	2.6050925254821777
1690	2.6559221744537354
1691	2.644423246383667
1692	2.5370917320251465
1693	2.5483531951904297
1694	2.576707124710083
1695	2.599501371383667
1696	2.793842077255249
1697	2.696033000946045
1698	2.640746831893921
1699	2.557227849960327
1700	2.5795748233795166
1701	2.604059934616089
1702	2.6985738277435303
1703	2.647902250289917
1704	2.623042345046997
1705	2.683669328689575
1706	2.6096608638763428
1707	2.751518487930298
1708	2.6813433170318604
1709	2.6463942527770996
1710	2.7065207958221436
1711	2.6415982246398926
1712	2.6760761737823486
1713	2.552229166030884
1714	2.6074154376983643
1715	2.6021387577056885
1716	2.6405303478240967
1717	2.4991071224212646
1718	2.6626431941986084
1719	2.57858943939209
1720	2.6837785243988037
1721	2.499330997467041
1722	2.6232335567474365
1723	2.517561435699463
1724	2.602100372314453
1725	2.618617296218872
1726	2.6266651153564453
1727	2.647185802459717
1728	2.649751663208008
1729	2.4941349029541016
1730	2.6765642166137695
1731	2.6070244312286377
1732	2.6903209686279297
1733	2.7255330085754395
1734	2.5640738010406494
1735	2.6765246391296387
1736	2.6057262420654297
1737	2.590034008026123
1738	2.6204710006713867
1739	2.7802703380584717
1740	2.517204999923706
1741	2.6836493015289307
1742	2.607736110687256
1743	2.5855422019958496
1744	2.6854374408721924
1745	2.654780864715576
1746	2.4943480491638184
1747	2.6535086631774902
1748	2.736072301864624
1749	2.6509761810302734
1750	2.68304181098938
1751	2.6489691734313965
1752	2.746868371963501
1753	2.794097423553467
1754	2.7096166610717773
1755	2.730286121368408
1756	2.6781153678894043
1757	2.644026517868042
1758	2.541632652282715
1759	2.559194326400757
1760	2.614110231399536
1761	2.596652030944824
1762	2.7061424255371094
1763	2.599804401397705
1764	2.8661882877349854
1765	2.620915651321411
1766	2.5738158226013184
1767	2.4949283599853516
1768	2.409601926803589
1769	2.450803756713867
1770	2.5448906421661377
1771	2.55462646484375
1772	2.591067314147949
1773	2.674558639526367
1774	2.529607057571411
1775	2.5672388076782227
1776	2.668145179748535
1777	2.641602039337158
1778	2.5656940937042236
1779	2.5958216190338135
1780	2.4891321659088135
1781	2.470144033432007
1782	2.391117572784424
1783	2.4951565265655518
1784	2.3327276706695557
1785	2.49178409576416
1786	2.492903709411621
1787	2.529489755630493
1788	2.4823238849639893
1789	2.4830968379974365
1790	2.481401205062866
1791	2.6188132762908936
1792	2.458754777908325
1793	2.558147430419922
1794	2.5115599632263184
1795	2.541750907897949
1796	2.482804775238037
1797	2.494513988494873
1798	2.5327882766723633
1799	2.5722997188568115
1800	2.5896852016448975
1801	2.508462429046631
1802	2.572591781616211
1803	2.7762811183929443
1804	2.641164541244507
1805	2.4550259113311768
1806	2.5364301204681396
1807	2.5132055282592773
1808	2.682826042175293
1809	2.5050241947174072
1810	2.484410047531128
1811	2.6018879413604736
1812	2.5105161666870117
1813	2.5663459300994873
1814	2.5111186504364014
1815	2.4605276584625244
1816	2.520803451538086
1817	2.444840669631958
1818	2.4935734272003174
1819	2.4856064319610596
1820	2.412435531616211
1821	2.543691635131836
1822	2.4504151344299316
1823	2.3694088459014893
1824	2.346205472946167
1825	2.391763925552368
1826	2.399214506149292
1827	2.47833251953125
1828	2.446977376937866
1829	2.395946502685547
1830	2.5363337993621826
1831	2.4293949604034424
1832	2.515645980834961
1833	2.4895613193511963
1834	2.4836714267730713
1835	2.414680242538452
1836	2.4449455738067627
1837	2.415658712387085
1838	2.51540207862854
1839	2.4208741188049316
1840	2.5141313076019287
1841	2.4755523204803467
1842	2.459693193435669
1843	2.368417978286743
1844	2.575796365737915
1845	2.5135691165924072
1846	2.515667200088501
1847	2.5369386672973633
1848	2.507949113845825
1849	2.48673152923584
1850	2.465247392654419
1851	2.508013963699341
1852	2.4604668617248535
1853	2.535248279571533
1854	2.413386106491089
1855	2.525362014770508
1856	2.5866103172302246
1857	2.537262201309204
1858	2.5305745601654053
1859	2.4441263675689697
1860	2.4831628799438477
1861	2.576645612716675
1862	2.5629639625549316
1863	2.583315372467041
1864	2.4748668670654297
1865	2.4188907146453857
1866	2.480663299560547
1867	2.5112407207489014
1868	2.5709261894226074
1869	2.5899269580841064
1870	2.466275691986084
1871	2.600929021835327
1872	2.5513076782226563
1873	2.548109531402588
1874	2.5665035247802734
1875	2.4284768104553223
1876	2.471453905105591
1877	2.460371971130371
1878	2.59367299079895
1879	2.5244390964508057
1880	2.4795892238616943
1881	2.4249730110168457
1882	2.452207565307617
1883	2.400390625
1884	2.5532262325286865
1885	2.483168363571167
1886	2.497652292251587
1887	2.4921109676361084
1888	2.4966368675231934
1889	2.4429240226745605
1890	2.4952638149261475
1891	2.4650580883026123
1892	2.432542562484741
1893	2.48140025138855
1894	2.491553783416748
1895	2.5147898197174072
1896	2.5715653896331787
1897	2.4905591011047363
1898	2.57330584526062
1899	2.555605173110962
1900	2.5638489723205566
1901	2.4316070079803467
1902	2.4557948112487793
1903	2.4120545387268066
1904	2.4631948471069336
1905	2.552389621734619
1906	2.451021194458008
1907	2.347832441329956
1908	2.3935413360595703
1909	2.4938735961914063
1910	2.6719744205474854
1911	2.492063045501709
1912	2.443396806716919
1913	2.489267110824585
1914	2.491429328918457
1915	2.565264940261841
1916	2.5036001205444336
1917	2.4739394187927246
1918	2.4532952308654785
1919	2.4346089363098145
1920	2.564945936203003
1921	2.3863677978515625
1922	2.490720510482788
1923	2.484010934829712
1924	2.428238868713379
1925	2.456043243408203
1926	2.521461248397827
1927	2.5160584449768066
1928	2.482815980911255
1929	2.5139572620391846
1930	2.423433303833008
1931	2.4740805625915527
1932	2.618008852005005
1933	2.5151376724243164
1934	2.42191743850708
1935	2.388643264770508
1936	2.400036573410034
1937	2.450350284576416
1938	2.4955544471740723
1939	2.5995774269104004
1940	2.5082125663757324
1941	2.4703986644744873
1942	2.3947269916534424
1943	2.410508394241333
1944	2.3762857913970947
1945	2.384982109069824
1946	2.331462860107422
1947	2.460516929626465
1948	2.406306505203247
1949	2.4517064094543457
1950	2.3424441814422607
1951	2.370579242706299
1952	2.4946129322052
1953	2.4400107860565186
1954	2.4085609912872314
1955	2.4594027996063232
1956	2.3793060779571533
1957	2.3954198360443115
1958	2.4133968353271484
1959	2.344336986541748
1960	2.4766769409179688
1961	2.4939892292022705
1962	2.468449831008911
1963	2.5730929374694824
1964	2.4060263633728027
1965	2.4477860927581787
1966	2.6091766357421875
1967	2.443025827407837
1968	2.481797695159912
1969	2.482658863067627
1970	2.62290358543396
1971	2.480158567428589
1972	2.3742241859436035
1973	2.340623617172241
1974	2.5533034801483154
1975	2.4187233448028564
1976	2.4694766998291016
1977	2.4424750804901123
1978	2.3298981189727783
1979	2.3746860027313232
1980	2.4147162437438965
1981	2.3407208919525146
1982	2.411386013031006
1983	2.499562978744507
1984	2.4688491821289063
1985	2.3728420734405518
1986	2.5117993354797363
1987	2.4137659072875977
1988	2.4757776260375977
1989	2.4000110626220703
1990	2.430257558822632
1991	2.314561367034912
1992	2.455535650253296
1993	2.4162325859069824
1994	2.59537410736084
1995	2.4001309871673584
1996	2.4103963375091553
1997	2.35187029838562
1998	2.4477057456970215
1999	2.376377582550049
[truncated: 1 more rows]
