# Supplementary material for: Design of buried charged networks in artificial proteins
Source: Nat Commun. 2021 Mar 25;12:1895. doi: 10.1038/s41467-021-21909-7 (PMC7994573; doi:10.1038/s41467-021-21909-7)
Supplement: Supplementary file 4 — Source Data [file 41467_2021_21909_MOESM4_ESM.zip › source_data_final_revised/SI6/a/rmsf.txt]

2	6.262866020202637
3	3.8480305671691895
4	1.2293758392333984
5	1.0992108583450317
6	0.8383741974830627
7	0.7155174612998962
8	0.8130256533622742
9	0.7449181079864502
10	0.5698143839836121
11	0.6350539326667786
12	0.690362811088562
13	0.5826172828674316
14	0.5465790629386902
15	0.6443970799446106
16	0.625614583492279
17	0.5384166240692139
18	0.6009639501571655
19	0.6661152243614197
20	0.6007722020149231
21	0.6026757955551147
22	0.6490409970283508
23	0.6112670302391052
24	0.5664539337158203
25	0.6304931640625
26	0.6490585803985596
27	0.6063736081123352
28	0.5832715630531311
29	0.6357063055038452
30	0.6754637360572815
31	0.6262299418449402
32	0.6255463361740112
33	0.6709838509559631
34	0.6131900548934937
35	0.5257188677787781
36	0.6149811744689941
37	0.6276635527610779
38	0.5019034147262573
39	0.5450586676597595
40	0.6612628698348999
41	0.5950722098350525
42	0.5250541567802429
43	0.7071062922477722
44	0.8072313070297241
45	0.7307561039924622
46	0.845048189163208
47	1.1375994682312012
48	1.187004804611206
49	1.125990867614746
50	1.4845472574234009
51	1.3842828273773193
52	1.3799299001693726
53	1.354976773262024
54	1.129439115524292
55	0.9509056806564331
56	0.9992685914039612
57	0.8967455625534058
58	0.6670258641242981
59	0.7602702379226685
60	0.809590220451355
61	0.7108702063560486
62	0.7097166180610657
63	0.7882532477378845
64	0.6984279155731201
65	0.566851019859314
66	0.7400357723236084
67	0.8185352683067322
68	0.7126913070678711
69	0.7210990190505981
70	0.7845781445503235
71	0.7068390846252441
72	0.6403293609619141
73	0.7538120150566101
74	0.7572622895240784
75	0.6327245235443115
76	0.668196439743042
77	0.7484570145606995
78	0.6804877519607544
79	0.6763929724693298
80	0.7809394001960754
81	0.7075910568237305
82	0.5997036695480347
83	0.6895771026611328
84	0.6969929337501526
85	0.580878496170044
86	0.5443428158760071
87	0.6319889426231384
88	0.6037960648536682
89	0.5253515243530273
90	0.6045301556587219
91	0.6642806529998779
92	0.5954504013061523
93	0.6133463978767395
94	0.754595160484314
95	0.7886912822723389
96	0.7024021148681641
97	0.8228058218955994
98	1.0211213827133179
99	1.2936325073242188
100	1.6630630493164063
101	2.3430910110473633
102	2.1014161109924316
103	2.0009865760803223
104	1.5155810117721558
105	1.102117896080017
106	1.087263822555542
107	0.8517623543739319
108	0.696611762046814
109	0.8063491582870483
110	0.740212619304657
111	0.563785970211029
112	0.6321293115615845
113	0.6811019778251648
114	0.5779219269752502
115	0.5883752703666687
116	0.6347136497497559
117	0.6173463463783264
118	0.5612589120864868
119	0.6170769333839417
120	0.698546826839447
121	0.663010835647583
122	0.6130229830741882
123	0.6974906921386719
124	0.7330036163330078
125	0.6819939017295837
126	0.6625929474830627
127	0.7112624049186707
128	0.7034069895744324
129	0.6517988443374634
130	0.6833750009536743
131	0.7573241591453552
132	0.7320981025695801
133	0.7133285403251648
134	0.7769774794578552
135	0.7151252627372742
136	0.56003737449646
137	0.6984727382659912
138	0.8207460045814514
139	0.7109790444374084
140	0.7104676961898804
141	0.9571773409843445
142	0.8468939065933228
143	0.6669785380363464
144	0.9935012459754944
145	1.292546033859253
146	1.1941089630126953
147	1.199744701385498
148	1.9556639194488525
149	3.1553354263305664
150	3.360391616821289
151	2.398503065109253
152	1.4803075790405273
153	1.1910802125930786
154	0.8905733227729797
155	0.6712703108787537
156	0.7519381642341614
157	0.723872721195221
158	0.5268747210502625
159	0.5342256426811218
160	0.6316198706626892
161	0.5729555487632751
162	0.4755038619041443
163	0.555368185043335
164	0.5935031175613403
165	0.5283967852592468
166	0.5475090146064758
167	0.6092232465744019
168	0.5927513837814331
169	0.573603093624115
170	0.6210597157478333
171	0.638374924659729
172	0.6057706475257874
173	0.6438659429550171
174	0.6658402681350708
175	0.6045731902122498
176	0.6205646395683289
177	0.7043003439903259
178	0.6588987708091736
179	0.5865406394004822
180	0.6325247287750244
181	0.676650881767273
182	0.6298758387565613
183	0.6190178394317627
184	0.6561504602432251
185	0.6078874468803406
186	0.5893756151199341
187	0.6856966018676758
188	0.6965045928955078
189	0.5928673148155212
190	0.6138167977333069
191	0.693412721157074
192	0.7275456190109253
193	0.6546669602394104
194	0.6931126713752747
195	0.8464521169662476
196	1.0970243215560913
197	1.0396978855133057
198	1.5296332836151123
