# Supplementary material for: Design of buried charged networks in artificial proteins
Source: Nat Commun. 2021 Mar 25;12:1895. doi: 10.1038/s41467-021-21909-7 (PMC7994573; doi:10.1038/s41467-021-21909-7)
Supplement: Supplementary file 4 — Source Data [file 41467_2021_21909_MOESM4_ESM.zip › source_data_final_revised/SI6/a/water.txt]

Frame	#water
0	4
1	0
2	4
3	1
4	4
5	2
6	3
7	4
8	3
9	4
10	5
11	5
12	2
13	2
14	1
15	6
16	1
17	2
18	4
19	5
20	2
21	3
22	0
23	5
24	3
25	2
26	2
27	0
28	1
29	3
30	4
31	1
32	2
33	4
34	2
35	2
36	1
37	2
38	3
39	4
40	4
41	1
42	3
43	2
44	2
45	3
46	2
47	5
48	2
49	3
50	3
51	4
52	4
53	2
54	3
55	2
56	2
57	3
58	3
59	4
60	4
61	1
62	3
63	4
64	4
65	5
66	4
67	4
68	2
69	4
70	4
71	5
72	3
73	4
74	4
75	5
76	4
77	5
78	6
79	5
80	5
81	5
82	4
83	4
84	3
85	3
86	5
87	3
88	3
89	6
90	6
91	4
92	5
93	4
94	6
95	4
96	2
97	3
98	4
99	5
100	5
101	4
102	6
103	3
104	7
105	7
106	6
107	7
108	5
109	8
110	7
111	5
112	5
113	8
114	5
115	5
116	5
117	3
118	8
119	7
120	5
121	3
122	4
123	2
124	6
125	7
126	6
127	3
128	3
129	4
130	4
131	4
132	7
133	3
134	2
135	4
136	5
137	8
138	3
139	4
140	4
141	2
142	2
143	3
144	3
145	2
146	4
147	3
148	2
149	2
150	2
151	5
152	5
153	3
154	4
155	4
156	4
157	4
158	3
159	3
160	2
161	5
162	4
163	6
164	3
165	7
166	6
167	3
168	6
169	3
170	5
171	4
172	6
173	4
174	7
175	5
176	5
177	2
178	4
179	2
180	5
181	2
182	5
183	3
184	6
185	2
186	1
187	1
188	2
189	5
190	3
191	4
192	1
193	1
194	3
195	4
196	2
197	3
198	2
199	0
200	1
201	1
202	2
203	2
204	4
205	1
206	0
207	4
208	4
209	1
210	3
211	2
212	3
213	1
214	0
215	2
216	4
217	4
218	1
219	0
220	0
221	6
222	6
223	5
224	5
225	4
226	5
227	5
228	5
229	4
230	0
231	3
232	6
233	7
234	1
235	7
236	7
237	4
238	6
239	2
240	6
241	2
242	3
243	6
244	2
245	1
246	2
247	3
248	3
249	4
250	4
251	2
252	3
253	3
254	2
255	3
256	2
257	2
258	2
259	4
260	8
261	3
262	3
263	1
264	3
265	2
266	2
267	4
268	5
269	4
270	6
271	4
272	3
273	4
274	3
275	3
276	2
277	4
278	4
279	5
280	4
281	4
282	2
283	3
284	4
285	3
286	4
287	5
288	7
289	5
290	3
291	7
292	3
293	4
294	3
295	3
296	4
297	6
298	2
299	4
300	4
301	4
302	4
303	3
304	3
305	5
306	6
307	5
308	4
309	6
310	8
311	6
312	8
313	11
314	9
315	8
316	7
317	8
318	6
319	4
320	4
321	5
322	4
323	3
324	6
325	9
326	5
327	6
328	6
329	5
330	7
331	6
332	10
333	7
334	8
335	6
336	5
337	6
338	5
339	7
340	7
341	7
342	7
343	7
344	8
345	7
346	9
347	9
348	6
349	4
350	6
351	6
352	4
353	4
354	6
355	6
356	4
357	6
358	5
359	6
360	4
361	5
362	7
363	4
364	6
365	8
366	8
367	7
368	5
369	6
370	4
371	6
372	5
373	8
374	6
375	8
376	5
377	4
378	6
379	6
380	7
381	8
382	7
383	5
384	4
385	11
386	8
387	7
388	8
389	9
390	8
391	8
392	10
393	7
394	7
395	7
396	6
397	7
398	3
399	3
400	7
401	4
402	5
403	4
404	4
405	5
406	4
407	3
408	3
409	6
410	7
411	3
412	9
413	3
414	5
415	8
416	2
417	6
418	7
419	6
420	5
421	6
422	6
423	4
424	6
425	6
426	9
427	8
428	6
429	9
430	9
431	9
432	9
433	8
434	7
435	7
436	6
437	8
438	9
439	9
440	7
441	8
442	8
443	7
444	6
445	7
446	6
447	7
448	8
449	4
450	3
451	6
452	6
453	5
454	6
455	7
456	7
457	8
458	7
459	6
460	7
461	6
462	9
463	8
464	7
465	3
466	5
467	7
468	6
469	4
470	6
471	4
472	7
473	6
474	5
475	8
476	9
477	8
478	7
479	6
480	7
481	7
482	6
483	6
484	7
485	9
486	8
487	5
488	5
489	6
490	3
491	4
492	5
493	5
494	5
495	10
496	8
497	5
498	6
499	7
500	6
501	6
502	8
503	8
504	9
505	7
506	6
507	7
508	6
509	8
510	8
511	8
512	7
513	3
514	6
515	6
516	7
517	8
518	6
519	6
520	5
521	6
522	7
523	9
524	6
525	6
526	8
527	7
528	7
529	8
530	4
531	6
532	4
533	6
534	8
535	7
536	3
537	5
538	5
539	5
540	6
541	5
542	6
543	4
544	4
545	2
546	2
547	4
548	4
549	4
550	5
551	5
552	8
553	10
554	7
555	8
556	6
557	6
558	7
559	9
560	8
561	8
562	8
563	7
564	9
565	5
566	7
567	6
568	4
569	9
570	7
571	7
572	6
573	5
574	4
575	4
576	3
577	2
578	3
579	2
580	2
581	5
582	6
583	3
584	4
585	3
586	2
587	3
588	3
589	2
590	3
591	3
592	2
593	4
594	3
595	3
596	3
597	2
598	3
599	3
600	2
601	3
602	3
603	6
604	3
605	2
606	4
607	5
608	3
609	4
610	3
611	5
612	5
613	5
614	4
615	4
616	2
617	4
618	4
619	3
620	3
621	3
622	3
623	3
624	4
625	2
626	2
627	3
628	2
629	2
630	3
631	4
632	4
633	2
634	2
635	1
636	1
637	1
638	2
639	2
640	2
641	2
642	3
643	2
644	1
645	1
646	2
647	2
648	1
649	1
650	2
651	3
652	1
653	1
654	1
655	2
656	1
657	1
658	2
659	3
660	2
661	2
662	1
663	2
664	1
665	1
666	1
667	2
668	4
669	3
670	3
671	4
672	3
673	2
674	2
675	3
676	2
677	2
678	2
679	4
680	1
681	4
682	2
683	3
684	3
685	5
686	2
687	2
688	6
689	5
690	5
691	4
692	6
693	6
694	7
695	4
696	4
697	4
698	4
699	7
700	6
701	7
702	5
703	4
704	6
705	5
706	4
707	4
708	6
709	6
710	5
711	4
712	5
713	6
714	6
715	6
716	3
717	5
718	5
719	4
720	5
721	8
722	7
723	4
724	5
725	5
726	5
727	3
728	3
729	5
730	5
731	5
732	4
733	2
734	4
735	3
736	4
737	3
738	5
739	5
740	5
741	4
742	3
743	3
744	4
745	5
746	4
747	3
748	5
749	3
750	4
751	4
752	2
753	4
754	4
755	5
756	4
757	5
758	4
759	6
760	9
761	6
762	6
763	8
764	7
765	5
766	5
767	3
768	7
769	7
770	6
771	6
772	7
773	6
774	6
775	5
776	6
777	6
778	6
779	6
780	5
781	6
782	5
783	9
784	8
785	6
786	9
787	6
788	5
789	6
790	10
791	7
792	8
793	7
794	5
795	4
796	5
797	5
798	6
799	4
800	7
801	6
802	6
803	5
804	6
805	10
806	5
807	6
808	5
809	6
810	7
811	6
812	5
813	7
814	4
815	6
816	5
817	5
818	6
819	5
820	6
821	5
822	4
823	6
824	6
825	6
826	8
827	3
828	4
829	4
830	6
831	5
832	5
833	6
834	5
835	4
836	4
837	4
838	4
839	4
840	4
841	6
842	3
843	3
844	4
845	6
846	4
847	3
848	3
849	4
850	5
851	5
852	4
853	3
854	5
855	3
856	2
857	1
858	4
859	3
860	5
861	4
862	4
863	4
864	6
865	4
866	3
867	3
868	4
869	5
870	5
871	6
872	4
873	6
874	4
875	6
876	6
877	6
878	5
879	3
880	2
881	6
882	6
883	6
884	5
885	7
886	7
887	6
888	4
889	4
890	4
891	4
892	7
893	5
894	4
895	6
896	7
897	5
898	5
899	5
900	4
901	5
902	5
903	4
904	5
905	8
906	9
907	7
908	9
909	6
910	5
911	5
912	7
913	8
914	6
915	5
916	6
917	4
918	7
919	6
920	4
921	5
922	4
923	2
924	3
925	4
926	3
927	4
928	4
929	4
930	4
931	4
932	7
933	6
934	6
935	6
936	6
937	6
938	8
939	7
940	6
941	6
942	6
943	7
944	6
945	6
946	4
947	6
948	6
949	3
950	3
951	4
952	4
953	6
954	4
955	4
956	4
957	3
958	3
959	5
960	5
961	5
962	6
963	4
964	5
965	4
966	5
967	3
968	4
969	2
970	2
971	3
972	2
973	5
974	4
975	3
976	2
977	3
978	3
979	2
980	4
981	3
982	5
983	6
984	4
985	4
986	5
987	5
988	8
989	6
990	5
991	3
992	4
993	6
994	5
995	3
996	2
997	3
998	2
999	3
1000	4
1001	3
1002	6
1003	5
1004	5
1005	3
1006	4
1007	6
1008	4
1009	5
1010	8
1011	5
1012	3
1013	4
1014	8
1015	6
1016	5
1017	4
1018	6
1019	6
1020	8
1021	6
1022	7
1023	4
1024	6
1025	9
1026	8
1027	5
1028	5
1029	8
1030	5
1031	7
1032	5
1033	5
1034	9
1035	4
1036	4
1037	4
1038	6
1039	8
1040	7
1041	7
1042	4
1043	7
1044	4
1045	4
1046	4
1047	6
1048	5
1049	6
1050	4
1051	7
1052	9
1053	5
1054	9
1055	9
1056	7
1057	9
1058	4
1059	9
1060	4
1061	6
1062	7
1063	5
1064	7
1065	5
1066	6
1067	7
1068	8
1069	8
1070	9
1071	7
1072	8
1073	5
1074	9
1075	3
1076	8
1077	9
1078	3
1079	7
1080	8
1081	7
1082	4
1083	8
1084	5
1085	6
1086	5
1087	7
1088	5
1089	5
1090	8
1091	7
1092	10
1093	7
1094	8
1095	6
1096	6
1097	10
1098	8
1099	9
1100	11
1101	12
1102	9
1103	6
1104	7
1105	7
1106	6
1107	7
1108	5
1109	6
1110	8
1111	9
1112	8
1113	9
1114	8
1115	11
1116	8
1117	7
1118	11
1119	10
1120	4
1121	8
1122	6
1123	8
1124	9
1125	6
1126	6
1127	8
1128	8
1129	9
1130	6
1131	9
1132	6
1133	6
1134	7
1135	8
1136	11
1137	11
1138	10
1139	7
1140	7
1141	6
1142	8
1143	6
1144	6
1145	7
1146	5
1147	4
1148	3
1149	6
1150	7
1151	7
1152	7
1153	11
1154	5
1155	5
1156	6
1157	9
1158	6
1159	4
1160	5
1161	6
1162	6
1163	11
1164	10
1165	9
1166	10
1167	7
1168	12
1169	9
1170	9
1171	4
1172	8
1173	5
1174	9
1175	6
1176	9
1177	8
1178	7
1179	8
1180	7
1181	10
1182	13
1183	9
1184	8
1185	8
1186	13
1187	12
1188	10
1189	9
1190	9
1191	8
1192	9
1193	8
1194	7
1195	6
1196	7
1197	6
1198	9
1199	9
1200	8
1201	7
1202	10
1203	9
1204	5
1205	5
1206	8
1207	6
1208	5
1209	5
1210	9
1211	5
1212	8
1213	7
1214	7
1215	5
1216	8
1217	6
1218	8
1219	5
1220	6
1221	5
1222	7
1223	8
1224	4
1225	8
1226	4
1227	5
1228	6
1229	5
1230	3
1231	7
1232	7
1233	6
1234	6
1235	6
1236	6
1237	6
1238	3
1239	7
1240	5
1241	9
1242	10
1243	5
1244	8
1245	11
1246	8
1247	8
1248	7
1249	8
1250	11
1251	7
1252	5
1253	8
1254	3
1255	7
1256	8
1257	10
1258	9
1259	7
1260	4
1261	9
1262	6
1263	8
1264	3
1265	7
1266	8
1267	9
1268	6
1269	4
1270	10
1271	8
1272	8
1273	6
1274	9
1275	6
1276	5
1277	8
1278	7
1279	10
1280	8
1281	6
1282	8
1283	11
1284	9
1285	9
1286	11
1287	9
1288	9
1289	8
1290	8
1291	7
1292	6
1293	7
1294	5
1295	4
1296	6
1297	5
1298	5
1299	6
1300	7
1301	4
1302	3
1303	7
1304	7
1305	6
1306	4
1307	4
1308	5
1309	8
1310	6
1311	7
1312	4
1313	5
1314	6
1315	6
1316	9
1317	8
1318	8
1319	8
1320	9
1321	8
1322	4
1323	7
1324	6
1325	8
1326	7
1327	9
1328	6
1329	6
1330	8
1331	8
1332	6
1333	9
1334	5
1335	5
1336	5
1337	9
1338	10
1339	8
1340	5
1341	7
1342	7
1343	4
1344	4
1345	7
1346	6
1347	9
1348	7
1349	8
1350	7
1351	6
1352	4
1353	4
1354	8
1355	6
1356	4
1357	5
1358	8
1359	9
1360	8
1361	7
1362	9
1363	6
1364	7
1365	6
1366	7
1367	4
1368	10
1369	7
1370	10
1371	7
1372	6
1373	9
1374	6
1375	7
1376	8
1377	9
1378	9
1379	8
1380	9
1381	7
1382	8
1383	7
1384	8
1385	5
1386	8
1387	7
1388	6
1389	7
1390	9
1391	6
1392	10
1393	8
1394	8
1395	8
1396	7
1397	7
1398	8
1399	8
1400	10
1401	7
1402	10
1403	5
1404	7
1405	5
1406	8
1407	6
1408	7
1409	4
1410	7
1411	4
1412	6
1413	5
1414	6
1415	5
1416	5
1417	2
1418	6
1419	5
1420	7
1421	5
1422	5
1423	5
1424	5
1425	5
1426	7
1427	6
1428	4
1429	6
1430	6
1431	6
1432	4
1433	6
1434	6
1435	3
1436	4
1437	3
1438	3
1439	7
1440	8
1441	7
1442	5
1443	6
1444	8
1445	6
1446	9
1447	7
1448	7
1449	3
1450	7
1451	7
1452	5
1453	5
1454	4
1455	5
1456	5
1457	3
1458	5
1459	4
1460	5
1461	5
1462	4
1463	4
1464	8
1465	4
1466	1
1467	2
1468	3
1469	3
1470	3
1471	2
1472	3
1473	4
1474	2
1475	2
1476	3
1477	3
1478	1
1479	5
1480	4
1481	5
1482	3
1483	3
1484	1
1485	4
1486	4
1487	3
1488	4
1489	2
1490	4
1491	4
1492	4
1493	3
1494	3
1495	6
1496	5
1497	5
1498	4
1499	3
1500	6
1501	5
1502	3
1503	5
1504	5
1505	3
1506	3
1507	4
1508	3
1509	2
1510	4
1511	5
1512	4
1513	5
1514	5
1515	3
1516	5
1517	6
1518	4
1519	2
1520	4
1521	3
1522	4
1523	3
1524	4
1525	3
1526	6
1527	3
1528	3
1529	4
1530	5
1531	2
1532	3
1533	3
1534	4
1535	2
1536	6
1537	6
1538	5
1539	7
1540	5
1541	5
1542	5
1543	3
1544	3
1545	3
1546	4
1547	3
1548	4
1549	5
1550	5
1551	6
1552	5
1553	6
1554	3
1555	4
1556	5
1557	3
1558	4
1559	3
1560	4
1561	4
1562	4
1563	4
1564	5
1565	8
1566	6
1567	5
1568	4
1569	3
1570	4
1571	6
1572	3
1573	3
1574	7
1575	6
1576	4
1577	6
1578	6
1579	6
1580	5
1581	5
1582	5
1583	6
1584	7
1585	4
1586	6
1587	7
1588	6
1589	7
1590	7
1591	7
1592	6
1593	5
1594	6
1595	5
1596	4
1597	6
1598	5
1599	5
1600	5
1601	5
1602	4
1603	5
1604	5
1605	6
1606	4
1607	7
1608	5
1609	7
1610	4
1611	4
1612	4
1613	4
1614	5
1615	6
1616	4
1617	6
1618	5
1619	4
1620	5
1621	3
1622	4
1623	4
1624	5
1625	6
1626	6
1627	9
1628	4
1629	5
1630	4
1631	3
1632	3
1633	4
1634	4
1635	3
1636	3
1637	2
1638	4
1639	7
1640	2
1641	5
1642	3
1643	5
1644	6
1645	4
1646	5
1647	3
1648	2
1649	4
1650	2
1651	4
1652	2
1653	3
1654	4
1655	5
1656	3
1657	2
1658	3
1659	3
1660	2
1661	3
1662	5
1663	3
1664	4
1665	2
1666	4
1667	4
1668	5
1669	5
1670	6
1671	3
1672	2
1673	3
1674	3
1675	4
1676	5
1677	4
1678	1
1679	5
1680	3
1681	3
1682	3
1683	3
1684	5
1685	4
1686	6
1687	5
1688	4
1689	4
1690	3
1691	4
1692	4
1693	5
1694	5
1695	3
1696	4
1697	4
1698	6
1699	5
1700	3
1701	5
1702	4
1703	5
1704	3
1705	3
1706	3
1707	7
1708	6
1709	7
1710	6
1711	4
1712	5
1713	4
1714	5
1715	3
1716	5
1717	4
1718	6
1719	4
1720	5
1721	4
1722	2
1723	3
1724	5
1725	6
1726	4
1727	3
1728	4
1729	4
1730	5
1731	3
1732	6
1733	5
1734	4
1735	6
1736	5
1737	6
1738	3
1739	4
1740	3
1741	4
1742	5
1743	5
1744	5
1745	8
1746	6
1747	5
1748	7
1749	7
1750	8
1751	6
1752	4
1753	7
1754	6
1755	6
1756	4
1757	7
1758	5
1759	4
1760	5
1761	5
1762	5
1763	6
1764	6
1765	7
1766	4
1767	4
1768	5
1769	5
1770	5
1771	6
1772	7
1773	4
1774	6
1775	7
1776	4
1777	6
1778	7
1779	7
1780	4
1781	4
1782	5
1783	6
1784	3
1785	5
1786	4
1787	4
1788	7
1789	5
1790	7
1791	6
1792	7
1793	4
1794	6
1795	4
1796	5
1797	4
1798	6
1799	4
1800	6
1801	7
1802	8
1803	8
1804	7
1805	8
1806	6
1807	8
1808	4
1809	4
1810	5
1811	5
1812	6
1813	5
1814	3
1815	3
1816	6
1817	6
1818	4
1819	5
1820	4
1821	5
1822	2
1823	5
1824	4
1825	5
1826	6
1827	3
1828	4
1829	4
1830	5
1831	4
1832	2
1833	3
1834	4
1835	5
1836	3
1837	3
1838	7
1839	7
1840	5
1841	7
1842	6
1843	4
1844	5
1845	4
1846	5
1847	5
1848	4
1849	6
1850	5
1851	6
1852	3
1853	5
1854	7
1855	6
1856	7
1857	8
1858	7
1859	7
1860	4
1861	5
1862	4
1863	7
1864	7
1865	4
1866	5
1867	7
1868	7
1869	7
1870	8
1871	5
1872	7
1873	2
1874	7
1875	8
1876	7
1877	7
1878	6
1879	6
1880	4
1881	5
1882	5
1883	5
1884	4
1885	4
1886	6
1887	6
1888	4
1889	4
1890	6
1891	5
1892	5
1893	6
1894	6
1895	7
1896	6
1897	6
1898	7
1899	6
1900	6
1901	5
1902	6
1903	8
1904	5
1905	6
1906	8
1907	6
1908	6
1909	5
1910	6
1911	9
1912	5
1913	4
1914	5
1915	4
1916	5
1917	5
1918	4
1919	6
1920	3
1921	3
1922	7
1923	3
1924	5
1925	5
1926	4
1927	3
1928	3
1929	5
1930	4
1931	6
1932	4
1933	4
1934	5
1935	6
1936	3
1937	5
1938	3
1939	2
1940	5
1941	3
1942	7
1943	6
1944	6
1945	7
1946	4
1947	3
1948	5
1949	4
1950	2
1951	1
1952	1
1953	3
1954	3
1955	3
1956	2
1957	3
1958	1
1959	2
1960	2
1961	2
1962	3
1963	2
1964	3
1965	3
1966	3
1967	3
1968	1
1969	2
1970	4
1971	3
1972	4
1973	4
1974	4
1975	3
1976	4
1977	3
1978	5
1979	4
1980	4
1981	3
1982	3
1983	3
1984	3
1985	5
1986	2
1987	2
1988	2
1989	3
1990	3
1991	3
1992	3
1993	2
1994	4
1995	3
1996	3
1997	4
1998	3
[truncated: 2 more rows]
