# Supplementary material for: Design of buried charged networks in artificial proteins
Source: Nat Commun. 2021 Mar 25;12:1895. doi: 10.1038/s41467-021-21909-7 (PMC7994573; doi:10.1038/s41467-021-21909-7)
Supplement: Supplementary file 4 — Source Data [file 41467_2021_21909_MOESM4_ESM.zip › source_data_final_revised/SI6/b/unfolding_urea.txt]

#Urea (M)	measurement
0.	-23.89837713
0.5	-23.24530933
1.	-22.79452097
1.5	-23.7613642
2.	-23.27056347
2.5	-22.8151767
3.	-23.01674191
3.5	-22.37725925
4.	-23.80488508
4.5	-23.72794629
5.	-24.13859708
5.5	-23.77892166
6.	-23.6995255
6.5	-24.15607134
7.	-24.19644205
7.5	-24.40185765
8.	-24.16706236
