# Supplementary material for: Design of buried charged networks in artificial proteins
Source: Nat Commun. 2021 Mar 25;12:1895. doi: 10.1038/s41467-021-21909-7 (PMC7994573; doi:10.1038/s41467-021-21909-7)
Supplement: Supplementary file 4 — Source Data [file 41467_2021_21909_MOESM4_ESM.zip › source_data_final_revised/SI6/g/cd.txt]

λ (nm)	CD raw	θ
260	-0.768946	-772.8100503
259.5	-0.777604	-781.5115578
259	-0.759747	-763.5648241
258.5	-0.783699	-787.6371859
258	-0.773865	-777.7537688
257.5	-0.805851	-809.9005025
257	-0.80251	-806.5427136
256.5	-0.784244	-788.1849246
256	-0.7555	-759.2964824
255.5	-0.780049	-783.9688442
255	-0.757396	-761.2020101
254.5	-0.756317	-760.1175879
254	-0.78658	-790.5326633
253.5	-0.749779	-753.5467337
253	-0.79088	-794.8542714
252.5	-0.841256	-845.4834171
252	-0.848098	-852.359799
251.5	-0.853228	-857.5155779
251	-0.91406	-918.6532663
250.5	-0.905397	-909.9467337
250	-0.939799	-944.521608
249.5	-0.999832	-1004.856281
249	-1.05418	-1059.477387
248.5	-1.10692	-1112.482412
248	-1.1215	-1127.135678
247.5	-1.20479	-1210.844221
247	-1.27075	-1277.135678
246.5	-1.37439	-1381.296482
246	-1.46063	-1467.969849
245.5	-1.59294	-1600.944724
245	-1.71409	-1722.703518
244.5	-1.87175	-1881.155779
244	-2.04281	-2053.075377
243.5	-2.2424	-2253.668342
243	-2.45227	-2464.592965
242.5	-2.70993	-2723.547739
242	-2.99732	-3012.38191
241.5	-3.36775	-3384.673367
241	-3.75228	-3771.135678
240.5	-4.12761	-4148.351759
240	-4.6245	-4647.738693
239.5	-5.16233	-5188.271357
239	-5.73607	-5764.894472
238.5	-6.35555	-6387.487437
238	-7.05837	-7093.839196
237.5	-7.84632	-7885.748744
237	-8.6483	-8691.758794
236.5	-9.58417	-9632.331658
236	-10.5348	-10587.73869
235.5	-11.5811	-11639.29648
235	-12.7059	-12769.74874
234.5	-13.8026	-13871.9598
234	-15.0088	-15084.22111
233.5	-16.2483	-16329.94975
233	-17.5117	-17599.69849
232.5	-18.8233	-18917.88945
232	-20.1742	-20275.57789
231.5	-21.5015	-21609.54774
231	-22.8848	-22999.79899
230.5	-24.1869	-24308.44221
230	-25.5402	-25668.54271
229.5	-26.8624	-26997.38693
229	-28.1291	-28270.45226
228.5	-29.2799	-29427.03518
228	-30.378	-30530.65327
227.5	-31.3944	-31552.1608
227	-32.3613	-32523.9196
226.5	-33.2437	-33410.75377
226	-34.0496	-34220.70352
225.5	-34.7112	-34885.62814
225	-35.3141	-35491.55779
224.5	-35.7493	-35928.94472
224	-36.185	-36366.83417
223.5	-36.5313	-36714.87437
223	-36.7371	-36921.70854
222.5	-36.8548	-37040
222	-36.9315	-37117.08543
221.5	-36.985	-37170.85427
221	-36.9768	-37162.61307
220.5	-36.8483	-37033.46734
220	-36.7091	-36893.56784
219.5	-36.5354	-36718.99497
219	-36.2965	-36478.89447
218.5	-36.1007	-36282.11055
218	-35.8819	-36062.21106
217.5	-35.6605	-35839.69849
217	-35.3923	-35570.15075
216.5	-35.1346	-35311.15578
216	-34.9466	-35122.21106
215.5	-34.8754	-35050.65327
215	-34.7577	-34932.36181
214.5	-34.6703	-34844.52261
214	-34.7228	-34897.28643
213.5	-34.8324	-35007.43719
213	-34.9833	-35159.09548
212.5	-35.1983	-35375.17588
212	-35.4387	-35616.78392
211.5	-35.6373	-35816.38191
211	-35.855	-36035.17588
210.5	-35.926	-36106.53266
210	-35.8848	-36065.12563
209.5	-35.7315	-35911.05528
209	-35.3412	-35518.79397
208.5	-34.7095	-34883.9196
208	-33.9204	-34090.85427
207.5	-32.8556	-33020.70352
207	-31.4365	-31594.47236
206.5	-29.7754	-29925.02513
206	-27.7405	-27879.8995
205.5	-25.4085	-25536.1809
205	-22.7902	-22904.72362
204.5	-19.699	-19797.98995
204	-16.2981	-16380
203.5	-12.6395	-12703.01508
203	-8.6788	-8722.41206
202.5	-4.25483	-4276.211055
202	0.355338	357.1236181
201.5	5.5145	5542.211055
201	10.8733	10927.9397
200.5	16.5268	16609.84925
200	22.5408	22654.07035
199.5	28.6455	28789.44724
199	34.7518	34926.43216
198.5	40.8642	41069.54774
198	46.805	47040.20101
197.5	52.3766	52639.79899
197	57.818	58108.54271
196.5	63.0347	63351.45729
196	67.7734	68113.96985
195.5	72.1907	72553.46734
195	75.8365	76217.58794
194.5	78.7439	79139.59799
194	81.0902	81497.68844
193.5	82.6654	83080.80402
193	83.6544	84074.77387
192.5	83.8691	84290.55276
192	83.4213	83840.50251
191.5	82.6747	83090.15075
191	81.4316	81840.80402
190.5	79.7054	80105.92965
190	77.5844	77974.27136
