# Supplementary material for: Design of buried charged networks in artificial proteins
Source: Nat Commun. 2021 Mar 25;12:1895. doi: 10.1038/s41467-021-21909-7 (PMC7994573; doi:10.1038/s41467-021-21909-7)
Supplement: Supplementary file 4 — Source Data [file 41467_2021_21909_MOESM4_ESM.zip › source_data_final_revised/SI6/g/dG_GdnHCl.txt]

5.000000000000000000e+00	nan	0.000000000000000000e+00
5.500000000000000000e+00	-1.877186730309615692e+00	1.000000000000000000e+00
6.000000000000000000e+00	-1.709748653119576245e+00	1.000000000000000000e+00
6.250000000000000000e+00	-1.254720696947631886e+00	1.000000000000000000e+00
6.500000000000000000e+00	-1.255488241876875355e+00	1.000000000000000000e+00
6.750000000000000000e+00	-4.358565803519925952e-01	1.000000000000000000e+00
7.000000000000000000e+00	1.940900219168087970e-01	1.000000000000000000e+00
7.500000000000000000e+00	2.531453652091412376e+00	1.000000000000000000e+00
8.000000000000000000e+00	nan	0.000000000000000000e+00
