# Supplementary material for: Design of buried charged networks in artificial proteins
Source: Nat Commun. 2021 Mar 25;12:1895. doi: 10.1038/s41467-021-21909-7 (PMC7994573; doi:10.1038/s41467-021-21909-7)
Supplement: Supplementary file 4 — Source Data [file 41467_2021_21909_MOESM4_ESM.zip › source_data_final_revised/SI6/g/unfolding_GdnHCl.txt]

# GdnHCl(M)			measurement1			measurement2			measurement3			used for fit (1=used, 0=not used)
0.000000000000000000e+00	-3.599472938462805160e+01	-3.554511244748331933e+01	-3.682892824779636243e+01	1.000000000000000000e+00
1.000000000000000000e+00	-3.763013592552929509e+01	-3.715116566438751278e+01	-3.742356207265837043e+01	1.000000000000000000e+00
2.000000000000000000e+00	-3.707078342532334148e+01	-3.922015981547078667e+01	-3.646875854683252527e+01	1.000000000000000000e+00
3.000000000000000000e+00	-3.628355548232967465e+01	-3.808429359914326540e+01	-3.847625669330258802e+01	1.000000000000000000e+00
4.000000000000000000e+00	-3.700757064008566743e+01	-3.851060713403080626e+01	-3.669323173243263625e+01	1.000000000000000000e+00
4.500000000000000000e+00	-3.638005931295822393e+01	-3.802869923387427775e+01	-3.977655325809374176e+01	1.000000000000000000e+00
5.000000000000000000e+00	-3.623544114012685924e+01	-3.714919186094407877e+01	-3.584954444352912617e+01	1.000000000000000000e+00
5.500000000000000000e+00	-3.219873795205536027e+01	-3.315483812505148364e+01	-3.392339731444106121e+01	1.000000000000000000e+00
6.000000000000000000e+00	-3.422527885328280206e+01	-3.204213526649642318e+01	-3.160625257434714186e+01	1.000000000000000000e+00
6.250000000000000000e+00	-3.129984677485789391e+01	-3.181244254057171261e+01	-3.005575088557541719e+01	1.000000000000000000e+00
6.500000000000000000e+00	-3.053780706812751689e+01	-3.105990114506960964e+01	-3.157940851799983761e+01	1.000000000000000000e+00
6.750000000000000000e+00	-2.902155366998929154e+01	-2.871737210643381033e+01	-2.372496581266990745e+01	1.000000000000000000e+00
7.000000000000000000e+00	-2.173642309910206905e+01	-2.089456133124639337e+01	-2.817025290386357383e+01	1.000000000000000000e+00
7.500000000000000000e+00	-1.659231238158002952e+01	-1.406444517670318639e+01	-1.425226789686135653e+01	1.000000000000000000e+00
8.000000000000000000e+00	-1.339697339154790079e+01	-1.336589669659774238e+01	-1.309835736057335609e+01	1.000000000000000000e+00
