# Supplementary material for: Design of buried charged networks in artificial proteins
Source: Nat Commun. 2021 Mar 25;12:1895. doi: 10.1038/s41467-021-21909-7 (PMC7994573; doi:10.1038/s41467-021-21909-7)
Supplement: Supplementary file 4 — Source Data [file 41467_2021_21909_MOESM4_ESM.zip › source_data_final_revised/SI7/a/1_distance.txt]

Frame Distance (A)
0 3.166623 
1 3.260234 
2 3.343412 
3 3.109520 
4 3.279550 
5 3.105259 
6 3.020447 
7 3.143201 
8 3.160975 
9 3.306771 
10 3.211057 
11 3.077518 
12 3.062948 
13 3.346255 
14 3.073492 
15 3.070804 
16 3.247019 
17 3.222653 
18 3.090202 
19 3.103498 
20 3.072162 
21 3.291521 
22 3.132883 
23 3.179923 
24 3.260602 
25 3.199032 
26 3.108213 
27 3.033279 
28 3.064290 
29 3.087363 
30 3.074488 
31 3.124259 
32 3.136332 
33 3.185527 
34 3.044650 
35 3.140560 
36 3.207639 
37 3.101951 
38 3.127685 
39 3.500186 
40 3.266707 
41 3.178720 
42 3.068806 
43 3.089385 
44 2.983679 
45 2.957608 
46 3.254704 
47 3.120463 
48 3.068437 
49 3.144509 
50 3.291413 
51 3.183134 
52 3.387804 
53 3.198031 
54 3.145900 
55 3.067479 
56 3.080534 
57 3.149140 
58 3.197436 
59 3.095645 
60 3.158305 
61 3.076990 
62 3.183596 
63 3.102491 
64 3.181219 
65 3.176612 
66 3.131695 
67 3.226725 
68 3.291036 
69 3.564003 
70 3.108696 
71 3.329230 
72 3.065168 
73 3.204046 
74 3.898957 
75 3.515869 
76 3.404875 
77 3.080607 
78 3.210915 
79 3.233959 
80 3.145045 
81 3.061989 
82 3.193782 
83 3.228541 
84 3.281006 
85 3.155726 
86 3.227341 
87 3.220751 
88 3.260002 
89 3.058060 
90 3.355297 
91 3.083255 
92 3.268345 
93 3.177721 
94 3.205715 
95 3.089707 
96 3.069709 
97 3.470917 
98 3.223251 
99 3.197639 
100 3.278333 
101 3.090472 
102 3.285815 
103 3.164645 
104 3.220140 
105 3.176873 
106 3.071442 
107 3.084495 
108 3.091457 
109 3.161155 
110 3.506742 
111 3.175478 
112 3.404513 
113 3.175482 
114 3.169110 
115 3.299957 
116 3.386828 
117 3.162835 
118 3.378310 
119 3.327713 
120 3.506258 
121 3.305815 
122 3.333532 
123 3.246276 
124 3.292534 
125 3.483212 
126 3.516736 
127 3.435078 
128 3.308168 
129 3.148691 
130 3.379547 
131 3.272408 
132 3.090927 
133 3.148850 
134 3.358520 
135 3.404220 
136 3.436918 
137 3.273309 
138 3.221625 
139 3.287728 
140 3.297019 
141 3.221832 
142 3.596542 
143 3.257708 
144 3.090012 
145 3.262163 
146 3.284631 
147 3.151900 
148 3.093380 
149 3.592456 
150 3.112177 
151 3.304080 
152 3.283041 
153 3.210096 
154 3.412460 
155 3.545103 
156 3.153707 
157 3.251305 
158 3.394092 
159 3.737750 
160 3.335959 
161 3.155331 
162 3.391291 
163 3.791112 
164 3.534924 
165 3.190062 
166 3.347905 
167 3.179790 
168 3.113117 
169 3.342107 
170 3.260617 
171 3.129965 
172 3.237888 
173 3.436930 
174 3.351789 
175 3.055509 
176 3.136869 
177 3.267925 
178 3.153765 
179 3.191396 
180 3.100047 
181 3.334887 
182 3.334415 
183 3.418104 
184 3.263788 
185 3.189461 
186 3.117815 
187 3.167728 
188 3.126112 
189 3.279091 
190 3.188350 
191 3.216574 
192 3.298880 
193 3.399481 
194 3.144329 
195 3.144421 
196 3.343766 
197 3.132774 
198 3.462755 
199 3.160122 
200 3.112161 
201 3.114383 
202 3.199481 
203 3.077687 
204 3.121988 
205 3.460594 
206 3.202668 
207 3.390270 
208 3.120095 
209 3.479531 
210 3.591422 
211 3.178565 
212 3.346498 
213 3.181551 
214 3.170983 
215 3.182764 
216 3.212682 
217 3.435533 
218 3.317045 
219 3.051695 
220 3.172023 
221 3.445537 
222 3.236554 
223 3.237716 
224 3.255347 
225 3.210714 
226 3.293140 
227 3.051083 
228 3.092610 
229 3.087438 
230 3.293425 
231 3.292437 
232 3.371350 
233 3.231176 
234 3.262753 
235 3.216533 
236 3.198759 
237 3.135866 
238 3.157724 
239 3.251346 
240 3.278129 
241 3.623138 
242 3.196835 
243 3.398055 
244 3.409364 
245 3.334435 
246 3.033728 
247 3.362451 
248 3.151901 
249 3.313344 
250 3.375734 
251 3.190451 
252 3.406052 
253 3.190395 
254 3.270783 
255 3.234933 
256 3.153475 
257 3.214083 
258 3.028350 
259 2.975376 
260 3.352692 
261 3.151069 
262 3.133476 
263 3.359089 
264 3.216089 
265 3.096272 
266 3.232766 
267 3.509066 
268 3.126105 
269 3.215568 
270 3.154774 
271 3.149064 
272 3.259420 
273 3.155768 
274 3.060345 
275 3.182848 
276 3.106763 
277 3.281254 
278 3.270632 
279 3.079524 
280 3.279201 
281 3.284190 
282 3.179479 
283 3.218515 
284 3.095747 
285 3.289106 
286 3.139547 
287 3.103698 
288 3.161905 
289 3.265345 
290 3.152525 
291 3.277821 
292 3.200822 
293 3.181753 
294 3.250960 
295 3.159644 
296 3.050663 
297 3.403314 
298 3.153655 
299 3.268818 
300 3.260840 
301 3.205353 
302 3.764509 
303 3.186728 
304 3.132578 
305 3.157228 
306 3.204232 
307 3.020545 
308 3.309577 
309 3.152939 
310 3.109870 
311 3.224817 
312 3.110988 
313 3.223340 
314 3.121839 
315 3.225775 
316 3.052757 
317 3.395111 
318 3.250462 
319 3.121016 
320 3.139198 
321 3.163243 
322 3.103706 
323 3.303986 
324 3.301117 
325 3.076894 
326 3.179620 
327 3.293038 
328 3.261998 
329 3.164130 
330 3.419687 
331 3.122024 
332 3.069889 
333 3.127865 
334 3.190189 
335 3.188351 
336 3.260156 
337 3.290108 
338 3.265942 
339 3.067814 
340 3.207967 
341 3.357230 
342 3.167302 
343 3.138464 
344 3.169553 
345 3.228128 
346 3.179969 
347 3.045430 
348 3.198194 
349 3.277525 
350 3.105865 
351 3.137774 
352 3.211452 
353 3.068164 
354 3.491264 
355 3.277769 
356 3.170865 
357 3.221591 
358 3.169451 
359 3.347801 
360 3.530123 
361 3.214502 
362 3.438935 
363 3.340494 
364 3.369897 
365 3.148268 
366 3.202034 
367 3.393949 
368 3.128603 
369 3.322020 
370 3.255905 
371 3.310692 
372 3.388382 
373 3.252441 
374 3.078101 
375 3.258450 
376 3.009565 
377 3.184160 
378 3.091166 
379 3.360512 
380 3.352957 
381 3.087598 
382 3.446321 
383 3.159552 
384 3.319119 
385 3.226801 
386 3.233450 
387 3.129732 
388 3.258535 
389 3.031894 
390 3.206037 
391 3.101387 
392 3.203035 
393 3.175977 
394 3.346167 
395 3.185393 
396 3.303409 
397 3.245336 
398 3.093204 
399 3.132355 
400 3.287271 
401 3.465202 
402 3.227331 
403 3.258074 
404 3.303709 
405 3.167523 
406 3.267693 
407 3.216977 
408 3.284484 
409 3.389889 
410 3.260734 
411 3.308387 
412 3.341733 
413 3.262801 
414 3.035527 
415 3.200470 
416 3.222729 
417 3.140126 
418 3.293430 
419 3.406922 
420 3.112844 
421 3.032606 
422 3.072905 
423 3.276317 
424 3.404537 
425 3.392669 
426 3.128417 
427 3.135141 
428 3.832101 
429 3.246739 
430 3.086909 
431 3.212474 
432 3.187987 
433 3.214603 
434 3.237769 
435 3.087055 
436 3.249291 
437 3.201296 
438 3.151110 
439 3.443970 
440 3.344773 
441 3.230002 
442 4.643023 
443 3.992588 
444 3.884481 
445 3.478608 
446 3.066681 
447 3.208487 
448 3.099602 
449 3.030739 
450 3.111950 
451 3.196235 
452 3.199574 
453 3.222202 
454 3.146930 
455 3.236190 
456 3.291209 
457 3.153427 
458 3.380436 
459 3.391478 
460 3.353725 
461 3.244753 
462 3.625680 
463 3.240488 
464 3.212282 
465 3.664943 
466 3.222937 
467 3.232743 
468 3.236116 
469 3.152951 
470 3.135787 
471 3.456198 
472 3.484885 
473 3.303429 
474 3.165673 
475 3.299307 
476 3.278990 
477 3.068316 
478 3.102859 
479 3.500269 
480 3.513433 
481 3.131140 
482 3.081762 
483 3.345339 
484 3.216354 
485 3.335144 
486 3.233542 
487 3.311909 
488 3.217949 
489 3.311581 
490 3.181848 
491 3.189992 
492 3.222385 
493 3.254326 
494 3.341577 
495 3.348062 
496 3.317473 
497 3.214584 
498 3.198839 
499 3.324213 
500 3.226484 
501 3.380810 
502 3.286490 
503 3.312076 
504 3.346773 
505 3.191238 
506 3.229149 
507 3.226310 
508 3.162915 
509 3.279521 
510 3.032254 
511 3.073727 
512 3.306744 
513 3.389965 
514 3.314162 
515 3.319617 
516 3.179615 
517 3.247091 
518 3.161449 
519 3.212691 
520 3.207674 
521 3.296746 
522 3.090368 
523 3.129958 
524 3.143095 
525 3.126972 
526 3.076658 
527 3.430452 
528 3.201344 
529 3.294620 
530 3.309718 
531 3.389489 
532 3.397481 
533 3.329116 
534 3.099838 
535 3.104696 
536 3.311515 
537 3.170563 
538 3.270692 
539 3.166109 
540 3.280037 
541 3.167642 
542 3.112467 
543 3.177290 
544 3.184512 
545 3.321633 
546 3.222526 
547 3.133335 
548 3.161874 
549 3.240173 
550 3.140836 
551 3.257910 
552 3.284832 
553 3.557106 
554 3.209923 
555 3.184229 
556 3.146650 
557 3.274848 
558 3.208040 
559 3.403151 
560 3.251013 
561 4.634799 
562 5.171090 
563 5.490441 
564 5.123610 
565 5.227342 
566 5.070866 
567 5.210425 
568 5.388258 
569 5.395281 
570 5.012392 
571 4.919595 
572 5.112291 
573 5.480062 
574 4.875979 
575 5.185022 
576 5.709162 
577 5.349961 
578 4.882092 
579 4.828229 
580 5.149336 
581 5.830037 
582 5.116299 
583 5.401495 
584 3.627784 
585 3.453680 
586 3.180618 
587 3.360587 
588 3.190145 
589 3.314506 
590 3.152557 
591 3.105989 
592 3.266448 
593 3.209202 
594 3.058126 
595 3.182294 
596 3.409571 
597 3.134716 
598 3.766991 
599 3.202216 
600 3.269046 
601 3.242100 
602 3.303509 
603 3.291477 
604 3.437269 
605 3.207797 
606 3.146188 
607 3.188182 
608 3.062345 
609 3.065756 
610 3.378525 
611 3.248549 
612 3.193740 
613 3.238536 
614 3.056039 
615 3.567884 
616 3.273701 
617 3.235099 
618 3.192182 
619 3.243983 
620 3.281856 
621 3.254678 
622 3.129160 
623 3.327598 
624 3.148764 
625 3.112789 
626 3.165487 
627 3.170299 
628 3.006844 
629 3.301221 
630 3.450055 
631 3.293687 
632 3.186614 
633 3.153090 
634 3.099857 
635 2.968757 
636 3.254933 
637 3.152832 
638 2.984981 
639 3.118330 
640 3.331047 
641 3.235885 
642 3.285562 
643 3.208560 
644 3.246539 
645 3.176824 
646 3.095247 
647 3.311328 
648 3.202065 
649 3.127719 
650 3.056856 
651 3.257907 
652 3.213636 
653 3.271580 
654 3.139020 
655 3.078748 
656 3.278853 
657 3.206067 
658 3.169356 
659 3.247532 
660 3.138577 
661 3.466009 
662 3.042009 
663 3.115061 
664 3.132249 
665 3.232552 
666 3.371096 
667 3.125855 
668 3.332351 
669 3.155216 
670 3.295137 
671 3.366372 
672 3.382193 
673 3.343475 
674 3.047725 
675 3.077274 
676 3.076250 
677 3.193734 
678 3.340735 
679 3.300534 
680 3.192784 
681 3.438021 
682 3.358521 
683 3.164938 
684 3.525558 
685 3.134771 
686 3.354665 
687 3.548272 
688 3.595042 
689 3.131690 
690 3.233428 
691 3.284921 
692 3.113905 
693 3.172484 
694 3.410009 
695 3.167879 
696 3.091680 
697 3.223381 
698 3.140451 
699 3.217141 
700 3.364789 
701 3.423035 
702 3.354890 
703 3.263353 
704 3.464419 
705 3.240203 
706 3.496177 
707 3.296066 
708 3.553201 
709 3.434735 
710 3.164623 
711 3.220438 
712 3.138489 
713 3.217817 
714 3.234349 
715 3.314491 
716 3.473679 
717 3.090283 
718 3.248320 
719 3.367950 
720 3.279440 
721 3.415228 
722 3.106199 
723 3.219698 
724 3.211206 
725 3.287704 
726 3.278222 
727 3.451131 
728 3.366358 
729 3.309354 
730 3.213890 
731 3.136939 
732 3.299432 
733 3.228483 
734 3.360177 
735 3.316912 
736 3.423902 
737 3.254112 
738 3.213987 
739 3.191599 
740 3.129988 
741 3.210733 
742 3.132810 
743 3.084532 
744 3.157967 
745 3.171231 
746 3.137526 
747 3.171439 
748 3.100170 
749 3.293166 
750 3.276366 
751 3.314780 
752 3.206600 
753 3.147432 
754 3.131922 
755 3.201159 
756 3.166696 
757 3.110070 
758 3.223882 
759 3.262651 
760 3.194452 
761 3.185854 
762 3.474842 
763 3.097661 
764 3.264483 
765 3.223408 
766 3.205281 
767 3.178581 
768 3.042302 
769 3.133090 
770 3.386814 
771 3.121452 
772 3.103187 
773 3.372432 
774 3.290890 
775 3.184860 
776 3.191542 
777 3.137583 
778 3.050202 
779 3.497250 
780 3.396717 
781 3.275232 
782 3.285255 
783 3.145679 
784 3.178278 
785 3.292250 
786 3.410319 
787 3.403550 
788 3.213028 
789 3.256741 
790 3.216913 
791 3.268842 
792 3.432451 
793 3.374572 
794 3.290984 
795 3.159873 
796 3.266115 
797 3.247174 
798 3.005213 
799 3.102644 
800 3.108026 
801 3.384216 
802 3.137189 
803 3.191655 
804 3.295513 
805 3.419991 
806 3.305646 
807 3.208269 
808 3.373085 
809 3.190726 
810 3.045266 
811 3.187387 
812 3.399946 
813 3.357686 
814 3.226964 
815 3.154018 
816 3.095082 
817 3.165540 
818 3.161715 
819 3.228689 
820 3.154088 
821 3.245008 
822 3.276670 
823 3.151087 
824 3.079927 
825 3.083668 
826 3.059603 
827 3.102464 
828 3.292099 
829 3.136081 
830 3.261479 
831 3.472850 
832 3.301615 
833 3.297225 
834 3.457574 
835 3.315635 
836 3.316938 
837 3.181663 
838 3.179892 
839 3.236398 
840 3.376691 
841 3.270086 
842 3.482424 
843 3.224099 
844 3.303732 
845 3.268052 
846 3.164903 
847 3.212403 
848 3.266567 
849 3.421275 
850 3.501661 
851 3.605095 
852 3.228650 
853 3.639457 
854 3.604963 
855 3.334001 
856 3.391469 
857 3.471942 
858 3.403230 
859 3.278130 
860 3.198137 
861 3.324250 
862 3.716627 
863 3.442384 
864 3.273071 
865 3.251971 
866 3.435654 
867 3.298143 
868 3.225294 
869 3.301230 
870 3.146424 
871 3.102770 
872 3.243150 
873 3.534340 
874 3.581399 
875 3.190309 
876 3.424648 
877 3.569667 
878 3.487232 
879 3.195300 
880 3.381934 
881 4.021671 
882 3.129077 
883 3.542164 
884 3.383025 
885 3.248729 
886 3.586344 
887 3.473938 
888 3.578860 
889 3.415553 
890 3.545205 
891 3.282133 
892 3.190482 
893 3.439749 
894 3.343854 
895 3.540384 
896 3.405824 
897 3.348774 
898 3.249001 
899 3.143363 
900 3.514863 
901 3.084201 
902 3.565907 
903 3.184558 
904 3.375835 
905 3.050457 
906 3.400760 
907 3.299051 
908 3.418024 
909 3.287215 
910 3.240749 
911 3.396265 
912 3.293778 
913 3.641528 
914 3.237890 
915 3.239304 
916 3.323678 
917 3.208741 
918 3.362954 
919 3.286446 
920 3.246977 
921 3.288368 
922 3.816741 
923 3.376747 
924 3.303924 
925 3.660519 
926 3.609476 
927 3.416532 
928 3.100291 
929 3.333097 
930 3.215556 
931 3.155417 
932 3.208078 
933 3.154017 
934 3.162077 
935 3.215541 
936 3.537931 
937 3.075194 
938 3.120137 
939 3.444068 
940 3.132512 
941 3.059247 
942 3.730981 
943 3.109238 
944 3.426068 
945 3.056350 
946 3.361511 
947 3.298545 
948 3.181431 
949 3.180629 
950 3.282547 
951 3.217929 
952 3.295273 
953 3.589474 
954 3.401457 
955 3.198025 
956 3.333386 
957 3.135669 
958 3.742779 
959 3.435159 
960 3.679548 
961 3.360055 
962 3.258892 
963 3.559409 
964 3.441272 
965 3.294198 
966 3.171465 
967 3.179439 
968 3.311357 
969 3.840590 
970 3.247473 
971 3.134451 
972 3.703073 
973 3.417596 
974 3.118833 
975 3.360218 
976 3.131423 
977 3.531519 
978 3.377337 
979 3.196857 
980 3.364427 
981 3.226163 
982 3.206441 
983 3.143490 
984 3.290380 
985 3.123220 
986 3.172017 
987 3.118485 
988 3.177174 
989 3.550261 
990 3.350698 
991 3.232000 
992 3.231522 
993 3.523594 
994 3.236176 
995 3.259099 
996 3.142863 
997 3.548981 
998 3.216243 
999 3.458967 
1000 3.671647 
1001 3.322219 
1002 3.171075 
1003 3.209619 
1004 3.112452 
1005 3.186944 
1006 3.179375 
1007 3.155705 
1008 3.148781 
1009 3.323285 
1010 3.296909 
1011 3.904974 
1012 3.215146 
1013 3.181373 
1014 3.172417 
1015 3.584408 
1016 3.343758 
1017 3.154545 
1018 3.294306 
1019 3.203321 
1020 3.211221 
1021 3.045693 
1022 3.333629 
1023 3.130729 
1024 3.123307 
1025 3.210430 
1026 3.241877 
1027 3.155730 
1028 3.312891 
1029 3.390193 
1030 3.421451 
1031 3.312363 
1032 3.386013 
1033 3.383285 
1034 3.366943 
1035 2.969437 
1036 3.234971 
1037 3.189874 
1038 3.235147 
1039 3.237422 
1040 3.174469 
1041 3.225012 
1042 3.352710 
1043 3.194068 
1044 3.261657 
1045 3.158428 
1046 3.428638 
1047 3.487648 
1048 3.229373 
1049 3.178054 
1050 3.156921 
1051 3.322745 
1052 3.226319 
1053 3.196615 
1054 3.233343 
1055 3.306632 
1056 3.172412 
1057 3.255013 
1058 3.211357 
1059 3.181374 
1060 3.103279 
1061 3.091417 
1062 2.975312 
1063 3.066617 
1064 3.181214 
1065 3.239643 
1066 3.208771 
1067 3.013071 
1068 3.311030 
1069 3.432472 
1070 3.145384 
1071 3.063886 
1072 3.105997 
1073 3.106228 
1074 3.213178 
1075 3.236120 
1076 3.093335 
1077 3.160808 
1078 3.408015 
1079 3.027197 
1080 3.146492 
1081 3.131045 
1082 3.352614 
1083 3.095515 
1084 3.261686 
1085 3.163640 
1086 3.320710 
1087 3.084433 
1088 3.272987 
1089 3.288597 
1090 3.128911 
1091 3.272888 
1092 3.097621 
1093 3.173425 
1094 3.208601 
1095 3.102510 
1096 3.325025 
1097 3.190089 
1098 3.384282 
1099 3.220299 
1100 3.070528 
1101 3.239106 
1102 3.302185 
1103 3.114649 
1104 3.341655 
1105 3.055071 
1106 3.142557 
1107 3.300518 
1108 3.142323 
1109 3.213177 
1110 3.321754 
1111 3.059255 
1112 3.429382 
1113 3.116294 
1114 3.390060 
1115 3.208588 
1116 3.145284 
1117 3.260924 
1118 3.040251 
1119 3.223635 
1120 3.078184 
1121 3.226932 
1122 3.101021 
1123 3.344765 
1124 3.369230 
1125 3.177312 
1126 3.505760 
1127 3.076157 
1128 3.250479 
1129 3.413144 
1130 3.453370 
1131 3.354142 
1132 3.391820 
1133 2.940125 
1134 3.108153 
1135 3.078949 
1136 3.138645 
1137 3.487972 
1138 3.152214 
1139 3.162044 
1140 3.135476 
1141 3.266954 
1142 3.213953 
1143 3.206723 
1144 3.230506 
1145 3.197177 
1146 3.266200 
1147 3.202528 
1148 3.273095 
1149 3.198257 
1150 3.235227 
1151 3.180580 
1152 3.187391 
1153 3.089456 
1154 3.177911 
1155 3.180119 
1156 3.390754 
1157 3.313076 
1158 3.119088 
1159 3.069987 
1160 3.087690 
1161 3.268531 
1162 3.073291 
1163 3.253428 
1164 3.217463 
1165 3.271597 
1166 3.077629 
1167 3.263070 
1168 3.436793 
1169 3.334260 
1170 3.134079 
1171 3.183676 
1172 3.147878 
1173 3.189801 
1174 3.342732 
1175 3.101540 
1176 3.132714 
1177 3.077224 
1178 3.031688 
1179 3.255413 
1180 3.198781 
1181 3.236790 
1182 3.231328 
1183 3.128149 
1184 3.093847 
1185 3.227096 
1186 3.221746 
1187 3.407208 
1188 3.296173 
1189 3.324285 
1190 3.455926 
1191 3.202619 
1192 3.344458 
1193 3.106626 
1194 3.333976 
1195 3.219003 
1196 3.056313 
1197 3.203743 
1198 3.362562 
1199 3.527959 
1200 3.064610 
1201 3.204599 
1202 3.150865 
1203 3.517809 
1204 3.291987 
1205 3.254682 
1206 3.314152 
1207 3.023191 
1208 3.156943 
1209 3.029209 
1210 3.185427 
1211 3.154388 
1212 3.173249 
1213 3.166806 
1214 3.132100 
1215 3.225373 
1216 3.274104 
1217 3.172415 
1218 3.341216 
1219 3.270934 
1220 3.193534 
1221 3.209443 
1222 3.144886 
1223 3.427387 
1224 3.142602 
1225 3.335639 
1226 3.262832 
1227 3.296964 
1228 3.239245 
1229 3.252506 
1230 3.371071 
1231 3.117029 
1232 3.174387 
1233 3.242985 
1234 3.428116 
1235 3.402165 
1236 3.053814 
1237 3.404424 
1238 3.260383 
1239 3.131517 
1240 3.127018 
1241 3.377784 
1242 3.111740 
1243 3.201088 
1244 3.056856 
1245 3.167038 
1246 3.267354 
1247 3.382679 
1248 3.451006 
1249 3.376143 
1250 3.305949 
1251 3.359502 
1252 3.161089 
1253 3.243489 
1254 3.066700 
1255 3.123408 
1256 3.281838 
1257 3.129903 
1258 3.266844 
1259 3.158462 
1260 3.086877 
1261 3.379556 
1262 3.153119 
1263 3.147506 
1264 3.094338 
1265 3.186398 
1266 3.340825 
1267 3.435789 
1268 3.164339 
1269 3.135468 
1270 3.275205 
1271 3.153808 
1272 3.197395 
1273 3.167969 
1274 3.302696 
1275 3.102877 
1276 3.089482 
1277 3.379680 
1278 3.367277 
1279 3.350940 
1280 3.254294 
1281 3.245468 
1282 3.270633 
1283 3.342086 
1284 3.241869 
1285 3.247080 
1286 3.074196 
1287 3.297852 
1288 3.120245 
1289 3.330138 
1290 3.334876 
1291 3.058675 
1292 3.426348 
1293 3.507286 
1294 3.355517 
1295 3.264848 
1296 3.426052 
1297 3.130625 
1298 3.180360 
1299 3.262249 
1300 3.213406 
1301 3.107748 
1302 3.140721 
1303 3.267108 
1304 3.405784 
1305 3.158757 
1306 3.428018 
1307 3.260323 
1308 3.439522 
1309 3.449632 
1310 3.234398 
1311 3.566644 
1312 3.165037 
1313 3.390234 
1314 3.310744 
1315 3.224117 
1316 3.302379 
1317 3.419332 
1318 3.100368 
1319 3.212725 
1320 3.230128 
1321 3.202365 
1322 3.328484 
1323 3.297085 
1324 3.334667 
1325 3.062200 
1326 3.092568 
1327 3.008807 
1328 3.242487 
1329 3.237712 
1330 3.186695 
1331 3.153626 
1332 3.257881 
1333 3.342587 
1334 3.199889 
1335 3.091203 
1336 3.354563 
1337 3.350026 
1338 3.065004 
1339 3.378755 
1340 3.396382 
1341 3.191943 
1342 3.122978 
1343 3.190704 
1344 3.032215 
1345 3.188523 
1346 3.118536 
1347 3.281050 
1348 3.294331 
1349 3.293446 
1350 3.080723 
1351 3.201311 
1352 3.325438 
1353 3.389441 
1354 4.299957 
1355 3.129816 
1356 3.284900 
1357 3.185299 
1358 3.170121 
1359 3.169913 
1360 3.287047 
1361 3.217726 
1362 3.088451 
1363 3.296190 
1364 2.997597 
1365 3.176827 
1366 3.303971 
1367 3.117228 
1368 3.326519 
1369 3.377746 
1370 3.123187 
1371 3.231451 
1372 3.059124 
1373 3.196809 
1374 3.421314 
1375 3.193546 
1376 3.151262 
1377 3.213018 
1378 3.050747 
1379 3.190543 
1380 3.182768 
1381 3.071262 
1382 3.155548 
1383 3.235197 
1384 3.536464 
1385 3.039314 
1386 3.198765 
1387 2.928741 
1388 3.142898 
1389 3.278526 
1390 3.312740 
1391 3.296664 
1392 3.096843 
1393 3.178626 
1394 3.158796 
1395 3.375415 
1396 3.119382 
1397 3.068040 
1398 3.243224 
1399 3.267248 
1400 3.208130 
1401 3.250416 
1402 3.240210 
1403 3.135611 
1404 3.398760 
1405 3.200881 
1406 3.216827 
1407 3.136667 
1408 3.079245 
1409 3.157264 
1410 3.123221 
1411 3.220359 
1412 3.257868 
1413 3.201049 
1414 3.172226 
1415 3.139076 
1416 3.295006 
1417 3.274535 
1418 3.195949 
1419 3.069801 
1420 3.297565 
1421 3.132401 
1422 3.242779 
1423 3.081035 
1424 3.110248 
1425 3.323584 
1426 3.225745 
1427 3.097514 
1428 3.308167 
1429 3.048989 
1430 3.127548 
1431 3.132071 
1432 3.185191 
1433 3.185436 
1434 3.477322 
1435 3.053248 
1436 3.158909 
1437 3.088967 
1438 3.155274 
1439 3.111861 
1440 3.193041 
1441 2.998835 
1442 3.153275 
1443 3.173011 
1444 2.985121 
1445 3.113853 
1446 3.203953 
1447 3.191411 
1448 3.089778 
1449 3.187608 
1450 3.114299 
1451 3.232913 
1452 3.173569 
1453 3.214776 
1454 3.177744 
1455 3.043898 
1456 3.271179 
1457 3.361779 
1458 3.272358 
1459 3.104229 
1460 3.224565 
1461 3.096491 
1462 3.143253 
1463 3.165228 
1464 3.195399 
1465 3.195580 
1466 3.167007 
1467 3.124639 
1468 3.175219 
1469 3.198330 
1470 3.288829 
1471 3.268972 
1472 3.365953 
1473 3.234354 
1474 3.213059 
1475 3.223555 
1476 3.247495 
1477 3.066655 
1478 3.093259 
1479 3.184045 
1480 3.147543 
1481 3.115563 
1482 3.264830 
1483 3.145371 
1484 3.218533 
1485 3.079020 
1486 3.176959 
1487 3.198358 
1488 3.302648 
1489 3.341162 
1490 3.008527 
1491 3.303299 
1492 3.205868 
1493 3.404564 
1494 3.334543 
1495 3.035442 
1496 3.096916 
1497 3.296208 
1498 3.199271 
1499 3.338191 
1500 3.180851 
1501 3.234403 
1502 3.457012 
1503 3.140333 
1504 3.043676 
1505 3.179678 
1506 3.200798 
1507 3.166751 
1508 3.188947 
1509 3.246632 
1510 3.318205 
1511 3.198772 
1512 3.159993 
1513 3.304803 
1514 3.203130 
1515 3.273349 
1516 3.194254 
1517 3.350085 
1518 3.231748 
1519 3.027533 
1520 3.095311 
1521 3.130468 
1522 3.176390 
1523 3.160702 
1524 3.223170 
1525 3.355946 
1526 3.247984 
1527 3.210503 
1528 3.210948 
1529 3.166228 
1530 3.277739 
1531 3.270448 
1532 3.449683 
1533 3.297112 
1534 3.248479 
1535 3.424982 
1536 3.129741 
1537 3.427582 
1538 3.181450 
1539 3.129899 
1540 3.064761 
1541 3.514121 
1542 3.318233 
1543 3.086667 
1544 3.198931 
1545 3.089170 
1546 3.575682 
1547 3.289384 
1548 3.165211 
1549 3.347883 
1550 3.142948 
1551 3.187710 
1552 3.228606 
1553 3.231181 
1554 3.170343 
1555 3.211277 
1556 3.129257 
1557 3.680286 
1558 3.112107 
1559 3.282564 
1560 3.132814 
1561 3.413542 
1562 3.144722 
1563 3.192197 
1564 3.257970 
1565 3.174932 
1566 3.308529 
1567 3.168591 
1568 3.345652 
1569 3.022576 
1570 2.995234 
1571 3.184597 
1572 3.057064 
1573 3.176314 
1574 3.229691 
1575 3.160121 
1576 3.130193 
1577 3.217376 
1578 3.145456 
1579 3.391615 
1580 3.173849 
1581 3.222083 
1582 3.208209 
1583 3.140105 
1584 3.220765 
1585 3.438845 
1586 3.342347 
1587 3.302452 
1588 3.219660 
1589 3.300416 
1590 3.306131 
1591 3.070466 
1592 3.243464 
1593 3.243331 
1594 3.851099 
1595 3.149383 
1596 3.270236 
1597 3.067576 
1598 3.183228 
1599 3.160242 
1600 3.562711 
1601 3.135494 
1602 3.286637 
1603 3.199083 
1604 3.183435 
1605 3.366084 
1606 3.094847 
1607 3.323509 
1608 3.131408 
1609 3.207553 
1610 3.208865 
1611 3.222557 
1612 3.172082 
1613 3.134606 
1614 3.079895 
1615 3.150664 
1616 3.197630 
1617 3.148067 
1618 3.163126 
1619 3.347992 
1620 3.413582 
1621 3.185201 
1622 3.327394 
1623 3.357037 
1624 3.431124 
1625 3.170187 
1626 3.562433 
1627 3.198674 
1628 3.244499 
1629 3.217678 
1630 3.132839 
1631 3.386557 
1632 3.254163 
1633 3.153002 
1634 3.000513 
1635 3.483456 
1636 3.243861 
1637 3.209356 
1638 3.295987 
1639 3.139616 
1640 3.217678 
1641 3.079727 
1642 3.170403 
1643 3.307217 
1644 3.249826 
1645 3.320367 
1646 3.246712 
1647 3.397957 
1648 3.256603 
1649 3.211422 
1650 3.160645 
1651 3.304390 
1652 3.172559 
1653 3.421208 
1654 3.158325 
1655 3.209696 
1656 3.057868 
1657 3.218183 
1658 3.274157 
1659 3.107301 
1660 3.307016 
1661 3.267589 
1662 3.074651 
1663 3.334317 
1664 3.174842 
1665 3.167937 
1666 3.296141 
1667 3.161993 
1668 3.179045 
1669 3.125328 
1670 3.215960 
1671 3.281972 
1672 3.392945 
1673 3.156190 
1674 3.177787 
1675 3.517083 
1676 3.290106 
1677 3.200481 
1678 3.301046 
1679 3.406285 
1680 3.167398 
1681 3.210993 
1682 3.469964 
1683 3.059231 
1684 3.311662 
1685 3.393656 
1686 3.264677 
1687 3.161225 
1688 3.225451 
1689 3.113035 
1690 3.172071 
1691 3.199002 
1692 3.087142 
1693 3.203489 
1694 3.269025 
1695 3.271641 
1696 3.227443 
1697 3.305369 
1698 3.206924 
1699 3.251577 
1700 3.255978 
1701 3.138657 
1702 3.275581 
1703 3.262706 
1704 3.167863 
1705 3.233401 
1706 3.241075 
1707 3.223334 
1708 3.027971 
1709 3.117968 
1710 3.092879 
1711 3.305967 
1712 3.257483 
1713 3.214786 
1714 3.315211 
1715 3.214623 
1716 3.256166 
1717 3.175493 
1718 3.143740 
1719 3.114845 
1720 3.337437 
1721 3.176375 
1722 3.545945 
1723 3.208341 
1724 3.219001 
1725 3.120323 
1726 3.198101 
1727 3.546019 
1728 3.218823 
1729 3.498036 
1730 3.184473 
1731 3.209550 
1732 3.253725 
1733 3.177748 
1734 3.172283 
1735 3.270603 
1736 3.199752 
1737 3.330596 
1738 3.194947 
1739 3.171631 
1740 3.189199 
1741 3.325741 
1742 3.360588 
1743 3.240881 
1744 2.975554 
1745 3.215818 
1746 3.230528 
1747 3.278908 
1748 3.137245 
1749 3.381090 
1750 3.168588 
1751 3.385486 
1752 3.185214 
1753 3.226854 
1754 3.227845 
1755 3.533238 
1756 3.365167 
1757 3.130136 
1758 3.163307 
1759 3.136145 
1760 3.154493 
1761 3.428831 
1762 3.201567 
1763 3.106308 
1764 3.188444 
1765 3.113457 
1766 3.212934 
1767 3.144262 
1768 3.151943 
1769 3.095279 
1770 3.741209 
1771 3.248255 
1772 3.889526 
1773 3.240046 
1774 3.263524 
1775 3.140332 
1776 3.169162 
1777 3.089631 
1778 3.386776 
1779 3.214460 
1780 3.183712 
1781 3.117072 
1782 3.050107 
1783 3.434570 
1784 3.191025 
1785 3.314405 
1786 3.256135 
1787 3.443952 
1788 3.160884 
1789 3.099367 
1790 3.240162 
1791 3.128568 
1792 3.458722 
1793 3.245927 
1794 3.202089 
1795 3.415703 
1796 3.261146 
1797 3.108625 
1798 3.316337 
1799 3.221862 
1800 3.201349 
1801 3.219676 
1802 3.120098 
1803 3.198983 
1804 3.255219 
1805 3.319435 
1806 3.323440 
1807 3.178565 
1808 3.315096 
1809 3.222060 
1810 3.266483 
1811 3.163273 
1812 3.143419 
1813 3.239494 
1814 3.341600 
1815 3.163742 
1816 3.322434 
1817 3.172968 
1818 3.132723 
1819 3.336593 
1820 3.158984 
1821 3.218140 
1822 3.197391 
1823 3.235854 
1824 3.332755 
1825 3.264095 
1826 3.120657 
1827 3.166777 
1828 3.211430 
1829 3.197737 
1830 3.226030 
1831 3.122761 
1832 3.436020 
1833 3.316730 
1834 3.143949 
1835 3.202215 
1836 3.261808 
1837 3.312814 
1838 3.281945 
1839 3.171293 
1840 3.193875 
1841 3.124269 
1842 3.243941 
1843 3.265936 
1844 3.308851 
1845 3.016104 
1846 3.087255 
1847 3.255208 
1848 3.063787 
1849 3.202696 
1850 3.075342 
1851 3.130732 
1852 3.217183 
1853 3.202419 
1854 3.210968 
1855 3.076592 
1856 3.265545 
1857 3.284569 
1858 3.305414 
1859 3.322626 
1860 3.121072 
1861 3.228724 
1862 3.189746 
1863 3.035312 
1864 3.284920 
1865 3.303634 
1866 3.241040 
1867 3.391231 
1868 3.218551 
1869 3.167924 
1870 3.197733 
1871 3.188535 
1872 3.351717 
1873 3.172784 
1874 3.151921 
1875 3.326890 
1876 3.201740 
1877 3.140027 
1878 3.002071 
1879 3.205016 
1880 3.103117 
1881 3.288335 
1882 3.202544 
1883 3.215651 
1884 3.216477 
1885 3.043553 
1886 3.222919 
1887 3.023042 
1888 3.140247 
1889 3.396882 
1890 3.383878 
1891 3.183101 
1892 3.025988 
1893 3.096646 
1894 3.269885 
1895 3.236904 
1896 3.158666 
1897 3.221376 
1898 3.413339 
1899 3.403956 
1900 3.575557 
1901 3.232462 
1902 3.214525 
1903 3.230805 
1904 3.228002 
1905 3.280989 
1906 3.243655 
1907 3.316464 
1908 3.273425 
1909 3.467132 
1910 3.365825 
1911 3.206173 
1912 3.207415 
1913 3.118267 
1914 3.106540 
1915 3.172283 
1916 3.156675 
1917 3.178182 
1918 3.248292 
1919 3.359705 
1920 3.194829 
1921 3.323974 
1922 3.178999 
1923 3.208741 
1924 3.134243 
1925 3.142436 
1926 3.135293 
1927 3.093199 
1928 3.370717 
1929 3.237746 
1930 3.220999 
1931 3.495659 
1932 3.224628 
1933 3.245172 
1934 3.110829 
1935 3.324003 
1936 3.329287 
1937 3.235263 
1938 3.306666 
1939 3.167700 
1940 3.187135 
1941 3.133754 
1942 3.250895 
1943 3.295144 
1944 3.174422 
1945 3.272313 
1946 3.362900 
1947 3.202837 
1948 3.111276 
1949 3.411617 
1950 3.144951 
1951 3.224464 
1952 3.221709 
1953 3.204343 
1954 3.556386 
1955 3.423475 
1956 3.195889 
1957 3.321988 
1958 3.259581 
1959 3.193814 
1960 3.186843 
1961 3.309547 
1962 3.324590 
1963 3.309593 
1964 3.055491 
1965 3.141180 
1966 3.256014 
1967 3.309686 
1968 3.547926 
1969 3.130104 
1970 3.240310 
1971 3.318722 
1972 3.417679 
1973 3.247095 
1974 3.381505 
1975 3.240365 
1976 3.240184 
1977 3.147316 
1978 3.250376 
1979 3.128775 
1980 3.321892 
1981 3.166444 
1982 3.154775 
1983 3.358207 
1984 3.100786 
1985 3.273715 
1986 3.455923 
1987 3.025056 
1988 3.076825 
1989 3.172881 
1990 3.377545 
1991 3.145125 
1992 3.189746 
1993 3.104752 
1994 3.075207 
1995 3.141212 
1996 3.261379 
1997 3.247494 
1998 3.328583 
1999 3.350016 
2000 3.164166 
