# Supplementary material for: Design of buried charged networks in artificial proteins
Source: Nat Commun. 2021 Mar 25;12:1895. doi: 10.1038/s41467-021-21909-7 (PMC7994573; doi:10.1038/s41467-021-21909-7)
Supplement: Supplementary file 4 — Source Data [file 41467_2021_21909_MOESM4_ESM.zip › source_data_final_revised/SI7/a/1_rmsd.txt]

Frame RMSD (A)
1 1.143264889717102 
2 1.3650873899459839 
3 1.587234616279602 
4 1.4848403930664063 
5 1.4535948038101196 
6 1.859082818031311 
7 1.8180994987487793 
8 2.0906639099121094 
9 1.6103570461273193 
10 1.5892860889434814 
11 1.5958178043365479 
12 1.7660305500030518 
13 1.8510551452636719 
14 1.93789541721344 
15 1.8568131923675537 
16 1.938979983329773 
17 1.9113682508468628 
18 1.8916904926300049 
19 1.8074486255645752 
20 1.925474762916565 
21 1.8677959442138672 
22 1.4634993076324463 
23 1.591640830039978 
24 1.679440975189209 
25 1.7784099578857422 
26 1.6658443212509155 
27 1.5997227430343628 
28 1.905405044555664 
29 1.8513432741165161 
30 1.9249752759933472 
31 1.8127682209014893 
32 1.9224177598953247 
33 1.908799171447754 
34 2.0853683948516846 
35 2.094909906387329 
36 2.2191758155822754 
37 2.406630516052246 
38 2.315727949142456 
39 2.195744037628174 
40 2.2663142681121826 
41 2.1869702339172363 
42 2.2119181156158447 
43 2.517625331878662 
44 2.347095012664795 
45 2.399686098098755 
46 2.4419286251068115 
47 2.0861713886260986 
48 2.124377965927124 
49 2.3129560947418213 
50 2.5360608100891113 
51 2.443664073944092 
52 2.2433338165283203 
53 2.271516799926758 
54 2.2154717445373535 
55 2.1680333614349365 
56 2.2821171283721924 
57 2.4641687870025635 
58 2.2650976181030273 
59 2.2104835510253906 
60 2.357255458831787 
61 2.54872465133667 
62 2.643677234649658 
63 2.614133596420288 
64 2.7334718704223633 
65 2.593937397003174 
66 2.7193706035614014 
67 2.6072335243225098 
68 2.7243361473083496 
69 2.747893810272217 
70 2.8212544918060303 
71 2.74159836769104 
72 2.741222381591797 
73 2.718205213546753 
74 2.9157142639160156 
75 2.910482168197632 
76 2.945456027984619 
77 3.0198090076446533 
78 2.9391050338745117 
79 2.803701639175415 
80 3.2299110889434814 
81 2.967817544937134 
82 2.881326675415039 
83 2.940169334411621 
84 2.9510910511016846 
85 2.771324634552002 
86 2.6879217624664307 
87 2.8382487297058105 
88 2.7822554111480713 
89 2.8938870429992676 
90 2.9961020946502686 
91 2.6136374473571777 
92 2.9389147758483887 
93 2.9057114124298096 
94 2.8264973163604736 
95 2.689291000366211 
96 3.055781841278076 
97 2.8041718006134033 
98 2.9528040885925293 
99 2.796082019805908 
100 2.9132845401763916 
101 2.8438031673431396 
102 2.5116915702819824 
103 2.4565374851226807 
104 2.8051207065582275 
105 2.8708603382110596 
106 2.7521474361419678 
107 2.9738078117370605 
108 2.892695426940918 
109 2.853459358215332 
110 3.1496801376342773 
111 3.0483334064483643 
112 2.865880012512207 
113 2.826277494430542 
114 2.9738852977752686 
115 3.0715789794921875 
116 2.966428279876709 
117 2.9299774169921875 
118 3.048848867416382 
119 3.1317782402038574 
120 3.0139830112457275 
121 2.843106985092163 
122 2.915024757385254 
123 2.7158632278442383 
124 2.772413969039917 
125 2.748046636581421 
126 2.7232816219329834 
127 2.6617653369903564 
128 2.72758150100708 
129 2.9553310871124268 
130 2.8229711055755615 
131 2.8559327125549316 
132 2.8142998218536377 
133 2.789430618286133 
134 2.8536548614501953 
135 2.662954568862915 
136 2.671229600906372 
137 2.8293635845184326 
138 2.882840633392334 
139 2.9420552253723145 
140 3.2117345333099365 
141 3.13574481010437 
142 3.3090322017669678 
143 3.312533140182495 
144 3.3487889766693115 
145 3.362816095352173 
146 3.2226579189300537 
147 3.285398006439209 
148 3.150205612182617 
149 3.6131155490875244 
150 3.3854103088378906 
151 3.120724678039551 
152 3.374854326248169 
153 3.3656511306762695 
154 3.1290738582611084 
155 3.409743547439575 
156 3.208442449569702 
157 3.3303000926971436 
158 3.2910544872283936 
159 3.073301076889038 
160 2.9939658641815186 
161 3.2176687717437744 
162 2.8875720500946045 
163 3.1337056159973145 
164 3.2230148315429688 
165 3.1238930225372314 
166 3.2606968879699707 
167 3.1717286109924316 
168 3.002042055130005 
169 2.9458730220794678 
170 2.9587976932525635 
171 2.9596357345581055 
172 2.9727768898010254 
173 2.8453571796417236 
174 2.9244909286499023 
175 2.9338271617889404 
176 3.0687243938446045 
177 3.0231359004974365 
178 3.0003910064697266 
179 3.0002057552337646 
180 3.0243728160858154 
181 2.9405813217163086 
182 2.8690683841705322 
183 2.9608325958251953 
184 2.7774860858917236 
185 2.8517661094665527 
186 2.7121269702911377 
187 2.800691604614258 
188 2.6388065814971924 
189 2.8015758991241455 
190 2.7511990070343018 
191 2.811749219894409 
192 2.6228370666503906 
193 2.8881351947784424 
194 2.894394636154175 
195 2.8497259616851807 
196 2.811433792114258 
197 2.770815372467041 
198 3.124427318572998 
199 3.019972801208496 
200 2.960584878921509 
201 2.8637404441833496 
202 2.875204086303711 
203 2.7978312969207764 
204 2.9460136890411377 
205 2.8897547721862793 
206 2.7737579345703125 
207 3.0142123699188232 
208 2.8422458171844482 
209 2.853654146194458 
210 2.8808975219726563 
211 2.8938028812408447 
212 2.862414598464966 
213 2.900023937225342 
214 2.697753667831421 
215 2.608290672302246 
216 2.8078131675720215 
217 2.8380918502807617 
218 3.0131399631500244 
219 2.9558448791503906 
220 2.913957118988037 
221 2.9785516262054443 
222 2.949253559112549 
223 3.0306735038757324 
224 2.9193029403686523 
225 2.93682599067688 
226 2.9757697582244873 
227 2.964448928833008 
228 2.972492218017578 
229 2.998201370239258 
230 2.9583070278167725 
231 2.878596782684326 
232 2.8983993530273438 
233 2.826909303665161 
234 2.849454402923584 
235 3.057185173034668 
236 3.1170156002044678 
237 3.2111353874206543 
238 3.196592330932617 
239 3.116605043411255 
240 3.1465439796447754 
241 2.8590190410614014 
242 3.081026792526245 
243 3.0939512252807617 
244 3.201519727706909 
245 2.998408317565918 
246 3.0287718772888184 
247 3.000670909881592 
248 3.02517032623291 
249 2.9973559379577637 
250 3.0020713806152344 
251 3.222954511642456 
252 3.180605173110962 
253 3.209778070449829 
254 2.9691286087036133 
255 3.065213441848755 
256 3.03548526763916 
257 3.0150058269500732 
258 3.2430732250213623 
259 3.2246103286743164 
260 3.002948045730591 
261 3.1389551162719727 
262 3.130647659301758 
263 2.9999890327453613 
264 2.982710599899292 
265 3.122394323348999 
266 3.0449330806732178 
267 3.1872975826263428 
268 3.176452875137329 
269 3.2029435634613037 
270 3.017542839050293 
271 3.348106861114502 
272 3.236823797225952 
273 3.277143716812134 
274 3.4279119968414307 
275 3.482860803604126 
276 3.4343345165252686 
277 3.3151328563690186 
278 3.225924253463745 
279 3.0478694438934326 
280 3.2846591472625732 
281 3.374377727508545 
282 3.4474704265594482 
283 3.332308769226074 
284 3.225480079650879 
285 3.2701566219329834 
286 3.270465135574341 
287 3.101186513900757 
288 3.1240549087524414 
289 3.3628151416778564 
290 3.394510507583618 
291 3.147141695022583 
292 3.0459036827087402 
293 3.1886050701141357 
294 3.1255276203155518 
295 3.120875358581543 
296 3.023847818374634 
297 2.939493417739868 
298 3.1168053150177 
299 3.0616040229797363 
300 2.895106554031372 
301 3.060567855834961 
302 2.929253101348877 
303 2.963008403778076 
304 2.857595205307007 
305 2.980109214782715 
306 2.9690487384796143 
307 2.9911675453186035 
308 3.1590802669525146 
309 3.1858041286468506 
310 3.0859603881835938 
311 3.142348289489746 
312 3.0411386489868164 
313 3.3272159099578857 
314 3.3074278831481934 
315 3.374232053756714 
316 3.425605297088623 
317 3.5161819458007813 
318 3.2453038692474365 
319 3.2382912635803223 
320 3.2081377506256104 
321 3.0208842754364014 
322 3.1633574962615967 
323 3.323392868041992 
324 3.395350217819214 
325 3.2552733421325684 
326 3.353670597076416 
327 3.2680165767669678 
328 3.571375846862793 
329 3.543199062347412 
330 3.5935487747192383 
331 3.3990938663482666 
332 3.542252779006958 
333 3.5323500633239746 
334 3.4466941356658936 
335 3.5432240962982178 
336 3.5473484992980957 
337 3.49118971824646 
338 3.6037943363189697 
339 3.465881586074829 
340 3.296762704849243 
341 3.5706920623779297 
342 3.4941351413726807 
343 3.4796032905578613 
344 3.4145090579986572 
345 3.5450165271759033 
346 3.4533612728118896 
347 3.4769327640533447 
348 3.6401162147521973 
349 3.445281744003296 
350 3.2163782119750977 
351 3.358337879180908 
352 3.4945027828216553 
353 3.499265670776367 
354 3.459569215774536 
355 3.3271069526672363 
356 3.445648193359375 
357 3.54907488822937 
358 3.547203302383423 
359 3.6614320278167725 
360 3.581768751144409 
361 3.5874457359313965 
362 3.4685537815093994 
363 3.636401891708374 
364 3.557189464569092 
365 3.55127215385437 
366 3.3912055492401123 
367 3.5501959323883057 
368 3.598860502243042 
369 3.5581846237182617 
370 3.4382271766662598 
371 3.503391981124878 
372 3.492328643798828 
373 3.6630680561065674 
374 3.6021008491516113 
375 3.66717791557312 
376 3.4367966651916504 
377 3.4910213947296143 
378 3.5273914337158203 
379 3.427117109298706 
380 3.4811158180236816 
381 3.5837340354919434 
382 3.492461919784546 
383 3.3832180500030518 
384 3.3436684608459473 
385 3.547633171081543 
386 3.4776527881622314 
387 3.4851577281951904 
388 3.654947519302368 
389 3.584096670150757 
390 3.630981922149658 
391 3.647880792617798 
392 3.6081197261810303 
393 3.619164228439331 
394 3.574699640274048 
395 3.569598913192749 
396 3.6235125064849854 
397 3.49988055229187 
398 3.367914915084839 
399 3.57446551322937 
400 3.541193723678589 
401 3.585021495819092 
402 3.5379979610443115 
403 3.3928205966949463 
404 3.481397867202759 
405 3.564771890640259 
406 3.4879112243652344 
407 3.2999861240386963 
408 3.2440061569213867 
409 3.6106863021850586 
410 3.5051982402801514 
411 3.48697566986084 
412 3.464301109313965 
413 3.398909568786621 
414 3.3288276195526123 
415 3.254413604736328 
416 3.2069311141967773 
417 3.1466119289398193 
418 3.092979669570923 
419 3.397996664047241 
420 3.387385129928589 
421 3.625457525253296 
422 3.4142470359802246 
423 3.3710200786590576 
424 3.5069470405578613 
425 3.309051275253296 
426 3.2175824642181396 
427 3.440261125564575 
428 3.595689535140991 
429 3.5901787281036377 
430 3.4355649948120117 
431 3.346947431564331 
432 3.3133456707000732 
433 3.345485210418701 
434 3.3848750591278076 
435 3.261841058731079 
436 3.4562315940856934 
437 3.3478896617889404 
438 3.5897672176361084 
439 3.48270320892334 
440 3.2386109828948975 
441 3.3711905479431152 
442 3.43414044380188 
443 3.5512046813964844 
444 3.5082180500030518 
445 3.284337043762207 
446 3.3830809593200684 
447 3.435821771621704 
448 3.429027795791626 
449 3.504453659057617 
450 3.31589412689209 
451 3.417349338531494 
452 3.2510592937469482 
453 3.269113302230835 
454 3.507162094116211 
455 3.194824695587158 
456 3.3027758598327637 
457 3.372762680053711 
458 3.4340438842773438 
459 3.3446035385131836 
460 3.326186180114746 
461 3.346205472946167 
462 3.4140028953552246 
463 3.5531091690063477 
464 3.3962719440460205 
465 3.364751100540161 
466 3.2903354167938232 
467 3.2941091060638428 
468 3.4324111938476563 
469 3.491368532180786 
470 3.54602313041687 
471 3.636362314224243 
472 3.5314908027648926 
473 3.4063596725463867 
474 3.5995094776153564 
475 3.786072015762329 
476 3.3809070587158203 
477 3.429994583129883 
478 3.4539287090301514 
479 3.3385753631591797 
480 3.7454757690429688 
481 3.549424171447754 
482 3.5962142944335938 
483 3.537855863571167 
484 3.4106943607330322 
485 3.5222580432891846 
486 3.550504684448242 
487 3.4062535762786865 
488 3.532249689102173 
489 3.2777533531188965 
490 3.4734578132629395 
491 3.180443286895752 
492 3.402245283126831 
493 3.3341073989868164 
494 3.353874444961548 
495 3.478447675704956 
496 3.5502920150756836 
497 3.3863842487335205 
498 3.5396547317504883 
499 3.7195069789886475 
500 3.561417818069458 
501 3.47064208984375 
502 3.3422470092773438 
503 3.4720284938812256 
504 3.716273307800293 
505 3.5400285720825195 
506 3.4163572788238525 
507 3.570768356323242 
508 3.558537483215332 
509 3.5551655292510986 
510 3.5162060260772705 
511 3.5450572967529297 
512 3.576976776123047 
513 3.626051187515259 
514 3.641979217529297 
515 3.7406961917877197 
516 3.778027296066284 
517 3.647730827331543 
518 3.5987396240234375 
519 3.63219952583313 
520 3.64140248298645 
521 3.5717835426330566 
522 3.6200883388519287 
523 3.400547981262207 
524 3.433868408203125 
525 3.517414093017578 
526 3.4503173828125 
527 3.805799722671509 
528 3.543583631515503 
529 3.688887357711792 
530 3.697174549102783 
531 3.8359017372131348 
532 3.779111385345459 
533 3.7627041339874268 
534 3.744818687438965 
535 3.8850936889648438 
536 3.762484073638916 
537 3.7987358570098877 
538 3.653604507446289 
539 3.677241325378418 
540 3.587311267852783 
541 3.71048903465271 
542 3.693127393722534 
543 3.765301465988159 
544 3.5459001064300537 
545 3.577758550643921 
546 3.6609082221984863 
547 3.772782564163208 
548 3.377310037612915 
549 3.591808795928955 
550 3.5048601627349854 
551 3.4694180488586426 
552 3.469334363937378 
553 3.5363001823425293 
554 3.579028606414795 
555 3.6493780612945557 
556 3.590346097946167 
557 3.4578897953033447 
558 3.4878389835357666 
559 3.668386220932007 
560 3.764268398284912 
561 3.9708352088928223 
562 3.8764801025390625 
563 4.0717997550964355 
564 4.1231889724731445 
565 3.9681005477905273 
566 4.192389011383057 
567 3.9130895137786865 
568 4.088343620300293 
569 3.9298529624938965 
570 4.051992893218994 
571 4.099244117736816 
572 3.960158586502075 
573 3.910127639770508 
574 4.039668083190918 
575 3.8916478157043457 
576 4.098706245422363 
577 4.100491523742676 
578 3.996140718460083 
579 3.8081037998199463 
580 3.9343619346618652 
581 4.033003807067871 
582 3.9370319843292236 
583 4.063663482666016 
584 4.001629829406738 
585 4.105987548828125 
586 4.010732650756836 
587 3.9315102100372314 
588 3.8412985801696777 
589 4.0031843185424805 
590 3.990326166152954 
591 4.015091419219971 
592 3.9386367797851563 
593 3.86979603767395 
594 3.758958101272583 
595 3.8988285064697266 
596 3.9570720195770264 
597 4.085648536682129 
598 3.96391224861145 
599 4.096243858337402 
600 4.168352127075195 
601 4.180213928222656 
602 3.9878363609313965 
603 3.971510648727417 
604 3.936403274536133 
605 4.1903076171875 
606 4.195957660675049 
607 4.506112575531006 
608 4.37350606918335 
609 4.127941608428955 
610 4.307664394378662 
611 3.9869678020477295 
612 4.080045223236084 
613 3.938365936279297 
614 4.021093845367432 
615 4.204736709594727 
616 4.204898357391357 
617 4.184813976287842 
618 4.141733169555664 
619 4.092850208282471 
620 4.11949348449707 
621 4.166449069976807 
622 4.164285659790039 
623 3.9922635555267334 
624 4.211967945098877 
625 4.025885581970215 
626 4.154846668243408 
627 4.1469621658325195 
628 4.25526237487793 
629 4.167089939117432 
630 4.1161298751831055 
631 3.958300828933716 
632 4.127248287200928 
633 4.249141216278076 
634 4.198642253875732 
635 4.244125843048096 
636 4.047963619232178 
637 4.007785797119141 
638 4.097893714904785 
639 4.276332378387451 
640 4.0852766036987305 
641 4.446835994720459 
642 4.438869476318359 
643 4.308437824249268 
644 4.555068492889404 
645 4.530500411987305 
646 4.373832702636719 
647 4.329799175262451 
648 4.352322101593018 
649 4.232211589813232 
650 4.263673782348633 
651 4.2001190185546875 
652 4.188573837280273 
653 4.117478370666504 
654 4.1063055992126465 
655 4.163333415985107 
656 4.264588356018066 
657 4.177940368652344 
658 4.192552089691162 
659 4.255991458892822 
660 4.258700370788574 
661 4.339808940887451 
662 4.267457485198975 
663 4.272733211517334 
664 4.290622711181641 
665 4.319444179534912 
666 4.348885536193848 
667 4.26657247543335 
668 4.483902931213379 
669 4.28290319442749 
670 4.262592792510986 
671 4.246861457824707 
672 4.205639839172363 
673 4.183865547180176 
674 4.088011264801025 
675 4.266677379608154 
676 4.422665119171143 
677 4.436679363250732 
678 4.381568908691406 
679 4.434844017028809 
680 4.318252086639404 
681 4.210068225860596 
682 4.264115333557129 
683 4.353477478027344 
684 4.422200679779053 
685 4.20704460144043 
686 4.243649959564209 
687 4.3997578620910645 
688 4.395071029663086 
689 4.260500907897949 
690 4.584666728973389 
691 4.481812477111816 
692 4.69724702835083 
693 4.60983419418335 
694 4.348692893981934 
695 4.380492210388184 
696 4.4749226570129395 
697 4.440658092498779 
698 4.373274326324463 
699 4.339348793029785 
700 4.337695598602295 
701 4.173604965209961 
702 4.0566325187683105 
703 4.1916890144348145 
704 3.959928512573242 
705 4.216239929199219 
706 3.863894462585449 
707 4.139561653137207 
708 4.197207450866699 
709 3.924262762069702 
710 4.1837029457092285 
711 4.103251934051514 
712 4.273037910461426 
713 4.310684680938721 
714 4.015429496765137 
715 4.081982135772705 
716 4.210420608520508 
717 4.231586933135986 
718 4.34150505065918 
719 4.344605922698975 
720 4.359133720397949 
721 4.181195259094238 
722 4.311702728271484 
723 4.457221984863281 
724 4.337764263153076 
725 4.3551344871521 
726 4.545252799987793 
727 4.241038799285889 
728 4.200424671173096 
729 4.280962944030762 
730 4.538278102874756 
731 4.413803577423096 
732 4.087300777435303 
733 4.306264400482178 
734 4.096028804779053 
735 4.237357139587402 
736 4.090747833251953 
737 4.111259937286377 
738 4.190816879272461 
739 4.303823947906494 
740 4.203794002532959 
741 4.200150012969971 
742 4.243127822875977 
743 4.252778053283691 
744 4.18087911605835 
745 4.084134101867676 
746 4.311007499694824 
747 4.1541900634765625 
748 4.1446146965026855 
749 4.253394603729248 
750 4.134971618652344 
751 4.169399738311768 
752 4.237604141235352 
753 4.230170726776123 
754 4.306783676147461 
755 4.207950592041016 
756 4.193246364593506 
757 4.232823371887207 
758 4.187042236328125 
759 4.088194847106934 
760 4.1641998291015625 
761 4.157828330993652 
762 4.026986122131348 
763 4.1000142097473145 
764 4.349452018737793 
765 4.286417007446289 
766 4.2352213859558105 
767 4.099868297576904 
768 4.176429271697998 
769 4.2861409187316895 
770 4.174978256225586 
771 4.388365268707275 
772 4.24718713760376 
773 4.232949256896973 
774 4.242858409881592 
775 4.252678394317627 
776 4.121535778045654 
777 4.085823059082031 
778 4.037675380706787 
779 4.011731147766113 
780 3.792915105819702 
781 3.962986469268799 
782 3.8827786445617676 
783 4.025336265563965 
784 4.011410236358643 
785 3.9966490268707275 
786 3.927415609359741 
787 4.09996223449707 
788 4.16025447845459 
789 4.35903263092041 
790 4.419760704040527 
791 4.2802205085754395 
792 4.158609390258789 
793 4.310458183288574 
794 4.098819732666016 
795 3.9603593349456787 
796 4.0894927978515625 
797 4.109009742736816 
798 4.139841556549072 
799 3.713702440261841 
800 3.857426881790161 
801 4.059278964996338 
802 4.076335906982422 
803 4.171586513519287 
804 4.136860370635986 
805 4.030982494354248 
806 3.842379331588745 
807 4.0296430587768555 
808 4.028709888458252 
809 3.9401040077209473 
810 3.898442268371582 
811 4.0421037673950195 
812 3.9734086990356445 
813 3.928438425064087 
814 3.979889154434204 
815 4.238016128540039 
816 3.9955623149871826 
817 3.804068088531494 
818 3.967137098312378 
819 3.8162639141082764 
820 3.97733211517334 
821 4.188419818878174 
822 3.927656650543213 
823 3.979440927505493 
824 3.9758517742156982 
825 4.007198810577393 
826 3.9063801765441895 
827 3.9985265731811523 
828 4.1581130027771 
829 4.301140785217285 
830 4.1773223876953125 
831 4.209175109863281 
832 4.1874237060546875 
833 4.12464714050293 
834 4.162315368652344 
835 4.088859558105469 
836 3.999514102935791 
837 3.983372211456299 
838 4.000694751739502 
839 3.9852190017700195 
840 3.9405882358551025 
841 3.9517219066619873 
842 3.9768409729003906 
843 4.166199207305908 
844 4.058792591094971 
845 3.9989726543426514 
846 4.381546497344971 
847 4.213339328765869 
848 4.374353885650635 
849 4.363914489746094 
850 4.309991359710693 
851 4.271864414215088 
852 4.091860294342041 
853 3.9225215911865234 
854 3.940612316131592 
855 4.100589752197266 
856 4.029522895812988 
857 3.881059408187866 
858 4.085670471191406 
859 4.050601482391357 
860 4.057316780090332 
861 4.192099571228027 
862 3.9126136302948 
863 3.9784717559814453 
864 4.020914554595947 
865 3.991976499557495 
866 4.052364349365234 
867 3.8140997886657715 
868 3.9404940605163574 
869 3.810302734375 
870 3.8287622928619385 
871 3.624542713165283 
872 3.535520553588867 
873 3.4707422256469727 
874 3.747563600540161 
875 3.6922035217285156 
876 3.621014356613159 
877 3.535959482192993 
878 3.8320553302764893 
879 3.6113481521606445 
880 3.597304344177246 
881 3.728652238845825 
882 3.7438106536865234 
883 3.695420265197754 
884 3.6275362968444824 
885 3.9383974075317383 
886 3.91485333442688 
887 3.8372974395751953 
888 3.878143310546875 
889 3.963660955429077 
890 3.5762617588043213 
891 3.8299481868743896 
892 3.745842695236206 
893 3.7324748039245605 
894 3.6309540271759033 
895 3.716118097305298 
896 3.851454496383667 
897 3.600057601928711 
898 3.7419333457946777 
899 3.811650037765503 
900 3.8673112392425537 
901 3.732985019683838 
902 3.811258316040039 
903 3.8243191242218018 
904 3.827227830886841 
905 3.643686056137085 
906 3.7386600971221924 
907 3.6819050312042236 
908 3.757246971130371 
909 3.617389678955078 
910 3.612165927886963 
911 3.871229887008667 
912 3.686431884765625 
913 3.7553699016571045 
914 3.878208637237549 
915 3.8729398250579834 
916 3.9419162273406982 
917 3.888988971710205 
918 3.9903035163879395 
919 3.800724983215332 
920 3.97764253616333 
921 4.07380485534668 
922 4.058553218841553 
923 4.193016529083252 
924 4.030849933624268 
925 3.9680697917938232 
926 4.165962219238281 
927 4.076147556304932 
928 4.1462297439575195 
929 4.1033101081848145 
930 4.30452299118042 
931 4.0220232009887695 
932 4.017872333526611 
933 4.238907814025879 
934 4.108273506164551 
935 3.9259145259857178 
936 4.0570549964904785 
937 3.975126028060913 
938 3.966614246368408 
939 4.350357532501221 
940 4.200798511505127 
941 4.359725475311279 
942 4.381337642669678 
943 4.220980167388916 
944 4.325591564178467 
945 4.294491291046143 
946 4.153233528137207 
947 4.009186744689941 
948 4.114388465881348 
949 4.2430739402771 
950 4.2745184898376465 
951 4.3565568923950195 
952 4.491833209991455 
953 4.367146015167236 
954 4.511261940002441 
955 4.255970001220703 
956 4.3578386306762695 
957 4.336846828460693 
958 4.250041961669922 
959 4.338718891143799 
960 4.264602184295654 
961 4.192968368530273 
962 4.311594486236572 
963 4.160937786102295 
964 4.307686805725098 
965 4.157407283782959 
966 4.081988334655762 
967 4.14927864074707 
968 4.160952091217041 
969 4.239169120788574 
970 4.042483806610107 
971 4.105047225952148 
972 4.255625247955322 
973 4.2130632400512695 
974 4.370870590209961 
975 4.308860778808594 
976 4.293298721313477 
977 4.299506664276123 
978 4.110810279846191 
979 4.219005107879639 
980 4.402751445770264 
981 4.1682868003845215 
982 4.219029426574707 
983 4.063969135284424 
984 4.224880695343018 
985 4.133558750152588 
986 4.130932807922363 
987 4.227109432220459 
988 4.149975776672363 
989 4.122502326965332 
990 4.079476833343506 
991 3.9962000846862793 
992 4.0679826736450195 
993 4.123169422149658 
994 4.241269111633301 
995 4.231408596038818 
996 4.165660381317139 
997 4.26292085647583 
998 4.201197624206543 
999 4.232012748718262 
1000 4.335171699523926 
1001 4.152780532836914 
1002 4.076365947723389 
1003 4.3154072761535645 
1004 4.200685024261475 
1005 4.2938385009765625 
1006 4.297692775726318 
1007 4.3988118171691895 
1008 4.356991767883301 
1009 4.315605163574219 
1010 4.300627708435059 
1011 4.211545467376709 
1012 3.990959644317627 
1013 4.154580116271973 
1014 4.174998760223389 
1015 4.219847202301025 
1016 4.274231433868408 
1017 4.325311660766602 
1018 4.28656005859375 
1019 4.13064432144165 
1020 4.145226955413818 
1021 4.303291320800781 
1022 4.387049198150635 
1023 4.116697788238525 
1024 4.1567792892456055 
1025 4.309508800506592 
1026 4.398737907409668 
1027 4.26429557800293 
1028 3.9479010105133057 
1029 4.089377403259277 
1030 4.195130825042725 
1031 4.040716648101807 
1032 4.094576835632324 
1033 4.270752429962158 
1034 4.0419158935546875 
1035 4.106499195098877 
1036 4.309693813323975 
1037 4.205214023590088 
1038 4.299447059631348 
1039 4.205408096313477 
1040 4.364610195159912 
1041 4.228176116943359 
1042 4.130226135253906 
1043 4.288074970245361 
1044 4.207812309265137 
1045 4.175197601318359 
1046 4.334117412567139 
1047 4.189445972442627 
1048 4.244369029998779 
1049 4.214385986328125 
1050 4.102052211761475 
1051 3.7785146236419678 
1052 4.069949626922607 
1053 4.0551042556762695 
1054 3.9867804050445557 
1055 4.008527755737305 
1056 3.8024680614471436 
1057 4.038106441497803 
1058 4.069610595703125 
1059 3.973710298538208 
1060 3.887539863586426 
1061 3.966583728790283 
1062 4.1638689041137695 
1063 4.060906887054443 
1064 4.18083381652832 
1065 4.144043922424316 
1066 4.174127578735352 
1067 4.193668842315674 
1068 4.2886528968811035 
1069 4.026937484741211 
1070 4.125520706176758 
1071 4.170629501342773 
1072 4.224106788635254 
1073 4.032008171081543 
1074 4.09708309173584 
1075 4.028721332550049 
1076 4.227940559387207 
1077 4.396686553955078 
1078 4.414083480834961 
1079 4.363715648651123 
1080 4.333287239074707 
1081 4.172304630279541 
1082 4.242069721221924 
1083 4.169968128204346 
1084 4.093443393707275 
1085 4.019808769226074 
1086 4.049057483673096 
1087 4.10728645324707 
1088 4.175223350524902 
1089 4.110289096832275 
1090 4.145603656768799 
1091 4.079572677612305 
1092 4.001467704772949 
1093 4.053703308105469 
1094 4.08235502243042 
1095 4.225059509277344 
1096 3.980609893798828 
1097 3.967261791229248 
1098 3.707266092300415 
1099 3.8485841751098633 
1100 4.061572551727295 
1101 4.04524040222168 
1102 4.01807975769043 
1103 4.100521564483643 
1104 4.1298980712890625 
1105 3.9713199138641357 
1106 4.141201496124268 
1107 4.33844518661499 
1108 4.418272972106934 
1109 4.445095539093018 
1110 4.392075061798096 
1111 4.474828243255615 
1112 4.707664966583252 
1113 4.176181316375732 
1114 4.318201541900635 
1115 4.2327961921691895 
1116 4.209547519683838 
1117 4.318917751312256 
1118 4.2472968101501465 
1119 4.370279312133789 
1120 4.3972063064575195 
1121 4.628539085388184 
1122 4.3583478927612305 
1123 4.546630859375 
1124 4.331953525543213 
1125 4.314869403839111 
1126 4.013046741485596 
1127 4.122744083404541 
1128 4.45265531539917 
1129 4.346202850341797 
1130 4.348960876464844 
1131 4.268312931060791 
1132 4.186024188995361 
1133 4.29701566696167 
1134 4.316317081451416 
1135 4.2148308753967285 
1136 4.075657844543457 
1137 4.068670749664307 
1138 4.020823001861572 
1139 3.8874118328094482 
1140 4.2653489112854 
1141 3.9237959384918213 
1142 4.232072353363037 
1143 4.026864051818848 
1144 4.340653896331787 
1145 4.108828544616699 
1146 4.249781131744385 
1147 4.296969413757324 
1148 4.201422691345215 
1149 4.442008972167969 
1150 4.345889091491699 
1151 4.556784152984619 
1152 4.3613505363464355 
1153 4.5673909187316895 
1154 4.550116062164307 
1155 4.532159328460693 
1156 4.521512031555176 
1157 4.365734577178955 
1158 4.7085113525390625 
1159 4.591163158416748 
1160 4.6597771644592285 
1161 4.218302249908447 
1162 4.517724990844727 
1163 4.380242347717285 
1164 4.596582889556885 
1165 4.763042449951172 
1166 4.826338768005371 
1167 4.761336803436279 
1168 4.828854084014893 
1169 4.605344295501709 
1170 4.864335060119629 
1171 4.706717491149902 
1172 4.7926177978515625 
1173 4.598442554473877 
1174 4.739654064178467 
1175 4.73787260055542 
1176 4.8658246994018555 
1177 4.737237930297852 
1178 4.793808460235596 
1179 4.632051944732666 
1180 4.602507591247559 
1181 4.41449499130249 
1182 4.515933036804199 
1183 4.408390522003174 
1184 4.191446781158447 
1185 4.156792640686035 
1186 4.339466094970703 
1187 4.606932163238525 
1188 4.523592948913574 
1189 4.601118564605713 
1190 4.489317417144775 
1191 4.5879340171813965 
1192 4.6115641593933105 
1193 4.6341633796691895 
1194 4.529237270355225 
1195 4.507333278656006 
1196 4.504308223724365 
1197 4.52389669418335 
1198 4.4927144050598145 
1199 4.560252666473389 
1200 4.757855415344238 
1201 4.630326747894287 
1202 4.6692795753479 
1203 4.388699054718018 
1204 4.460649490356445 
1205 4.368424415588379 
1206 4.443026542663574 
1207 4.486240386962891 
1208 4.312074184417725 
1209 4.217162609100342 
1210 4.3122992515563965 
1211 4.2440338134765625 
1212 4.273704528808594 
1213 3.88027286529541 
1214 3.907649517059326 
1215 3.552983283996582 
1216 3.76320481300354 
1217 3.560302495956421 
1218 3.615020275115967 
1219 3.665583372116089 
1220 4.034839153289795 
1221 3.8413896560668945 
1222 3.891427993774414 
1223 3.817605972290039 
1224 4.081320285797119 
1225 3.6673684120178223 
1226 3.9733726978302 
1227 4.129220485687256 
1228 4.1498260498046875 
1229 4.146738529205322 
1230 4.094973087310791 
1231 4.26026725769043 
1232 4.136308670043945 
1233 4.218531608581543 
1234 4.177243232727051 
1235 4.2256622314453125 
1236 4.214841842651367 
1237 4.141880512237549 
1238 4.385705947875977 
1239 4.224486827850342 
1240 4.1969122886657715 
1241 4.290968894958496 
1242 4.380802154541016 
1243 4.361432075500488 
1244 4.324414253234863 
1245 4.222046852111816 
1246 4.395880699157715 
1247 4.248065948486328 
1248 4.208228588104248 
1249 4.152683258056641 
1250 4.285379886627197 
1251 4.37900447845459 
1252 4.088910102844238 
1253 4.212545394897461 
1254 4.170398712158203 
1255 4.209897518157959 
1256 4.14744234085083 
1257 4.13624382019043 
1258 4.012612819671631 
1259 4.269291877746582 
1260 4.20121431350708 
1261 4.297914028167725 
1262 4.242467403411865 
1263 4.322083950042725 
1264 4.129156589508057 
1265 4.274986743927002 
1266 4.1430253982543945 
1267 4.17935037612915 
1268 3.999999761581421 
1269 4.106075763702393 
1270 3.9152755737304688 
1271 4.062793731689453 
1272 4.028514862060547 
1273 4.048131942749023 
1274 4.133092403411865 
1275 4.1408305168151855 
1276 4.142839431762695 
1277 4.136946678161621 
1278 3.937868356704712 
1279 3.9808437824249268 
1280 4.032602310180664 
1281 3.9014194011688232 
1282 4.079121112823486 
1283 4.251988410949707 
1284 4.091760635375977 
1285 3.932000160217285 
1286 4.046157360076904 
1287 4.002357482910156 
1288 3.8208980560302734 
1289 4.174045085906982 
1290 4.173108100891113 
1291 4.012730598449707 
1292 4.089142322540283 
1293 4.191030979156494 
1294 4.03810977935791 
1295 4.174266338348389 
1296 4.100325107574463 
1297 4.130492210388184 
1298 4.0576171875 
1299 4.277355670928955 
1300 3.8918707370758057 
1301 3.997039318084717 
1302 4.176468849182129 
1303 4.197798252105713 
1304 4.1910719871521 
1305 4.050719261169434 
1306 4.075629234313965 
1307 3.9906065464019775 
1308 3.8585946559906006 
1309 4.036041736602783 
1310 3.8367116451263428 
1311 3.8464112281799316 
1312 3.774848461151123 
1313 3.860586166381836 
1314 3.8170971870422363 
1315 3.7512643337249756 
1316 3.9442732334136963 
1317 3.815295934677124 
1318 3.988386869430542 
1319 4.150994777679443 
1320 3.7495760917663574 
1321 3.918602466583252 
1322 3.7978172302246094 
1323 3.759967803955078 
1324 3.6741225719451904 
1325 3.715054988861084 
1326 3.824531316757202 
1327 3.759467601776123 
1328 3.852372884750366 
1329 4.026191234588623 
1330 3.9254157543182373 
1331 3.9709911346435547 
1332 3.952507972717285 
1333 3.8253588676452637 
1334 3.9817118644714355 
1335 3.9784188270568848 
1336 3.9169797897338867 
1337 3.903498888015747 
1338 3.79569935798645 
1339 3.8180930614471436 
1340 3.802121639251709 
1341 4.01609992980957 
1342 3.8181235790252686 
1343 3.757800340652466 
1344 3.8418242931365967 
1345 3.7880005836486816 
1346 3.7170279026031494 
1347 3.7164056301116943 
1348 4.021030902862549 
1349 3.9854397773742676 
1350 3.925189971923828 
1351 3.784212589263916 
1352 3.9317448139190674 
1353 3.886350631713867 
1354 3.943990707397461 
1355 3.7897932529449463 
1356 3.678712844848633 
1357 3.6691153049468994 
1358 3.7372562885284424 
1359 3.562133312225342 
1360 3.5078256130218506 
1361 3.913609266281128 
1362 3.983701705932617 
1363 3.8375489711761475 
1364 3.8518688678741455 
1365 3.9029691219329834 
1366 3.9548137187957764 
1367 3.8048901557922363 
1368 3.6708133220672607 
1369 3.6395301818847656 
1370 3.5718910694122314 
1371 3.8287980556488037 
1372 3.6865592002868652 
1373 3.8353564739227295 
1374 3.85680890083313 
1375 3.7993648052215576 
1376 3.7792415618896484 
1377 3.9045631885528564 
1378 3.824577569961548 
1379 3.811122179031372 
1380 3.7665963172912598 
1381 3.8276877403259277 
1382 3.67376708984375 
1383 3.775933027267456 
1384 3.873440980911255 
1385 3.838683605194092 
1386 3.9482064247131348 
1387 3.749852418899536 
1388 3.809067487716675 
1389 3.591872453689575 
1390 4.028651237487793 
1391 3.786604404449463 
1392 3.6696982383728027 
1393 3.988340139389038 
1394 3.8080053329467773 
1395 3.763505220413208 
1396 3.7906301021575928 
1397 3.7487106323242188 
1398 3.7127771377563477 
1399 4.006062984466553 
1400 4.036856174468994 
1401 3.9753756523132324 
1402 3.87338924407959 
1403 3.962137460708618 
1404 3.955626964569092 
1405 4.029193878173828 
1406 3.8383843898773193 
1407 3.9908385276794434 
1408 3.7393369674682617 
1409 3.7395761013031006 
1410 3.729207754135132 
1411 3.798673152923584 
1412 3.8143908977508545 
1413 3.623506784439087 
1414 3.7076635360717773 
1415 3.7674560546875 
1416 3.792316436767578 
1417 3.8443727493286133 
1418 3.46132755279541 
1419 3.7830402851104736 
1420 3.613687515258789 
1421 3.8955745697021484 
1422 3.8380963802337646 
1423 3.568310022354126 
1424 3.6115026473999023 
1425 3.774404525756836 
1426 3.8001883029937744 
1427 3.686466932296753 
1428 3.7276110649108887 
1429 3.8263943195343018 
1430 3.731069326400757 
1431 3.5706446170806885 
1432 3.757293462753296 
1433 3.735558032989502 
1434 3.8302228450775146 
1435 3.707167148590088 
1436 3.922727346420288 
1437 3.729213237762451 
1438 3.9322571754455566 
1439 3.725663185119629 
1440 3.8206019401550293 
1441 3.875462055206299 
1442 3.878328323364258 
1443 3.980259895324707 
1444 3.937927722930908 
1445 3.8909478187561035 
1446 3.799973726272583 
1447 3.7791194915771484 
1448 3.7353999614715576 
1449 3.7457451820373535 
1450 3.9065186977386475 
1451 3.9505629539489746 
1452 3.8405351638793945 
1453 3.942455530166626 
1454 3.873270034790039 
1455 3.743229866027832 
1456 3.808962345123291 
1457 3.8544118404388428 
1458 3.821730136871338 
1459 3.7561490535736084 
1460 3.8101887702941895 
1461 3.8125462532043457 
1462 3.8832132816314697 
1463 3.8974928855895996 
1464 3.8110342025756836 
1465 3.788862705230713 
1466 3.979235887527466 
1467 3.7806456089019775 
1468 3.840200424194336 
1469 3.777543544769287 
1470 3.7921924591064453 
1471 3.810457468032837 
1472 3.9110169410705566 
1473 3.8932065963745117 
1474 3.836393356323242 
1475 3.735851764678955 
1476 3.7724759578704834 
1477 3.698751926422119 
1478 3.7615654468536377 
1479 3.721879720687866 
1480 3.7993342876434326 
1481 3.8532769680023193 
1482 3.831907033920288 
1483 3.7267510890960693 
1484 3.842054605484009 
1485 3.755354642868042 
1486 3.7808966636657715 
1487 3.8436896800994873 
1488 3.9433910846710205 
1489 3.8643124103546143 
1490 3.7056257724761963 
1491 3.871363878250122 
1492 3.8358259201049805 
1493 3.8344688415527344 
1494 3.8568427562713623 
1495 3.758995532989502 
1496 3.842491388320923 
1497 3.7504947185516357 
1498 3.8099653720855713 
1499 3.7664477825164795 
1500 3.839592456817627 
1501 3.7615108489990234 
1502 3.7815728187561035 
1503 3.7274842262268066 
1504 3.732609987258911 
1505 4.001083850860596 
1506 4.049854278564453 
1507 3.8790011405944824 
1508 3.9185218811035156 
1509 3.8548059463500977 
1510 4.015993118286133 
1511 3.9235386848449707 
1512 4.05910587310791 
1513 3.7337846755981445 
1514 3.665693759918213 
1515 4.08426570892334 
1516 3.9112281799316406 
1517 3.7763636112213135 
1518 3.9877123832702637 
1519 3.854468584060669 
1520 3.9168975353240967 
1521 3.6192781925201416 
1522 3.685708522796631 
1523 3.6458191871643066 
1524 3.719744920730591 
1525 3.764537811279297 
1526 3.8076913356781006 
1527 4.024050235748291 
1528 4.0204997062683105 
1529 4.04868221282959 
1530 3.979556083679199 
1531 3.9113810062408447 
1532 3.9580647945404053 
1533 4.020345687866211 
1534 3.923166275024414 
1535 3.839876413345337 
1536 3.806467056274414 
1537 4.035839557647705 
1538 3.877471446990967 
1539 3.801177501678467 
1540 3.859884023666382 
1541 3.7346396446228027 
1542 3.8592724800109863 
1543 3.923403263092041 
1544 3.877713441848755 
1545 4.007035732269287 
1546 3.858799457550049 
1547 3.8534839153289795 
1548 3.7855823040008545 
1549 3.728320360183716 
1550 3.653148651123047 
1551 3.8391473293304443 
1552 3.760770559310913 
1553 3.7771341800689697 
1554 3.824451208114624 
1555 3.9076051712036133 
1556 3.646502733230591 
1557 3.6607656478881836 
1558 3.6825733184814453 
1559 3.789325714111328 
1560 3.6285598278045654 
1561 3.625920057296753 
1562 3.584423303604126 
1563 3.6366665363311768 
1564 3.729448080062866 
1565 3.6638262271881104 
1566 3.5227761268615723 
1567 3.6020026206970215 
1568 3.5878868103027344 
1569 3.524059534072876 
1570 3.573241710662842 
1571 3.567054510116577 
1572 3.4359476566314697 
1573 3.383723258972168 
1574 3.2932698726654053 
1575 3.282914876937866 
1576 3.3085012435913086 
1577 3.345275640487671 
1578 3.1919829845428467 
1579 3.4084982872009277 
1580 3.331150770187378 
1581 3.378499984741211 
1582 3.4513280391693115 
1583 3.4939584732055664 
1584 3.477346181869507 
1585 3.711378574371338 
1586 3.5985260009765625 
1587 3.7529354095458984 
1588 3.6414225101470947 
1589 3.7271437644958496 
1590 3.489567995071411 
1591 3.684072732925415 
1592 3.736768960952759 
1593 3.6582231521606445 
1594 3.7026307582855225 
1595 3.7093050479888916 
1596 3.9515273571014404 
1597 3.7807817459106445 
1598 3.958404064178467 
1599 3.648327112197876 
1600 3.7859482765197754 
1601 3.6900458335876465 
1602 3.69884991645813 
1603 3.5914855003356934 
1604 3.8301172256469727 
1605 3.780843496322632 
1606 3.7405896186828613 
1607 3.7780745029449463 
1608 3.7680091857910156 
1609 3.826336622238159 
1610 3.7318811416625977 
1611 3.8176302909851074 
1612 3.694124460220337 
1613 3.793076753616333 
1614 3.729907989501953 
1615 3.6481399536132813 
1616 3.5523953437805176 
1617 3.468088150024414 
1618 3.474896192550659 
1619 3.2962028980255127 
1620 3.270315408706665 
1621 3.3223466873168945 
1622 3.3761186599731445 
1623 3.3436408042907715 
1624 3.405958414077759 
1625 3.2274017333984375 
1626 3.415778398513794 
1627 3.5222251415252686 
1628 3.626175880432129 
1629 3.3466484546661377 
1630 3.3743131160736084 
1631 3.473414182662964 
1632 3.592350482940674 
1633 3.6001524925231934 
1634 3.5490477085113525 
1635 3.503000020980835 
1636 3.6424756050109863 
1637 3.509500503540039 
1638 3.45449161529541 
1639 3.5098721981048584 
1640 3.520382881164551 
1641 3.4638543128967285 
1642 3.520815134048462 
1643 3.5413622856140137 
1644 3.4563205242156982 
1645 3.3590495586395264 
1646 3.493522882461548 
1647 3.385655641555786 
1648 3.523829221725464 
1649 3.532583236694336 
1650 3.380307674407959 
1651 3.4234843254089355 
1652 3.5975546836853027 
1653 3.3588342666625977 
1654 3.4560768604278564 
1655 3.3996360301971436 
1656 3.470961332321167 
1657 3.4819815158843994 
1658 3.593125820159912 
1659 3.552367925643921 
1660 3.4914491176605225 
1661 3.5721330642700195 
1662 3.493455171585083 
1663 3.4949111938476563 
1664 3.4962313175201416 
1665 3.439150810241699 
1666 3.5023350715637207 
1667 3.4947402477264404 
1668 3.7761785984039307 
1669 3.550312042236328 
1670 3.506450653076172 
1671 3.6394734382629395 
1672 3.8288090229034424 
1673 3.6317250728607178 
1674 3.679884195327759 
1675 3.542969226837158 
1676 3.6351659297943115 
1677 3.645505905151367 
1678 3.5708394050598145 
1679 3.4184234142303467 
1680 3.5673720836639404 
1681 3.5411109924316406 
1682 3.3436896800994873 
1683 3.410972833633423 
1684 3.590627670288086 
1685 3.633790969848633 
1686 3.6981372833251953 
1687 3.7298288345336914 
1688 3.774482250213623 
1689 4.0593414306640625 
1690 4.069232940673828 
1691 4.019970417022705 
1692 4.009626388549805 
1693 3.930940866470337 
1694 4.241893768310547 
1695 4.106410026550293 
1696 4.0416789054870605 
1697 4.058155536651611 
1698 3.91951847076416 
1699 3.8762688636779785 
1700 4.0360612869262695 
1701 3.813922166824341 
1702 3.832866668701172 
1703 3.9019947052001953 
1704 3.9461796283721924 
1705 3.86968731880188 
1706 3.8828446865081787 
1707 3.90505313873291 
1708 4.146821975708008 
1709 3.9420106410980225 
1710 4.114279747009277 
1711 4.042545795440674 
1712 4.0665202140808105 
1713 3.9185235500335693 
1714 3.9165029525756836 
1715 3.9721405506134033 
1716 3.968848943710327 
1717 3.9982008934020996 
1718 4.005441188812256 
1719 3.87945294380188 
1720 4.078977108001709 
1721 4.056243419647217 
1722 4.065805435180664 
1723 3.8575143814086914 
1724 3.9049580097198486 
1725 3.937903881072998 
1726 3.851097583770752 
1727 3.919841766357422 
1728 3.8677165508270264 
1729 3.7703092098236084 
1730 3.7497010231018066 
1731 3.749776601791382 
1732 3.7531988620758057 
1733 3.6105332374572754 
1734 3.6846611499786377 
1735 3.6795852184295654 
1736 3.831761121749878 
1737 3.75056529045105 
1738 3.7902398109436035 
1739 3.6035382747650146 
1740 3.5416994094848633 
1741 3.7984182834625244 
1742 3.970737934112549 
1743 3.8841583728790283 
1744 3.9006333351135254 
1745 3.934048891067505 
1746 3.974614381790161 
1747 3.995347738265991 
1748 3.9760680198669434 
1749 3.909224033355713 
1750 3.9420828819274902 
1751 3.8884899616241455 
1752 3.9214398860931396 
1753 4.04844331741333 
1754 4.006302833557129 
1755 3.934673547744751 
1756 3.9329206943511963 
1757 3.9607367515563965 
1758 3.7613601684570313 
1759 3.9683403968811035 
1760 3.851813554763794 
1761 3.770987033843994 
1762 3.596010684967041 
1763 3.617149591445923 
1764 3.908169984817505 
1765 3.819868803024292 
1766 3.9073526859283447 
1767 3.8205201625823975 
1768 3.7916035652160645 
1769 3.6998369693756104 
1770 3.8373427391052246 
1771 3.6876981258392334 
1772 3.7745368480682373 
1773 3.6465229988098145 
1774 3.769678831100464 
1775 3.859046459197998 
1776 3.9271793365478516 
1777 3.99080228805542 
1778 3.775804281234741 
1779 3.7794346809387207 
1780 3.908508539199829 
1781 3.848146915435791 
1782 3.801689386367798 
1783 4.0878777503967285 
1784 4.083366870880127 
1785 4.007688045501709 
1786 4.035965442657471 
1787 3.984837055206299 
1788 3.9995672702789307 
1789 3.9916508197784424 
1790 3.959883213043213 
1791 3.7663004398345947 
1792 3.8978614807128906 
1793 4.031714916229248 
1794 3.853562593460083 
1795 3.9730868339538574 
1796 4.047177791595459 
1797 4.137578010559082 
1798 4.103745460510254 
1799 4.010660171508789 
1800 4.145495414733887 
1801 4.124099254608154 
1802 4.183783531188965 
1803 4.284345626831055 
1804 3.960996389389038 
1805 4.044171333312988 
1806 3.9437999725341797 
1807 4.128594398498535 
1808 4.255126476287842 
1809 4.17937707901001 
1810 4.078202724456787 
1811 4.263188362121582 
1812 4.280200481414795 
1813 4.111823081970215 
1814 4.066750526428223 
1815 4.173639297485352 
1816 4.149959087371826 
1817 4.1958441734313965 
1818 4.346498012542725 
1819 4.278365612030029 
1820 4.294471263885498 
1821 4.029407501220703 
1822 4.064403533935547 
1823 4.1010847091674805 
1824 3.96252179145813 
1825 3.9921650886535645 
1826 3.923511266708374 
1827 3.779590368270874 
1828 3.800199270248413 
1829 3.601684093475342 
1830 3.7631618976593018 
1831 3.813962459564209 
1832 3.9132168292999268 
1833 3.745936870574951 
1834 3.6403448581695557 
1835 3.665290355682373 
1836 3.506589889526367 
1837 3.718834161758423 
1838 3.972259998321533 
1839 3.9616928100585938 
1840 3.653524875640869 
1841 3.850065231323242 
1842 3.8045763969421387 
1843 3.849151849746704 
1844 3.6586570739746094 
1845 3.745053768157959 
1846 3.867217779159546 
1847 3.6439571380615234 
1848 3.7298080921173096 
1849 3.7434487342834473 
1850 3.8073368072509766 
1851 3.949798822402954 
1852 3.929089307785034 
1853 3.7544384002685547 
1854 3.7252798080444336 
1855 3.740128517150879 
1856 4.011290073394775 
1857 3.886930465698242 
1858 3.923394203186035 
1859 3.9856317043304443 
1860 3.965059280395508 
1861 3.9197051525115967 
1862 4.014235973358154 
1863 3.9487462043762207 
1864 3.874502420425415 
1865 3.855281352996826 
1866 3.64337420463562 
1867 3.755039930343628 
1868 3.885632038116455 
1869 3.5977842807769775 
1870 3.8144373893737793 
1871 3.81174373626709 
1872 3.854461908340454 
1873 3.9868838787078857 
1874 3.8138442039489746 
1875 3.8917667865753174 
1876 3.787724733352661 
1877 3.736896276473999 
1878 3.8540661334991455 
1879 3.8825466632843018 
1880 3.857386589050293 
1881 3.7392737865448 
1882 3.597689151763916 
1883 3.781092882156372 
1884 3.9109609127044678 
1885 3.6815335750579834 
1886 3.8494479656219482 
1887 3.838940382003784 
1888 3.8151957988739014 
1889 3.778541088104248 
1890 3.7597551345825195 
1891 3.6471900939941406 
1892 3.8832592964172363 
1893 3.7434184551239014 
1894 3.6858694553375244 
1895 3.7873451709747314 
1896 3.8088886737823486 
1897 3.767972469329834 
1898 3.784923553466797 
1899 3.9865972995758057 
1900 3.8426642417907715 
1901 3.7646191120147705 
1902 3.8665010929107666 
1903 3.9836623668670654 
1904 3.847616672515869 
1905 3.8395767211914063 
1906 3.9526782035827637 
1907 3.7673275470733643 
1908 4.033241271972656 
1909 3.92238450050354 
1910 4.068807125091553 
1911 3.901240348815918 
1912 3.8798465728759766 
1913 3.780698299407959 
1914 3.8797829151153564 
1915 3.7529501914978027 
1916 3.8354055881500244 
1917 3.7985262870788574 
1918 3.8444924354553223 
1919 3.736637830734253 
1920 3.805290937423706 
1921 3.7771270275115967 
1922 3.8376598358154297 
1923 3.883554220199585 
1924 3.7757997512817383 
1925 3.9045026302337646 
1926 3.803287982940674 
1927 3.802084445953369 
1928 3.624724864959717 
1929 3.8289577960968018 
1930 3.7621498107910156 
1931 3.7347254753112793 
1932 3.813708782196045 
1933 3.6761350631713867 
1934 3.861023426055908 
1935 3.763148784637451 
1936 3.7934110164642334 
1937 3.733816146850586 
1938 3.7163608074188232 
1939 3.750363349914551 
1940 3.613067388534546 
1941 3.8175392150878906 
1942 3.854372262954712 
1943 3.8705356121063232 
1944 3.8253817558288574 
1945 3.8051021099090576 
1946 3.8052029609680176 
1947 3.91196608543396 
1948 3.8758456707000732 
1949 3.7508373260498047 
1950 3.89048433303833 
1951 3.9666082859039307 
1952 3.973451852798462 
1953 4.0363311767578125 
1954 4.029979228973389 
1955 4.162115097045898 
1956 4.063509464263916 
1957 4.157212734222412 
1958 4.148028373718262 
1959 4.035964012145996 
1960 4.294564247131348 
1961 4.099076747894287 
1962 4.104311466217041 
1963 4.008144855499268 
1964 3.9028167724609375 
1965 3.8436224460601807 
1966 3.84698748588562 
1967 3.685321807861328 
1968 3.7418212890625 
1969 3.6756703853607178 
1970 3.7277956008911133 
1971 3.693445920944214 
1972 3.638875722885132 
1973 3.5797195434570313 
1974 3.659445285797119 
1975 3.586491346359253 
1976 3.427400827407837 
1977 3.5064873695373535 
1978 3.5214531421661377 
1979 3.5247201919555664 
1980 3.476229667663574 
1981 3.546035051345825 
1982 3.452792167663574 
1983 3.5693984031677246 
1984 3.6088311672210693 
1985 3.8036980628967285 
1986 3.7320902347564697 
1987 3.7127010822296143 
1988 3.614643096923828 
1989 3.4964959621429443 
1990 3.483097791671753 
1991 3.526488780975342 
1992 3.501185178756714 
1993 3.745299816131592 
1994 3.527498960494995 
1995 3.4145076274871826 
1996 3.5717761516571045 
1997 3.4549686908721924 
1998 3.4910967350006104 
1999 3.5036120414733887 
2000 3.650132417678833 
