# Supplementary material for: Design of buried charged networks in artificial proteins
Source: Nat Commun. 2021 Mar 25;12:1895. doi: 10.1038/s41467-021-21909-7 (PMC7994573; doi:10.1038/s41467-021-21909-7)
Supplement: Supplementary file 4 — Source Data [file 41467_2021_21909_MOESM4_ESM.zip › source_data_final_revised/SI7/a/1_rmsf.txt]

4 1 P1 3.710045337677002
11 2 P1 2.225229024887085
26 3 P1 1.5964994430541992
45 4 P1 1.5047022104263306
69 5 P1 1.314537763595581
91 6 P1 0.9295511841773987
108 7 P1 0.8741382956504822
128 8 P1 0.8562573790550232
143 9 P1 0.8097070455551147
155 10 P1 0.7261878848075867
165 11 P1 0.7819344997406006
184 12 P1 0.8473647832870483
201 13 P1 0.7822471857070923
223 14 P1 0.8079150915145874
243 15 P1 0.9150810837745667
258 16 P1 0.8258444666862488
273 17 P1 0.7274884581565857
283 18 P1 0.8742944002151489
302 19 P1 0.9584721922874451
316 20 P1 0.8073993921279907
333 21 P1 0.7866855263710022
353 22 P1 0.9711356163024902
368 23 P1 0.9091067314147949
380 24 P1 0.7404801845550537
399 25 P1 0.969174861907959
421 26 P1 1.257904052734375
438 27 P1 1.2909221649169922
457 28 P1 2.826260566711426
464 29 P1 4.480958461761475
471 30 P1 5.283295631408691
482 31 P1 5.246804714202881
489 32 P1 4.8729681968688965
500 33 P1 4.642723083496094
507 34 P1 3.7595174312591553
518 35 P1 3.9344520568847656
525 36 P1 3.085369348526001
532 37 P1 2.2048351764678955
547 38 P1 1.583148717880249
566 39 P1 1.4702386856079102
590 40 P1 1.4940650463104248
612 41 P1 1.1907052993774414
629 42 P1 0.7723360061645508
649 43 P1 0.8873583674430847
664 44 P1 0.9897686839103699
676 45 P1 0.8404905796051025
686 46 P1 0.7749156355857849
705 47 P1 0.9332217574119568
722 48 P1 0.9762205481529236
744 49 P1 0.8412589430809021
759 50 P1 0.9683122038841248
774 51 P1 1.1892995834350586
789 52 P1 1.1928200721740723
799 53 P1 1.1439752578735352
818 54 P1 1.466094970703125
832 55 P1 1.6173585653305054
849 56 P1 1.6162126064300537
869 57 P1 2.1435341835021973
884 58 P1 2.789351224899292
896 59 P1 1.5667381286621094
915 60 P1 2.9520435333251953
937 61 P1 2.8232619762420654
954 62 P1 1.6094645261764526
973 63 P1 3.4822072982788086
980 64 P1 5.1638641357421875
987 65 P1 6.628365993499756
998 66 P1 6.916225433349609
1005 67 P1 7.415960788726807
1016 68 P1 7.425206661224365
1023 69 P1 6.757377624511719
1034 70 P1 5.685464859008789
1041 71 P1 3.9032657146453857
1048 72 P1 2.436643600463867
1063 73 P1 1.526646614074707
1082 74 P1 1.3903465270996094
1106 75 P1 1.3598934412002563
1128 76 P1 1.128422737121582
1145 77 P1 0.9173044562339783
1165 78 P1 0.9262512922286987
1180 79 P1 0.9248786568641663
1192 80 P1 0.7806355357170105
1202 81 P1 0.7217624187469482
1221 82 P1 0.7658595442771912
1238 83 P1 0.6917890906333923
1260 84 P1 0.6493483781814575
1282 85 P1 0.6981537938117981
1297 86 P1 0.6972044706344604
1312 87 P1 0.6239457726478577
1322 88 P1 0.6917891502380371
1341 89 P1 0.7476264238357544
1355 90 P1 0.6567471623420715
1372 91 P1 0.6996400952339172
1392 92 P1 0.8513453006744385
1407 93 P1 0.8718623518943787
1419 94 P1 0.8090001344680786
1438 95 P1 0.950962245464325
1460 96 P1 1.2463328838348389
1477 97 P1 1.2870802879333496
1496 98 P1 1.507482886314392
1503 99 P1 2.241760492324829
1510 100 P1 3.342111825942993
1521 101 P1 4.027284145355225
1528 102 P1 4.478986740112305
1539 103 P1 3.8087801933288574
1546 104 P1 3.948181390762329
1557 105 P1 2.797255516052246
1564 106 P1 2.325577735900879
1571 107 P1 1.5569759607315063
1586 108 P1 1.233107089996338
1605 109 P1 1.276861310005188
1629 110 P1 1.1903245449066162
1651 111 P1 0.7765998244285583
1668 112 P1 0.7732921242713928
1688 113 P1 0.9049658179283142
1703 114 P1 0.8365020155906677
1715 115 P1 0.6897941827774048
1725 116 P1 0.8079354166984558
1744 117 P1 0.8682605624198914
1761 118 P1 0.6943469047546387
1783 119 P1 0.7093281149864197
1803 120 P1 0.8567845821380615
1818 121 P1 0.7523971796035767
1833 122 P1 0.68809974193573
1843 123 P1 0.8648838996887207
1862 124 P1 0.8655030727386475
1876 125 P1 0.7705943584442139
1893 126 P1 0.9095669388771057
1913 127 P1 1.0629805326461792
1928 128 P1 1.0665650367736816
1940 129 P1 1.182229995727539
1959 130 P1 1.3519976139068604
1981 131 P1 2.340393304824829
1998 132 P1 3.4217963218688965
