# Supplementary material for: Design of buried charged networks in artificial proteins
Source: Nat Commun. 2021 Mar 25;12:1895. doi: 10.1038/s41467-021-21909-7 (PMC7994573; doi:10.1038/s41467-021-21909-7)
Supplement: Supplementary file 4 — Source Data [file 41467_2021_21909_MOESM4_ESM.zip › source_data_final_revised/SI7/a/1_watercnt.txt]

Frame	#water
0	1
1	2
2	1
3	2
4	1
5	1
6	1
7	1
8	1
9	1
10	1
11	1
12	1
13	1
14	1
15	1
16	1
17	1
18	2
19	1
20	1
21	1
22	1
23	1
24	2
25	1
26	2
27	1
28	2
29	3
30	2
31	1
32	1
33	1
34	2
35	1
36	3
37	1
38	1
39	3
40	2
41	2
42	2
43	2
44	3
45	2
46	1
47	2
48	2
49	2
50	1
51	1
52	1
53	3
54	3
55	2
56	2
57	4
58	3
59	2
60	4
61	2
62	2
63	2
64	2
65	2
66	3
67	2
68	2
69	2
70	2
71	2
72	2
73	2
74	3
75	2
76	2
77	2
78	2
79	2
80	2
81	2
82	3
83	1
84	3
85	2
86	3
87	1
88	2
89	4
90	3
91	3
92	3
93	3
94	3
95	3
96	3
97	3
98	4
99	2
100	2
101	4
102	5
103	3
104	2
105	2
106	3
107	4
108	2
109	3
110	2
111	2
112	4
113	2
114	2
115	4
116	2
117	2
118	4
119	3
120	2
121	5
122	4
123	3
124	3
125	4
126	2
127	4
128	3
129	5
130	4
131	3
132	3
133	3
134	4
135	3
136	3
137	4
138	4
139	4
140	3
141	2
142	3
143	4
144	4
145	4
146	4
147	2
148	3
149	4
150	4
151	5
152	4
153	4
154	2
155	3
156	4
157	3
158	4
159	4
160	4
161	1
162	4
163	4
164	4
165	4
166	2
167	3
168	3
169	3
170	2
171	3
172	3
173	3
174	3
175	4
176	4
177	2
178	3
179	2
180	3
181	3
182	4
183	3
184	4
185	4
186	2
187	3
188	3
189	3
190	2
191	2
192	2
193	1
194	2
195	3
196	2
197	4
198	1
199	2
200	3
201	1
202	2
203	2
204	3
205	3
206	2
207	2
208	4
209	2
210	4
211	2
212	4
213	3
214	3
215	4
216	4
217	3
218	3
219	4
220	3
221	2
222	2
223	3
224	2
225	1
226	1
227	2
228	4
229	3
230	3
231	3
232	4
233	2
234	3
235	2
236	3
237	3
238	4
239	4
240	4
241	4
242	3
243	2
244	4
245	2
246	2
247	3
248	2
249	2
250	2
251	2
252	2
253	4
254	2
255	3
256	1
257	3
258	1
259	2
260	2
261	3
262	2
263	2
264	2
265	3
266	3
267	3
268	3
269	3
270	2
271	2
272	3
273	2
274	2
275	3
276	3
277	3
278	2
279	2
280	2
281	4
282	2
283	3
284	4
285	3
286	3
287	4
288	3
289	2
290	3
291	4
292	4
293	3
294	2
295	2
296	1
297	3
298	5
299	2
300	3
301	6
302	4
303	5
304	3
305	4
306	4
307	3
308	2
309	1
310	3
311	3
312	3
313	2
314	4
315	5
316	4
317	4
318	5
319	3
320	2
321	2
322	5
323	3
324	3
325	4
326	2
327	4
328	4
329	3
330	2
331	2
332	4
333	5
334	3
335	1
336	4
337	4
338	2
339	3
340	2
341	3
342	4
343	2
344	3
345	5
346	8
347	8
348	3
349	3
350	4
351	6
352	3
353	6
354	4
355	8
356	4
357	11
358	8
359	8
360	9
361	4
362	10
363	9
364	8
365	9
366	9
367	7
368	6
369	8
370	3
371	7
372	6
373	7
374	6
375	6
376	7
377	6
378	6
379	5
380	5
381	6
382	6
383	4
384	3
385	8
386	5
387	5
388	10
389	6
390	6
391	5
392	6
393	5
394	8
395	6
396	10
397	6
398	7
399	6
400	6
401	7
402	9
403	7
404	6
405	7
406	6
407	8
408	5
409	7
410	7
411	6
412	7
413	6
414	5
415	4
416	3
417	4
418	6
419	6
420	3
421	3
422	4
423	3
424	7
425	7
426	6
427	6
428	9
429	11
430	6
431	7
432	7
433	7
434	5
435	7
436	7
437	7
438	7
439	4
440	7
441	8
442	8
443	7
444	7
445	7
446	7
447	8
448	8
449	8
450	6
451	8
452	6
453	9
454	6
455	5
456	6
457	6
458	6
459	3
460	7
461	5
462	4
463	3
464	5
465	5
466	3
467	6
468	4
469	3
470	6
471	2
472	4
473	2
474	6
475	7
476	8
477	4
478	6
479	4
480	7
481	8
482	5
483	8
484	6
485	10
486	9
487	8
488	7
489	9
490	8
491	10
492	8
493	8
494	7
495	8
496	7
497	7
498	7
499	6
500	9
501	9
502	10
503	6
504	6
505	7
506	8
507	4
508	7
509	5
510	7
511	5
512	3
513	6
514	6
515	4
516	5
517	4
518	4
519	3
520	3
521	4
522	3
523	3
524	4
525	2
526	3
527	4
528	7
529	9
530	11
531	7
532	9
533	6
534	9
535	9
536	8
537	8
538	9
539	8
540	7
541	9
542	7
543	4
544	6
545	8
546	6
547	6
548	6
549	8
550	10
551	7
552	9
553	9
554	10
555	5
556	8
557	7
558	6
559	7
560	6
561	5
562	7
563	8
564	8
565	9
566	10
567	8
568	7
569	7
570	8
571	9
572	7
573	7
574	7
575	9
576	8
577	7
578	6
579	9
580	6
581	5
582	6
583	6
584	6
585	6
586	6
587	7
588	5
589	9
590	5
591	9
592	8
593	7
594	6
595	5
596	9
597	8
598	6
599	7
600	9
601	9
602	8
603	9
604	9
605	9
606	8
607	7
608	8
609	9
610	7
611	8
612	10
613	8
614	6
615	9
616	7
617	6
618	8
619	11
620	9
621	9
622	9
623	7
624	7
625	9
626	10
627	8
628	11
629	7
630	9
631	8
632	6
633	5
634	6
635	6
636	4
637	5
638	5
639	6
640	6
641	6
642	4
643	6
644	7
645	5
646	6
647	4
648	5
649	8
650	8
651	7
652	8
653	9
654	8
655	8
656	7
657	7
658	7
659	7
660	9
661	8
662	9
663	8
664	6
665	10
666	11
667	7
668	8
669	7
670	7
671	7
672	6
673	8
674	8
675	11
676	8
677	11
678	8
679	9
680	8
681	9
682	11
683	8
684	8
685	9
686	7
687	5
688	9
689	8
690	6
691	6
692	10
693	7
694	8
695	7
696	6
697	5
698	7
699	7
700	6
701	4
702	6
703	7
704	11
705	11
706	9
707	9
708	11
709	10
710	7
711	10
712	11
713	10
714	10
715	10
716	11
717	8
718	6
719	7
720	7
721	8
722	8
723	10
724	7
725	10
726	8
727	12
728	8
729	5
730	5
731	4
732	3
733	5
734	7
735	3
736	4
737	4
738	7
739	3
740	5
741	5
742	5
743	6
744	5
745	2
746	5
747	4
748	4
749	5
750	7
751	6
752	2
753	3
754	2
755	3
756	5
757	4
758	4
759	5
760	7
761	4
762	4
763	5
764	5
765	4
766	4
767	6
768	6
769	7
770	3
771	6
772	7
773	7
774	4
775	9
776	5
777	4
778	7
779	6
780	6
781	4
782	5
783	7
784	3
785	3
786	3
787	4
788	5
789	7
790	5
791	4
792	3
793	7
794	6
795	5
796	6
797	6
798	6
799	7
800	5
801	8
802	7
803	6
804	7
805	7
806	6
807	5
808	5
809	6
810	7
811	7
812	8
813	5
814	5
815	7
816	7
817	7
818	6
819	7
820	4
821	5
822	4
823	6
824	6
825	7
826	6
827	5
828	6
829	6
830	4
831	8
832	5
833	3
834	4
835	3
836	4
837	2
838	4
839	4
840	3
841	3
842	2
843	5
844	2
845	1
846	3
847	2
848	3
849	4
850	2
851	3
852	3
853	2
854	2
855	2
856	3
857	1
858	2
859	2
860	2
861	3
862	2
863	4
864	3
865	4
866	2
867	2
868	1
869	3
870	3
871	3
872	2
873	1
874	1
875	2
876	3
877	2
878	1
879	5
880	2
881	3
882	1
883	1
884	2
885	2
886	2
887	1
888	1
889	1
890	1
891	2
892	1
893	1
894	1
895	3
896	2
897	1
898	4
899	4
900	1
901	2
902	2
903	3
904	2
905	4
906	2
907	1
908	2
909	2
910	3
911	4
912	3
913	6
914	3
915	2
916	3
917	3
918	4
919	3
920	3
921	2
922	3
923	3
924	3
925	3
926	3
927	3
928	4
929	4
930	4
931	3
932	5
933	4
934	7
935	6
936	6
937	6
938	5
939	5
940	5
941	6
942	7
943	7
944	7
945	7
946	6
947	7
948	5
949	5
950	6
951	5
952	6
953	6
954	6
955	6
956	5
957	5
958	8
959	6
960	7
961	5
962	7
963	7
964	6
965	7
966	5
967	6
968	7
969	5
970	7
971	5
972	7
973	7
974	5
975	6
976	7
977	6
978	5
979	5
980	6
981	6
982	6
983	6
984	6
985	7
986	5
987	6
988	6
989	7
990	7
991	7
992	7
993	7
994	6
995	5
996	4
997	5
998	5
999	6
1000	6
1001	8
1002	6
1003	6
1004	6
1005	7
1006	7
1007	7
1008	6
1009	8
1010	7
1011	8
1012	6
1013	7
1014	5
1015	6
1016	6
1017	6
1018	5
1019	8
1020	6
1021	6
1022	7
1023	6
1024	7
1025	4
1026	5
1027	5
1028	5
1029	5
1030	7
1031	4
1032	6
1033	6
1034	4
1035	6
1036	6
1037	4
1038	7
1039	6
1040	5
1041	4
1042	6
1043	5
1044	6
1045	8
1046	4
1047	5
1048	5
1049	3
1050	7
1051	4
1052	7
1053	5
1054	5
1055	6
1056	5
1057	6
1058	3
1059	5
1060	2
1061	3
1062	3
1063	3
1064	3
1065	4
1066	3
1067	4
1068	5
1069	4
1070	3
1071	4
1072	5
1073	4
1074	3
1075	4
1076	4
1077	4
1078	3
1079	5
1080	4
1081	3
1082	5
1083	4
1084	3
1085	3
1086	2
1087	4
1088	4
1089	4
1090	4
1091	2
1092	2
1093	3
1094	5
1095	4
1096	5
1097	3
1098	3
1099	4
1100	3
1101	1
1102	2
1103	4
1104	2
1105	5
1106	3
1107	5
1108	4
1109	4
1110	4
1111	5
1112	5
1113	4
1114	4
1115	5
1116	5
1117	4
1118	4
1119	3
1120	3
1121	3
1122	3
1123	3
1124	4
1125	5
1126	4
1127	4
1128	5
1129	6
1130	5
1131	3
1132	5
1133	6
1134	3
1135	4
1136	4
1137	5
1138	5
1139	5
1140	6
1141	5
1142	3
1143	4
1144	5
1145	4
1146	4
1147	4
1148	5
1149	4
1150	3
1151	4
1152	3
1153	4
1154	5
1155	6
1156	5
1157	4
1158	3
1159	5
1160	6
1161	4
1162	6
1163	4
1164	5
1165	6
1166	5
1167	3
1168	4
1169	4
1170	5
1171	3
1172	4
1173	5
1174	3
1175	1
1176	1
1177	2
1178	3
1179	4
1180	2
1181	4
1182	5
1183	5
1184	3
1185	5
1186	4
1187	4
1188	9
1189	7
1190	5
1191	6
1192	6
1193	7
1194	6
1195	5
1196	3
1197	3
1198	5
1199	7
1200	5
1201	3
1202	3
1203	6
1204	9
1205	6
1206	4
1207	3
1208	7
1209	5
1210	4
1211	4
1212	5
1213	5
1214	6
1215	6
1216	6
1217	5
1218	8
1219	4
1220	4
1221	7
1222	6
1223	5
1224	6
1225	4
1226	7
1227	6
1228	6
1229	6
1230	5
1231	5
1232	8
1233	6
1234	6
1235	7
1236	6
1237	5
1238	6
1239	7
1240	8
1241	6
1242	9
1243	8
1244	8
1245	6
1246	8
1247	6
1248	4
1249	6
1250	3
1251	6
1252	4
1253	4
1254	5
1255	6
1256	4
1257	6
1258	4
1259	4
1260	2
1261	3
1262	5
1263	7
1264	4
1265	3
1266	3
1267	3
1268	4
1269	3
1270	4
1271	3
1272	4
1273	5
1274	5
1275	5
1276	4
1277	3
1278	3
1279	4
1280	4
1281	4
1282	3
1283	3
1284	4
1285	4
1286	3
1287	4
1288	5
1289	3
1290	6
1291	3
1292	5
1293	5
1294	6
1295	4
1296	5
1297	5
1298	5
1299	5
1300	5
1301	4
1302	5
1303	2
1304	4
1305	2
1306	6
1307	5
1308	6
1309	5
1310	4
1311	6
1312	5
1313	4
1314	5
1315	5
1316	4
1317	5
1318	4
1319	6
1320	5
1321	5
1322	5
1323	5
1324	6
1325	6
1326	5
1327	6
1328	5
1329	6
1330	4
1331	5
1332	4
1333	3
1334	4
1335	3
1336	6
1337	4
1338	4
1339	4
1340	5
1341	3
1342	4
1343	4
1344	4
1345	5
1346	3
1347	5
1348	3
1349	3
1350	5
1351	5
1352	5
1353	3
1354	4
1355	6
1356	3
1357	3
1358	4
1359	4
1360	6
1361	4
1362	5
1363	5
1364	5
1365	4
1366	5
1367	5
1368	4
1369	6
1370	4
1371	5
1372	5
1373	6
1374	5
1375	5
1376	3
1377	6
1378	5
1379	4
1380	5
1381	3
1382	5
1383	4
1384	5
1385	3
1386	3
1387	3
1388	4
1389	3
1390	4
1391	4
1392	4
1393	6
1394	6
1395	5
1396	5
1397	5
1398	4
1399	5
1400	5
1401	4
1402	4
1403	2
1404	5
1405	5
1406	5
1407	6
1408	4
1409	5
1410	5
1411	5
1412	5
1413	5
1414	4
1415	6
1416	3
1417	3
1418	4
1419	3
1420	5
1421	4
1422	5
1423	4
1424	5
1425	4
1426	5
1427	5
1428	4
1429	5
1430	5
1431	3
1432	4
1433	4
1434	5
1435	5
1436	5
1437	5
1438	5
1439	5
1440	4
1441	4
1442	4
1443	6
1444	3
1445	5
1446	5
1447	4
1448	2
1449	4
1450	5
1451	4
1452	4
1453	5
1454	4
1455	5
1456	5
1457	5
1458	5
1459	4
1460	4
1461	4
1462	5
1463	5
1464	4
1465	4
1466	4
1467	4
1468	4
1469	5
1470	4
1471	5
1472	4
1473	4
1474	6
1475	3
1476	3
1477	4
1478	5
1479	5
1480	4
1481	3
1482	5
1483	4
1484	6
1485	5
1486	4
1487	4
1488	4
1489	3
1490	5
1491	3
1492	4
1493	3
1494	3
1495	4
1496	5
1497	3
1498	3
1499	5
1500	3
1501	5
1502	4
1503	5
1504	3
1505	4
1506	4
1507	4
1508	5
1509	3
1510	6
1511	5
1512	4
1513	4
1514	6
1515	6
1516	3
1517	6
1518	5
1519	5
1520	4
1521	5
1522	4
1523	4
1524	4
1525	5
1526	4
1527	4
1528	4
1529	2
1530	3
1531	4
1532	4
1533	3
1534	4
1535	4
1536	3
1537	4
1538	4
1539	2
1540	3
1541	3
1542	2
1543	3
1544	3
1545	3
1546	3
1547	3
1548	3
1549	2
1550	3
1551	4
1552	3
1553	2
1554	2
1555	4
1556	3
1557	3
1558	3
1559	3
1560	3
1561	3
1562	3
1563	3
1564	3
1565	4
1566	3
1567	3
1568	3
1569	3
1570	3
1571	3
1572	2
1573	3
1574	3
1575	3
1576	4
1577	3
1578	4
1579	3
1580	4
1581	3
1582	4
1583	3
1584	3
1585	3
1586	4
1587	4
1588	5
1589	5
1590	4
1591	5
1592	4
1593	4
1594	3
1595	4
1596	4
1597	6
1598	6
1599	6
1600	4
1601	5
1602	4
1603	4
1604	7
1605	5
1606	4
1607	5
1608	5
1609	4
1610	6
1611	4
1612	4
1613	4
1614	5
1615	6
1616	3
1617	4
1618	3
1619	4
1620	4
1621	4
1622	6
1623	5
1624	3
1625	3
1626	3
1627	3
1628	4
1629	3
1630	4
1631	3
1632	4
1633	3
1634	4
1635	4
1636	5
1637	4
1638	5
1639	2
1640	5
1641	5
1642	3
1643	5
1644	4
1645	5
1646	6
1647	5
1648	4
1649	5
1650	4
1651	4
1652	3
1653	4
1654	5
1655	5
1656	4
1657	4
1658	5
1659	4
1660	4
1661	5
1662	5
1663	4
1664	5
1665	7
1666	6
1667	4
1668	4
1669	5
1670	2
1671	4
1672	4
1673	6
1674	5
1675	4
1676	4
1677	5
1678	7
1679	7
1680	6
1681	3
1682	6
1683	6
1684	4
1685	6
1686	5
1687	4
1688	5
1689	5
1690	7
1691	5
1692	5
1693	6
1694	6
1695	6
1696	8
1697	5
1698	4
1699	6
1700	7
1701	6
1702	6
1703	6
1704	6
1705	7
1706	6
1707	7
1708	5
1709	3
1710	6
1711	5
1712	5
1713	5
1714	7
1715	8
1716	5
1717	8
1718	6
1719	6
1720	6
1721	7
1722	5
1723	7
1724	6
1725	5
1726	8
1727	6
1728	7
1729	7
1730	7
1731	8
1732	7
1733	5
1734	5
1735	6
1736	6
1737	6
1738	6
1739	7
1740	4
1741	3
1742	3
1743	3
1744	3
1745	4
1746	4
1747	7
1748	4
1749	3
1750	6
1751	4
1752	4
1753	5
1754	5
1755	7
1756	5
1757	6
1758	4
1759	5
1760	5
1761	3
1762	4
1763	2
1764	5
1765	5
1766	4
1767	5
1768	5
1769	4
1770	5
1771	4
1772	3
1773	7
1774	3
1775	4
1776	8
1777	4
1778	6
1779	5
1780	3
1781	4
1782	4
1783	4
1784	3
1785	5
1786	5
1787	6
1788	4
1789	4
1790	5
1791	6
1792	3
1793	3
1794	5
1795	5
1796	3
1797	6
1798	4
1799	4
1800	4
1801	3
1802	3
1803	6
1804	5
1805	3
1806	5
1807	5
1808	5
1809	4
1810	5
1811	4
1812	4
1813	4
1814	5
1815	4
1816	3
1817	5
1818	4
1819	5
1820	6
1821	4
1822	5
1823	3
1824	6
1825	4
1826	4
1827	3
1828	4
1829	2
1830	4
1831	3
1832	4
1833	3
1834	3
1835	4
1836	3
1837	5
1838	3
1839	5
1840	4
1841	6
1842	4
1843	6
1844	5
1845	5
1846	5
1847	6
1848	4
1849	5
1850	4
1851	3
1852	3
1853	7
1854	5
1855	3
1856	5
1857	6
1858	6
1859	2
1860	4
1861	5
1862	4
1863	5
1864	5
1865	2
1866	3
1867	3
1868	4
1869	4
1870	4
1871	4
1872	6
1873	4
1874	3
1875	5
1876	5
1877	3
1878	3
1879	3
1880	3
1881	3
1882	5
1883	3
1884	3
1885	5
1886	4
1887	6
1888	6
1889	3
1890	5
1891	4
1892	3
1893	4
1894	3
1895	4
1896	3
1897	3
1898	3
1899	3
1900	3
1901	5
1902	4
1903	3
1904	4
1905	4
1906	5
1907	4
1908	3
1909	3
1910	4
1911	3
1912	4
1913	4
1914	5
1915	5
1916	4
1917	4
1918	5
1919	6
1920	4
1921	3
1922	4
1923	4
1924	5
1925	3
1926	5
1927	3
1928	5
1929	5
1930	3
1931	3
1932	4
1933	4
1934	3
1935	4
1936	3
1937	3
1938	3
1939	5
1940	4
1941	4
1942	3
1943	4
1944	3
1945	5
1946	3
1947	4
1948	4
1949	4
1950	3
1951	4
1952	3
1953	3
1954	3
1955	3
1956	3
1957	4
1958	3
1959	4
1960	3
1961	5
1962	4
1963	3
1964	4
1965	4
1966	5
1967	2
1968	2
1969	3
1970	4
1971	2
1972	2
1973	3
1974	3
1975	4
1976	4
1977	3
1978	3
1979	5
1980	5
1981	5
1982	3
1983	4
1984	2
1985	3
1986	2
1987	1
1988	4
1989	3
1990	4
1991	2
1992	3
1993	4
1994	4
1995	4
1996	3
1997	4
1998	2
[truncated: 3 more rows]
