# Supplementary material for: Design of buried charged networks in artificial proteins
Source: Nat Commun. 2021 Mar 25;12:1895. doi: 10.1038/s41467-021-21909-7 (PMC7994573; doi:10.1038/s41467-021-21909-7)
Supplement: Supplementary file 4 — Source Data [file 41467_2021_21909_MOESM4_ESM.zip › source_data_final_revised/SI7/a/2_distance.txt]

Frame Distance (A)
0 3.064659 
1 3.256732 
2 3.063013 
3 3.099899 
4 3.055227 
5 3.114062 
6 3.101805 
7 3.145878 
8 3.178149 
9 3.166409 
10 3.166703 
11 3.115115 
12 3.331677 
13 3.139632 
14 2.988559 
15 3.143881 
16 3.233089 
17 3.287646 
18 3.096274 
19 3.108343 
20 3.064130 
21 3.147827 
22 2.940315 
23 3.204472 
24 3.149902 
25 3.096282 
26 3.011524 
27 3.137713 
28 3.065046 
29 3.062124 
30 3.142869 
31 3.054169 
32 3.075438 
33 3.233477 
34 3.142162 
35 2.995336 
36 3.091955 
37 2.986855 
38 3.158986 
39 3.278022 
40 3.278136 
41 3.068453 
42 3.108353 
43 3.217909 
44 3.085656 
45 3.104851 
46 3.372838 
47 3.277889 
48 3.231277 
49 3.115983 
50 3.308478 
51 3.372429 
52 3.433386 
53 3.168317 
54 3.137320 
55 3.093647 
56 3.234378 
57 3.261438 
58 3.156789 
59 3.290949 
60 3.134627 
61 3.163970 
62 3.182804 
63 3.042300 
64 3.236543 
65 3.195165 
66 3.186538 
67 3.048563 
68 3.060887 
69 3.237422 
70 3.156541 
71 3.140452 
72 3.212542 
73 3.156340 
74 3.039145 
75 3.434331 
76 3.058031 
77 3.070227 
78 3.109354 
79 3.098948 
80 3.177243 
81 2.929415 
82 3.213728 
83 2.976385 
84 3.103078 
85 3.271989 
86 3.127439 
87 3.076548 
88 3.102683 
89 3.020593 
90 3.079655 
91 3.253206 
92 3.180098 
93 3.118531 
94 3.196398 
95 3.172134 
96 3.006561 
97 3.143101 
98 3.166127 
99 3.123144 
100 3.052936 
101 3.317399 
102 3.291440 
103 3.217175 
104 3.049216 
105 3.057648 
106 3.025541 
107 3.105509 
108 2.994564 
109 3.155613 
110 3.175451 
111 3.054734 
112 3.068179 
113 3.074214 
114 3.451559 
115 3.089433 
116 3.122727 
117 2.983730 
118 3.104530 
119 3.225075 
120 3.220749 
121 3.092394 
122 3.243631 
123 3.119417 
124 3.196060 
125 3.261225 
126 3.052268 
127 3.274497 
128 3.203325 
129 3.166372 
130 3.201542 
131 3.135034 
132 3.095533 
133 3.242879 
134 3.372656 
135 3.103557 
136 3.137618 
137 2.964527 
138 3.111639 
139 3.029239 
140 3.375933 
141 2.988297 
142 3.050783 
143 3.277339 
144 3.038858 
145 3.043888 
146 3.294197 
147 3.289949 
148 3.179092 
149 3.043659 
150 3.087253 
151 3.178605 
152 3.043830 
153 3.077487 
154 3.216223 
155 3.265920 
156 3.370545 
157 3.275296 
158 3.164908 
159 3.067590 
160 3.042333 
161 3.262476 
162 3.079453 
163 3.258153 
164 3.199462 
165 3.275795 
166 3.185390 
167 3.045951 
168 3.132436 
169 3.091309 
170 2.965434 
171 3.057562 
172 3.241514 
173 3.203341 
174 3.108279 
175 3.113054 
176 3.187930 
177 3.205568 
178 3.497350 
179 2.937776 
180 3.119984 
181 3.386945 
182 3.103041 
183 3.056191 
184 3.168810 
185 3.103033 
186 3.121434 
187 3.157265 
188 3.051480 
189 3.060262 
190 3.266589 
191 3.144215 
192 3.239997 
193 3.500280 
194 3.371446 
195 3.138347 
196 2.980158 
197 3.535230 
198 3.197088 
199 3.198246 
200 3.236260 
201 3.211715 
202 3.490241 
203 3.226686 
204 3.260048 
205 3.069262 
206 3.086174 
207 3.432168 
208 3.054572 
209 3.172767 
210 3.478801 
211 3.154788 
212 3.108178 
213 3.229465 
214 3.119799 
215 3.162151 
216 3.118228 
217 3.028090 
218 3.007815 
219 3.342991 
220 3.127181 
221 3.202084 
222 2.969370 
223 3.160947 
224 3.066283 
225 3.171547 
226 3.288263 
227 3.181782 
228 3.146273 
229 3.271878 
230 3.183405 
231 3.222018 
232 3.293970 
233 3.179395 
234 3.121467 
235 3.112821 
236 3.157138 
237 2.982015 
238 3.035468 
239 3.236658 
240 3.107437 
241 3.218936 
242 3.155434 
243 3.263003 
244 3.067440 
245 3.076473 
246 3.186132 
247 3.121256 
248 3.096279 
249 2.971372 
250 3.061391 
251 3.160772 
252 3.129531 
253 3.223465 
254 3.268258 
255 3.077124 
256 3.220190 
257 3.435132 
258 3.094075 
259 3.208793 
260 3.167446 
261 3.061628 
262 3.127063 
263 3.203131 
264 3.085090 
265 3.224982 
266 3.121914 
267 3.156658 
268 3.126522 
269 3.078547 
270 3.122619 
271 3.078392 
272 3.176044 
273 3.114220 
274 3.215971 
275 3.320027 
276 3.249505 
277 3.209589 
278 3.258292 
279 3.166367 
280 3.011230 
281 3.051061 
282 3.143554 
283 3.117395 
284 3.094369 
285 2.989372 
286 3.231632 
287 3.194002 
288 3.370126 
289 3.096972 
290 3.269682 
291 3.210869 
292 3.168602 
293 3.255321 
294 3.153314 
295 3.046591 
296 3.232009 
297 3.046033 
298 3.282665 
299 3.156585 
300 3.222073 
301 3.311712 
302 3.262850 
303 3.324209 
304 3.241825 
305 3.212694 
306 3.195457 
307 3.071300 
308 3.463358 
309 3.408929 
310 3.621646 
311 3.574620 
312 3.225728 
313 3.363957 
314 3.308417 
315 3.420653 
316 3.277297 
317 3.088228 
318 3.037201 
319 3.260013 
320 3.123399 
321 3.283042 
322 3.273642 
323 3.410208 
324 3.142351 
325 3.322809 
326 3.219148 
327 3.118279 
328 3.283266 
329 3.093759 
330 3.190298 
331 3.098910 
332 3.114222 
333 3.109147 
334 3.119608 
335 3.071098 
336 3.352706 
337 3.498901 
338 2.996996 
339 3.347466 
340 3.452031 
341 3.314845 
342 3.311982 
343 3.244221 
344 3.349803 
345 3.256849 
346 3.263365 
347 3.211539 
348 3.362833 
349 3.316174 
350 3.455769 
351 3.486935 
352 3.137872 
353 3.441557 
354 3.302402 
355 3.327594 
356 3.112835 
357 3.204112 
358 3.249218 
359 3.516519 
360 3.111236 
361 3.199805 
362 3.179139 
363 3.135727 
364 3.360179 
365 3.480113 
366 3.143095 
367 3.159353 
368 3.159244 
369 3.056649 
370 3.066528 
371 3.265002 
372 3.229627 
373 3.086910 
374 3.123190 
375 3.236856 
376 3.424062 
377 3.312447 
378 3.238132 
379 3.001181 
380 3.077061 
381 3.256776 
382 3.087083 
383 3.174576 
384 3.113801 
385 3.230004 
386 3.279245 
387 3.214866 
388 2.991604 
389 3.089466 
390 3.000310 
391 3.145798 
392 3.149856 
393 3.071926 
394 3.155697 
395 3.030614 
396 3.029337 
397 3.046157 
398 3.137075 
399 3.107167 
400 3.026721 
401 3.113295 
402 3.146158 
403 3.048688 
404 3.161599 
405 3.274992 
406 3.327377 
407 3.284314 
408 3.169754 
409 3.178492 
410 3.012550 
411 3.210597 
412 3.108082 
413 3.257613 
414 3.238812 
415 3.107533 
416 3.302961 
417 3.353498 
418 3.187612 
419 3.272614 
420 3.176459 
421 3.213856 
422 3.189281 
423 3.194051 
424 3.484168 
425 3.102980 
426 3.317040 
427 3.181814 
428 3.406208 
429 3.210128 
430 3.009745 
431 3.042796 
432 3.137827 
433 3.230942 
434 3.214773 
435 3.110280 
436 3.096338 
437 3.901033 
438 3.212075 
439 3.448265 
440 3.375491 
441 3.096457 
442 3.107386 
443 3.718768 
444 3.485072 
445 3.368963 
446 3.098869 
447 3.525034 
448 3.089373 
449 3.164846 
450 3.259758 
451 3.117506 
452 3.283770 
453 3.093106 
454 3.258822 
455 3.263216 
456 3.396607 
457 3.492075 
458 3.268180 
459 3.499930 
460 3.287122 
461 3.544992 
462 3.353871 
463 3.427244 
464 3.692569 
465 3.340712 
466 3.435626 
467 3.289273 
468 3.277845 
469 3.344310 
470 3.573763 
471 3.227178 
472 3.048037 
473 3.585914 
474 3.260458 
475 3.091923 
476 3.318505 
477 3.268020 
478 3.226569 
479 3.429492 
480 3.145606 
481 3.525915 
482 3.500805 
483 3.294064 
484 3.313654 
485 3.305940 
486 3.365614 
487 3.333431 
488 3.182992 
489 3.246021 
490 3.282047 
491 3.258371 
492 3.236480 
493 3.214563 
494 3.261246 
495 3.384460 
496 3.254197 
497 3.143367 
498 3.451210 
499 3.459234 
500 3.216026 
501 3.266838 
502 3.278532 
503 3.500404 
504 3.344380 
505 3.539826 
506 3.452156 
507 3.328481 
508 3.432233 
509 3.045005 
510 3.034430 
511 3.653986 
512 3.237309 
513 3.331267 
514 3.526399 
515 3.288296 
516 3.430147 
517 3.195136 
518 3.192823 
519 3.155307 
520 3.459852 
521 3.121758 
522 3.294355 
523 3.008873 
524 3.423057 
525 3.277470 
526 3.209740 
527 3.361936 
528 3.304719 
529 3.232894 
530 3.085321 
531 3.392769 
532 3.276945 
533 3.393741 
534 3.398875 
535 3.545688 
536 3.169443 
537 3.514030 
538 3.045172 
539 3.111130 
540 3.236622 
541 3.192396 
542 3.138396 
543 3.527330 
544 3.194433 
545 3.284892 
546 3.126267 
547 3.392680 
548 3.219977 
549 3.185272 
550 3.154622 
551 3.569825 
552 3.056983 
553 2.998138 
554 3.027885 
555 3.051737 
556 3.105234 
557 3.221416 
558 3.221731 
559 3.228327 
560 3.147830 
561 3.415412 
562 3.439695 
563 3.129846 
564 3.392460 
565 3.104484 
566 3.235390 
567 3.103629 
568 3.266477 
569 3.197141 
570 3.085761 
571 3.203144 
572 3.124029 
573 3.143372 
574 3.272781 
575 3.384928 
576 3.241724 
577 3.146375 
578 3.162225 
579 3.135200 
580 3.375370 
581 2.979643 
582 3.372189 
583 3.126290 
584 3.264134 
585 3.167006 
586 3.218353 
587 3.178774 
588 3.255610 
589 3.142720 
590 3.568693 
591 3.357217 
592 3.216536 
593 3.263602 
594 3.275709 
595 3.253413 
596 3.312685 
597 3.126021 
598 3.147684 
599 3.221695 
600 3.367885 
601 3.159343 
602 3.195826 
603 3.395807 
604 3.494473 
605 3.166364 
606 3.267095 
607 3.526256 
608 3.224050 
609 3.243480 
610 3.135136 
611 3.317983 
612 3.188885 
613 3.085313 
614 3.209551 
615 3.389061 
616 3.175132 
617 3.369907 
618 3.220953 
619 3.424754 
620 3.354841 
621 3.145960 
622 3.245639 
623 3.216892 
624 3.313024 
625 3.088395 
626 3.361587 
627 3.160290 
628 3.251978 
629 3.265451 
630 3.191962 
631 3.389613 
632 3.258112 
633 3.154357 
634 3.271970 
635 3.367331 
636 3.379395 
637 3.509390 
638 3.143003 
639 3.011360 
640 3.127935 
641 3.249655 
642 3.314420 
643 3.318802 
644 3.198097 
645 3.367224 
646 3.199737 
647 3.267878 
648 3.115940 
649 3.114578 
650 3.201609 
651 3.089597 
652 3.509553 
653 3.212752 
654 3.374176 
655 3.150388 
656 3.080690 
657 3.198002 
658 3.131365 
659 3.367572 
660 3.329483 
661 3.321487 
662 3.237436 
663 3.376982 
664 3.497603 
665 3.399129 
666 3.298162 
667 3.379418 
668 3.322864 
669 3.058764 
670 3.455494 
671 3.214417 
672 3.126622 
673 3.370107 
674 3.479445 
675 3.255361 
676 3.339225 
677 3.366205 
678 3.294899 
679 3.210698 
680 3.161497 
681 3.378818 
682 3.303767 
683 3.287259 
684 3.702617 
685 3.586900 
686 3.567821 
687 3.111579 
688 3.433080 
689 3.209909 
690 3.277845 
691 3.170758 
692 3.006100 
693 3.308792 
694 3.154194 
695 3.316903 
696 3.343029 
697 3.433227 
698 3.132008 
699 3.139527 
700 3.158888 
701 3.163683 
702 3.215225 
703 3.169530 
704 3.233182 
705 3.245911 
706 3.128360 
707 3.270756 
708 3.264803 
709 3.390683 
710 3.060108 
711 3.110646 
712 3.284413 
713 3.149120 
714 3.354125 
715 3.110412 
716 3.260704 
717 3.102995 
718 3.032519 
719 3.319868 
720 3.214415 
721 3.068382 
722 3.143070 
723 3.204939 
724 3.265164 
725 3.103506 
726 3.234974 
727 3.272488 
728 3.326276 
729 3.073751 
730 3.167818 
731 3.145658 
732 3.155068 
733 3.304076 
734 3.620624 
735 3.244316 
736 3.038579 
737 3.210420 
738 2.988622 
739 3.199688 
740 3.340458 
741 3.259634 
742 3.254175 
743 3.454523 
744 3.238666 
745 3.564597 
746 3.120233 
747 3.247064 
748 3.184515 
749 3.219701 
750 3.309602 
751 3.061427 
752 3.110972 
753 3.124434 
754 3.138745 
755 3.400937 
756 3.138691 
757 3.075442 
758 3.303580 
759 2.973535 
760 3.456045 
761 3.209172 
762 3.251692 
763 3.123983 
764 3.133096 
765 3.065351 
766 3.337753 
767 3.257199 
768 3.308745 
769 3.246508 
770 3.493406 
771 3.565329 
772 3.236880 
773 3.514807 
774 3.128506 
775 3.479266 
776 3.163441 
777 3.656264 
778 3.269467 
779 3.488021 
780 3.336663 
781 3.243015 
782 3.275123 
783 3.252556 
784 3.660650 
785 3.142898 
786 3.183656 
787 3.256656 
788 3.537720 
789 3.348694 
790 3.457708 
791 3.666939 
792 3.446475 
793 3.322315 
794 3.610589 
795 3.330668 
796 3.043286 
797 3.342030 
798 3.355917 
799 3.284942 
800 3.282028 
801 3.513933 
802 3.443856 
803 3.389549 
804 3.052560 
805 3.070192 
806 3.485032 
807 3.419043 
808 3.362990 
809 3.146203 
810 3.071565 
811 3.448298 
812 3.289104 
813 3.314654 
814 3.229779 
815 3.333730 
816 3.463642 
817 3.119939 
818 3.202024 
819 3.332660 
820 3.130431 
821 3.186671 
822 3.158262 
823 3.011928 
824 3.222534 
825 3.240496 
826 3.078436 
827 3.136112 
828 3.154240 
829 3.353701 
830 3.262691 
831 3.293710 
832 3.299042 
833 3.150630 
834 3.259947 
835 3.160330 
836 3.426819 
837 3.079480 
838 3.240997 
839 3.247755 
840 3.364550 
841 3.587495 
842 3.450994 
843 3.346820 
844 3.256660 
845 3.150020 
846 3.403554 
847 3.320168 
848 3.365463 
849 3.312842 
850 3.348506 
851 3.181384 
852 3.334789 
853 3.329631 
854 3.232508 
855 3.134907 
856 3.040841 
857 3.137547 
858 3.284719 
859 3.297255 
860 3.255902 
861 3.223368 
862 3.255705 
863 3.329196 
864 3.398507 
865 3.386681 
866 3.531418 
867 3.493767 
868 3.324292 
869 3.121548 
870 3.244649 
871 3.320783 
872 2.998783 
873 3.100954 
874 3.269004 
875 3.357336 
876 3.384052 
877 3.254873 
878 3.191214 
879 3.018605 
880 3.246742 
881 3.185088 
882 3.122233 
883 3.338389 
884 3.315459 
885 3.000266 
886 3.343934 
887 3.252385 
888 3.303140 
889 3.377465 
890 3.147837 
891 3.179533 
892 3.452929 
893 3.406168 
894 3.264248 
895 3.054076 
896 3.188853 
897 3.183532 
898 3.159446 
899 3.069071 
900 3.747267 
901 3.043706 
902 3.283946 
903 3.187814 
904 3.137328 
905 3.218425 
906 3.306849 
907 3.572410 
908 3.450802 
909 3.149507 
910 3.156667 
911 3.177375 
912 3.242153 
913 3.193930 
914 3.296623 
915 3.321306 
916 3.163443 
917 3.166224 
918 3.228307 
919 3.189862 
920 3.076959 
921 3.311024 
922 3.413447 
923 3.317418 
924 3.305360 
925 3.152779 
926 3.300679 
927 3.188737 
928 3.607890 
929 3.379151 
930 3.129188 
931 3.314008 
932 3.345848 
933 3.677447 
934 3.389612 
935 3.058595 
936 3.237336 
937 3.195001 
938 3.253726 
939 3.215905 
940 3.178386 
941 3.313565 
942 3.342191 
943 3.216826 
944 3.610178 
945 3.432307 
946 3.349534 
947 3.499604 
948 3.267222 
949 3.138104 
950 3.463957 
951 3.159250 
952 3.446879 
953 3.321272 
954 3.180173 
955 3.163386 
956 3.421780 
957 3.451305 
958 3.380954 
959 3.208292 
960 3.135334 
961 3.362889 
962 3.379931 
963 3.337231 
964 3.282640 
965 3.193810 
966 3.285979 
967 3.121833 
968 3.243743 
969 3.522807 
970 3.357495 
971 3.254571 
972 3.205992 
973 3.337226 
974 3.203432 
975 3.307625 
976 3.268971 
977 3.106758 
978 3.395241 
979 3.183561 
980 3.594890 
981 3.331649 
982 3.366278 
983 3.146081 
984 3.333910 
985 3.299343 
986 3.270287 
987 3.343525 
988 3.353020 
989 3.403427 
990 3.286158 
991 3.228343 
992 3.021968 
993 3.137840 
994 3.354176 
995 3.092101 
996 3.285767 
997 3.494521 
998 3.272349 
999 3.768109 
1000 3.343482 
1001 3.460093 
1002 3.554379 
1003 3.298829 
1004 3.112942 
1005 3.134866 
1006 3.354078 
1007 3.237105 
1008 3.268978 
1009 3.196259 
1010 3.360193 
1011 3.292030 
1012 3.178487 
1013 3.371076 
1014 3.280853 
1015 3.202220 
1016 3.312147 
1017 3.425669 
1018 3.089593 
1019 3.348769 
1020 3.189281 
1021 3.286478 
1022 3.373321 
1023 3.109462 
1024 3.251727 
1025 3.211534 
1026 3.420049 
1027 3.337654 
1028 3.283919 
1029 3.560857 
1030 3.529517 
1031 3.430640 
1032 3.433398 
1033 3.530506 
1034 3.352973 
1035 3.317229 
1036 3.254922 
1037 3.131423 
1038 3.457990 
1039 3.377993 
1040 3.198352 
1041 3.287832 
1042 3.518863 
1043 3.288024 
1044 3.285336 
1045 3.216458 
1046 3.415049 
1047 3.333967 
1048 3.470892 
1049 3.178329 
1050 3.305529 
1051 3.164413 
1052 3.110185 
1053 3.393795 
1054 3.138610 
1055 3.436338 
1056 3.297327 
1057 3.165473 
1058 3.246787 
1059 3.227625 
1060 2.938985 
1061 3.016186 
1062 3.305315 
1063 3.188341 
1064 3.379700 
1065 3.196527 
1066 3.521899 
1067 3.247891 
1068 3.587095 
1069 3.370489 
1070 3.321638 
1071 3.375938 
1072 3.158463 
1073 3.111452 
1074 3.363405 
1075 3.395565 
1076 3.305238 
1077 3.256925 
1078 3.290566 
1079 3.226728 
1080 3.290107 
1081 3.344071 
1082 3.411441 
1083 3.306517 
1084 3.340264 
1085 3.289728 
1086 3.684298 
1087 3.322412 
1088 3.199093 
1089 3.272364 
1090 3.156286 
1091 3.367961 
1092 3.161413 
1093 3.273104 
1094 3.280492 
1095 3.326580 
1096 3.633217 
1097 3.368519 
1098 3.456510 
1099 3.372169 
1100 3.406918 
1101 3.851005 
1102 3.348548 
1103 3.087481 
1104 3.316551 
1105 3.358102 
1106 3.265358 
1107 3.068231 
1108 3.465413 
1109 3.276242 
1110 3.029214 
1111 3.093299 
1112 3.267474 
1113 3.167660 
1114 3.064462 
1115 3.438034 
1116 3.426695 
1117 3.605296 
1118 3.375125 
1119 3.536066 
1120 3.447535 
1121 3.553916 
1122 3.195937 
1123 3.157966 
1124 3.119642 
1125 3.346930 
1126 3.438138 
1127 3.156032 
1128 3.311229 
1129 3.378125 
1130 3.447455 
1131 3.158762 
1132 3.252330 
1133 3.435305 
1134 3.390570 
1135 3.520322 
1136 3.623627 
1137 3.218869 
1138 3.178652 
1139 3.341745 
1140 3.328643 
1141 3.351316 
1142 3.294277 
1143 3.318043 
1144 3.392942 
1145 3.321491 
1146 3.210056 
1147 3.458909 
1148 3.412136 
1149 3.402339 
1150 3.050864 
1151 3.100580 
1152 3.335500 
1153 3.398300 
1154 3.105856 
1155 3.229032 
1156 3.327166 
1157 3.240941 
1158 3.145390 
1159 3.246231 
1160 3.024703 
1161 3.387183 
1162 3.240070 
1163 3.293225 
1164 3.164903 
1165 3.310629 
1166 3.205704 
1167 3.488928 
1168 3.205828 
1169 3.353796 
1170 3.165609 
1171 3.127561 
1172 3.293973 
1173 3.382427 
1174 3.240641 
1175 3.133116 
1176 3.125367 
1177 3.245319 
1178 3.170036 
1179 3.249438 
1180 3.237349 
1181 3.123079 
1182 3.268909 
1183 3.100814 
1184 3.216667 
1185 3.302177 
1186 3.191677 
1187 3.136731 
1188 3.630964 
1189 3.518693 
1190 3.163982 
1191 3.370144 
1192 3.422734 
1193 3.260744 
1194 3.379316 
1195 3.220959 
1196 3.196128 
1197 3.107509 
1198 3.492877 
1199 3.153460 
1200 3.372634 
1201 3.329369 
1202 3.318739 
1203 3.123411 
1204 3.269874 
1205 3.278204 
1206 3.151388 
1207 3.044833 
1208 3.279069 
1209 3.230237 
1210 3.332470 
1211 3.152273 
1212 3.307513 
1213 3.321495 
1214 3.387461 
1215 2.996607 
1216 3.233352 
1217 3.081081 
1218 3.242014 
1219 3.350666 
1220 3.698307 
1221 3.050864 
1222 3.482352 
1223 3.555802 
1224 3.330960 
1225 3.486332 
1226 3.422539 
1227 3.389982 
1228 3.289854 
1229 3.226099 
1230 3.543872 
1231 3.678008 
1232 3.451391 
1233 3.308284 
1234 3.436149 
1235 3.419719 
1236 3.216784 
1237 3.506864 
1238 3.336494 
1239 3.294163 
1240 3.133335 
1241 3.244778 
1242 3.332514 
1243 3.075753 
1244 3.247902 
1245 3.446812 
1246 3.418003 
1247 3.392875 
1248 3.180465 
1249 3.172639 
1250 3.374866 
1251 3.359391 
1252 3.286520 
1253 3.481988 
1254 3.492796 
1255 3.455035 
1256 3.295964 
1257 3.124449 
1258 3.009755 
1259 3.529322 
1260 3.555696 
1261 3.168228 
1262 3.335220 
1263 3.285027 
1264 3.289724 
1265 3.246839 
1266 3.165002 
1267 3.367620 
1268 3.249059 
1269 3.245877 
1270 3.407792 
1271 3.093109 
1272 3.333913 
1273 3.147696 
1274 3.326275 
1275 3.102878 
1276 3.374966 
1277 3.239321 
1278 3.075266 
1279 3.137792 
1280 3.125441 
1281 3.128644 
1282 3.059285 
1283 3.038280 
1284 3.014989 
1285 3.439379 
1286 2.914241 
1287 3.296013 
1288 3.132715 
1289 3.308658 
1290 3.186122 
1291 3.360121 
1292 3.231627 
1293 3.057621 
1294 3.193859 
1295 3.309465 
1296 3.618277 
1297 3.477023 
1298 3.423656 
1299 3.415108 
1300 3.311116 
1301 3.581619 
1302 3.407973 
1303 3.260656 
1304 3.141792 
1305 3.237357 
1306 3.405531 
1307 3.229450 
1308 3.510133 
1309 3.320001 
1310 3.443827 
1311 3.373054 
1312 3.441333 
1313 3.287518 
1314 3.450147 
1315 3.385680 
1316 3.702707 
1317 3.148179 
1318 3.372491 
1319 3.126069 
1320 3.259739 
1321 3.177448 
1322 3.088346 
1323 3.169993 
1324 3.317949 
1325 3.539692 
1326 3.183137 
1327 3.260803 
1328 3.358147 
1329 3.265084 
1330 3.293662 
1331 3.477178 
1332 3.413100 
1333 3.306891 
1334 3.237392 
1335 3.385376 
1336 3.243577 
1337 3.106688 
1338 3.311088 
1339 3.376189 
1340 3.157398 
1341 3.248515 
1342 3.376240 
1343 3.186139 
1344 3.343577 
1345 3.298693 
1346 3.162799 
1347 3.367344 
1348 3.222465 
1349 3.150031 
1350 3.334886 
1351 3.380788 
1352 3.219218 
1353 3.341771 
1354 3.326887 
1355 3.201435 
1356 3.287874 
1357 3.181953 
1358 3.182908 
1359 3.050712 
1360 3.143586 
1361 3.052000 
1362 3.370072 
1363 3.201092 
1364 3.166509 
1365 3.537909 
1366 3.140687 
1367 3.428718 
1368 3.509029 
1369 3.279960 
1370 3.198751 
1371 3.135559 
1372 3.045638 
1373 3.256104 
1374 3.343702 
1375 3.208319 
1376 3.164673 
1377 3.258145 
1378 3.305410 
1379 3.244880 
1380 3.348965 
1381 3.129733 
1382 3.203897 
1383 3.260864 
1384 3.422847 
1385 3.417711 
1386 3.208166 
1387 3.541524 
1388 3.215679 
1389 3.280743 
1390 3.593775 
1391 3.400307 
1392 3.184014 
1393 3.485686 
1394 3.389949 
1395 3.110117 
1396 3.103928 
1397 3.205998 
1398 3.049306 
1399 3.434215 
1400 3.219170 
1401 3.452743 
1402 3.118308 
1403 3.228285 
1404 3.165040 
1405 3.256862 
1406 3.160092 
1407 3.428106 
1408 3.121231 
1409 3.184892 
1410 3.266654 
1411 3.159519 
1412 3.229891 
1413 3.350745 
1414 3.408398 
1415 3.262804 
1416 3.432692 
1417 3.043451 
1418 3.333475 
1419 3.264941 
1420 3.280859 
1421 3.151014 
1422 3.180160 
1423 3.183597 
1424 3.150118 
1425 3.358849 
1426 3.176378 
1427 3.309768 
1428 3.631627 
1429 3.316527 
1430 3.323457 
1431 3.361357 
1432 3.360938 
1433 3.305595 
1434 3.427533 
1435 3.293402 
1436 3.467074 
1437 3.185115 
1438 3.268405 
1439 3.486379 
1440 3.419002 
1441 3.388256 
1442 3.443189 
1443 3.313576 
1444 3.159361 
1445 3.145418 
1446 3.174790 
1447 3.208551 
1448 3.154415 
1449 3.221573 
1450 3.195379 
1451 3.187865 
1452 3.215654 
1453 3.250307 
1454 3.147918 
1455 3.296040 
1456 3.297455 
1457 3.630833 
1458 3.485218 
1459 3.162611 
1460 3.458398 
1461 3.306336 
1462 3.333379 
1463 3.610103 
1464 3.483648 
1465 3.750391 
1466 3.312675 
1467 3.174762 
1468 3.416290 
1469 3.613103 
1470 3.420708 
1471 3.487289 
1472 3.437792 
1473 3.229518 
1474 3.089903 
1475 3.123218 
1476 3.364453 
1477 3.360462 
1478 3.220548 
1479 3.207565 
1480 3.393515 
1481 3.270486 
1482 3.098959 
1483 3.151906 
1484 3.471904 
1485 3.160848 
1486 3.335933 
1487 3.104767 
1488 3.260290 
1489 3.130673 
1490 3.335997 
1491 3.379449 
1492 3.369841 
1493 3.540335 
1494 3.320152 
1495 3.457948 
1496 3.500055 
1497 3.089443 
1498 3.240288 
1499 3.280999 
1500 3.463540 
1501 3.421265 
1502 3.310696 
1503 3.397273 
1504 3.392562 
1505 3.278468 
1506 3.352781 
1507 3.338030 
1508 3.432987 
1509 3.218404 
1510 3.148009 
1511 3.346588 
1512 3.246207 
1513 3.228657 
1514 3.165583 
1515 3.369020 
1516 3.360235 
1517 3.070208 
1518 3.259895 
1519 3.553963 
1520 3.413940 
1521 3.177217 
1522 3.142935 
1523 3.398007 
1524 3.118918 
1525 3.351424 
1526 3.548323 
1527 3.519647 
1528 3.574302 
1529 3.264889 
1530 3.195969 
1531 3.228601 
1532 3.317941 
1533 3.155954 
1534 3.218867 
1535 3.274988 
1536 3.231239 
1537 3.387691 
1538 3.191147 
1539 3.354619 
1540 3.401195 
1541 2.988548 
1542 3.404042 
1543 3.276187 
1544 3.175200 
1545 3.459563 
1546 3.258853 
1547 3.165829 
1548 3.386708 
1549 3.310996 
1550 3.245526 
1551 3.413010 
1552 3.586444 
1553 3.225034 
1554 3.297368 
1555 3.102658 
1556 3.144644 
1557 3.079865 
1558 3.373226 
1559 3.466263 
1560 3.333173 
1561 3.402355 
1562 3.188578 
1563 3.266818 
1564 3.138066 
1565 3.495421 
1566 3.470449 
1567 3.331397 
1568 3.208827 
1569 3.232987 
1570 3.491377 
1571 3.278312 
1572 3.233080 
1573 3.078458 
1574 3.256096 
1575 3.237120 
1576 3.207085 
1577 3.430449 
1578 3.240645 
1579 3.401053 
1580 3.327265 
1581 3.336200 
1582 3.165535 
1583 3.303943 
1584 3.127514 
1585 3.143308 
1586 3.462699 
1587 3.369088 
1588 3.284606 
1589 3.239128 
1590 3.170803 
1591 3.441386 
1592 3.290695 
1593 3.230513 
1594 3.647022 
1595 3.376182 
1596 3.371964 
1597 3.225568 
1598 3.066891 
1599 3.134861 
1600 3.414425 
1601 3.375422 
1602 3.609853 
1603 3.350926 
1604 3.143724 
1605 3.236325 
1606 3.304374 
1607 3.264314 
1608 3.368549 
1609 3.191147 
1610 3.158073 
1611 3.277406 
1612 3.437597 
1613 3.435847 
1614 3.304160 
1615 3.226050 
1616 3.303765 
1617 3.139172 
1618 3.090900 
1619 3.248647 
1620 3.171216 
1621 3.248128 
1622 3.337790 
1623 3.154714 
1624 3.311752 
1625 3.621221 
1626 3.509330 
1627 3.427727 
1628 3.485253 
1629 3.316552 
1630 3.303580 
1631 3.454969 
1632 3.387734 
1633 3.204968 
1634 3.331895 
1635 3.352165 
1636 3.234234 
1637 3.233753 
1638 3.316366 
1639 3.331963 
1640 3.119157 
1641 3.291343 
1642 3.188957 
1643 3.470837 
1644 3.149776 
1645 3.379496 
1646 3.269976 
1647 3.157280 
1648 3.348613 
1649 3.391140 
1650 3.141501 
1651 3.240906 
1652 3.381942 
1653 3.366071 
1654 3.111481 
1655 3.254871 
1656 3.197432 
1657 3.169999 
1658 3.204983 
1659 3.340633 
1660 3.399917 
1661 3.154635 
1662 3.309173 
1663 3.308530 
1664 3.418467 
1665 3.256557 
1666 3.094403 
1667 3.222397 
1668 3.185284 
1669 2.959877 
1670 3.044886 
1671 3.267374 
1672 3.225465 
1673 3.139194 
1674 3.091067 
1675 3.219577 
1676 3.253549 
1677 3.222204 
1678 3.541770 
1679 3.273783 
1680 3.218428 
1681 3.003810 
1682 3.222403 
1683 3.182368 
1684 3.395550 
1685 3.339221 
1686 3.153316 
1687 3.396305 
1688 3.205690 
1689 3.333010 
1690 3.085998 
1691 3.075264 
1692 3.243743 
1693 3.205045 
1694 3.162736 
1695 3.219411 
1696 3.138466 
1697 3.293254 
1698 3.228328 
1699 3.322565 
1700 3.149111 
1701 3.278122 
1702 3.192745 
1703 3.118560 
1704 3.148162 
1705 3.289497 
1706 3.147727 
1707 3.231327 
1708 3.329947 
1709 3.345414 
1710 3.215968 
1711 3.336107 
1712 3.140569 
1713 3.275242 
1714 3.222419 
1715 3.263807 
1716 3.331217 
1717 3.350097 
1718 3.158028 
1719 3.289421 
1720 3.302792 
1721 3.165111 
1722 3.291221 
1723 3.261801 
1724 3.696763 
1725 3.152916 
1726 3.211624 
1727 3.494081 
1728 3.172487 
1729 3.127864 
1730 3.134897 
1731 3.428191 
1732 3.256445 
1733 3.169977 
1734 3.079111 
1735 3.287743 
1736 3.228207 
1737 3.108048 
1738 3.224891 
1739 3.150042 
1740 3.251185 
1741 3.024381 
1742 3.104438 
1743 3.125761 
1744 3.061957 
1745 3.062207 
1746 3.194805 
1747 3.099591 
1748 3.332815 
1749 3.187805 
1750 3.166089 
1751 3.183878 
1752 3.146622 
1753 3.140976 
1754 3.452305 
1755 3.237441 
1756 3.173133 
1757 3.437975 
1758 3.243768 
1759 3.309148 
1760 3.255445 
1761 3.139748 
1762 3.141555 
1763 3.095643 
1764 3.507196 
1765 3.070050 
1766 3.053936 
1767 3.311932 
1768 3.333115 
1769 3.120696 
1770 3.148072 
1771 3.252008 
1772 3.277157 
1773 3.112547 
1774 3.045094 
1775 3.243201 
1776 3.160795 
1777 3.041315 
1778 3.247448 
1779 3.254182 
1780 3.269283 
1781 3.165387 
1782 3.379174 
1783 3.061434 
1784 3.102821 
1785 3.183495 
1786 3.068506 
1787 2.998525 
1788 3.113233 
1789 3.206844 
1790 3.254648 
1791 3.044060 
1792 3.072066 
1793 3.103931 
1794 3.172145 
1795 3.075576 
1796 3.050694 
1797 3.290322 
1798 3.222875 
1799 3.218855 
1800 3.157076 
1801 3.233636 
1802 3.448909 
1803 3.347059 
1804 3.314160 
1805 3.183811 
1806 3.123161 
1807 3.112309 
1808 3.075058 
1809 3.158199 
1810 3.138844 
1811 3.269588 
1812 3.041089 
1813 3.112970 
1814 3.255804 
1815 3.258964 
1816 3.025503 
1817 3.023199 
1818 3.211646 
1819 3.280235 
1820 3.325951 
1821 3.340274 
1822 3.091273 
1823 3.321906 
1824 3.569928 
1825 3.408602 
1826 3.069741 
1827 3.373576 
1828 3.122852 
1829 2.992229 
1830 3.411192 
1831 3.429967 
1832 3.169252 
1833 3.077522 
1834 3.198246 
1835 3.136816 
1836 3.198571 
1837 3.226748 
1838 3.239069 
1839 3.348202 
1840 3.186439 
1841 3.267667 
1842 3.151811 
1843 3.186515 
1844 3.206846 
1845 3.230351 
1846 3.324355 
1847 3.259972 
1848 3.089645 
1849 3.094033 
1850 3.133337 
1851 3.061788 
1852 3.064081 
1853 3.142560 
1854 3.238318 
1855 3.118927 
1856 3.324779 
1857 3.254655 
1858 3.136429 
1859 3.246127 
1860 3.346174 
1861 3.042181 
1862 3.387544 
1863 3.372486 
1864 3.309331 
1865 3.134598 
1866 3.371765 
1867 3.182671 
1868 3.226756 
1869 3.233764 
1870 3.194576 
1871 3.290954 
1872 3.228016 
1873 3.369233 
1874 3.495812 
1875 3.171510 
1876 3.128394 
1877 3.207817 
1878 3.225944 
1879 3.235272 
1880 3.286486 
1881 3.191445 
1882 3.208057 
1883 3.178532 
1884 3.350545 
1885 3.351176 
1886 3.074525 
1887 3.273850 
1888 3.252997 
1889 3.259627 
1890 3.221014 
1891 3.707666 
1892 3.266317 
1893 3.335013 
1894 3.035301 
1895 3.323304 
1896 3.329292 
1897 3.256569 
1898 3.071631 
1899 3.179300 
1900 3.214111 
1901 3.286587 
1902 3.363256 
1903 3.337059 
1904 3.170934 
1905 3.187110 
1906 3.123781 
1907 3.061068 
1908 3.275741 
1909 3.341554 
1910 3.267765 
1911 3.213243 
1912 3.262545 
1913 3.388816 
1914 3.014053 
1915 3.197948 
1916 3.275452 
1917 3.267144 
1918 3.148643 
1919 3.204028 
1920 3.109906 
1921 3.307382 
1922 3.218446 
1923 3.244228 
1924 3.206831 
1925 3.117462 
1926 3.093810 
1927 3.239863 
1928 3.241341 
1929 3.353413 
1930 3.074583 
1931 3.258834 
1932 3.154037 
1933 3.057033 
1934 3.059045 
1935 3.259289 
1936 3.148030 
1937 3.000867 
1938 3.222754 
1939 2.970628 
1940 3.243487 
1941 3.229396 
1942 3.305429 
1943 3.192931 
1944 3.255164 
1945 3.406108 
1946 3.260278 
1947 3.086880 
1948 3.269127 
1949 3.495523 
1950 3.171433 
1951 3.113024 
1952 3.166307 
1953 3.198024 
1954 3.299070 
1955 3.078969 
1956 3.249461 
1957 3.116743 
1958 3.323340 
1959 3.245861 
1960 3.087248 
1961 3.063659 
1962 3.166134 
1963 3.331592 
1964 3.155521 
1965 3.051880 
1966 3.163797 
1967 3.154137 
1968 3.236060 
1969 3.633248 
1970 3.349679 
1971 3.174684 
1972 3.300487 
1973 3.340384 
1974 3.233269 
1975 3.181881 
1976 3.133350 
1977 3.402232 
1978 3.300806 
1979 3.355413 
1980 3.322857 
1981 3.327340 
1982 3.181082 
1983 3.192630 
1984 3.335804 
1985 3.337310 
1986 3.258509 
1987 3.334679 
1988 3.192639 
1989 3.250033 
1990 3.122461 
1991 3.246696 
1992 3.204271 
1993 3.311197 
1994 3.271673 
1995 3.504619 
1996 3.125679 
1997 3.349398 
1998 3.050433 
1999 3.183307 
2000 3.159338 
2001 3.093098 
2002 3.101006 
2003 3.473877 
2004 3.273049 
2005 3.244998 
2006 3.171944 
2007 3.501226 
2008 3.056627 
2009 3.166941 
2010 3.215422 
2011 3.190062 
2012 3.336930 
2013 3.162296 
2014 3.050765 
2015 3.104104 
2016 3.042765 
2017 3.334563 
2018 3.040422 
2019 3.255896 
2020 3.248667 
2021 3.234015 
2022 3.101253 
2023 3.102731 
2024 3.542552 
2025 3.131805 
2026 3.692940 
2027 3.177968 
2028 3.190663 
2029 3.163006 
2030 3.342022 
2031 3.329448 
2032 3.379477 
2033 3.239312 
2034 3.149425 
2035 3.282550 
2036 3.228673 
2037 3.246704 
2038 3.099193 
2039 3.262986 
2040 3.313576 
2041 3.126241 
2042 3.063141 
2043 3.079134 
2044 3.154089 
2045 3.066043 
2046 3.063728 
2047 3.276915 
2048 3.116894 
2049 3.219114 
2050 3.213854 
2051 3.127053 
2052 3.229737 
2053 3.242444 
2054 3.292891 
2055 3.061216 
2056 3.121786 
2057 3.151807 
2058 3.263522 
2059 3.108118 
2060 3.126151 
2061 3.329903 
2062 3.344365 
2063 3.231101 
2064 3.264994 
2065 3.000323 
2066 3.262193 
2067 3.021581 
2068 3.210659 
2069 3.020453 
2070 3.161789 
2071 3.078144 
2072 3.115788 
2073 3.157134 
2074 3.253924 
2075 3.413121 
2076 3.110008 
2077 3.371159 
2078 3.140373 
2079 3.290074 
2080 3.166278 
2081 3.151606 
2082 3.176885 
2083 3.159964 
2084 3.373241 
2085 3.177246 
2086 3.132244 
2087 3.217850 
2088 3.062713 
2089 3.172728 
2090 3.468496 
2091 3.190802 
2092 3.120829 
2093 3.108768 
2094 3.105306 
2095 3.149104 
2096 3.255500 
2097 3.072947 
2098 3.163688 
2099 3.224520 
2100 3.336166 
2101 3.208376 
2102 3.140072 
2103 3.237019 
2104 3.097747 
2105 3.214287 
2106 3.103627 
2107 3.178596 
2108 3.085168 
2109 3.220920 
2110 3.321361 
2111 3.103529 
2112 3.278249 
2113 3.159514 
2114 3.332579 
2115 3.165279 
2116 3.259794 
2117 3.261383 
2118 3.175683 
2119 3.147589 
2120 3.119548 
2121 3.157723 
2122 3.248057 
2123 3.022031 
2124 3.119677 
2125 3.022518 
2126 3.248307 
2127 3.159985 
2128 3.155977 
2129 3.188099 
2130 3.137482 
2131 3.187700 
2132 3.152772 
2133 3.048763 
2134 3.197805 
2135 3.161390 
2136 3.096485 
2137 3.476433 
2138 3.297621 
2139 3.117858 
2140 3.316235 
2141 3.194036 
2142 3.116725 
2143 3.181943 
2144 3.190419 
2145 3.498907 
2146 3.194120 
2147 3.308188 
2148 3.168613 
2149 3.315560 
2150 3.066563 
2151 3.327893 
2152 3.125515 
2153 3.253846 
2154 3.049181 
2155 3.034290 
2156 3.212939 
2157 3.032514 
2158 3.165112 
2159 3.184358 
2160 3.268139 
2161 3.207677 
2162 3.042584 
2163 3.064782 
2164 3.205869 
2165 3.089982 
2166 3.021373 
2167 3.086814 
2168 3.342707 
2169 3.080358 
2170 3.283584 
2171 3.129774 
2172 3.483977 
2173 3.211052 
2174 3.036642 
2175 3.261114 
2176 3.096315 
2177 3.362628 
2178 2.996737 
2179 3.170068 
2180 3.040189 
2181 3.216454 
2182 3.256572 
2183 3.255188 
2184 3.372810 
2185 3.197590 
2186 3.315849 
2187 3.150392 
2188 3.213173 
2189 3.119776 
2190 3.236005 
2191 3.318601 
2192 3.357804 
2193 3.289986 
2194 3.167435 
2195 3.119410 
2196 3.341881 
2197 3.194125 
2198 3.476542 
2199 3.310515 
2200 3.288897 
2201 3.230878 
2202 3.252360 
2203 3.064606 
2204 3.194823 
2205 3.058398 
2206 3.095185 
2207 3.366147 
2208 3.240464 
2209 3.192932 
2210 3.139039 
2211 3.147023 
2212 3.399487 
2213 3.235029 
2214 3.306390 
2215 3.155050 
2216 3.467402 
2217 3.313405 
2218 3.258682 
2219 3.011103 
2220 3.246536 
2221 3.375787 
2222 3.108672 
2223 3.177183 
2224 3.147698 
2225 3.184022 
2226 3.217911 
2227 3.053580 
2228 3.147038 
2229 3.096215 
2230 3.060300 
2231 3.173007 
2232 3.248995 
2233 3.183901 
2234 3.187611 
2235 3.373763 
2236 3.122200 
2237 3.251202 
2238 3.289016 
2239 3.194724 
2240 3.169204 
2241 3.202419 
2242 3.239209 
2243 3.265228 
2244 3.339650 
2245 3.160450 
2246 3.224762 
2247 3.107156 
2248 3.223110 
2249 3.302815 
2250 3.486788 
2251 3.268060 
2252 3.015337 
2253 3.267564 
2254 3.015337 
2255 3.273904 
2256 3.036246 
2257 3.310148 
2258 3.281783 
2259 3.228885 
2260 3.117351 
2261 3.102117 
2262 3.051026 
2263 3.284348 
2264 3.133342 
2265 3.117692 
2266 3.174011 
2267 3.095128 
2268 3.391122 
2269 3.213700 
2270 3.193039 
2271 3.334790 
2272 3.150754 
2273 3.291274 
2274 2.965205 
2275 3.342962 
2276 3.356529 
2277 3.134070 
2278 3.102244 
2279 3.362977 
2280 3.112097 
2281 3.240828 
2282 3.099802 
2283 3.260316 
2284 3.179609 
2285 3.306984 
2286 3.380829 
2287 3.269650 
2288 3.054508 
2289 3.441257 
2290 3.250679 
2291 3.159513 
2292 3.077559 
2293 3.335878 
2294 3.159552 
2295 3.258421 
2296 3.078979 
2297 3.265987 
2298 3.121777 
2299 3.339509 
2300 3.001839 
2301 3.308321 
2302 2.988262 
2303 3.216374 
2304 3.253836 
2305 3.067191 
2306 3.408131 
2307 3.226439 
2308 3.052825 
2309 3.398507 
2310 3.414276 
2311 3.052510 
2312 3.373794 
2313 3.234255 
2314 3.342397 
2315 3.023155 
2316 3.196338 
2317 3.197363 
2318 3.204801 
2319 3.362451 
2320 3.093399 
2321 3.215686 
2322 3.020129 
2323 3.099784 
2324 3.202950 
2325 3.177597 
2326 3.257500 
2327 3.059869 
2328 3.120253 
2329 3.086948 
2330 3.213069 
2331 3.226685 
2332 3.157894 
2333 3.134265 
2334 3.245754 
2335 3.299064 
2336 3.116339 
2337 3.088462 
2338 3.162661 
2339 3.252520 
2340 3.255474 
2341 3.143829 
2342 3.254916 
2343 3.254805 
2344 3.156930 
2345 3.332920 
2346 3.276611 
2347 3.076997 
2348 3.355476 
2349 3.244223 
2350 3.212027 
2351 3.232910 
2352 3.286346 
2353 3.082217 
2354 3.135170 
2355 3.029779 
2356 3.193309 
2357 3.174422 
2358 3.273811 
2359 3.194170 
2360 3.213152 
2361 3.382870 
2362 3.451585 
2363 3.318211 
2364 3.181441 
2365 3.158520 
2366 3.389933 
2367 3.201499 
2368 3.313452 
2369 3.293461 
2370 3.321241 
2371 3.178804 
2372 3.142988 
2373 3.169315 
2374 3.108509 
2375 3.126488 
2376 3.259780 
2377 3.141517 
2378 3.011228 
2379 3.249899 
2380 3.481504 
2381 3.190223 
2382 3.327848 
2383 3.182073 
2384 3.038066 
2385 3.158121 
2386 3.113227 
2387 3.010411 
2388 3.082167 
2389 3.314818 
2390 3.458143 
2391 3.101275 
2392 3.269878 
2393 3.342007 
2394 3.058991 
2395 3.197476 
2396 3.112427 
2397 3.260885 
2398 3.329389 
2399 3.142570 
2400 3.233495 
2401 3.363450 
2402 3.080954 
2403 3.126061 
2404 3.239224 
2405 3.281698 
2406 3.142278 
2407 3.400401 
2408 3.137285 
2409 3.071781 
2410 3.287859 
2411 3.327436 
2412 3.328549 
2413 3.177325 
2414 3.181287 
2415 3.313506 
2416 3.102884 
2417 3.194125 
2418 3.217878 
2419 3.042777 
2420 3.121156 
2421 3.218910 
2422 3.255818 
2423 3.112250 
2424 3.215844 
2425 3.162625 
2426 3.062039 
2427 3.217782 
2428 3.264855 
2429 3.139941 
2430 3.104842 
2431 3.077032 
2432 3.188294 
2433 3.128645 
2434 3.167133 
2435 3.321912 
2436 3.155653 
2437 3.141676 
2438 3.053023 
2439 3.049071 
2440 3.059771 
2441 3.143547 
2442 3.251751 
2443 3.277153 
2444 3.402185 
2445 3.081334 
2446 3.175734 
2447 3.252241 
2448 3.099425 
2449 3.299902 
2450 3.143911 
2451 3.390692 
2452 3.010786 
2453 3.242529 
2454 3.136351 
2455 3.396715 
2456 3.026634 
2457 3.092567 
2458 3.232343 
2459 3.005844 
2460 3.305939 
2461 3.097456 
2462 3.150796 
2463 3.235291 
2464 3.076606 
2465 3.213359 
2466 3.314134 
2467 3.182325 
2468 3.051712 
2469 3.197607 
2470 3.382387 
2471 3.187764 
2472 3.204729 
2473 3.207535 
2474 3.100228 
2475 3.249936 
2476 3.101715 
2477 3.345292 
2478 3.399433 
2479 3.113488 
2480 3.220469 
2481 3.321992 
2482 3.053209 
2483 3.154232 
2484 3.196632 
2485 3.134661 
2486 3.166551 
2487 3.215932 
2488 3.359410 
2489 3.015070 
2490 3.108938 
2491 3.096373 
2492 3.191197 
2493 3.257320 
2494 3.237443 
2495 3.335319 
2496 3.057135 
2497 3.195546 
2498 3.291245 
2499 3.144160 
2500 3.427995 
2501 3.283727 
2502 3.153056 
2503 3.283151 
2504 3.152725 
2505 3.287040 
2506 3.203929 
2507 3.176661 
2508 3.229846 
2509 3.225500 
2510 3.151355 
2511 3.208286 
2512 3.029357 
2513 3.241195 
2514 3.392118 
2515 3.123930 
2516 3.475374 
2517 3.221283 
2518 3.239558 
2519 3.203274 
2520 3.020962 
2521 3.249476 
2522 3.242592 
2523 3.220398 
2524 3.164982 
2525 3.379059 
2526 3.147364 
2527 3.154027 
2528 3.163292 
2529 3.148840 
2530 3.172021 
2531 3.101937 
2532 3.241782 
2533 3.165497 
2534 3.070832 
2535 3.105214 
2536 3.222557 
2537 3.265652 
2538 3.203539 
2539 3.315768 
2540 3.141139 
2541 3.178961 
2542 3.270855 
2543 3.330396 
2544 3.128716 
2545 3.400930 
2546 3.048969 
2547 3.128523 
2548 3.465589 
2549 3.077946 
2550 3.042321 
2551 3.232064 
2552 3.314441 
2553 3.198814 
2554 3.174248 
2555 3.124127 
2556 3.092522 
2557 3.558453 
2558 3.228339 
2559 3.114595 
2560 3.184515 
2561 3.014852 
2562 3.138055 
2563 3.198974 
2564 2.958252 
2565 3.198861 
2566 3.062234 
2567 3.203196 
2568 3.073528 
2569 3.276397 
2570 3.304213 
2571 3.493213 
2572 3.291716 
2573 3.230725 
2574 3.447261 
2575 3.242025 
2576 3.364384 
2577 3.133926 
2578 3.100905 
2579 3.446326 
2580 3.118010 
2581 3.453178 
2582 3.138802 
2583 3.147400 
2584 3.350170 
2585 3.097369 
2586 3.217353 
2587 3.304615 
2588 3.376282 
2589 3.085851 
2590 3.042831 
2591 3.179350 
2592 3.134871 
2593 3.182459 
2594 3.163044 
2595 3.032449 
2596 3.093976 
2597 3.000402 
2598 3.176360 
2599 3.283716 
2600 3.138197 
2601 3.253404 
2602 3.152231 
2603 3.115514 
2604 3.066997 
2605 3.347189 
2606 3.202949 
2607 3.374474 
2608 3.203839 
2609 3.394717 
2610 3.287483 
2611 3.366721 
2612 3.113620 
2613 3.232480 
2614 3.085657 
2615 3.090274 
2616 3.270268 
2617 3.239081 
2618 3.498217 
2619 3.422295 
2620 3.121559 
2621 3.054470 
2622 3.292212 
2623 3.079732 
2624 3.243884 
2625 3.125958 
2626 3.078539 
2627 3.106164 
2628 3.233862 
2629 3.179350 
2630 3.057935 
2631 3.227509 
2632 3.225937 
2633 3.150132 
2634 3.252722 
2635 3.162946 
2636 3.108408 
2637 3.090682 
2638 3.285549 
2639 3.245465 
2640 3.302409 
2641 3.306038 
2642 3.015494 
2643 3.278287 
2644 3.189438 
2645 3.189180 
2646 3.133430 
2647 3.209437 
2648 3.137584 
2649 3.269503 
2650 3.216482 
2651 3.224700 
2652 3.096968 
2653 3.297550 
2654 3.116858 
2655 3.130640 
2656 3.391814 
2657 3.067313 
2658 3.391247 
2659 3.066161 
2660 3.140190 
2661 3.218695 
2662 3.124143 
2663 3.148210 
2664 3.308368 
2665 3.121929 
2666 3.188225 
2667 3.234936 
2668 3.053805 
2669 3.007028 
2670 3.118489 
2671 3.109905 
2672 3.205661 
2673 3.173593 
2674 3.385253 
2675 3.243198 
2676 3.468765 
2677 3.094233 
2678 3.370610 
2679 3.041682 
2680 3.296684 
2681 3.066523 
2682 3.134712 
2683 3.104985 
2684 3.131662 
2685 3.104957 
2686 3.014246 
2687 3.227768 
2688 3.059695 
2689 3.326967 
2690 3.148379 
2691 3.257596 
2692 3.124464 
2693 3.268953 
2694 3.132438 
2695 3.001892 
2696 3.220927 
2697 3.108569 
2698 3.216703 
2699 3.219199 
2700 3.306701 
2701 2.978776 
2702 3.170429 
2703 3.201953 
2704 3.243354 
2705 3.186553 
2706 3.096153 
2707 3.126030 
2708 3.333262 
2709 3.214312 
2710 3.253445 
2711 3.244451 
2712 3.080260 
2713 3.428508 
2714 3.168567 
2715 3.232785 
2716 3.158150 
2717 3.100995 
2718 3.298459 
2719 2.969564 
2720 3.197782 
2721 3.100734 
2722 3.345443 
2723 3.047094 
2724 3.082107 
2725 3.367071 
2726 3.162433 
2727 3.152015 
2728 3.063333 
2729 3.009146 
2730 3.241624 
2731 3.118984 
2732 3.288669 
2733 3.082935 
2734 3.191989 
2735 3.048288 
2736 3.025128 
2737 3.430395 
2738 3.056391 
2739 3.121591 
2740 3.166443 
2741 3.193206 
2742 2.991457 
2743 3.082195 
2744 3.131820 
2745 3.047891 
2746 3.289502 
2747 3.253870 
2748 3.370148 
2749 3.267585 
2750 3.454256 
2751 3.223705 
2752 3.404042 
2753 3.094688 
2754 3.105124 
2755 3.094406 
2756 3.048805 
2757 3.068215 
2758 3.165635 
2759 3.128215 
2760 3.040389 
2761 3.241244 
2762 3.161452 
2763 3.079311 
2764 3.414983 
2765 3.282407 
2766 3.056949 
2767 3.282037 
2768 3.295704 
2769 3.376465 
2770 3.284369 
2771 3.252570 
2772 3.045464 
2773 3.313687 
2774 3.099554 
2775 3.362063 
2776 3.249162 
2777 3.272513 
2778 3.208745 
2779 3.111468 
2780 3.269563 
2781 3.217105 
2782 3.187929 
2783 3.198313 
2784 3.054785 
2785 3.384716 
2786 3.248000 
2787 3.213258 
2788 3.132431 
2789 3.220050 
2790 3.373183 
2791 3.273672 
2792 3.237335 
2793 3.101777 
2794 3.358027 
2795 3.070044 
2796 3.378381 
2797 3.175291 
2798 3.205479 
2799 3.321950 
2800 3.319261 
2801 3.237267 
2802 3.149535 
2803 3.386439 
2804 3.161419 
2805 3.128438 
2806 3.263136 
2807 3.034038 
2808 3.244035 
2809 3.073587 
2810 3.221253 
2811 3.272518 
2812 3.046711 
2813 3.163964 
2814 3.008913 
2815 3.215164 
2816 3.103894 
2817 3.252810 
2818 3.226140 
2819 3.180752 
2820 3.328839 
2821 3.460164 
2822 3.224795 
2823 3.299502 
2824 3.129198 
2825 3.388918 
2826 3.195181 
2827 3.210065 
2828 3.283735 
2829 3.293041 
2830 3.428431 
2831 3.207147 
2832 3.163997 
2833 3.071922 
2834 3.160502 
2835 3.289374 
2836 3.064808 
2837 3.208939 
2838 3.310545 
2839 3.022623 
2840 3.583088 
2841 3.198763 
2842 3.508303 
2843 3.243225 
2844 3.191118 
2845 3.117486 
2846 3.256269 
2847 3.313961 
2848 3.470883 
2849 3.224088 
2850 3.264580 
2851 3.258484 
2852 3.278661 
2853 3.550480 
2854 3.189248 
2855 3.086128 
2856 3.305117 
2857 3.236540 
2858 3.153574 
2859 3.246632 
2860 3.284929 
2861 3.344624 
2862 3.307870 
2863 3.292664 
2864 3.281340 
2865 3.232344 
2866 3.138374 
2867 3.231640 
2868 3.300613 
2869 3.276006 
2870 3.385077 
2871 3.186437 
2872 3.332813 
2873 3.178823 
2874 3.229932 
2875 3.202060 
2876 3.205688 
2877 3.306166 
2878 3.239134 
2879 3.194407 
2880 3.146361 
2881 3.342567 
2882 3.273586 
2883 3.104157 
2884 3.261190 
2885 3.117406 
2886 3.177420 
2887 3.178659 
2888 3.080836 
2889 3.108458 
2890 3.158088 
2891 3.376242 
2892 3.273456 
2893 3.135928 
2894 3.214861 
2895 3.231407 
2896 3.105677 
2897 3.497040 
2898 3.221781 
2899 3.264873 
2900 3.386551 
2901 3.171433 
2902 3.212691 
2903 3.237046 
2904 3.161938 
2905 3.206554 
2906 3.246009 
2907 3.355944 
2908 3.164510 
2909 3.239943 
2910 3.114696 
2911 3.260846 
2912 3.082873 
2913 3.088169 
2914 3.033420 
2915 3.050592 
2916 3.094972 
2917 2.954531 
2918 3.233531 
2919 3.205483 
2920 3.080841 
2921 3.121579 
2922 3.197270 
2923 3.127732 
2924 3.263549 
2925 3.145198 
2926 3.231689 
2927 3.163960 
2928 3.279614 
2929 3.177213 
2930 3.220915 
2931 3.055808 
2932 3.016245 
2933 3.100551 
2934 3.194191 
2935 3.130545 
2936 3.179946 
2937 3.254757 
2938 3.162446 
2939 3.161623 
2940 3.106148 
2941 3.125482 
2942 3.233133 
2943 3.237208 
2944 3.264803 
2945 3.177599 
2946 3.232281 
2947 3.269229 
2948 3.081676 
2949 3.262521 
2950 3.130769 
2951 3.197731 
2952 3.169811 
2953 3.189891 
2954 3.126374 
2955 3.095214 
2956 3.288949 
2957 3.159675 
2958 3.061509 
2959 3.099144 
2960 3.198103 
2961 3.337123 
2962 3.290978 
2963 3.158380 
2964 3.093527 
2965 3.173316 
2966 3.251899 
2967 3.455635 
2968 3.148752 
2969 3.099141 
2970 3.293592 
2971 3.187917 
2972 3.264390 
2973 3.335168 
2974 3.056015 
2975 3.093714 
2976 3.238551 
2977 3.194573 
2978 3.106586 
2979 3.217897 
2980 3.398144 
2981 3.107858 
2982 3.161383 
2983 3.319416 
2984 3.063771 
2985 3.513498 
2986 3.122577 
2987 3.382150 
2988 3.290231 
2989 3.337390 
2990 3.255692 
2991 3.263208 
2992 3.175044 
2993 3.152171 
2994 3.131656 
2995 3.033866 
2996 3.239192 
2997 3.111742 
2998 3.270163 
2999 3.115845 
3000 3.257300 
3001 3.130928 
3002 3.254698 
3003 3.208538 
3004 3.370349 
3005 3.334389 
3006 3.156556 
3007 3.277698 
3008 3.328465 
3009 3.444760 
3010 3.029408 
3011 3.202327 
3012 3.443906 
3013 3.183547 
3014 3.408658 
3015 3.222607 
3016 3.141015 
3017 3.246995 
3018 3.107651 
3019 3.291641 
3020 3.108499 
3021 3.231320 
3022 3.060575 
3023 3.222658 
3024 3.160169 
3025 3.408802 
3026 3.142823 
3027 3.238487 
3028 3.299464 
3029 3.192594 
3030 3.248888 
3031 3.078119 
3032 3.260045 
3033 3.096687 
3034 3.114020 
3035 3.271009 
3036 3.288066 
3037 3.220675 
3038 3.200869 
3039 3.057203 
3040 3.146869 
3041 3.151847 
3042 3.137491 
3043 3.185476 
3044 3.288224 
3045 3.225293 
3046 3.027609 
3047 3.085869 
3048 3.283087 
3049 3.442541 
3050 3.186148 
3051 3.365884 
3052 3.101705 
3053 3.091391 
3054 3.160193 
3055 3.299956 
3056 3.155174 
3057 3.338346 
3058 3.076981 
3059 3.214268 
3060 3.137587 
3061 3.160538 
3062 3.481500 
3063 3.269331 
3064 3.341067 
3065 3.308633 
3066 3.193036 
3067 3.131229 
3068 3.465953 
3069 3.368717 
3070 3.343343 
3071 3.241890 
3072 3.294190 
3073 3.239098 
3074 3.222648 
3075 3.093650 
3076 3.111702 
3077 3.259662 
3078 3.254253 
3079 3.164345 
3080 3.396580 
3081 3.144776 
3082 3.190493 
3083 3.435801 
3084 3.172528 
3085 3.295250 
3086 3.356683 
3087 3.229090 
3088 3.353019 
3089 3.081454 
3090 3.381885 
3091 3.177934 
3092 3.277236 
3093 3.090465 
3094 3.209310 
3095 3.278090 
3096 3.287561 
3097 3.444074 
3098 3.077098 
3099 3.269602 
3100 3.143225 
3101 3.206168 
3102 3.155095 
3103 3.336212 
3104 3.149303 
3105 3.072488 
3106 3.190084 
3107 3.243382 
3108 3.102976 
3109 3.338764 
3110 3.129244 
3111 3.319856 
3112 3.248225 
3113 3.208189 
3114 3.209790 
3115 3.269110 
3116 3.149202 
3117 3.186194 
3118 3.438980 
3119 3.406028 
3120 3.301192 
3121 3.228759 
3122 3.096758 
3123 2.994992 
3124 3.123668 
3125 3.284827 
3126 3.176708 
3127 3.218509 
3128 3.129653 
3129 3.132046 
3130 3.133196 
3131 3.175987 
3132 3.032542 
3133 3.182955 
3134 3.341036 
3135 3.246317 
3136 3.113810 
3137 3.081858 
3138 3.150174 
3139 3.023072 
3140 3.242542 
3141 3.294063 
3142 3.264302 
3143 3.236668 
3144 3.277363 
3145 3.162085 
3146 3.113248 
3147 3.269350 
3148 3.385370 
3149 3.242200 
3150 3.189441 
3151 3.256105 
3152 3.238842 
3153 3.291825 
3154 3.202705 
3155 3.179095 
3156 3.087158 
3157 3.228568 
3158 3.262592 
3159 3.334165 
3160 3.273765 
3161 3.107590 
3162 3.176457 
3163 3.232422 
3164 3.230540 
3165 3.400120 
3166 3.387926 
3167 3.248161 
3168 3.272764 
3169 3.342675 
3170 3.321683 
3171 3.094577 
3172 3.307113 
3173 3.013753 
3174 3.236370 
3175 3.198317 
3176 3.177441 
3177 3.132118 
3178 3.284088 
3179 3.146506 
3180 3.213857 
3181 3.412953 
3182 3.358605 
3183 3.229606 
3184 3.270578 
3185 3.406571 
3186 3.192023 
3187 3.513026 
3188 3.113887 
3189 3.335695 
3190 3.298755 
3191 3.192634 
3192 3.129754 
3193 3.254143 
3194 3.132831 
3195 3.408289 
3196 3.182343 
3197 3.301282 
3198 3.191836 
3199 3.413868 
3200 3.251059 
3201 3.396412 
3202 3.139428 
3203 3.190856 
3204 3.208624 
3205 3.211910 
3206 3.075566 
3207 3.220220 
3208 3.050672 
3209 3.213396 
3210 3.422938 
3211 3.460553 
3212 3.116704 
3213 3.394230 
3214 3.515581 
3215 3.224487 
3216 3.209656 
3217 3.217128 
3218 3.204998 
3219 3.518227 
3220 3.219711 
3221 3.338353 
3222 3.343013 
3223 3.202201 
3224 3.302840 
3225 3.430175 
3226 3.197018 
3227 3.280799 
3228 3.166317 
3229 3.113604 
3230 3.076821 
3231 3.558731 
3232 3.220885 
3233 3.205849 
3234 3.218227 
3235 3.213322 
3236 3.449652 
3237 3.107049 
3238 3.259952 
3239 3.135990 
3240 3.426521 
3241 3.262476 
3242 3.173962 
3243 3.133273 
3244 3.424776 
3245 3.241577 
3246 3.219051 
3247 3.347815 
3248 3.262649 
3249 3.381763 
3250 3.280508 
3251 3.099758 
3252 3.312362 
3253 3.206838 
3254 3.212720 
3255 3.156959 
3256 3.264078 
3257 3.368953 
3258 3.183358 
3259 3.342360 
3260 3.176315 
3261 3.057972 
3262 3.227668 
3263 3.129710 
3264 3.136545 
3265 3.112347 
3266 3.275674 
3267 3.357091 
3268 3.146510 
3269 3.277709 
3270 3.256469 
3271 3.321491 
3272 3.045550 
3273 3.225170 
3274 3.137354 
3275 3.194647 
3276 2.981594 
3277 3.169545 
3278 3.317256 
3279 3.244297 
3280 3.213594 
3281 3.139562 
3282 3.241284 
3283 3.295038 
3284 3.299123 
3285 3.317016 
3286 3.079756 
3287 3.047626 
3288 3.137677 
3289 3.341808 
3290 3.389680 
3291 3.168709 
3292 3.252936 
3293 3.229326 
3294 3.197524 
3295 3.136240 
3296 3.332253 
3297 3.164070 
3298 3.191124 
3299 3.289309 
3300 3.206519 
3301 3.241423 
3302 3.231174 
3303 3.232696 
3304 3.030538 
3305 3.193668 
3306 3.127604 
3307 3.076373 
3308 3.275119 
3309 3.438402 
3310 3.176061 
3311 3.193025 
3312 3.221955 
3313 3.217638 
3314 3.234356 
3315 3.042067 
3316 3.303175 
3317 3.189428 
3318 3.110330 
3319 3.076995 
3320 3.073192 
3321 3.255618 
3322 3.359213 
3323 3.217458 
3324 3.240067 
3325 3.111893 
3326 3.100516 
3327 3.114906 
3328 3.163118 
3329 3.123122 
3330 3.195533 
3331 3.147317 
3332 3.084744 
3333 3.243747 
3334 3.125443 
3335 3.372966 
3336 3.227043 
3337 3.099558 
3338 3.288341 
3339 3.155176 
3340 3.095653 
3341 3.099991 
3342 3.134358 
3343 3.246353 
3344 3.414087 
3345 3.289343 
3346 3.211748 
3347 3.005620 
3348 3.305926 
3349 3.202820 
3350 3.348455 
3351 3.179730 
3352 3.226879 
3353 3.309728 
3354 3.250955 
3355 3.196117 
3356 3.455736 
3357 3.217608 
3358 3.172459 
3359 3.272319 
3360 3.218733 
3361 3.300695 
3362 3.219029 
3363 3.251392 
3364 3.269591 
3365 3.211943 
3366 3.297330 
3367 3.255655 
3368 3.183815 
3369 3.106426 
3370 3.420186 
3371 3.179544 
3372 3.149780 
3373 3.409125 
3374 3.341115 
3375 3.242592 
3376 3.352896 
3377 3.043946 
3378 3.394704 
3379 3.373252 
3380 3.242492 
3381 3.207856 
3382 3.387622 
3383 3.179764 
3384 3.144159 
3385 3.195919 
3386 3.263671 
3387 3.289980 
3388 3.226022 
3389 3.345854 
3390 3.185800 
3391 3.225093 
3392 3.263190 
3393 3.397352 
3394 3.336812 
3395 3.191241 
3396 3.136148 
3397 3.647616 
3398 3.311696 
3399 3.157121 
3400 3.303612 
3401 3.198302 
3402 3.465240 
3403 3.126722 
3404 3.264911 
3405 3.240454 
3406 3.308607 
3407 3.032371 
3408 3.165012 
3409 3.306891 
3410 2.990912 
3411 3.127870 
3412 3.297771 
3413 3.126045 
3414 3.228328 
3415 3.068264 
3416 3.337393 
3417 3.097045 
3418 3.143655 
3419 3.172998 
3420 3.165493 
3421 3.469876 
3422 3.248983 
3423 3.104516 
3424 3.097131 
3425 3.072999 
3426 3.223628 
3427 3.088402 
3428 3.007544 
3429 3.170833 
3430 3.132506 
3431 3.339062 
3432 3.181155 
3433 3.047310 
3434 3.293368 
3435 3.282909 
3436 3.128072 
3437 3.249920 
3438 3.245575 
3439 3.100148 
3440 3.123022 
3441 3.315748 
3442 3.305730 
3443 3.342585 
3444 3.156573 
3445 3.123593 
3446 3.412213 
3447 3.176260 
3448 3.211781 
3449 3.218534 
3450 3.145042 
3451 3.151347 
3452 3.150831 
3453 3.014416 
3454 3.129451 
3455 3.213178 
3456 3.290908 
3457 3.088096 
3458 3.044084 
3459 3.337813 
3460 3.248209 
3461 3.182737 
3462 3.097089 
3463 3.166401 
3464 3.192357 
3465 3.330108 
3466 3.365146 
3467 3.120463 
3468 3.188315 
3469 3.314341 
3470 3.245092 
3471 3.021658 
3472 3.358746 
3473 3.166245 
3474 3.279402 
3475 3.233881 
3476 3.190036 
3477 3.070104 
3478 3.095778 
3479 3.102832 
3480 3.383866 
3481 3.307988 
3482 3.171821 
3483 3.096697 
3484 3.091994 
3485 3.294899 
3486 3.078474 
3487 3.281675 
3488 3.126272 
3489 3.306271 
3490 3.242904 
3491 3.350658 
3492 3.369407 
3493 3.230571 
3494 3.064680 
3495 3.235800 
3496 3.190603 
3497 3.152150 
3498 3.156563 
3499 3.172239 
3500 3.209816 
3501 3.163571 
3502 3.030622 
3503 3.294206 
3504 3.101802 
3505 3.365411 
3506 3.242243 
3507 3.064281 
3508 3.130823 
3509 3.228901 
3510 3.265380 
3511 3.091195 
3512 3.181510 
3513 3.122643 
3514 3.241420 
3515 3.133703 
3516 2.940109 
3517 3.168685 
3518 3.201094 
3519 3.197045 
3520 3.081564 
3521 3.350860 
3522 3.124122 
3523 3.527294 
3524 3.250736 
3525 3.672640 
3526 3.289449 
3527 3.233039 
3528 3.123163 
3529 3.160144 
3530 3.493954 
3531 3.181624 
3532 3.280730 
3533 3.185323 
3534 3.155848 
3535 3.433329 
3536 3.512042 
3537 3.258101 
3538 3.351720 
3539 3.423221 
3540 3.113857 
3541 3.154106 
3542 3.212923 
3543 3.340451 
3544 2.916908 
3545 3.244413 
3546 3.171541 
3547 3.135577 
3548 3.324356 
3549 3.102640 
3550 3.091378 
3551 3.187425 
3552 3.314390 
3553 3.087356 
3554 3.275068 
3555 2.964048 
3556 3.271097 
3557 3.277886 
3558 3.229619 
3559 3.175598 
3560 3.444097 
3561 3.602472 
3562 3.324070 
3563 3.411191 
3564 3.234104 
3565 3.372909 
3566 3.314599 
3567 3.139493 
3568 3.121815 
3569 3.075331 
3570 3.153095 
3571 3.040902 
3572 3.294179 
3573 4.060016 
3574 3.360115 
3575 3.385440 
3576 3.197694 
3577 3.255382 
3578 3.045247 
3579 3.140739 
3580 3.123591 
3581 3.223491 
3582 3.412513 
3583 3.138501 
3584 3.299571 
3585 3.403909 
3586 3.401821 
3587 3.390838 
3588 3.836157 
3589 3.330937 
3590 3.219480 
3591 3.246723 
3592 3.395600 
3593 3.271448 
3594 3.166628 
3595 3.185774 
3596 3.225192 
3597 3.174387 
3598 3.247184 
3599 3.196829 
3600 3.111369 
3601 3.236769 
3602 3.174483 
3603 3.326272 
3604 3.375883 
3605 3.251467 
3606 3.115241 
3607 3.146168 
3608 3.220964 
3609 3.117859 
3610 3.320709 
3611 3.288285 
3612 3.077144 
3613 3.216895 
3614 3.346328 
3615 3.248196 
3616 3.263487 
3617 3.214048 
3618 3.278755 
3619 3.189651 
3620 3.102087 
3621 3.178767 
3622 3.206740 
3623 3.477762 
3624 2.994019 
3625 3.286654 
3626 3.401725 
3627 3.118978 
3628 3.324112 
3629 3.229632 
3630 3.077965 
3631 3.348430 
3632 3.361981 
3633 3.494551 
3634 3.267691 
3635 3.077225 
3636 3.412868 
3637 3.264919 
3638 3.447928 
3639 3.082854 
3640 3.466586 
3641 3.206555 
3642 3.496463 
3643 3.144365 
3644 3.049467 
3645 3.362862 
3646 3.159745 
3647 3.261430 
3648 3.188061 
3649 3.443092 
3650 3.147389 
3651 3.131131 
3652 3.102659 
3653 3.177476 
3654 3.241163 
3655 3.041894 
3656 3.278519 
3657 3.054705 
3658 3.264540 
3659 3.095682 
3660 3.292233 
3661 3.472766 
3662 3.152535 
3663 3.294940 
3664 3.455500 
3665 3.215546 
3666 3.093507 
3667 3.498415 
3668 3.211303 
3669 3.300351 
3670 3.213637 
3671 3.647593 
3672 3.736166 
3673 3.457061 
3674 3.148029 
3675 3.054617 
3676 3.650722 
3677 3.448146 
3678 3.464372 
3679 3.358075 
3680 3.689721 
3681 3.514966 
3682 3.281296 
3683 3.671561 
3684 3.023338 
3685 3.330906 
3686 3.592707 
3687 3.494233 
3688 3.239273 
3689 3.194117 
3690 3.682885 
3691 3.360672 
3692 3.432129 
3693 4.008063 
3694 3.277133 
3695 3.237154 
3696 3.103126 
3697 3.456660 
3698 3.544551 
3699 3.164913 
3700 3.286045 
3701 3.069781 
3702 3.250048 
3703 3.081789 
3704 3.156248 
3705 3.076179 
3706 3.357331 
3707 3.707438 
3708 3.321872 
3709 3.235060 
3710 3.326679 
3711 3.244864 
3712 3.283817 
3713 3.341938 
3714 3.203616 
3715 3.153972 
3716 3.311767 
3717 3.331210 
3718 3.127644 
3719 3.193092 
3720 3.270158 
3721 2.999621 
3722 3.433747 
3723 3.384278 
3724 3.214841 
3725 3.889169 
3726 3.300681 
3727 3.236976 
3728 3.476324 
3729 3.031280 
3730 3.154987 
3731 3.231497 
3732 3.125899 
3733 3.082247 
3734 3.343774 
3735 3.387926 
3736 3.225589 
3737 3.234606 
3738 3.206743 
3739 3.477072 
3740 3.134436 
3741 3.609177 
3742 3.056876 
3743 3.217248 
3744 3.402981 
3745 2.988032 
3746 3.634360 
3747 3.297728 
3748 3.296114 
3749 3.166762 
3750 3.413571 
3751 3.330036 
3752 3.618504 
3753 3.111262 
3754 3.263684 
3755 3.412208 
3756 3.171159 
3757 3.356278 
3758 3.098231 
3759 3.294990 
3760 3.198088 
3761 3.208018 
3762 3.113163 
3763 3.482960 
3764 3.099699 
3765 3.481970 
3766 3.256936 
3767 3.409377 
3768 3.210627 
3769 3.354307 
3770 3.327962 
3771 3.291177 
3772 3.107191 
3773 3.349381 
3774 3.394690 
3775 3.203498 
3776 3.233316 
3777 3.430782 
3778 3.574426 
3779 3.221390 
3780 3.362192 
3781 3.379391 
3782 3.424287 
3783 3.297567 
3784 3.196552 
3785 3.499017 
3786 3.304291 
3787 3.217832 
3788 3.269299 
3789 3.218620 
3790 3.180703 
3791 3.347938 
3792 3.354385 
3793 3.337529 
3794 3.238907 
3795 3.166424 
3796 3.290890 
3797 3.351242 
3798 3.082101 
3799 3.293980 
3800 3.313186 
3801 3.605207 
3802 3.264427 
3803 3.129718 
3804 3.090584 
3805 3.217327 
3806 3.206681 
3807 3.284513 
3808 3.224533 
3809 3.052619 
3810 3.161841 
3811 3.258901 
3812 3.295924 
3813 3.247785 
3814 3.285423 
3815 3.303890 
3816 3.467430 
3817 3.290105 
3818 3.194828 
3819 3.586085 
3820 3.360307 
3821 3.303272 
3822 3.250825 
3823 3.223446 
3824 3.409733 
3825 3.154404 
3826 3.264939 
3827 3.092039 
3828 3.206432 
3829 3.280857 
3830 3.259341 
3831 3.462530 
3832 3.247600 
3833 3.773544 
3834 3.326523 
3835 3.701576 
3836 3.636883 
3837 3.366806 
3838 3.453284 
3839 3.702503 
3840 3.492019 
3841 3.597397 
3842 3.491359 
3843 3.737955 
3844 3.503061 
3845 3.287541 
3846 3.206617 
3847 3.269457 
3848 3.096914 
3849 3.331964 
3850 3.860820 
3851 3.647213 
3852 3.150598 
3853 3.362764 
3854 3.252638 
3855 3.223975 
3856 2.973767 
3857 3.088629 
3858 3.324691 
3859 3.348063 
3860 3.270001 
3861 3.155649 
3862 3.416039 
3863 3.122600 
3864 3.170089 
3865 3.064228 
3866 3.165301 
3867 3.446441 
3868 3.288288 
3869 3.284341 
3870 3.193482 
3871 3.008757 
3872 3.371907 
3873 3.279332 
3874 3.158778 
3875 3.179871 
3876 3.061574 
3877 3.184006 
3878 3.104083 
3879 3.215320 
3880 3.363356 
3881 3.302928 
3882 3.199330 
3883 3.327858 
3884 3.242197 
3885 3.150694 
3886 3.254796 
3887 3.517024 
3888 3.278518 
3889 3.350065 
3890 3.521975 
3891 3.513814 
3892 3.180382 
3893 3.271501 
3894 3.079576 
3895 3.480556 
3896 3.111942 
3897 3.345140 
3898 3.457003 
3899 3.221850 
3900 3.201215 
3901 3.165782 
3902 3.354207 
3903 3.263594 
3904 3.683777 
3905 3.813751 
3906 3.955760 
3907 3.419215 
3908 3.385961 
3909 3.347865 
3910 3.814270 
3911 3.627769 
3912 3.301031 
3913 3.242137 
3914 3.264253 
3915 3.646032 
3916 3.861208 
3917 3.285185 
3918 3.824582 
3919 3.132927 
3920 3.170151 
3921 3.408309 
3922 3.169956 
3923 3.222309 
3924 3.174830 
3925 3.067250 
3926 3.436343 
3927 3.520167 
3928 3.510571 
3929 3.429366 
3930 3.292514 
3931 3.398017 
3932 3.881240 
3933 3.090309 
3934 3.312727 
3935 3.652786 
3936 3.208724 
3937 3.230133 
3938 3.354970 
3939 3.289487 
3940 3.296656 
3941 3.280835 
3942 3.389294 
3943 3.289244 
3944 3.376036 
3945 3.334867 
3946 3.242206 
3947 3.237116 
3948 3.287862 
3949 3.153327 
3950 3.095604 
3951 3.147998 
3952 3.222682 
3953 3.247685 
3954 3.586921 
3955 3.962667 
3956 3.137518 
3957 3.313685 
3958 3.344751 
3959 3.612528 
3960 3.166497 
3961 3.178629 
3962 3.222992 
3963 3.095931 
3964 3.154953 
3965 3.162069 
3966 3.338589 
3967 3.148614 
3968 3.413882 
3969 4.109567 
3970 3.549157 
3971 3.278013 
3972 3.637237 
3973 3.542188 
3974 3.477993 
3975 3.197599 
3976 3.244074 
3977 3.455626 
3978 3.481776 
3979 3.431930 
3980 3.532299 
3981 3.761301 
3982 3.291852 
3983 3.154140 
3984 3.312022 
3985 3.243492 
3986 4.341075 
3987 3.560237 
3988 3.817255 
3989 3.444164 
3990 3.049839 
3991 3.428598 
3992 3.282340 
3993 4.178455 
3994 3.621799 
3995 3.525151 
3996 3.525085 
3997 4.325816 
3998 3.414850 
3999 3.422629 
