# Supplementary material for: Design of buried charged networks in artificial proteins
Source: Nat Commun. 2021 Mar 25;12:1895. doi: 10.1038/s41467-021-21909-7 (PMC7994573; doi:10.1038/s41467-021-21909-7)
Supplement: Supplementary file 4 — Source Data [file 41467_2021_21909_MOESM4_ESM.zip › source_data_final_revised/SI7/a/2_rmsd.txt]

Frame RMSD (A)
1 1.2492311000823975
2 1.2480168342590332
3 1.450181484222412
4 1.5314289331436157
5 1.4494394063949585
6 1.4266427755355835
7 1.5619176626205444
8 1.7974857091903687
9 1.7830532789230347
10 1.6399438381195068
11 1.7752611637115479
12 1.766236424446106
13 1.9028997421264648
14 2.139824628829956
15 2.057628631591797
16 2.2894675731658936
17 2.084968090057373
18 2.0605289936065674
19 2.1235334873199463
20 1.9176751375198364
21 2.0816404819488525
22 2.097501516342163
23 2.1820552349090576
24 2.0208237171173096
25 1.9729450941085815
26 2.028071403503418
27 2.169581651687622
28 2.0270180702209473
29 2.1700358390808105
30 2.0711183547973633
31 2.062408447265625
32 1.9828966856002808
33 2.0644121170043945
34 2.110764741897583
35 1.9350117444992065
36 2.0778353214263916
37 1.977213740348816
38 2.0563225746154785
39 1.943968415260315
40 2.0578129291534424
41 2.0330584049224854
42 2.035767078399658
43 2.101440906524658
44 2.209592580795288
45 2.2009809017181396
46 2.0556674003601074
47 2.1207146644592285
48 2.1231863498687744
49 2.256216049194336
50 2.1135339736938477
51 2.149092435836792
52 2.2244133949279785
53 2.187941074371338
54 2.217634439468384
55 2.2912583351135254
56 2.2145631313323975
57 2.3746159076690674
58 2.1539876461029053
59 2.242222309112549
60 2.254774808883667
61 2.1613991260528564
62 2.2348411083221436
63 2.184920310974121
64 2.3996431827545166
65 2.211456537246704
66 2.179321527481079
67 2.145282506942749
68 2.421251058578491
69 2.3046607971191406
70 2.5233154296875
71 2.4167556762695313
72 2.238206624984741
73 2.303067922592163
74 2.6614315509796143
75 2.577850580215454
76 2.3396804332733154
77 2.3132057189941406
78 2.2650372982025146
79 2.0712573528289795
80 2.225179672241211
81 2.3139865398406982
82 2.241126298904419
83 2.518939733505249
84 2.830817699432373
85 2.790175676345825
86 2.7574853897094727
87 2.4008352756500244
88 2.5067954063415527
89 2.4769082069396973
90 2.2752742767333984
91 2.451383352279663
92 2.4689292907714844
93 2.603402614593506
94 2.4480113983154297
95 2.314110517501831
96 2.3205819129943848
97 2.3569252490997314
98 2.3424525260925293
99 2.2888777256011963
100 2.4977033138275146
101 2.3609089851379395
102 2.434128761291504
103 2.6488888263702393
104 2.5539355278015137
105 2.5050911903381348
106 2.675093412399292
107 2.707153081893921
108 2.485028028488159
109 2.5457162857055664
110 2.478147029876709
111 2.3858463764190674
112 2.5128438472747803
113 2.304490566253662
114 2.3936219215393066
115 2.2732348442077637
116 2.2390782833099365
117 2.293139934539795
118 2.353896379470825
119 2.418053388595581
120 2.414212942123413
121 2.467026710510254
122 2.6316750049591064
123 2.6408140659332275
124 2.5635881423950195
125 2.5267393589019775
126 2.6306633949279785
127 2.409175395965576
128 2.525131940841675
129 2.654963493347168
130 2.4486725330352783
131 2.50386643409729
132 2.436958074569702
133 2.3798274993896484
134 2.3510472774505615
135 2.3160245418548584
136 2.414015293121338
137 2.5227115154266357
138 2.4543039798736572
139 2.505549907684326
140 2.441189765930176
141 2.3840134143829346
142 2.3370676040649414
143 2.383753538131714
144 2.5058696269989014
145 2.5336239337921143
146 2.4764034748077393
147 2.489335536956787
148 2.5220558643341064
149 2.5279603004455566
150 2.5097386837005615
151 2.5634450912475586
152 2.5584118366241455
153 2.4098503589630127
154 2.5421130657196045
155 2.589531660079956
156 2.580536365509033
157 2.7058568000793457
158 2.775740146636963
159 2.6255552768707275
160 2.636928081512451
161 2.748929500579834
162 2.7602899074554443
163 2.648724317550659
164 2.469357967376709
165 2.7897956371307373
166 2.6575658321380615
167 2.4766221046447754
168 2.569471597671509
169 2.5780029296875
170 2.4671568870544434
171 2.4683475494384766
172 2.6840548515319824
173 2.8796520233154297
174 2.7132225036621094
175 2.710418462753296
176 2.7967069149017334
177 2.5021378993988037
178 2.478184938430786
179 2.785637140274048
180 2.6356201171875
181 2.5084145069122314
182 2.51765513420105
183 2.6461851596832275
184 2.62459659576416
185 2.402423858642578
186 2.3982081413269043
187 2.4451112747192383
188 2.434718370437622
189 2.5960869789123535
190 2.629561424255371
191 2.3891565799713135
192 2.4835829734802246
193 2.8168184757232666
194 2.810492753982544
195 2.754338502883911
196 2.495884656906128
197 2.646815299987793
198 2.473917245864868
199 2.505760908126831
200 2.528977870941162
201 2.374138116836548
202 2.483588933944702
203 2.5842297077178955
204 2.454688310623169
205 2.4223246574401855
206 2.488947868347168
207 2.4955296516418457
208 2.521782875061035
209 2.5491600036621094
210 2.4980311393737793
211 2.530008554458618
212 2.604926347732544
213 2.618893623352051
214 2.6896910667419434
215 2.662372350692749
216 2.4346702098846436
217 2.6808724403381348
218 2.742729663848877
219 2.59955096244812
220 2.653822422027588
221 2.516270160675049
222 2.6058366298675537
223 2.573322296142578
224 2.53529953956604
225 2.784916639328003
226 2.638887643814087
227 2.565995693206787
228 2.7597830295562744
229 2.6701481342315674
230 2.4876513481140137
231 2.597620725631714
232 2.548269510269165
233 2.587101936340332
234 2.51645565032959
235 2.5007247924804688
236 2.393195629119873
237 2.3971927165985107
238 2.646512031555176
239 2.7053937911987305
240 2.5044121742248535
241 2.4858767986297607
242 2.447169780731201
243 2.5171024799346924
244 2.5200343132019043
245 2.4739174842834473
246 2.52462100982666
247 2.47637677192688
248 2.5644009113311768
249 2.6561410427093506
250 2.9376845359802246
251 2.818268060684204
252 2.892369270324707
253 2.807861566543579
254 2.7858664989471436
255 2.790971517562866
256 3.0512537956237793
257 3.054508686065674
258 2.9516141414642334
259 2.951287031173706
260 2.9180047512054443
261 2.9917445182800293
262 3.1147382259368896
263 3.2017505168914795
264 3.090472459793091
265 3.0745739936828613
266 2.9052188396453857
267 2.8860907554626465
268 2.8898651599884033
269 2.7866013050079346
270 2.8853986263275146
271 3.088712453842163
272 3.178894281387329
273 3.2076594829559326
274 3.239755630493164
275 2.9556996822357178
276 3.152942180633545
277 3.1560158729553223
278 2.9968771934509277
279 3.282313585281372
280 3.406954526901245
281 3.081336259841919
282 3.129044532775879
283 3.1307427883148193
284 3.174950122833252
285 3.2285144329071045
286 3.237863063812256
287 2.9008407592773438
288 2.983477830886841
289 2.9096932411193848
290 2.9885241985321045
291 3.1196835041046143
292 3.1722002029418945
293 3.129946708679199
294 3.225888729095459
295 2.9626705646514893
296 3.0688672065734863
297 3.0305967330932617
298 3.106640577316284
299 2.921131134033203
300 2.8068857192993164
301 3.0603690147399902
302 3.0739996433258057
303 2.8380627632141113
304 3.0640881061553955
305 3.1347312927246094
306 3.257185935974121
307 3.3003928661346436
308 3.34552264213562
309 3.3270132541656494
310 3.4190590381622314
311 3.425769567489624
312 3.4361538887023926
313 3.2334225177764893
314 3.2472774982452393
315 3.417306661605835
316 3.2653279304504395
317 3.3021492958068848
318 3.1569886207580566
319 3.490572929382324
320 3.333256244659424
321 3.3211796283721924
322 3.124783754348755
323 3.0304834842681885
324 3.0655593872070313
325 3.1742396354675293
326 3.1202709674835205
327 3.306417942047119
328 3.027559280395508
329 3.1882729530334473
330 3.136934995651245
331 3.1346616744995117
332 3.388331651687622
333 3.1176981925964355
334 3.0615546703338623
335 3.1905131340026855
336 3.3035123348236084
337 3.0589020252227783
338 3.3519093990325928
339 3.174142599105835
340 3.1743788719177246
341 3.2319700717926025
342 3.2658238410949707
343 3.2462880611419678
344 3.379732370376587
345 3.2265145778656006
346 3.1162350177764893
347 3.2683393955230713
348 3.080575704574585
349 3.1226143836975098
350 3.080164909362793
351 3.082287073135376
352 3.249492883682251
353 3.1593470573425293
354 2.9840099811553955
355 3.1612019538879395
356 3.1131787300109863
357 3.03016996383667
358 2.894050121307373
359 2.9313910007476807
360 2.923617124557495
361 3.0037293434143066
362 2.9557507038116455
363 2.851842164993286
364 2.8825249671936035
365 2.8725805282592773
366 2.9196557998657227
367 2.991111993789673
368 3.1441164016723633
369 3.066594123840332
370 3.133662700653076
371 3.172968864440918
372 3.0830516815185547
373 3.1473612785339355
374 3.215683698654175
375 3.1786956787109375
376 3.2178616523742676
377 3.102036237716675
378 3.183297634124756
379 2.9636032581329346
380 3.180063247680664
381 3.14768385887146
382 3.212245464324951
383 3.349442958831787
384 3.3972084522247314
385 3.3465590476989746
386 3.151350736618042
387 3.2279529571533203
388 3.196014642715454
389 3.0956339836120605
390 3.3986196517944336
391 3.373473882675171
392 3.406764030456543
393 3.448589324951172
394 3.3772940635681152
395 3.3398642539978027
396 3.1343085765838623
397 3.34641695022583
398 3.1143457889556885
399 3.2590742111206055
400 3.3411872386932373
401 3.2592105865478516
402 3.233778953552246
403 3.2466790676116943
404 3.3408684730529785
405 3.15726375579834
406 3.1044933795928955
407 3.040025234222412
408 3.162747383117676
409 3.101909875869751
410 3.1731936931610107
411 3.1965699195861816
412 3.3382749557495117
413 3.274688959121704
414 3.4704411029815674
415 3.467283010482788
416 3.382859945297241
417 3.3747851848602295
418 3.290409803390503
419 3.414613962173462
420 3.2828922271728516
421 3.2068450450897217
422 3.1894028186798096
423 3.405183792114258
424 3.2815842628479004
425 3.1902616024017334
426 3.2706520557403564
427 3.234574556350708
428 3.195319414138794
429 3.1685116291046143
430 3.3728597164154053
431 3.4407224655151367
432 3.19523286819458
433 3.1366963386535645
434 2.990088939666748
435 3.1893749237060547
436 3.163511037826538
437 3.1540493965148926
438 3.2095580101013184
439 3.3256688117980957
440 3.3079259395599365
441 3.387497901916504
442 3.2483205795288086
443 3.1926217079162598
444 3.1731951236724854
445 3.070322036743164
446 3.120520830154419
447 3.218914031982422
448 3.243621349334717
449 2.9628186225891113
450 3.0938775539398193
451 3.087574005126953
452 3.040045738220215
453 3.1642074584960938
454 3.3421173095703125
455 3.515087842941284
456 3.3503899574279785
457 3.4675233364105225
458 3.6351072788238525
459 3.4869537353515625
460 3.5016393661499023
461 3.4943313598632813
462 3.5204598903656006
463 3.5334978103637695
464 3.542259931564331
465 3.4183764457702637
466 3.360232353210449
467 3.4906861782073975
468 3.263521909713745
469 3.445371389389038
470 3.3172311782836914
471 3.361358404159546
472 3.541958808898926
473 3.4721624851226807
474 3.24953293800354
475 3.2580485343933105
476 3.347644329071045
477 3.454590320587158
478 3.465097427368164
479 3.360779285430908
480 3.349525213241577
481 3.3623244762420654
482 3.4401609897613525
483 3.428441286087036
484 3.460606098175049
485 3.4729323387145996
486 3.5987515449523926
487 3.592625379562378
488 3.485036849975586
489 3.514238119125366
490 3.5878145694732666
491 3.661327362060547
492 3.5889334678649902
493 3.492661714553833
494 3.4399571418762207
495 3.729163885116577
496 3.4380154609680176
497 3.6892826557159424
498 3.7651753425598145
499 3.7179973125457764
500 3.554074764251709
501 3.4955220222473145
502 3.7759780883789063
503 3.490204095840454
504 3.474965810775757
505 3.350177526473999
506 3.4367458820343018
507 3.4653372764587402
508 3.4976067543029785
509 3.4467341899871826
510 3.5881264209747314
511 3.6437549591064453
512 3.640286445617676
513 3.82266902923584
514 3.643827199935913
515 3.6666247844696045
516 3.7167818546295166
517 3.6232800483703613
518 3.5450825691223145
519 3.574723482131958
520 3.625652551651001
521 3.5418782234191895
522 3.526078224182129
523 3.519707441329956
524 3.3662302494049072
525 3.5325443744659424
526 3.4840362071990967
527 3.5075221061706543
528 3.6074106693267822
529 3.6334664821624756
530 3.4983882904052734
531 3.6607508659362793
532 3.6573123931884766
533 3.6468870639801025
534 3.6421284675598145
535 3.686627149581909
536 3.625623941421509
537 3.601590156555176
538 3.647932529449463
539 3.739560127258301
540 3.5253398418426514
541 3.4067814350128174
542 3.3147897720336914
543 3.257514238357544
544 3.311000108718872
545 3.1641547679901123
546 3.177241086959839
547 3.205399751663208
548 3.270442485809326
549 3.3530492782592773
550 3.284198045730591
551 3.4198479652404785
552 3.3597476482391357
553 3.2858924865722656
554 3.33327579498291
555 3.483954668045044
556 3.6502816677093506
557 3.568995952606201
558 3.5766441822052
559 3.598374128341675
560 3.553758382797241
561 3.4846365451812744
562 3.6115267276763916
563 3.628838062286377
564 3.6495859622955322
565 3.6535491943359375
566 3.727449893951416
567 3.8821680545806885
568 3.8196961879730225
569 3.9796321392059326
570 3.9064364433288574
571 3.7535064220428467
572 3.7374515533447266
573 3.6880943775177
574 3.6661722660064697
575 3.668497085571289
576 3.8046932220458984
577 3.765230178833008
578 3.7667996883392334
579 3.7878916263580322
580 3.811345100402832
581 3.9860401153564453
582 3.8259482383728027
583 3.841420888900757
584 4.055780410766602
585 4.0718536376953125
586 3.9183223247528076
587 3.777355194091797
588 3.7000913619995117
589 3.7800979614257813
590 3.903858184814453
591 3.817096471786499
592 3.6801111698150635
593 3.7721400260925293
594 3.732720375061035
595 3.7722764015197754
596 3.7040913105010986
597 3.6724088191986084
598 3.731691360473633
599 3.6165711879730225
600 3.7155091762542725
601 3.5352489948272705
602 3.7334463596343994
603 3.776250123977661
604 3.7215628623962402
605 3.6858365535736084
606 3.570199966430664
607 3.6075053215026855
608 3.6395323276519775
609 3.518244504928589
610 3.6654317378997803
611 3.6782054901123047
612 3.573762893676758
613 3.6292102336883545
614 3.578580379486084
615 3.5477967262268066
616 3.5652904510498047
617 3.651791572570801
618 3.420016050338745
619 3.491946220397949
620 3.4232423305511475
621 3.7223305702209473
622 3.546755313873291
623 3.4948692321777344
624 3.4232189655303955
625 3.569756031036377
626 3.6975958347320557
627 3.680692672729492
628 3.8328585624694824
629 3.7285847663879395
630 3.656567335128784
631 3.6499154567718506
632 3.6984026432037354
633 3.8113458156585693
634 3.582920789718628
635 3.746894359588623
636 3.6864640712738037
637 3.6205813884735107
638 3.677536725997925
639 3.802342414855957
640 3.704437255859375
641 3.6700148582458496
642 3.7201409339904785
643 3.7124571800231934
644 3.895491123199463
645 3.8850908279418945
646 3.9420015811920166
647 3.917860269546509
648 3.9562535285949707
649 3.7942991256713867
650 3.698228120803833
651 3.6693074703216553
652 3.6696341037750244
653 3.719048500061035
654 3.6233489513397217
655 3.6868319511413574
656 3.801090955734253
657 3.768023729324341
658 3.716824531555176
659 3.7996628284454346
660 3.7106127738952637
661 3.7668583393096924
662 3.8817591667175293
663 3.6767828464508057
664 3.6582984924316406
665 3.4281442165374756
666 3.6626298427581787
667 3.608839988708496
668 3.758622884750366
669 3.987308979034424
670 3.9188926219940186
671 3.8118391036987305
672 3.6537556648254395
673 3.642700433731079
674 3.6695165634155273
675 3.7275807857513428
676 3.8046445846557617
677 3.652677536010742
678 3.6143722534179688
679 3.700528621673584
680 3.8670430183410645
681 3.701719284057617
682 3.862262010574341
683 3.7284247875213623
684 3.861147403717041
685 3.7266969680786133
686 3.7989022731781006
687 3.7385480403900146
688 3.8089191913604736
689 3.812105894088745
690 3.8401360511779785
691 3.885254383087158
692 3.83965802192688
693 3.885073184967041
694 3.9160420894622803
695 3.882798194885254
696 3.6774539947509766
697 3.7240970134735107
698 3.8315043449401855
699 3.8590874671936035
700 3.7342028617858887
701 3.9903087615966797
702 3.9586517810821533
703 3.9185962677001953
704 3.817495107650757
705 3.794185161590576
706 3.9504568576812744
707 3.8391871452331543
708 3.8542442321777344
709 3.9135138988494873
710 3.882652997970581
711 3.833801507949829
712 3.9434568881988525
713 3.8375067710876465
714 3.87292218208313
715 3.7699241638183594
716 3.824158191680908
717 3.7978861331939697
718 3.8592910766601563
719 3.881620168685913
720 3.7748632431030273
721 3.685701370239258
722 3.5849175453186035
723 3.6431400775909424
724 3.644191026687622
725 3.6057863235473633
726 3.645413875579834
727 3.7625632286071777
728 3.886685371398926
729 3.790677547454834
730 3.7102043628692627
731 3.6272077560424805
732 3.673025131225586
733 3.7060413360595703
734 3.751378059387207
735 3.7244670391082764
736 3.9017333984375
737 3.691380500793457
738 3.7204747200012207
739 3.742032766342163
740 3.6898345947265625
741 3.7739269733428955
742 3.7746946811676025
743 3.7573821544647217
744 3.6806297302246094
745 3.7380805015563965
746 3.7923190593719482
747 3.730081081390381
748 3.733139753341675
749 3.746025323867798
750 3.6165573596954346
751 3.777120351791382
752 3.5195255279541016
753 3.6114418506622314
754 3.7119243144989014
755 3.736300230026245
756 3.82863712310791
757 3.7603845596313477
758 3.937603712081909
759 3.8111765384674072
760 3.8024585247039795
761 4.021998882293701
762 3.8721485137939453
763 3.709848642349243
764 3.9121038913726807
765 3.7226080894470215
766 3.7763750553131104
767 3.8305068016052246
768 3.8335349559783936
769 3.7628488540649414
770 3.724825382232666
771 3.7704648971557617
772 3.90618896484375
773 3.8372104167938232
774 3.842177152633667
775 3.6681203842163086
776 3.6813108921051025
777 3.597116470336914
778 3.6066102981567383
779 3.749164342880249
780 3.686363458633423
781 3.7478060722351074
782 3.667731523513794
783 3.7005112171173096
784 3.7267673015594482
785 3.6517674922943115
786 3.678086519241333
787 3.6624011993408203
788 3.6214349269866943
789 3.6770174503326416
790 3.689055919647217
791 3.624889850616455
792 3.666271686553955
793 3.581841468811035
794 3.768892288208008
795 3.6869521141052246
796 3.8064563274383545
797 3.801565408706665
798 3.8415215015411377
799 3.873631238937378
800 3.917970895767212
801 3.961042642593384
802 3.9203927516937256
803 3.9188642501831055
804 3.7862472534179688
805 3.8292315006256104
806 3.943671703338623
807 3.803633689880371
808 3.957411527633667
809 4.035574913024902
810 3.841088056564331
811 3.9564695358276367
812 3.9182422161102295
813 3.8692433834075928
814 3.887629508972168
815 3.891692638397217
816 3.898674726486206
817 3.911865234375
818 3.9050469398498535
819 3.7249927520751953
820 3.8336610794067383
821 3.8091413974761963
822 3.8794891834259033
823 3.900548219680786
824 4.051963806152344
825 3.931424856185913
826 3.9312288761138916
827 4.0408148765563965
828 3.9840238094329834
829 3.944535255432129
830 3.8660409450531006
831 3.9075088500976563
832 3.9264752864837646
833 3.8895153999328613
834 3.8918700218200684
835 3.9145431518554688
836 3.871201515197754
837 3.9691483974456787
838 3.893895387649536
839 3.9887032508850098
840 3.934234857559204
841 4.02197265625
842 3.961596965789795
843 3.8605871200561523
844 3.845554828643799
845 3.7969837188720703
846 3.734740972518921
847 3.645914316177368
848 3.845040798187256
849 3.900850772857666
850 3.894507646560669
851 3.749633550643921
852 3.9491748809814453
853 3.9547791481018066
854 3.867867946624756
855 3.959482192993164
856 3.8741812705993652
857 3.828291893005371
858 3.7960140705108643
859 3.8416268825531006
860 3.7776176929473877
861 3.7180228233337402
862 3.786233901977539
863 3.7086942195892334
864 3.6800780296325684
865 3.603072166442871
866 3.800766944885254
867 3.816774845123291
868 3.8389317989349365
869 3.7995829582214355
870 3.7069129943847656
871 3.648461103439331
872 3.7078959941864014
873 3.6532809734344482
874 3.671766519546509
875 3.8969221115112305
876 3.864546775817871
877 3.8251755237579346
878 3.7763726711273193
879 3.880162000656128
880 3.816396713256836
881 3.79890513420105
882 3.9501569271087646
883 3.7851216793060303
884 3.997809410095215
885 3.925398111343384
886 3.7669477462768555
887 3.8113560676574707
888 3.826885223388672
889 4.038586616516113
890 4.010959148406982
891 3.974036931991577
892 3.9797134399414063
893 4.186838626861572
894 4.020516395568848
895 4.036678791046143
896 3.9941282272338867
897 3.997788906097412
898 3.8895766735076904
899 3.924067974090576
900 3.7801287174224854
901 3.771686553955078
902 3.730942487716675
903 3.885892868041992
904 3.997680425643921
905 3.9873909950256348
906 4.0896382331848145
907 3.83162260055542
908 4.017293930053711
909 3.8487050533294678
910 3.799811363220215
911 3.8268861770629883
912 3.8671369552612305
913 3.8940813541412354
914 3.862982988357544
915 4.005261421203613
916 3.9940226078033447
917 3.8316056728363037
918 3.7891409397125244
919 3.734863519668579
920 3.7497189044952393
921 3.8189523220062256
922 3.7747020721435547
923 3.7022571563720703
924 3.744751453399658
925 3.778435230255127
926 3.651277780532837
927 3.840684413909912
928 3.827714204788208
929 3.7997937202453613
930 3.7360825538635254
931 3.7640371322631836
932 3.808774948120117
933 3.7364156246185303
934 3.7625460624694824
935 3.663677453994751
936 3.81069016456604
937 3.749310255050659
938 3.735323905944824
939 3.721223831176758
940 3.795618772506714
941 3.9740262031555176
942 3.9242196083068848
943 3.8198840618133545
944 3.8047807216644287
945 3.8633341789245605
946 3.9297218322753906
947 3.9107701778411865
948 3.9021289348602295
949 3.804177761077881
950 3.7807462215423584
951 3.7556939125061035
952 3.719003915786743
953 3.71866512298584
954 3.724757671356201
955 3.6208043098449707
956 3.63425874710083
957 3.6076035499572754
958 3.685274124145508
959 3.6783928871154785
960 3.780409574508667
961 3.68774151802063
962 3.7853853702545166
963 3.635995388031006
964 3.7027196884155273
965 3.716806411743164
966 3.5294382572174072
967 3.612513542175293
968 3.6069605350494385
969 3.541747808456421
970 3.619306802749634
971 3.60837459564209
972 3.924722671508789
973 3.8445301055908203
974 3.6317100524902344
975 3.715627431869507
976 3.663907289505005
977 3.7355117797851563
978 3.732478380203247
979 3.7069473266601563
980 3.5889477729797363
981 3.6535675525665283
982 3.7105712890625
983 3.909539222717285
984 3.7147843837738037
985 3.804842233657837
986 3.7724151611328125
987 3.6770873069763184
988 3.735043525695801
989 3.759082555770874
990 3.695615291595459
991 3.660122871398926
992 3.8116986751556396
993 3.8592569828033447
994 3.784707546234131
995 3.9259395599365234
996 3.7478718757629395
997 3.8808929920196533
998 3.7547197341918945
999 3.859870195388794
1000 3.783052444458008
1001 3.8408327102661133
1002 3.8304877281188965
1003 3.7531912326812744
1004 3.7844412326812744
1005 3.7764394283294678
1006 3.7567474842071533
1007 3.7646501064300537
1008 3.802290916442871
1009 3.779829978942871
1010 3.6674275398254395
1011 3.563666343688965
1012 3.6443352699279785
1013 3.566969156265259
1014 3.6120831966400146
1015 3.655038356781006
1016 3.750520944595337
1017 3.7630972862243652
1018 3.8087284564971924
1019 3.777844190597534
1020 3.6877899169921875
1021 3.7174649238586426
1022 3.7954976558685303
1023 3.644620895385742
1024 3.7121033668518066
1025 3.81538987159729
1026 3.7638843059539795
1027 3.6996712684631348
1028 3.802889108657837
1029 3.585015296936035
1030 3.5703771114349365
1031 3.805893898010254
1032 3.8113794326782227
1033 3.809232711791992
1034 3.84297251701355
1035 3.6856207847595215
1036 3.8317456245422363
1037 3.6949751377105713
1038 3.4791650772094727
1039 3.547913074493408
1040 3.660489797592163
1041 3.7919418811798096
1042 3.680370330810547
1043 3.6583714485168457
1044 3.751491069793701
1045 3.7318100929260254
1046 3.6542787551879883
1047 3.6632206439971924
1048 3.705720901489258
1049 3.7939159870147705
1050 3.767843723297119
1051 3.780829668045044
1052 3.691659927368164
1053 3.6136226654052734
1054 3.760014533996582
1055 3.7811636924743652
1056 3.66290545463562
1057 4.052687168121338
1058 3.6822030544281006
1059 3.6294667720794678
1060 3.682063579559326
1061 3.674537181854248
1062 3.722872018814087
1063 3.7436001300811768
1064 3.772475004196167
1065 3.8487915992736816
1066 3.679126262664795
1067 3.6616289615631104
1068 3.611511707305908
1069 3.7350564002990723
1070 3.6855902671813965
1071 3.5712709426879883
1072 3.609738349914551
1073 3.6721460819244385
1074 3.7525429725646973
1075 3.7936899662017822
1076 3.9106106758117676
1077 4.020645618438721
1078 3.9168498516082764
1079 3.7312984466552734
1080 3.8195462226867676
1081 3.7949037551879883
1082 3.684344530105591
1083 3.857344627380371
1084 3.86497163772583
1085 3.8345112800598145
1086 3.993809461593628
1087 3.8929104804992676
1088 3.969672441482544
1089 3.779654026031494
1090 3.893845796585083
1091 3.84901762008667
1092 3.8401613235473633
1093 3.8492703437805176
1094 3.7830381393432617
1095 3.7942073345184326
1096 3.906383514404297
1097 3.896648645401001
1098 3.781886100769043
1099 3.6272518634796143
1100 3.7643468379974365
1101 3.5636069774627686
1102 3.627415657043457
1103 3.767549753189087
1104 3.643986225128174
1105 3.4122419357299805
1106 3.4612534046173096
1107 3.6281304359436035
1108 3.72520112991333
1109 3.6996941566467285
1110 3.7714791297912598
1111 3.787193536758423
1112 3.6234583854675293
1113 3.6300952434539795
1114 3.5343923568725586
1115 3.7917847633361816
1116 3.6149344444274902
1117 3.6565887928009033
1118 3.5936148166656494
1119 3.576413631439209
1120 3.684340000152588
1121 3.752581834793091
1122 3.6847445964813232
1123 3.514186143875122
1124 3.4161019325256348
1125 3.5386202335357666
1126 3.421199321746826
1127 3.4916465282440186
1128 3.550579786300659
1129 3.4866387844085693
1130 3.432544231414795
1131 3.3731565475463867
1132 3.6051313877105713
1133 3.567997455596924
1134 3.680219888687134
1135 3.479914426803589
1136 3.6028575897216797
1137 3.739089012145996
1138 3.730771064758301
1139 3.8842082023620605
1140 3.7567882537841797
1141 3.688774824142456
1142 3.789888620376587
1143 3.978116035461426
1144 3.7640702724456787
1145 3.747668504714966
1146 3.7800323963165283
1147 3.7343878746032715
1148 3.9205477237701416
1149 3.881422996520996
1150 3.7975246906280518
1151 3.8693745136260986
1152 3.6813700199127197
1153 3.8259518146514893
1154 3.7039694786071777
1155 3.6966500282287598
1156 3.6942877769470215
1157 3.7380945682525635
1158 3.826436758041382
1159 3.770998954772949
1160 3.7254905700683594
1161 3.7242138385772705
1162 3.8302345275878906
1163 3.759229898452759
1164 3.7044641971588135
1165 3.820496082305908
1166 3.639737129211426
1167 3.632108688354492
1168 3.6784327030181885
1169 3.707106828689575
1170 3.7468395233154297
1171 3.784672975540161
1172 3.567667245864868
1173 3.705686330795288
1174 3.6900241374969482
1175 3.6370275020599365
1176 3.554483652114868
1177 3.6975276470184326
1178 3.5664713382720947
1179 3.6510279178619385
1180 3.499722957611084
1181 3.486086130142212
1182 3.595521926879883
1183 3.5055441856384277
1184 3.619121551513672
1185 3.5820183753967285
1186 3.6557464599609375
1187 3.5778119564056396
1188 3.522911787033081
1189 3.6614043712615967
1190 3.5618960857391357
1191 3.620224952697754
1192 3.593052625656128
1193 3.5891973972320557
1194 3.5719282627105713
1195 3.661081552505493
1196 3.665936231613159
1197 3.5709116458892822
1198 3.497192144393921
1199 3.5965614318847656
1200 3.5499839782714844
1201 3.735865831375122
1202 3.703655242919922
1203 3.717930793762207
1204 3.51542592048645
1205 3.618574380874634
1206 3.650940179824829
1207 3.6534183025360107
1208 3.73517107963562
1209 3.6852469444274902
1210 3.7121033668518066
1211 3.766108274459839
1212 3.5803771018981934
1213 3.5713889598846436
1214 3.5936331748962402
1215 3.438840866088867
1216 3.6133229732513428
1217 3.6707704067230225
1218 3.6083984375
1219 3.4934229850769043
1220 3.571329116821289
1221 3.5469746589660645
1222 3.5720038414001465
1223 3.7444918155670166
1224 3.6424801349639893
1225 3.6451258659362793
1226 3.525923252105713
1227 3.501586675643921
1228 3.6438963413238525
1229 3.557835340499878
1230 3.5285017490386963
1231 3.613339900970459
1232 3.558222770690918
1233 3.6529617309570313
1234 3.6316046714782715
1235 3.3952150344848633
1236 3.554478883743286
1237 3.6444013118743896
1238 3.3812313079833984
1239 3.51778507232666
1240 3.625927448272705
1241 3.779269218444824
1242 3.6620006561279297
1243 3.6401422023773193
1244 3.628422737121582
1245 3.5714683532714844
1246 3.5864944458007813
1247 3.4983973503112793
1248 3.5703470706939697
1249 3.55865478515625
1250 3.436832904815674
1251 3.321523666381836
1252 3.4691762924194336
1253 3.4284780025482178
1254 3.452768087387085
1255 3.3300387859344482
1256 3.3297557830810547
1257 3.4499571323394775
1258 3.4597017765045166
1259 3.501919746398926
1260 3.599709987640381
1261 3.875716209411621
1262 3.575763702392578
1263 3.810858964920044
1264 3.6907942295074463
1265 3.636176586151123
1266 3.4574456214904785
1267 3.612624406814575
1268 3.37312912940979
1269 3.457811117172241
1270 3.45581316947937
1271 3.530341625213623
1272 3.319793939590454
1273 3.4106874465942383
1274 3.48751163482666
1275 3.386169672012329
1276 3.35945987701416
1277 3.504072904586792
1278 3.550898551940918
1279 3.5474460124969482
1280 3.441377639770508
1281 3.579688549041748
1282 3.4932749271392822
1283 3.426626205444336
1284 3.4295272827148438
1285 3.311579704284668
1286 3.328017473220825
1287 3.2831485271453857
1288 3.400989532470703
1289 3.4336414337158203
1290 3.425410747528076
1291 3.4166605472564697
1292 3.39569354057312
1293 3.2490174770355225
1294 3.212411403656006
1295 3.2571053504943848
1296 3.3358359336853027
1297 3.3241257667541504
1298 3.1974425315856934
1299 3.274585485458374
1300 3.2784831523895264
1301 3.4480462074279785
1302 3.3209431171417236
1303 3.2841994762420654
1304 3.473740577697754
1305 3.3226492404937744
1306 3.471858501434326
1307 3.437953233718872
1308 3.443633794784546
1309 3.6016738414764404
1310 3.573975086212158
1311 3.6278276443481445
1312 3.600302219390869
1313 3.499154567718506
1314 3.4537837505340576
1315 3.539687395095825
1316 3.316979169845581
1317 3.109623670578003
1318 3.2138655185699463
1319 3.304676055908203
1320 3.3217954635620117
1321 3.3190832138061523
1322 3.349777936935425
1323 3.2826623916625977
1324 3.2510323524475098
1325 3.044422149658203
1326 3.1141626834869385
1327 2.9908382892608643
1328 3.192017078399658
1329 2.983062982559204
1330 3.155648946762085
1331 3.143744468688965
1332 3.158247470855713
1333 3.1686949729919434
1334 3.060086727142334
1335 3.1986427307128906
1336 3.127307653427124
1337 3.135535717010498
1338 3.364147424697876
1339 3.1802361011505127
1340 3.105475902557373
1341 3.302206516265869
1342 3.2938828468322754
1343 3.229510545730591
1344 3.0669562816619873
1345 3.302307605743408
1346 3.1647794246673584
1347 3.4119863510131836
1348 3.2617242336273193
1349 2.998213768005371
1350 3.1479012966156006
1351 3.327976942062378
1352 3.1860735416412354
1353 3.1962714195251465
1354 3.280399799346924
1355 3.3491125106811523
1356 3.3211777210235596
1357 3.213380813598633
1358 3.1249256134033203
1359 3.0657260417938232
1360 3.0830559730529785
1361 3.1691200733184814
1362 3.090920925140381
1363 3.124859571456909
1364 3.0305097103118896
1365 3.280698537826538
1366 3.282205581665039
1367 3.233057975769043
1368 3.2202048301696777
1369 3.019073963165283
1370 3.2665445804595947
1371 3.3080897331237793
1372 3.255007743835449
1373 3.3150970935821533
1374 3.2673587799072266
1375 3.375563383102417
1376 3.3954014778137207
1377 3.3477416038513184
1378 3.3689746856689453
1379 3.513093948364258
1380 3.491755962371826
1381 3.475706100463867
1382 3.513052225112915
1383 3.572901964187622
1384 3.5439653396606445
1385 3.4875924587249756
1386 3.3164896965026855
1387 3.376530408859253
1388 3.3005683422088623
1389 3.348625421524048
1390 3.41977858543396
1391 3.397714376449585
1392 3.236058235168457
1393 3.2823190689086914
1394 3.4615702629089355
1395 3.288400411605835
1396 3.350064754486084
1397 3.5380325317382813
1398 3.3644964694976807
1399 3.323303699493408
1400 3.277775287628174
1401 3.385775327682495
1402 3.255147695541382
1403 3.2123634815216064
1404 3.3273141384124756
1405 3.391932725906372
1406 3.296982765197754
1407 3.296865701675415
1408 3.217475652694702
1409 3.4087491035461426
1410 3.4173247814178467
1411 3.592207908630371
1412 3.370753765106201
1413 3.421196222305298
1414 3.4641997814178467
1415 3.4509713649749756
1416 3.4713973999023438
1417 3.4163053035736084
1418 3.4073054790496826
1419 3.4617958068847656
1420 3.6461925506591797
1421 3.526474714279175
1422 3.4772675037384033
1423 3.4549190998077393
1424 3.5710442066192627
1425 3.585073471069336
1426 3.415238380432129
1427 3.414499521255493
1428 3.4205658435821533
1429 3.5489442348480225
1430 3.368851661682129
1431 3.294095516204834
1432 3.435342311859131
1433 3.4546334743499756
1434 3.5255186557769775
1435 3.2800400257110596
1436 3.23675799369812
1437 3.2897825241088867
1438 3.2919890880584717
1439 3.2295303344726563
1440 3.09625506401062
1441 3.2355799674987793
1442 3.167323350906372
1443 3.287937641143799
1444 3.3067028522491455
1445 3.4281933307647705
1446 3.440988540649414
1447 3.4378480911254883
1448 3.544379711151123
1449 3.3542771339416504
1450 3.366607904434204
1451 3.4862875938415527
1452 3.4058098793029785
1453 3.2889113426208496
1454 3.2797374725341797
1455 3.3857390880584717
1456 3.2561371326446533
1457 3.4821252822875977
1458 3.335893154144287
1459 3.4077231884002686
1460 3.332153797149658
1461 3.4737842082977295
1462 3.160215139389038
1463 3.190687656402588
1464 3.270094871520996
1465 3.239771842956543
1466 3.1463308334350586
1467 3.1908438205718994
1468 3.1785008907318115
1469 3.1622354984283447
1470 3.2709572315216064
1471 3.1841206550598145
1472 3.2742505073547363
1473 3.138387680053711
1474 3.309900999069214
1475 3.3082470893859863
1476 3.366443395614624
1477 3.0676116943359375
1478 3.1381874084472656
1479 3.1294233798980713
1480 3.1099863052368164
1481 3.261934757232666
1482 3.3195338249206543
1483 3.253105878829956
1484 3.248140335083008
1485 3.1999220848083496
1486 3.296384572982788
1487 3.2567989826202393
1488 3.463653087615967
1489 3.511539936065674
1490 3.531766176223755
1491 3.387482166290283
1492 3.4017536640167236
1493 3.5144875049591064
1494 3.4840502738952637
1495 3.541307210922241
1496 3.5161750316619873
1497 3.4936022758483887
1498 3.5980613231658936
1499 3.5900843143463135
1500 3.4458091259002686
1501 3.4549968242645264
1502 3.5314016342163086
1503 3.4345951080322266
1504 3.418550491333008
1505 3.432797908782959
1506 3.4709811210632324
1507 3.504946708679199
1508 3.562001943588257
1509 3.5325021743774414
1510 3.700735330581665
1511 3.613701343536377
1512 3.5193700790405273
1513 3.5020413398742676
1514 3.492645263671875
1515 3.526435375213623
1516 3.625396728515625
1517 3.596160650253296
1518 3.5467536449432373
1519 3.467728614807129
1520 3.4595367908477783
1521 3.5203399658203125
1522 3.560293436050415
1523 3.5086355209350586
1524 3.6135427951812744
1525 3.6104884147644043
1526 3.631591320037842
1527 3.6574904918670654
1528 3.645106077194214
1529 3.537736415863037
1530 3.7094242572784424
1531 3.741973638534546
1532 3.5910391807556152
1533 3.6933491230010986
1534 3.6630775928497314
1535 3.5382702350616455
1536 3.430011749267578
1537 3.5223922729492188
1538 3.3714826107025146
1539 3.3851699829101563
1540 3.5280017852783203
1541 3.52012038230896
1542 3.544114112854004
1543 3.5790257453918457
1544 3.5307891368865967
1545 3.5813231468200684
1546 3.5654990673065186
1547 3.6167116165161133
1548 3.6087310314178467
1549 3.6958441734313965
1550 3.6940462589263916
1551 3.6026861667633057
1552 3.66571044921875
1553 3.8203980922698975
1554 3.7512285709381104
1555 3.689847707748413
1556 3.740337371826172
1557 3.497026205062866
1558 3.5869462490081787
1559 3.567096471786499
1560 3.606767177581787
1561 3.681494951248169
1562 3.56437349319458
1563 3.4904606342315674
1564 3.4648501873016357
1565 3.520129919052124
1566 3.577362537384033
1567 3.611659049987793
1568 3.609300374984741
1569 3.600623846054077
1570 3.536015272140503
1571 3.5794754028320313
1572 3.594355583190918
1573 3.4068384170532227
1574 3.669623613357544
1575 3.5466148853302
1576 3.572345018386841
1577 3.4822845458984375
1578 3.528581380844116
1579 3.4787633419036865
1580 3.4716620445251465
1581 3.6484134197235107
1582 3.5898258686065674
1583 3.5954666137695313
1584 3.6126694679260254
1585 3.5756256580352783
1586 3.607433795928955
1587 3.5703206062316895
1588 3.5430493354797363
1589 3.627075433731079
1590 3.731630563735962
1591 3.615631580352783
1592 3.652878999710083
1593 3.7347285747528076
1594 3.7263169288635254
1595 3.695495843887329
1596 3.72141432762146
1597 3.8014895915985107
1598 3.6248574256896973
1599 3.814443349838257
1600 3.789578437805176
1601 3.671740770339966
1602 3.5576415061950684
1603 3.659454822540283
1604 3.578962564468384
1605 3.597914457321167
1606 3.6918818950653076
1607 3.7220921516418457
1608 3.7209818363189697
1609 3.7549021244049072
1610 3.6899476051330566
1611 3.6663546562194824
1612 3.6020455360412598
1613 3.696263074874878
1614 3.7509536743164063
1615 3.625544786453247
1616 3.7031075954437256
1617 3.661322593688965
1618 3.863893747329712
1619 3.7984023094177246
1620 3.8635294437408447
1621 3.7681286334991455
1622 3.7239372730255127
1623 3.7892680168151855
1624 3.7228305339813232
1625 3.789109706878662
1626 3.8470797538757324
1627 3.848081111907959
1628 3.797715187072754
1629 3.750303030014038
1630 3.683929443359375
1631 3.8098392486572266
1632 3.8672642707824707
1633 3.7759227752685547
1634 3.7788543701171875
1635 3.759557008743286
1636 3.8208296298980713
1637 3.86763072013855
1638 3.82220458984375
1639 3.799074411392212
1640 3.6875290870666504
1641 3.6767191886901855
1642 3.576709508895874
1643 3.6146676540374756
1644 3.6029622554779053
1645 3.587221622467041
1646 3.664503574371338
1647 3.6257259845733643
1648 3.695096492767334
1649 3.599839687347412
1650 3.6227493286132813
1651 3.704099416732788
1652 3.623948097229004
1653 3.8067948818206787
1654 3.6568644046783447
1655 3.759462833404541
1656 3.708967924118042
1657 3.6880857944488525
1658 3.7908883094787598
1659 3.6844892501831055
1660 3.810079574584961
1661 3.767299175262451
1662 3.7459778785705566
1663 3.672531843185425
1664 3.7214019298553467
1665 3.7436985969543457
1666 3.497769832611084
1667 3.7009294033050537
1668 3.457915782928467
1669 3.4917514324188232
1670 3.6725170612335205
1671 3.667898178100586
1672 3.6438634395599365
1673 3.738194227218628
1674 3.673954963684082
1675 3.7277307510375977
1676 3.718111991882324
1677 3.5620064735412598
1678 3.543729543685913
1679 3.720081090927124
1680 3.7114899158477783
1681 3.678940773010254
1682 3.7564210891723633
1683 3.768793821334839
1684 3.754133462905884
1685 3.7589592933654785
1686 3.743736743927002
1687 3.5885167121887207
1688 3.6768746376037598
1689 3.6520087718963623
1690 3.597187042236328
1691 3.919524908065796
1692 3.6870808601379395
1693 3.706818103790283
1694 3.772296667098999
1695 3.7859599590301514
1696 3.70373272895813
1697 3.7570347785949707
1698 3.81050443649292
1699 3.744126796722412
1700 3.809903860092163
1701 3.785292387008667
1702 3.6787948608398438
1703 3.7751400470733643
1704 3.8436710834503174
1705 3.617166757583618
1706 3.787186622619629
1707 3.6752007007598877
1708 3.6952664852142334
1709 3.8756906986236572
1710 3.8038313388824463
1711 3.7286601066589355
1712 3.8254451751708984
1713 3.8176112174987793
1714 3.9259214401245117
1715 3.865175724029541
1716 4.051276206970215
1717 3.848367214202881
1718 3.845339298248291
1719 3.7480294704437256
1720 3.771921396255493
1721 3.745546579360962
1722 3.787177324295044
1723 3.7120132446289063
1724 3.7949395179748535
1725 3.7815027236938477
1726 3.8627712726593018
1727 3.7286996841430664
1728 3.8818559646606445
1729 3.727712631225586
1730 3.7559828758239746
1731 3.7166967391967773
1732 3.6757466793060303
1733 3.7657864093780518
1734 3.8688700199127197
1735 3.9317667484283447
1736 3.7584755420684814
1737 3.7997803688049316
1738 3.7089927196502686
1739 3.6524507999420166
1740 3.7642006874084473
1741 3.85028338432312
1742 3.7222394943237305
1743 3.748239755630493
1744 3.7839229106903076
1745 3.7552602291107178
1746 3.7020320892333984
1747 3.621556043624878
1748 3.638664960861206
1749 3.7068700790405273
1750 3.691371440887451
1751 3.711177349090576
1752 3.780285596847534
1753 3.828463077545166
1754 3.8149702548980713
1755 3.731041669845581
1756 3.7976179122924805
1757 3.8460853099823
1758 3.860917806625366
1759 3.828829765319824
1760 3.773646831512451
1761 3.7872202396392822
1762 3.8694448471069336
1763 3.802995204925537
1764 3.855578899383545
1765 3.783582925796509
1766 3.7605950832366943
1767 3.799717903137207
1768 3.6606545448303223
1769 3.686715602874756
1770 3.855983257293701
1771 3.840456485748291
1772 3.63262677192688
1773 3.7872180938720703
1774 3.6090705394744873
1775 3.80859375
1776 3.4799153804779053
1777 3.552381753921509
1778 3.7256827354431152
1779 3.7311899662017822
1780 3.6672163009643555
1781 3.6143460273742676
1782 3.712334156036377
1783 3.6871163845062256
1784 3.7545905113220215
1785 3.754323959350586
1786 3.705711603164673
1787 3.617997884750366
1788 3.684544324874878
1789 3.6616828441619873
1790 3.6954641342163086
1791 3.8303239345550537
1792 3.6435976028442383
1793 3.6105897426605225
1794 3.6161983013153076
1795 3.556114435195923
1796 3.6040256023406982
1797 3.764106273651123
1798 3.6760103702545166
1799 3.6263303756713867
1800 3.6289825439453125
1801 3.7568202018737793
1802 3.624211072921753
1803 3.8197715282440186
1804 3.460556983947754
1805 3.5943398475646973
1806 3.6900925636291504
1807 3.6334192752838135
1808 3.7344236373901367
1809 3.715965986251831
1810 3.719644546508789
1811 3.6627511978149414
1812 3.6641969680786133
1813 3.6960434913635254
1814 3.5697906017303467
1815 3.7325191497802734
1816 3.634242057800293
1817 3.620481491088867
1818 3.7083613872528076
1819 3.6686997413635254
1820 3.651141405105591
1821 3.6031875610351563
1822 3.5693888664245605
1823 3.616741180419922
1824 3.732262372970581
1825 3.6526618003845215
1826 3.6505351066589355
1827 3.6821157932281494
1828 3.458359479904175
1829 3.672758102416992
1830 3.60453724861145
1831 3.542353391647339
1832 3.6357009410858154
1833 3.5887675285339355
1834 3.613349676132202
1835 3.5969948768615723
1836 3.59672474861145
1837 3.5800533294677734
1838 3.5196070671081543
1839 3.647033929824829
1840 3.84000563621521
1841 3.7959749698638916
1842 3.6141085624694824
1843 3.666538953781128
1844 3.6874096393585205
1845 3.611409902572632
1846 3.8013412952423096
1847 3.730448007583618
1848 3.641853094100952
1849 3.6868016719818115
1850 3.57541823387146
1851 3.5995824337005615
1852 3.6233017444610596
1853 3.6451401710510254
1854 3.469115734100342
1855 3.4999349117279053
1856 3.5891098976135254
1857 3.5368990898132324
1858 3.291179895401001
1859 3.44030499458313
1860 3.763301134109497
1861 3.743673801422119
1862 3.5622262954711914
1863 3.4243521690368652
1864 3.639739751815796
1865 3.7378616333007813
1866 3.692256212234497
1867 3.755654811859131
1868 3.789407968521118
1869 3.94880747795105
1870 3.7363479137420654
1871 3.6903798580169678
1872 3.827711343765259
1873 3.678488254547119
1874 3.6836652755737305
1875 3.669992446899414
1876 3.587038040161133
1877 3.4753360748291016
1878 3.5253708362579346
1879 3.4972944259643555
1880 3.604429244995117
1881 3.577117919921875
1882 3.5644259452819824
1883 3.476672410964966
1884 3.4396884441375732
1885 3.4611477851867676
1886 3.4746694564819336
1887 3.5418012142181396
1888 3.567133903503418
1889 3.5056865215301514
1890 3.5231900215148926
1891 3.6051552295684814
1892 3.8768558502197266
1893 3.7411482334136963
1894 3.519124746322632
1895 3.436368227005005
1896 3.6704094409942627
1897 3.592787027359009
1898 3.589019536972046
1899 3.6048762798309326
1900 3.6642189025878906
1901 3.610246181488037
1902 3.674950122833252
1903 3.595449209213257
1904 3.5274031162261963
1905 3.573800563812256
1906 3.5408828258514404
1907 3.528874397277832
1908 3.5393192768096924
1909 3.517897367477417
1910 3.692229747772217
1911 3.8445584774017334
1912 3.6494667530059814
1913 3.6849281787872314
1914 3.6259541511535645
1915 3.773346424102783
1916 3.7197699546813965
1917 3.700140953063965
1918 3.641761302947998
1919 3.666408061981201
1920 3.4365594387054443
1921 3.4957730770111084
1922 3.612586259841919
1923 3.6576499938964844
1924 3.6938228607177734
1925 3.7333598136901855
1926 3.632415771484375
1927 3.684937000274658
1928 3.772326707839966
1929 3.8893229961395264
1930 3.987466335296631
1931 3.9806509017944336
1932 3.732131242752075
1933 3.717073440551758
1934 3.9038875102996826
1935 3.8955092430114746
1936 3.845156669616699
1937 3.9773714542388916
1938 4.2316436767578125
1939 3.9972479343414307
1940 3.9325523376464844
1941 3.7549760341644287
1942 3.7806732654571533
1943 3.7781898975372314
1944 3.876753330230713
1945 3.9727325439453125
1946 4.083427429199219
1947 4.05967903137207
1948 3.815971851348877
1949 3.838797092437744
1950 3.9700217247009277
1951 3.819356679916382
1952 3.996755838394165
1953 3.9661171436309814
1954 3.872185707092285
1955 3.763418197631836
1956 3.7238709926605225
1957 3.7836408615112305
1958 3.875319719314575
1959 3.934311866760254
1960 3.902515411376953
1961 3.9119174480438232
1962 3.8434250354766846
1963 3.758822202682495
1964 3.8435773849487305
1965 3.73310923576355
1966 3.7185475826263428
1967 3.715228319168091
1968 3.8677823543548584
1969 3.8463714122772217
1970 3.7394673824310303
1971 3.7628777027130127
1972 3.647019863128662
1973 3.6316215991973877
1974 3.7196898460388184
1975 3.8148863315582275
1976 3.705847978591919
1977 3.8809409141540527
1978 3.78829288482666
1979 3.843498706817627
1980 3.8981409072875977
1981 3.8904690742492676
1982 3.787017345428467
1983 3.811199426651001
1984 3.6387763023376465
1985 3.7520604133605957
1986 3.7651538848876953
1987 3.7314021587371826
1988 3.83892560005188
1989 3.8249199390411377
1990 3.7677690982818604
1991 3.885058641433716
1992 4.025481224060059
1993 3.8907625675201416
1994 3.809087038040161
1995 3.6868841648101807
1996 3.868051052093506
1997 3.8687994480133057
1998 3.7944648265838623
1999 3.9565937519073486
2000 3.9497296810150146
2001 3.9946486949920654
2002 3.962397336959839
2003 4.138629913330078
2004 4.0861430168151855
2005 4.079230308532715
2006 4.028519153594971
2007 4.064841270446777
2008 4.011166095733643
2009 4.033138275146484
2010 4.013954162597656
2011 4.2120561599731445
2012 4.146655559539795
2013 4.053883075714111
2014 4.119481086730957
2015 3.947268009185791
2016 3.920658588409424
2017 4.038059711456299
2018 3.897117853164673
2019 3.9087839126586914
2020 4.016379356384277
2021 3.766458511352539
2022 3.9468133449554443
2023 4.068993091583252
2024 3.986616373062134
2025 4.053099155426025
2026 4.135791778564453
2027 4.195828437805176
2028 4.094095706939697
2029 3.9516096115112305
2030 4.013178825378418
2031 4.06974983215332
2032 4.2201690673828125
2033 4.183417320251465
2034 4.388591289520264
2035 4.266307353973389
2036 4.3937788009643555
2037 4.24780797958374
2038 4.145909786224365
2039 4.224445819854736
2040 4.3626837730407715
2041 4.206374645233154
2042 4.259227752685547
2043 4.199537754058838
2044 4.337977409362793
2045 4.1318440437316895
2046 4.181159496307373
2047 4.130654811859131
2048 4.1797566413879395
2049 4.284438133239746
2050 4.1489644050598145
2051 4.249727725982666
2052 4.326031684875488
2053 4.30068302154541
2054 4.135016918182373
2055 4.315489768981934
2056 4.271411418914795
2057 4.138278007507324
2058 4.1141133308410645
2059 4.122753620147705
2060 4.098247528076172
2061 4.421642303466797
2062 4.152626991271973
2063 4.257951736450195
2064 4.290653228759766
2065 4.085549831390381
2066 4.0737690925598145
2067 4.078845500946045
2068 4.213891506195068
2069 3.9798474311828613
2070 4.111375331878662
2071 3.9689741134643555
2072 3.917428493499756
2073 3.991124391555786
2074 3.8823397159576416
2075 3.905452013015747
2076 3.8875808715820313
2077 3.9642529487609863
2078 4.107099533081055
2079 4.041427135467529
2080 4.129851341247559
2081 3.924508571624756
2082 3.9843385219573975
2083 4.018638610839844
2084 3.8532848358154297
2085 3.753268241882324
2086 3.893254041671753
2087 3.9357457160949707
2088 3.9510157108306885
2089 3.991028070449829
2090 3.9840409755706787
2091 3.993861198425293
2092 4.039637088775635
2093 3.8385205268859863
2094 3.8019216060638428
2095 3.872875928878784
2096 3.946826457977295
2097 3.7320175170898438
2098 3.9196715354919434
2099 3.850403070449829
2100 3.9205307960510254
2101 3.9623751640319824
2102 4.054893970489502
2103 3.8427677154541016
2104 3.8207590579986572
2105 3.629055976867676
2106 3.6342570781707764
2107 3.767089605331421
2108 3.7120015621185303
2109 3.8165814876556396
2110 3.6916162967681885
2111 3.7761070728302
2112 3.6523077487945557
2113 3.496072292327881
2114 3.5948526859283447
2115 3.5653727054595947
2116 3.761040210723877
2117 3.7082955837249756
2118 3.8745627403259277
2119 3.7062840461730957
2120 3.6501293182373047
2121 3.5392677783966064
2122 3.55078387260437
2123 3.7496275901794434
2124 3.559007406234741
2125 3.674424886703491
2126 3.723836660385132
2127 3.817065477371216
2128 3.799304723739624
2129 3.7866716384887695
2130 3.6579174995422363
2131 3.547971248626709
2132 3.6536288261413574
2133 3.7358903884887695
2134 3.555802583694458
2135 3.5831298828125
2136 3.6952638626098633
2137 3.6893348693847656
2138 3.62068247795105
2139 3.422534942626953
2140 3.6063663959503174
2141 3.4223556518554688
2142 3.411728858947754
2143 3.4678807258605957
2144 3.6015102863311768
2145 3.5691280364990234
2146 3.71187686920166
2147 3.7221193313598633
2148 3.5779497623443604
2149 3.534151315689087
2150 3.61376690864563
2151 3.671499490737915
2152 3.7171802520751953
2153 3.772865056991577
2154 3.6542911529541016
2155 3.6082541942596436
2156 3.7240102291107178
2157 3.6960127353668213
2158 3.8740994930267334
2159 4.021650791168213
2160 3.937217950820923
2161 3.8589000701904297
2162 3.9009668827056885
2163 3.892739772796631
2164 3.8532631397247314
2165 3.6631526947021484
2166 3.6161675453186035
2167 3.632896661758423
2168 3.7891087532043457
2169 3.8303208351135254
2170 3.779228448867798
2171 3.763427734375
2172 3.5949509143829346
2173 3.613328456878662
2174 3.5779314041137695
2175 3.396806001663208
2176 3.234243631362915
2177 3.2563347816467285
2178 3.405698537826538
2179 3.3818647861480713
2180 3.409364938735962
2181 3.3945913314819336
2182 3.3895649909973145
2183 3.3257110118865967
2184 3.4879679679870605
2185 3.4315061569213867
2186 3.4075052738189697
2187 3.5425608158111572
2188 3.683931589126587
2189 3.5015275478363037
2190 3.5002386569976807
2191 3.380068302154541
2192 3.4928247928619385
2193 3.3014073371887207
2194 3.4080655574798584
2195 3.511367082595825
2196 3.372546911239624
2197 3.3951430320739746
2198 3.3172900676727295
2199 3.3499019145965576
2200 3.3528459072113037
2201 3.1737654209136963
2202 3.2226409912109375
2203 3.34660267829895
2204 3.1968555450439453
2205 3.371126174926758
2206 3.225358724594116
2207 3.3537371158599854
2208 3.4293479919433594
2209 3.371215581893921
2210 3.464160919189453
2211 3.4120469093322754
2212 3.3832037448883057
2213 3.4493870735168457
2214 3.394590377807617
2215 3.295224666595459
2216 3.4439642429351807
2217 3.558044672012329
2218 3.4202003479003906
2219 3.450587034225464
2220 3.460906982421875
2221 3.425678014755249
2222 3.393183469772339
2223 3.658689260482788
2224 3.694639205932617
2225 3.5537753105163574
2226 3.492619752883911
2227 3.646637439727783
2228 3.5473732948303223
2229 3.4988820552825928
2230 3.307480812072754
2231 3.365204334259033
2232 3.454838752746582
2233 3.528801918029785
2234 3.3843226432800293
2235 3.4805567264556885
2236 3.597311019897461
2237 3.4434964656829834
2238 3.4897727966308594
2239 3.422680616378784
2240 3.4629929065704346
2241 3.5437870025634766
2242 3.435377597808838
2243 3.5557844638824463
2244 3.628929615020752
2245 3.5288641452789307
2246 3.453577995300293
2247 3.441605806350708
2248 3.335879325866699
2249 3.3244850635528564
2250 3.366018533706665
2251 3.4584312438964844
2252 3.386828660964966
2253 3.4156832695007324
2254 3.5600924491882324
2255 3.4136412143707275
2256 3.3615784645080566
2257 3.443148374557495
2258 3.464470386505127
2259 3.4700961112976074
2260 3.383457660675049
2261 3.4492831230163574
2262 3.4711387157440186
2263 3.3399786949157715
2264 3.4271178245544434
2265 3.5204029083251953
2266 3.500337839126587
2267 3.3739566802978516
2268 3.334552764892578
2269 3.3652539253234863
2270 3.3878397941589355
2271 3.399928092956543
2272 3.240619421005249
2273 3.306556224822998
2274 3.541642189025879
2275 3.5964627265930176
2276 3.488006591796875
2277 3.394465684890747
2278 3.587017059326172
2279 3.4733963012695313
2280 3.4331042766571045
2281 3.5093798637390137
2282 3.5016751289367676
2283 3.445463180541992
2284 3.613816261291504
2285 3.5853970050811768
2286 3.5994975566864014
2287 3.7017014026641846
2288 3.7371010780334473
2289 3.7060043811798096
2290 3.629542589187622
2291 3.564509868621826
2292 3.5259270668029785
2293 3.5702266693115234
2294 3.5335209369659424
2295 3.6832869052886963
2296 3.5879130363464355
2297 3.547175407409668
2298 3.64536452293396
2299 3.5544636249542236
2300 3.5907974243164063
2301 3.4630911350250244
2302 3.386965751647949
2303 3.462491273880005
2304 3.4757039546966553
2305 3.4246199131011963
2306 3.3703861236572266
2307 3.412273645401001
2308 3.52180814743042
2309 3.5088422298431396
2310 3.5657546520233154
2311 3.440887928009033
2312 3.4984893798828125
2313 3.477795124053955
2314 3.4345524311065674
2315 3.536839723587036
2316 3.694145679473877
2317 3.440856456756592
2318 3.592690944671631
2319 3.5336544513702393
2320 3.529062509536743
2321 3.6017308235168457
2322 3.602654457092285
2323 3.5518558025360107
2324 3.610333204269409
2325 3.4851813316345215
2326 3.5370750427246094
2327 3.5071592330932617
2328 3.665937662124634
2329 3.601112127304077
2330 3.6102116107940674
2331 3.692564010620117
2332 3.6786599159240723
2333 3.628014087677002
2334 3.718209981918335
2335 3.681474447250366
2336 3.5052919387817383
2337 3.6625733375549316
2338 3.6530163288116455
2339 3.6135666370391846
2340 3.6349756717681885
2341 3.6042537689208984
2342 3.5786843299865723
2343 3.5939958095550537
2344 3.6982476711273193
2345 3.7487525939941406
2346 3.685056447982788
2347 3.7007269859313965
2348 3.8968262672424316
2349 3.9813528060913086
2350 3.8474960327148438
2351 3.8188021183013916
2352 3.6865618228912354
2353 3.726414680480957
2354 3.7295444011688232
2355 3.646336793899536
2356 3.5352981090545654
2357 3.692213773727417
2358 3.7207252979278564
2359 3.7942137718200684
2360 3.6456637382507324
2361 3.7512669563293457
2362 3.7793729305267334
2363 3.839632987976074
2364 3.820225238800049
2365 3.8422045707702637
2366 3.8272526264190674
2367 3.8149495124816895
2368 3.609869956970215
2369 3.6453280448913574
2370 3.7301886081695557
2371 3.759282112121582
2372 3.7743682861328125
2373 3.790377378463745
2374 3.7887320518493652
2375 3.8280692100524902
2376 3.839534282684326
2377 3.8007590770721436
2378 3.6890363693237305
2379 3.7871005535125732
2380 3.761396884918213
2381 3.757071018218994
2382 3.820406436920166
2383 3.8826282024383545
2384 3.850815773010254
2385 3.82155704498291
2386 3.7590830326080322
2387 3.7324962615966797
2388 3.739330768585205
2389 3.7786448001861572
2390 3.561981201171875
2391 3.62766170501709
2392 3.7126624584198
2393 3.6931748390197754
2394 3.73274302482605
2395 3.7706820964813232
2396 3.717494487762451
2397 3.608798027038574
2398 3.6323564052581787
2399 3.5349841117858887
2400 3.7238404750823975
2401 3.8346548080444336
2402 3.7876381874084473
2403 3.723156452178955
2404 3.815058946609497
2405 3.6054556369781494
2406 3.6509945392608643
2407 3.51572322845459
2408 3.5799148082733154
2409 3.554838180541992
2410 3.602848529815674
2411 3.630690574645996
2412 3.3702609539031982
2413 3.5791380405426025
2414 3.60331654548645
2415 3.6401314735412598
2416 3.6104471683502197
2417 3.593319892883301
2418 3.731438636779785
2419 3.693471908569336
2420 3.6280529499053955
2421 3.6655845642089844
2422 3.657219409942627
2423 3.6874029636383057
2424 3.4942409992218018
2425 3.5617001056671143
2426 3.6788318157196045
2427 3.526125192642212
2428 3.711602210998535
2429 3.771981716156006
2430 3.7981536388397217
2431 3.719123125076294
2432 3.784480094909668
2433 3.5755274295806885
2434 3.6814353466033936
2435 3.747370719909668
2436 3.686694860458374
2437 3.6293697357177734
2438 3.768298387527466
2439 3.645439863204956
2440 3.6460189819335938
2441 3.735960006713867
2442 3.7079055309295654
2443 3.5773894786834717
2444 3.7405571937561035
2445 3.766103744506836
2446 3.6306302547454834
2447 3.6037042140960693
2448 3.6270689964294434
2449 3.606450319290161
2450 3.6182079315185547
2451 3.592642307281494
2452 3.6166229248046875
2453 3.6384739875793457
2454 3.7018864154815674
2455 3.8127737045288086
2456 3.8853890895843506
2457 3.775825023651123
2458 3.779747724533081
2459 3.823324203491211
2460 3.829977512359619
2461 3.7998669147491455
2462 3.5715863704681396
2463 3.860987424850464
2464 4.016809463500977
2465 3.884026527404785
2466 3.734121799468994
2467 3.7090115547180176
2468 3.720273733139038
2469 3.7690927982330322
2470 3.794959306716919
2471 3.772219657897949
2472 3.9204938411712646
2473 3.9252724647521973
2474 3.8995256423950195
2475 3.862863540649414
2476 3.8296165466308594
2477 3.9693751335144043
2478 4.073024749755859
2479 3.815847873687744
2480 3.8696718215942383
2481 3.9097821712493896
2482 3.6786577701568604
2483 3.673750162124634
2484 3.874988079071045
2485 3.726613759994507
2486 3.7992758750915527
2487 3.8717827796936035
2488 3.8288016319274902
2489 3.8585782051086426
2490 3.764982223510742
2491 3.6939966678619385
2492 3.756704807281494
2493 3.730335235595703
2494 3.7578070163726807
2495 3.9445641040802
2496 3.8419456481933594
2497 3.7823519706726074
2498 3.8310530185699463
2499 3.7036378383636475
2500 3.6834702491760254
2501 3.6455078125
2502 3.6914114952087402
2503 3.796926259994507
2504 3.745410919189453
2505 3.855926513671875
2506 3.8513710498809814
2507 3.9212663173675537
2508 3.918309450149536
2509 3.9775829315185547
2510 3.8127048015594482
2511 3.766519069671631
2512 3.962099552154541
2513 3.6857991218566895
2514 3.869450092315674
2515 3.861163377761841
2516 3.8663549423217773
2517 4.129303932189941
2518 3.9183366298675537
2519 3.858879566192627
2520 3.9935059547424316
2521 3.7888879776000977
2522 3.852170705795288
2523 3.7194554805755615
2524 3.9004008769989014
2525 3.975409746170044
2526 3.929523468017578
2527 3.8932290077209473
2528 3.651455879211426
2529 3.775315523147583
2530 3.8231148719787598
2531 3.853701114654541
2532 3.9950075149536133
2533 3.9109418392181396
2534 3.9116296768188477
2535 3.890209197998047
2536 3.7535994052886963
2537 3.8287353515625
2538 3.8420443534851074
2539 3.787034749984741
2540 3.6531856060028076
2541 3.741065263748169
2542 3.7574801445007324
2543 3.8103935718536377
2544 3.8302865028381348
2545 3.697321891784668
2546 3.7962963581085205
2547 3.5313851833343506
2548 3.6757144927978516
2549 3.6790637969970703
2550 3.757019281387329
2551 3.753890037536621
2552 3.7221076488494873
2553 3.694305658340454
2554 3.6211280822753906
2555 3.8193397521972656
2556 3.7087082862854004
2557 3.945296287536621
2558 3.826767683029175
2559 3.8151750564575195
2560 3.742544174194336
2561 3.90506911277771
2562 3.792527675628662
2563 3.729508876800537
2564 3.8085198402404785
2565 3.9880168437957764
2566 3.861345052719116
2567 4.052238464355469
2568 4.05487060546875
2569 3.915457248687744
2570 4.040477752685547
2571 3.9227519035339355
2572 3.944713592529297
2573 3.9250049591064453
2574 3.8950114250183105
2575 3.8100855350494385
2576 3.8834962844848633
2577 3.7634994983673096
2578 3.800259828567505
2579 3.7536816596984863
2580 3.7879769802093506
2581 3.8271007537841797
2582 3.8746917247772217
2583 3.761744260787964
2584 3.794118642807007
2585 3.719390392303467
2586 3.7993109226226807
2587 3.8068292140960693
2588 3.75089430809021
2589 3.7188615798950195
2590 3.731809616088867
2591 3.895153284072876
2592 3.957259178161621
2593 3.8533425331115723
2594 3.807745933532715
2595 3.7649691104888916
2596 3.806415319442749
2597 3.799377679824829
2598 3.8936283588409424
2599 3.900735855102539
2600 3.8026046752929688
2601 3.7001333236694336
2602 3.761075496673584
2603 3.9401490688323975
2604 3.756322145462036
2605 3.785707950592041
2606 3.7750730514526367
2607 3.721721649169922
2608 3.877150058746338
2609 3.9931044578552246
2610 3.893451452255249
2611 4.028594970703125
2612 3.960097551345825
2613 3.956882953643799
2614 3.892671823501587
2615 3.9403977394104004
2616 3.831165313720703
2617 3.9079742431640625
2618 3.842855930328369
2619 3.949066400527954
2620 3.8789567947387695
2621 3.890202522277832
2622 3.9123146533966064
2623 3.8688888549804688
2624 4.020711898803711
2625 3.96400785446167
2626 3.9622936248779297
2627 3.9527997970581055
2628 3.8299477100372314
2629 4.000843524932861
2630 3.8812084197998047
2631 3.8740527629852295
2632 3.7950973510742188
2633 3.6973307132720947
2634 3.8242392539978027
2635 3.6431567668914795
2636 3.788146495819092
2637 3.840183734893799
2638 4.016311168670654
2639 3.8853044509887695
2640 3.834784507751465
2641 3.7799742221832275
2642 3.813079595565796
2643 3.7895255088806152
2644 3.82468843460083
2645 3.7472546100616455
2646 3.7331578731536865
2647 3.8943517208099365
2648 3.744706153869629
2649 3.6896228790283203
2650 3.8984456062316895
2651 3.738999843597412
2652 3.719273805618286
2653 3.8805620670318604
2654 3.7557828426361084
2655 3.71523380279541
2656 3.741713047027588
2657 3.6713759899139404
2658 3.7732901573181152
2659 3.718379259109497
2660 3.7744390964508057
2661 3.7735939025878906
2662 3.8424160480499268
2663 3.745570182800293
2664 3.6566975116729736
2665 3.7112789154052734
2666 3.817091941833496
2667 3.7994894981384277
2668 3.807548761367798
2669 3.742798089981079
2670 3.730696678161621
2671 3.6851067543029785
2672 3.8822238445281982
2673 3.883495330810547
2674 3.9183216094970703
2675 3.7017529010772705
2676 3.760313034057617
2677 3.676945924758911
2678 3.8625905513763428
2679 3.8185999393463135
2680 4.063014984130859
2681 3.8341517448425293
2682 3.825920581817627
2683 3.913301467895508
2684 3.7223098278045654
2685 3.8233983516693115
2686 3.8607709407806396
2687 3.8556859493255615
2688 3.8010237216949463
2689 3.9597208499908447
2690 3.764267921447754
2691 3.8973073959350586
2692 3.84442138671875
2693 3.7625482082366943
2694 3.885244846343994
2695 3.7328171730041504
2696 3.844261646270752
2697 3.80363130569458
2698 3.732060432434082
2699 3.8121674060821533
2700 3.773484468460083
2701 3.5718564987182617
2702 3.504331350326538
2703 3.7407736778259277
2704 3.6761162281036377
2705 3.610836982727051
2706 3.7347660064697266
2707 3.6270673274993896
2708 3.740898847579956
2709 3.748767852783203
2710 3.6453824043273926
2711 3.8353495597839355
2712 3.837583541870117
2713 3.8741724491119385
2714 3.8827691078186035
2715 3.8187479972839355
2716 3.8944504261016846
2717 3.733867883682251
2718 3.8816187381744385
2719 3.872196674346924
2720 3.910238027572632
2721 3.8763961791992188
2722 3.874931812286377
2723 3.9199795722961426
2724 3.914456844329834
2725 3.8220860958099365
2726 3.843651056289673
2727 3.904841184616089
2728 3.928117275238037
2729 3.967198371887207
2730 4.008917808532715
2731 4.07262659072876
2732 3.9769351482391357
2733 3.883063554763794
2734 3.8747997283935547
2735 3.8638365268707275
2736 4.005821704864502
2737 4.0219292640686035
2738 3.968942165374756
2739 4.0140252113342285
2740 4.029216289520264
2741 3.9050211906433105
2742 3.8880088329315186
2743 3.882784366607666
2744 3.7901275157928467
2745 3.798016309738159
2746 3.864434003829956
2747 3.934051990509033
2748 3.937814474105835
2749 4.180994033813477
2750 4.123953819274902
2751 4.172092914581299
2752 4.1439104080200195
2753 3.9477345943450928
2754 3.887685537338257
2755 3.8315300941467285
2756 4.002005577087402
2757 3.9032750129699707
2758 3.8882884979248047
2759 3.8267271518707275
2760 3.7389862537384033
2761 3.856710433959961
2762 3.923807382583618
2763 3.855626106262207
2764 3.815484046936035
2765 3.9283792972564697
2766 3.9202163219451904
2767 3.8865294456481934
2768 3.691765785217285
2769 3.80613112449646
2770 3.7157740592956543
2771 3.5920650959014893
2772 3.5705032348632813
2773 3.6444578170776367
2774 3.80771541595459
2775 3.5865519046783447
2776 3.6165823936462402
2777 3.6252994537353516
2778 3.6558823585510254
2779 3.648719310760498
2780 3.6383368968963623
2781 3.7640445232391357
2782 3.6458630561828613
2783 3.705031394958496
2784 3.653683662414551
2785 3.737556219100952
2786 3.7813844680786133
2787 3.7400670051574707
2788 3.7788219451904297
2789 3.6985623836517334
2790 3.8461415767669678
2791 3.8760323524475098
2792 3.790303945541382
2793 3.820146083831787
2794 3.654158353805542
2795 3.725337028503418
2796 3.9410624504089355
2797 3.790433645248413
2798 3.73048734664917
2799 3.8111867904663086
2800 3.7978599071502686
2801 3.8685996532440186
2802 3.736145257949829
2803 3.8790488243103027
2804 3.858088493347168
2805 3.8444747924804688
2806 3.762660503387451
2807 3.907886505126953
2808 3.641563653945923
2809 3.791874647140503
2810 3.677708148956299
2811 3.582773208618164
2812 3.6274337768554688
2813 3.725078821182251
2814 3.701258897781372
2815 3.81449294090271
2816 3.9512929916381836
2817 3.829558849334717
2818 3.970883846282959
2819 3.9589719772338867
2820 4.023803234100342
2821 3.8225739002227783
2822 3.814500570297241
2823 3.8528871536254883
2824 3.7582409381866455
2825 3.5724008083343506
2826 3.567582607269287
2827 3.593139171600342
2828 3.552056312561035
2829 3.6310949325561523
2830 3.7527692317962646
2831 3.6979596614837646
2832 3.6766343116760254
2833 3.6814682483673096
2834 3.6650123596191406
2835 3.560127019882202
2836 3.635648250579834
2837 3.643967628479004
2838 3.754157781600952
2839 3.8154404163360596
2840 3.8773512840270996
2841 3.7315263748168945
2842 3.812321186065674
2843 3.8596713542938232
2844 3.7252912521362305
2845 3.948195695877075
2846 3.9052693843841553
2847 3.9837067127227783
2848 3.7424395084381104
2849 3.8495802879333496
2850 3.7466773986816406
2851 3.625058889389038
2852 3.6269168853759766
2853 3.47019100189209
2854 3.5281288623809814
2855 3.7162728309631348
2856 3.8024775981903076
2857 3.8234951496124268
2858 3.758894681930542
2859 3.6262896060943604
2860 3.6640055179595947
2861 3.7083284854888916
2862 3.844322681427002
2863 3.7818832397460938
2864 3.763244152069092
2865 3.7364187240600586
2866 3.650791645050049
2867 3.631438970565796
2868 3.5086376667022705
2869 3.5279011726379395
2870 3.4524056911468506
2871 3.4843997955322266
2872 3.250706434249878
2873 3.3518483638763428
2874 3.466705560684204
2875 3.542022705078125
2876 3.5195229053497314
2877 3.490169048309326
2878 3.4886069297790527
2879 3.6187026500701904
2880 3.5630011558532715
2881 3.7231857776641846
2882 3.4911386966705322
2883 3.662036657333374
2884 3.562408924102783
2885 3.5117757320404053
2886 3.4266092777252197
2887 3.5675814151763916
2888 3.466784715652466
2889 3.629246711730957
2890 3.561133861541748
2891 3.5272443294525146
2892 3.6618759632110596
2893 3.8311057090759277
2894 3.8475728034973145
2895 3.7404067516326904
2896 3.597511053085327
2897 3.700897693634033
2898 3.799222707748413
2899 3.7485408782958984
2900 3.653806686401367
2901 3.62309193611145
2902 3.749236822128296
2903 3.599031448364258
2904 3.6978650093078613
2905 3.6932010650634766
2906 3.6544129848480225
2907 3.738680124282837
2908 3.669407367706299
2909 3.697080612182617
2910 3.763592481613159
2911 3.777808666229248
2912 3.8241024017333984
2913 3.7131521701812744
2914 3.6631662845611572
2915 3.6749274730682373
2916 3.6566262245178223
2917 3.6119420528411865
2918 3.4283652305603027
2919 3.525918960571289
2920 3.4718875885009766
2921 3.5268518924713135
2922 3.639674425125122
2923 3.657123327255249
2924 3.6312460899353027
2925 3.649892807006836
2926 3.603721857070923
2927 3.732769250869751
2928 3.802499771118164
2929 3.7161965370178223
2930 3.7221832275390625
2931 3.755268096923828
2932 3.5269150733947754
2933 3.663409948348999
2934 3.6159541606903076
2935 3.5515737533569336
2936 3.5575788021087646
2937 3.7274057865142822
2938 3.7512741088867188
2939 3.749048948287964
2940 3.6702656745910645
2941 3.6587584018707275
2942 3.5288283824920654
2943 3.741527795791626
2944 3.605921983718872
2945 3.614661931991577
2946 3.714130401611328
2947 3.812351703643799
2948 3.855489730834961
2949 3.736255168914795
2950 3.82320499420166
2951 3.8460872173309326
2952 3.642993688583374
2953 3.5546815395355225
2954 3.7897419929504395
2955 3.8971030712127686
2956 3.946568489074707
2957 3.8927791118621826
2958 3.8137035369873047
2959 3.8402557373046875
2960 3.9025392532348633
2961 3.908445358276367
2962 3.872746706008911
2963 3.6693429946899414
2964 3.7880094051361084
2965 3.864182472229004
2966 3.959043264389038
2967 4.08302640914917
2968 4.218504428863525
2969 4.18108606338501
2970 3.895935297012329
2971 4.036281585693359
2972 4.185629367828369
2973 4.138467788696289
2974 4.151883125305176
2975 4.023545265197754
2976 4.063475608825684
2977 4.072201728820801
2978 4.0357513427734375
2979 4.0268473625183105
2980 3.954880475997925
2981 3.9225761890411377
2982 4.0169196128845215
2983 3.9899845123291016
2984 4.162641525268555
2985 4.03774356842041
2986 3.996840476989746
2987 4.0649237632751465
2988 3.9525411128997803
2989 4.089773654937744
2990 4.214279651641846
2991 4.16033935546875
2992 4.007448196411133
2993 4.040000915527344
2994 3.948483467102051
2995 4.141108512878418
2996 4.111446857452393
2997 4.1914238929748535
2998 4.084935665130615
2999 4.049435615539551
3000 4.038268089294434
3001 3.829355478286743
3002 3.916029453277588
3003 3.9126172065734863
3004 3.8445708751678467
3005 3.726590156555176
3006 3.689332962036133
3007 3.744610071182251
3008 3.6562187671661377
3009 3.6854708194732666
3010 3.7297191619873047
3011 3.7454726696014404
3012 3.8166065216064453
3013 3.9207470417022705
3014 3.8930938243865967
3015 4.000040054321289
3016 3.8836112022399902
3017 3.97275447845459
3018 3.869230031967163
3019 3.811086893081665
3020 3.747546672821045
3021 3.753913402557373
3022 3.6609342098236084
3023 3.866230010986328
3024 3.9114432334899902
3025 3.7777810096740723
3026 3.8392231464385986
3027 3.6503825187683105
3028 3.7130563259124756
3029 3.850632429122925
3030 3.952023506164551
3031 3.9456870555877686
3032 3.8769519329071045
3033 3.7919397354125977
3034 3.8475072383880615
3035 3.7968599796295166
3036 3.8654279708862305
3037 3.84299373626709
3038 3.633650302886963
3039 3.7480149269104004
3040 3.807377815246582
3041 3.6856207847595215
3042 3.7027220726013184
3043 3.738924026489258
3044 3.8002119064331055
3045 3.770139455795288
3046 3.8290770053863525
3047 4.00442361831665
3048 3.869530200958252
3049 3.8725693225860596
3050 3.6768221855163574
3051 3.7958595752716064
3052 3.6875743865966797
3053 3.801525115966797
3054 3.90230131149292
3055 3.7249889373779297
3056 3.8082332611083984
3057 3.888350248336792
3058 4.029484272003174
3059 3.8231329917907715
3060 3.7615108489990234
3061 3.6464171409606934
3062 3.7151687145233154
3063 3.7904951572418213
3064 3.7987940311431885
3065 3.762948751449585
3066 3.874995470046997
3067 3.8769304752349854
3068 3.7504184246063232
3069 3.9183297157287598
3070 3.8883492946624756
3071 3.85644268989563
3072 4.026038646697998
3073 3.8582417964935303
3074 3.9145560264587402
3075 3.74436616897583
3076 3.7117629051208496
3077 3.7986857891082764
3078 3.7502026557922363
3079 3.745211601257324
3080 3.8351874351501465
3081 3.7551345825195313
3082 3.7944300174713135
3083 3.7104086875915527
3084 3.805402994155884
3085 3.876936435699463
3086 3.9211549758911133
3087 3.903578758239746
3088 3.9754409790039063
3089 3.965320587158203
3090 3.87131929397583
3091 3.7213125228881836
3092 3.861999273300171
3093 3.9128520488739014
3094 3.840812921524048
3095 3.9288082122802734
3096 3.823275566101074
3097 3.7391514778137207
3098 3.781316041946411
3099 3.7841877937316895
3100 3.869534492492676
3101 3.8642663955688477
3102 3.841092348098755
3103 3.807967185974121
3104 3.8228554725646973
3105 3.759777307510376
3106 3.8678641319274902
3107 3.8997528553009033
3108 3.7869558334350586
3109 3.8551018238067627
3110 3.942096471786499
3111 3.8686912059783936
3112 3.8426525592803955
3113 3.8648502826690674
3114 4.00291633605957
3115 3.955623149871826
3116 3.9237864017486572
3117 3.8505659103393555
3118 3.8256800174713135
3119 3.8959920406341553
3120 3.9683995246887207
3121 4.081084251403809
3122 3.944753646850586
3123 3.8138484954833984
3124 3.8913183212280273
3125 3.9921529293060303
3126 3.891780376434326
3127 3.970724105834961
3128 3.874671220779419
3129 3.9966917037963867
3130 3.954347848892212
3131 3.8577041625976563
3132 3.8094608783721924
3133 3.7756173610687256
3134 3.825932264328003
3135 3.7440152168273926
3136 3.8722898960113525
3137 3.6771771907806396
3138 3.7920801639556885
3139 3.6625852584838867
3140 3.865096092224121
3141 3.869396209716797
3142 3.798442840576172
3143 3.8985421657562256
3144 4.02062463760376
3145 3.9285500049591064
3146 3.8982646465301514
3147 4.096368789672852
3148 3.9457974433898926
3149 4.0246782302856445
3150 3.932398796081543
3151 4.063273906707764
3152 3.93967604637146
3153 3.909587860107422
3154 3.8255116939544678
3155 3.8642728328704834
3156 3.785449743270874
3157 3.8990225791931152
3158 4.0127339363098145
3159 4.191793918609619
3160 4.062992572784424
3161 4.11533260345459
3162 4.143864154815674
3163 4.140801906585693
3164 4.049383163452148
3165 4.055282115936279
3166 4.081329345703125
3167 4.160501480102539
3168 4.055056571960449
3169 4.142123699188232
3170 3.946626901626587
3171 3.85762357711792
3172 4.106001377105713
3173 4.015434741973877
3174 4.153677463531494
3175 4.321988105773926
3176 4.055124282836914
3177 4.117403984069824
3178 4.181753635406494
3179 4.077940464019775
3180 4.1147027015686035
3181 4.256414413452148
3182 4.159947872161865
3183 4.002839088439941
3184 4.030758857727051
3185 4.061758995056152
3186 4.119779109954834
3187 4.091957092285156
3188 4.000511646270752
3189 4.010465145111084
3190 4.295502185821533
3191 4.0152907371521
3192 4.139898777008057
3193 4.039923667907715
3194 4.094753265380859
3195 4.059587478637695
3196 3.9780499935150146
3197 4.131677150726318
3198 4.066025733947754
3199 4.201233386993408
3200 4.263789653778076
3201 4.1367645263671875
3202 4.197381973266602
3203 4.046448707580566
3204 4.215964317321777
3205 4.065141677856445
3206 4.095604419708252
3207 4.076752662658691
3208 4.121992111206055
3209 4.167023658752441
3210 4.057000637054443
3211 4.02315616607666
3212 4.040572643280029
3213 4.090939998626709
3214 4.065502166748047
3215 4.089175701141357
3216 4.152044296264648
3217 4.06593656539917
3218 4.137784957885742
3219 4.112546443939209
3220 4.110313415527344
3221 4.065749645233154
3222 4.109514236450195
3223 4.034721374511719
3224 4.021014213562012
3225 3.9927642345428467
3226 4.06083345413208
3227 3.966636896133423
3228 4.058740615844727
3229 4.044943332672119
3230 4.002263069152832
3231 3.9947078227996826
3232 4.1108598709106445
3233 4.153849124908447
3234 3.9107306003570557
3235 3.9428226947784424
3236 3.862852096557617
3237 3.9033215045928955
3238 3.8908767700195313
3239 3.774780750274658
3240 3.841554880142212
3241 3.982745409011841
3242 4.082067012786865
3243 4.012843132019043
3244 4.182633876800537
3245 3.9301042556762695
3246 4.0150675773620605
3247 4.081389427185059
3248 4.0525407791137695
3249 3.9881949424743652
3250 4.140252590179443
3251 4.087839126586914
3252 4.083374977111816
3253 4.088998317718506
3254 4.066850185394287
3255 4.005970001220703
3256 4.081349849700928
3257 3.956156015396118
3258 3.999216318130493
3259 4.088037967681885
3260 3.982875108718872
3261 4.065544605255127
3262 4.054586410522461
3263 4.064097881317139
3264 3.938007116317749
3265 3.9743497371673584
3266 3.979344367980957
3267 3.9326305389404297
3268 3.965672492980957
3269 3.9575815200805664
3270 3.952688455581665
3271 4.043609619140625
3272 4.123251438140869
3273 3.977644920349121
3274 4.1296000480651855
3275 4.1377949714660645
3276 4.001946926116943
3277 3.9970955848693848
3278 4.127013683319092
3279 4.037585735321045
3280 4.07900857925415
3281 4.1534342765808105
3282 4.15488338470459
3283 4.101187705993652
3284 3.9712953567504883
3285 4.108729362487793
3286 4.170713424682617
3287 4.072868347167969
3288 4.120621204376221
3289 4.064568996429443
3290 4.165668964385986
3291 4.249619960784912
3292 4.191843509674072
3293 4.158515453338623
3294 4.164552211761475
3295 4.112515926361084
3296 4.291127681732178
3297 4.3208537101745605
3298 4.268982887268066
3299 4.146416664123535
3300 4.079869747161865
3301 4.0217766761779785
3302 4.178040981292725
3303 4.072819232940674
3304 4.107397556304932
3305 4.056730270385742
3306 4.126282691955566
3307 4.0882039070129395
3308 4.091618061065674
3309 4.019014835357666
3310 4.083184719085693
3311 4.094008445739746
3312 4.214054584503174
3313 4.159525394439697
3314 4.3005805015563965
3315 4.195769309997559
3316 4.1707987785339355
3317 4.197995185852051
3318 4.219855308532715
3319 4.131361961364746
3320 4.327282905578613
3321 4.2131428718566895
3322 4.127225875854492
3323 4.139800548553467
3324 4.070583343505859
3325 4.120465278625488
3326 4.2778730392456055
3327 4.272333145141602
3328 4.126698017120361
3329 4.099879264831543
3330 4.147527694702148
3331 4.182417869567871
3332 4.215595722198486
3333 4.18480920791626
3334 4.01598596572876
3335 3.948512315750122
3336 4.096591949462891
3337 4.144714832305908
3338 4.112183094024658
3339 4.102221488952637
3340 3.9767768383026123
3341 3.978891134262085
3342 4.159045696258545
3343 4.19303560256958
3344 4.050893306732178
3345 4.1463422775268555
3346 4.144276142120361
3347 4.1815338134765625
3348 4.161852836608887
3349 4.366727352142334
3350 4.379080295562744
3351 4.317531108856201
3352 4.4060773849487305
3353 4.443083763122559
3354 4.347540378570557
3355 4.382801055908203
3356 4.331262111663818
3357 4.221144199371338
3358 4.178371906280518
3359 4.239910125732422
3360 4.019843101501465
3361 4.197626113891602
3362 4.216705322265625
3363 4.201383113861084
3364 4.203954219818115
3365 4.0004119873046875
3366 4.0989227294921875
3367 3.9877943992614746
3368 4.110623836517334
3369 4.19323205947876
3370 4.110192775726318
3371 4.266626358032227
3372 4.055996417999268
3373 4.140499114990234
3374 4.235075950622559
3375 3.972902536392212
3376 4.014301776885986
3377 4.032761573791504
3378 4.008869647979736
3379 4.0868635177612305
3380 3.971865653991699
3381 3.953489065170288
3382 4.164107322692871
3383 4.079776287078857
3384 4.104496955871582
3385 4.087743282318115
3386 4.104951858520508
3387 4.064541339874268
3388 4.027311325073242
3389 3.9697558879852295
3390 3.981917381286621
3391 4.061797618865967
3392 4.071328163146973
3393 3.8637032508850098
3394 4.046860694885254
3395 3.9645049571990967
3396 4.0944132804870605
3397 4.046916484832764
3398 3.9426324367523193
3399 4.157858848571777
3400 4.113980770111084
3401 4.099480628967285
3402 4.115344047546387
3403 4.15189266204834
3404 4.175777912139893
3405 4.176294803619385
3406 4.162195205688477
3407 4.134178161621094
3408 4.286343097686768
3409 4.356856822967529
3410 4.138340473175049
3411 4.0854716300964355
3412 4.062071800231934
3413 3.9602396488189697
3414 4.247123718261719
3415 4.146385669708252
3416 4.243093490600586
3417 4.244672775268555
3418 4.234457015991211
3419 4.347829341888428
3420 4.220001697540283
3421 4.284536361694336
3422 4.198763847351074
3423 4.2877888679504395
3424 4.36129903793335
3425 4.301813125610352
3426 4.27175760269165
3427 4.457343101501465
3428 4.162165641784668
3429 4.2690839767456055
3430 4.166493892669678
3431 4.198946952819824
3432 4.278554916381836
3433 4.152747631072998
3434 4.2244157791137695
3435 4.342257976531982
3436 4.180708885192871
3437 4.310391902923584
3438 4.388878345489502
3439 4.144331932067871
3440 4.189734935760498
3441 4.177772045135498
3442 4.290065765380859
3443 4.1196794509887695
3444 4.129847526550293
3445 4.137554168701172
3446 4.114487648010254
3447 4.304437160491943
3448 4.237551212310791
3449 4.214756488800049
3450 4.191442012786865
3451 4.225531101226807
3452 4.265876770019531
3453 4.324190139770508
3454 4.25758695602417
3455 4.309701442718506
3456 4.283170700073242
3457 4.358761787414551
3458 4.216206073760986
3459 4.158299446105957
3460 4.183373928070068
3461 4.128206729888916
3462 4.259301662445068
3463 4.147801399230957
3464 4.194235324859619
3465 4.13380765914917
3466 4.086450099945068
3467 4.077762126922607
3468 3.9673385620117188
3469 3.951740026473999
3470 3.9320600032806396
3471 3.9556949138641357
3472 3.919843912124634
3473 3.817629814147949
3474 3.9205920696258545
3475 3.871854782104492
3476 3.920152187347412
3477 3.86214017868042
3478 3.736159324645996
3479 3.8602757453918457
3480 3.8333356380462646
3481 3.8736419677734375
3482 3.8683478832244873
3483 3.812241554260254
3484 3.8717386722564697
3485 3.828033685684204
3486 3.7640202045440674
3487 3.8717494010925293
3488 3.8821139335632324
3489 3.9211392402648926
3490 3.892496347427368
3491 3.884488821029663
3492 3.9094300270080566
3493 3.922046184539795
3494 3.9513444900512695
3495 3.8785839080810547
3496 3.860543727874756
3497 3.712895393371582
3498 3.8234400749206543
3499 3.7596511840820313
3500 3.742316246032715
3501 3.905759572982788
3502 3.954585313796997
3503 3.8142647743225098
3504 3.678924322128296
3505 3.740262508392334
3506 3.7440874576568604
3507 3.6977312564849854
3508 3.775087833404541
3509 3.6754374504089355
3510 3.7140591144561768
3511 3.8502631187438965
3512 3.928575038909912
3513 4.069365501403809
3514 4.0318217277526855
3515 4.123589038848877
3516 4.037622928619385
3517 4.054144859313965
3518 3.934600830078125
3519 4.205405235290527
3520 4.011682033538818
3521 4.065352916717529
3522 3.898172378540039
3523 3.9533584117889404
3524 4.122735977172852
3525 4.0972208976745605
3526 4.017274856567383
3527 4.141430854797363
3528 3.9863686561584473
3529 4.058087348937988
3530 4.062343120574951
3531 4.1041388511657715
3532 4.264425754547119
3533 4.2641520500183105
3534 4.139678001403809
3535 4.062160968780518
3536 4.09236478805542
3537 4.279450416564941
3538 4.099753379821777
3539 4.128833770751953
3540 4.063343048095703
3541 4.175421237945557
3542 4.098969459533691
3543 4.156619071960449
3544 4.08698034286499
3545 4.033478736877441
3546 3.954589605331421
3547 4.038469314575195
3548 4.0821075439453125
3549 4.016728401184082
3550 4.072671890258789
3551 3.9603068828582764
3552 3.934007406234741
3553 4.012143611907959
3554 3.9653754234313965
3555 4.0713911056518555
3556 4.016968250274658
3557 4.002933979034424
3558 4.060666561126709
3559 4.056793689727783
3560 4.183866500854492
3561 4.219266891479492
3562 4.256157398223877
3563 4.1035847663879395
3564 4.1341233253479
3565 4.142754077911377
3566 4.190517425537109
3567 3.975405693054199
3568 4.021009922027588
3569 4.110712051391602
3570 3.905487060546875
3571 3.943376064300537
3572 4.035167217254639
3573 4.0674567222595215
3574 4.0207648277282715
3575 4.109504699707031
3576 3.936443328857422
3577 3.9761908054351807
3578 4.022301197052002
3579 4.138617038726807
3580 4.271206378936768
3581 4.178268909454346
3582 4.223320960998535
3583 4.186713695526123
3584 4.2687482833862305
3585 4.117248058319092
3586 4.040818691253662
3587 4.1043500900268555
3588 4.122621536254883
3589 4.157289505004883
3590 4.212149620056152
3591 4.2393317222595215
3592 4.08905553817749
3593 4.069001197814941
3594 4.089043617248535
3595 4.14786434173584
3596 4.1219987869262695
3597 4.200926780700684
3598 4.238072872161865
3599 4.048307418823242
3600 4.102714538574219
3601 4.092681884765625
3602 4.144260883331299
3603 4.250036716461182
3604 4.296270370483398
3605 4.066249847412109
3606 3.899517059326172
3607 3.9347410202026367
3608 3.984616994857788
3609 4.0795183181762695
3610 4.123213768005371
3611 4.029209136962891
3612 3.969796895980835
3613 4.032416820526123
3614 3.988208293914795
3615 3.9716179370880127
3616 3.9922103881835938
3617 4.119783401489258
3618 4.066959381103516
3619 4.316101551055908
3620 4.089938163757324
3621 4.048067092895508
3622 4.072169780731201
3623 3.9598519802093506
3624 3.8965678215026855
3625 3.8641016483306885
3626 4.008883953094482
3627 3.823725938796997
3628 3.8404693603515625
3629 4.063009262084961
3630 3.9196879863739014
3631 3.966376543045044
3632 3.9571938514709473
3633 4.022202491760254
3634 4.10567569732666
3635 4.048595905303955
3636 3.943542242050171
3637 3.946202278137207
3638 4.062635898590088
3639 4.009047985076904
3640 3.9401907920837402
3641 4.075586318969727
3642 4.188432216644287
3643 4.14812707901001
3644 4.182384014129639
3645 4.029763221740723
3646 4.01538610458374
3647 4.031830787658691
3648 4.05076265335083
3649 4.192607879638672
3650 3.9692118167877197
3651 3.885359525680542
3652 3.850322961807251
3653 3.9257750511169434
3654 3.828859567642212
3655 4.026560306549072
3656 3.926185131072998
3657 3.686157464981079
3658 3.6758365631103516
3659 3.8569540977478027
3660 3.930699586868286
3661 3.747675895690918
3662 3.61466908454895
3663 3.783724784851074
3664 3.773670196533203
3665 3.658769369125366
3666 3.7098448276519775
3667 3.9126312732696533
3668 3.937937021255493
3669 3.92995548248291
3670 3.8527910709381104
3671 3.5862457752227783
3672 3.726945638656616
3673 3.6275060176849365
3674 3.8186590671539307
3675 3.690729856491089
3676 3.688962459564209
3677 3.661785840988159
3678 3.7508058547973633
3679 3.574693441390991
3680 3.7525393962860107
3681 3.583820104598999
3682 3.639482259750366
3683 3.573763370513916
3684 3.58381986618042
3685 3.547279119491577
3686 3.6022098064422607
3687 3.6038825511932373
3688 3.5037801265716553
3689 3.498875379562378
3690 3.5420639514923096
3691 3.566204071044922
3692 3.6303317546844482
3693 3.628394603729248
3694 3.644803524017334
3695 3.543400764465332
3696 3.7425191402435303
3697 3.670609951019287
3698 3.7494187355041504
3699 3.6347973346710205
3700 3.605262041091919
3701 3.6224069595336914
3702 3.6850922107696533
3703 3.686870813369751
3704 3.6714961528778076
3705 3.8698673248291016
3706 3.8224875926971436
3707 3.8636903762817383
3708 3.833421230316162
3709 3.8594865798950195
3710 3.804327964782715
3711 3.7771902084350586
3712 3.8454158306121826
3713 3.782278537750244
3714 3.6555428504943848
3715 3.7383148670196533
3716 3.896982431411743
3717 3.6902759075164795
3718 3.867537260055542
3719 3.748274564743042
3720 3.8758599758148193
3721 3.905855178833008
3722 3.9249587059020996
3723 3.7334752082824707
3724 3.7507193088531494
3725 3.7637815475463867
3726 3.7927587032318115
3727 3.949849843978882
3728 3.9238827228546143
3729 3.9035654067993164
3730 3.933009624481201
3731 3.8777451515197754
3732 3.9453697204589844
3733 3.906703472137451
3734 3.9409103393554688
3735 3.923356294631958
3736 3.83762264251709
3737 3.9434988498687744
3738 3.900284767150879
3739 3.8207778930664063
3740 3.9843738079071045
3741 4.036933898925781
3742 3.8540589809417725
3743 3.990213394165039
3744 3.8566153049468994
3745 3.9805967807769775
3746 4.028255939483643
3747 3.9169538021087646
3748 3.834188938140869
3749 3.9298155307769775
3750 4.018632888793945
3751 3.880019187927246
3752 3.99043869972229
3753 3.8595848083496094
3754 3.9920592308044434
3755 3.9254844188690186
3756 3.8752126693725586
3757 3.7959775924682617
3758 3.882798194885254
3759 3.9231579303741455
3760 3.8720715045928955
3761 3.9243972301483154
3762 4.044190406799316
3763 3.866137981414795
3764 3.8832693099975586
3765 4.020330905914307
3766 3.9561004638671875
3767 3.9306113719940186
3768 3.79093861579895
3769 4.021780490875244
3770 3.943408489227295
3771 3.9219086170196533
3772 3.9476587772369385
3773 3.958629608154297
3774 3.9309933185577393
3775 3.8570897579193115
3776 3.8566548824310303
3777 3.9587810039520264
3778 3.9357757568359375
3779 3.9601337909698486
3780 3.9692108631134033
3781 4.011974811553955
3782 3.8419854640960693
3783 3.8956778049468994
3784 3.7910308837890625
3785 3.974348783493042
3786 3.8595192432403564
3787 3.8283252716064453
3788 4.15017032623291
3789 4.008768081665039
3790 4.077698707580566
3791 3.8495707511901855
3792 3.897747039794922
3793 4.000452041625977
3794 3.9233198165893555
3795 4.113635063171387
3796 4.065488815307617
3797 3.918370485305786
3798 3.9837441444396973
3799 3.8495702743530273
3800 3.7885849475860596
3801 3.890475034713745
3802 3.935959577560425
3803 3.974433422088623
3804 3.8878936767578125
3805 4.126459121704102
3806 4.134177207946777
3807 4.098994731903076
3808 3.990417718887329
3809 3.9781973361968994
3810 3.9697628021240234
3811 3.9296813011169434
3812 3.7569117546081543
3813 3.8063881397247314
3814 3.886155128479004
3815 3.8611717224121094
3816 4.006768703460693
3817 3.947805881500244
3818 3.987076759338379
3819 3.970625400543213
3820 3.9197309017181396
3821 3.8632447719573975
3822 3.8059606552124023
3823 3.8422844409942627
3824 3.749549388885498
3825 3.7403416633605957
3826 3.6972556114196777
3827 3.7047061920166016
3828 3.6753828525543213
3829 3.6939024925231934
3830 3.7725040912628174
3831 3.8388988971710205
3832 3.9464645385742188
3833 3.8847084045410156
3834 3.839414596557617
3835 3.764436721801758
3836 3.8035736083984375
3837 3.8893940448760986
3838 3.9109439849853516
3839 3.8767340183258057
3840 3.8402340412139893
3841 3.973649740219116
3842 3.9945850372314453
3843 3.9232401847839355
3844 3.8310155868530273
3845 3.939070463180542
3846 3.896296262741089
3847 3.75531005859375
3848 3.869974136352539
3849 3.765551805496216
3850 3.6367485523223877
3851 3.717512607574463
3852 3.77516508102417
3853 3.9612984657287598
3854 3.9874844551086426
3855 4.03256368637085
3856 4.1351847648620605
3857 3.9414618015289307
3858 3.949620008468628
3859 4.1169843673706055
3860 3.933720827102661
3861 3.807061195373535
3862 3.9613986015319824
3863 4.056089878082275
3864 3.9471874237060547
3865 3.982435464859009
3866 3.7978999614715576
3867 3.970461368560791
3868 4.026596546173096
3869 4.061673641204834
3870 4.057193279266357
3871 4.1469035148620605
3872 4.052697658538818
3873 3.9308478832244873
3874 3.8511674404144287
3875 4.031161308288574
3876 4.035239219665527
3877 3.804013729095459
3878 3.8928186893463135
3879 3.9827535152435303
3880 3.979360818862915
3881 3.9825708866119385
3882 4.064059734344482
3883 4.022876739501953
3884 4.026500701904297
3885 3.870359182357788
3886 3.953031063079834
3887 3.8426713943481445
3888 4.021724224090576
3889 4.01052188873291
3890 4.119009017944336
3891 4.044787883758545
3892 3.848125696182251
3893 4.042263984680176
3894 3.9096484184265137
3895 3.82068133354187
3896 4.145833492279053
3897 4.050361156463623
3898 3.953355550765991
3899 3.9044511318206787
3900 3.879605770111084
3901 4.119471073150635
3902 3.8958184719085693
3903 3.7431581020355225
3904 3.811030626296997
3905 3.911332607269287
3906 3.884822368621826
3907 3.9048171043395996
3908 3.833735466003418
3909 3.771618127822876
3910 3.762484073638916
3911 3.7777516841888428
3912 3.778402328491211
3913 3.934002637863159
3914 3.7665984630584717
3915 3.793018102645874
3916 3.756338119506836
3917 3.8275043964385986
3918 3.864190101623535
3919 3.821697950363159
3920 3.9281184673309326
3921 3.848384141921997
3922 3.8457283973693848
3923 3.890984058380127
3924 3.800135374069214
3925 3.890772581100464
3926 3.794502019882202
3927 3.824596643447876
3928 3.7903876304626465
3929 3.715155601501465
3930 3.7666685581207275
3931 3.7266924381256104
3932 3.624237537384033
3933 3.832632064819336
3934 3.667982578277588
3935 3.7606594562530518
3936 3.6824216842651367
3937 3.838573455810547
3938 3.832812786102295
3939 3.8088796138763428
3940 3.769346237182617
3941 3.6350584030151367
3942 3.7025046348571777
3943 3.7664988040924072
3944 3.8526461124420166
3945 3.8560690879821777
3946 4.016276836395264
3947 3.950848340988159
3948 3.8432729244232178
3949 3.9317426681518555
3950 3.967134952545166
3951 3.876063108444214
3952 4.003340244293213
3953 3.8215603828430176
3954 3.8717379570007324
3955 3.841012954711914
3956 3.6501874923706055
3957 3.7254276275634766
3958 3.6874427795410156
3959 3.5767173767089844
3960 3.563070297241211
3961 3.6695313453674316
3962 3.554560661315918
3963 3.5636672973632813
3964 3.700162410736084
3965 3.684702157974243
3966 3.7464234828948975
3967 3.703202247619629
3968 3.5984387397766113
3969 3.580925226211548
3970 3.601029634475708
3971 3.6064493656158447
3972 3.7036263942718506
3973 3.6310157775878906
3974 3.634350299835205
3975 3.7560207843780518
3976 3.8972079753875732
3977 3.823287010192871
3978 3.818056583404541
3979 3.8151566982269287
3980 3.7635982036590576
3981 3.7284252643585205
3982 3.74884295463562
3983 3.58329701423645
3984 3.4562768936157227
3985 3.619816780090332
3986 3.751760244369507
3987 3.6557071208953857
3988 3.752171039581299
3989 3.6518425941467285
3990 3.630091428756714
3991 3.6058664321899414
3992 3.724304437637329
3993 3.6961472034454346
3994 3.567396402359009
3995 3.638178825378418
3996 3.682070016860962
3997 3.654876947402954
3998 3.6757733821868896
3999 3.8115718364715576
