# Supplementary material for: Design of buried charged networks in artificial proteins
Source: Nat Commun. 2021 Mar 25;12:1895. doi: 10.1038/s41467-021-21909-7 (PMC7994573; doi:10.1038/s41467-021-21909-7)
Supplement: Supplementary file 4 — Source Data [file 41467_2021_21909_MOESM4_ESM.zip › source_data_final_revised/SI7/a/2_rmsf.txt]

4 1 P1 5.157649040222168
11 2 P1 3.5725157260894775
26 3 P1 1.9817553758621216
45 4 P1 1.813032627105713
69 5 P1 1.917845606803894
91 6 P1 1.6124536991119385
108 7 P1 0.8180621862411499
128 8 P1 0.9447714686393738
143 9 P1 1.0206376314163208
155 10 P1 0.9175072908401489
165 11 P1 0.7605878710746765
184 12 P1 0.7390516400337219
201 13 P1 0.724286675453186
223 14 P1 0.685866117477417
243 15 P1 0.7370550632476807
258 16 P1 0.7298328280448914
273 17 P1 0.6862618923187256
283 18 P1 0.8345085382461548
302 19 P1 0.9686197638511658
316 20 P1 0.882221519947052
333 21 P1 0.8682068586349487
353 22 P1 0.9665971398353577
368 23 P1 1.072428584098816
380 24 P1 1.1186383962631226
399 25 P1 1.1422678232192993
421 26 P1 1.3679404258728027
438 27 P1 1.4532711505889893
457 28 P1 2.2041914463043213
464 29 P1 3.39261531829834
471 30 P1 4.722677230834961
482 31 P1 5.496723651885986
489 32 P1 5.289295673370361
500 33 P1 4.788280010223389
507 34 P1 3.904785633087158
518 35 P1 3.2649476528167725
525 36 P1 2.1630239486694336
532 37 P1 1.6103094816207886
547 38 P1 1.3812615871429443
566 39 P1 1.2363208532333374
590 40 P1 1.2507153749465942
612 41 P1 1.2081210613250732
629 42 P1 1.0876238346099854
649 43 P1 1.0604525804519653
664 44 P1 1.176480770111084
676 45 P1 1.1924864053726196
686 46 P1 1.0176868438720703
705 47 P1 1.045660376548767
722 48 P1 1.1288871765136719
744 49 P1 1.0175225734710693
759 50 P1 1.0077812671661377
774 51 P1 1.0875518321990967
789 52 P1 0.9313151240348816
799 53 P1 0.7785483002662659
818 54 P1 0.909821629524231
832 55 P1 0.9104731678962708
849 56 P1 0.9128751158714294
869 57 P1 0.9972302317619324
884 58 P1 1.038904070854187
896 59 P1 0.9815105199813843
915 60 P1 1.3262442350387573
937 61 P1 1.646658182144165
954 62 P1 1.5564947128295898
973 63 P1 1.6211525201797485
980 64 P1 2.103214740753174
987 65 P1 1.7099394798278809
998 66 P1 2.480001449584961
1005 67 P1 3.6370022296905518
1016 68 P1 3.7812411785125732
1023 69 P1 4.530563831329346
1034 70 P1 4.656665325164795
1041 71 P1 3.381826639175415
1048 72 P1 2.0416717529296875
1063 73 P1 1.0205886363983154
1082 74 P1 1.046710729598999
1106 75 P1 1.0191482305526733
1128 76 P1 0.8623377680778503
1145 77 P1 0.8103713393211365
1165 78 P1 0.8760189414024353
1180 79 P1 0.8886458277702332
1192 80 P1 0.783220112323761
1202 81 P1 0.7640883326530457
1221 82 P1 0.8527882099151611
1238 83 P1 0.837619423866272
1260 84 P1 0.7135939598083496
1282 85 P1 0.7175481915473938
1297 86 P1 0.8076465725898743
1312 87 P1 0.7300116419792175
1322 88 P1 0.7061497569084167
1341 89 P1 0.7924616932868958
1355 90 P1 0.7624362111091614
1372 91 P1 0.8743613958358765
1392 92 P1 1.0374478101730347
1407 93 P1 1.1686410903930664
1419 94 P1 1.172145128250122
1438 95 P1 1.5653717517852783
1460 96 P1 1.8452006578445435
1477 97 P1 2.052675724029541
1496 98 P1 2.8930442333221436
1503 99 P1 3.7621331214904785
1510 100 P1 5.238184452056885
1521 101 P1 6.797969341278076
1528 102 P1 7.300395965576172
1539 103 P1 6.833298683166504
1546 104 P1 5.016737461090088
1557 105 P1 3.693255662918091
1564 106 P1 3.186002492904663
1571 107 P1 2.167269468307495
1586 108 P1 1.3255717754364014
1605 109 P1 1.1709306240081787
1629 110 P1 1.299952745437622
1651 111 P1 0.8632327914237976
1668 112 P1 0.8814531564712524
1688 113 P1 0.9895594120025635
1703 114 P1 0.9710573554039001
1715 115 P1 0.8134257793426514
1725 116 P1 1.0128690004348755
1744 117 P1 1.1347010135650635
1761 118 P1 0.9392731189727783
1783 119 P1 0.9308719635009766
1803 120 P1 1.225496768951416
1818 121 P1 1.1471160650253296
1833 122 P1 0.8187428116798401
1843 123 P1 0.9505130648612976
1862 124 P1 1.0665775537490845
1876 125 P1 0.8165525794029236
1893 126 P1 0.6976203322410583
1913 127 P1 0.8890589475631714
1928 128 P1 0.9464081525802612
1940 129 P1 0.8482133746147156
1959 130 P1 1.045050859451294
1981 131 P1 2.03670072555542
1998 132 P1 3.28608775138855
