# Supplementary material for: Design of buried charged networks in artificial proteins
Source: Nat Commun. 2021 Mar 25;12:1895. doi: 10.1038/s41467-021-21909-7 (PMC7994573; doi:10.1038/s41467-021-21909-7)
Supplement: Supplementary file 4 — Source Data [file 41467_2021_21909_MOESM4_ESM.zip › source_data_final_revised/SI7/a/2_watercnt.txt]

Frame	#water
0	2
1	2
2	2
3	1
4	1
5	2
6	1
7	2
8	2
9	1
10	4
11	1
12	3
13	1
14	1
15	1
16	2
17	1
18	4
19	4
20	2
21	3
22	3
23	2
24	1
25	2
26	1
27	3
28	2
29	1
30	3
31	3
32	3
33	4
34	1
35	3
36	1
37	2
38	1
39	1
40	2
41	2
42	2
43	2
44	3
45	2
46	1
47	2
48	1
49	5
50	4
51	1
52	1
53	1
54	2
55	2
56	1
57	1
58	1
59	2
60	2
61	2
62	2
63	2
64	2
65	1
66	2
67	2
68	2
69	1
70	1
71	2
72	2
73	2
74	3
75	2
76	3
77	2
78	2
79	2
80	1
81	1
82	2
83	1
84	2
85	3
86	3
87	4
88	1
89	1
90	2
91	1
92	1
93	2
94	3
95	2
96	1
97	1
98	2
99	1
100	2
101	2
102	2
103	2
104	2
105	1
106	3
107	1
108	2
109	2
110	2
111	1
112	2
113	3
114	2
115	2
116	2
117	2
118	2
119	2
120	2
121	3
122	2
123	2
124	2
125	2
126	2
127	2
128	1
129	2
130	1
131	1
132	2
133	2
134	2
135	2
136	2
137	1
138	2
139	2
140	2
141	2
142	2
143	2
144	2
145	1
146	1
147	1
148	3
149	2
150	2
151	3
152	3
153	3
154	2
155	2
156	2
157	2
158	2
159	1
160	2
161	1
162	2
163	1
164	2
165	2
166	2
167	1
168	2
169	1
170	2
171	3
172	2
173	2
174	3
175	1
176	4
177	2
178	2
179	2
180	2
181	2
182	2
183	3
184	3
185	4
186	2
187	2
188	2
189	1
190	3
191	2
192	2
193	4
194	2
195	1
196	1
197	1
198	1
199	1
200	2
201	2
202	1
203	1
204	2
205	1
206	1
207	2
208	2
209	1
210	1
211	1
212	1
213	1
214	1
215	2
216	1
217	2
218	1
219	1
220	1
221	1
222	1
223	1
224	1
225	2
226	2
227	1
228	1
229	1
230	1
231	1
232	1
233	2
234	2
235	1
236	2
237	2
238	2
239	2
240	1
241	2
242	2
243	2
244	2
245	1
246	2
247	2
248	2
249	2
250	3
251	2
252	2
253	2
254	2
255	1
256	1
257	2
258	1
259	2
260	2
261	1
262	2
263	2
264	2
265	3
266	3
267	3
268	3
269	2
270	2
271	3
272	2
273	2
274	2
275	2
276	3
277	3
278	3
279	3
280	2
281	2
282	3
283	2
284	3
285	2
286	2
287	1
288	2
289	3
290	3
291	1
292	1
293	2
294	1
295	1
296	1
297	4
298	1
299	1
300	1
301	1
302	1
303	1
304	1
305	1
306	1
307	1
308	1
309	2
310	1
311	1
312	1
313	1
314	3
315	1
316	1
317	2
318	2
319	3
320	2
321	3
322	1
323	1
324	1
325	1
326	1
327	2
328	2
329	2
330	1
331	2
332	3
333	1
334	2
335	1
336	1
337	1
338	1
339	1
340	2
341	1
342	1
343	1
344	1
345	1
346	1
347	2
348	1
349	1
350	1
351	1
352	2
353	1
354	1
355	1
356	1
357	1
358	1
359	1
360	2
361	2
362	2
363	2
364	3
365	1
366	3
367	1
368	2
369	2
370	3
371	2
372	2
373	1
374	2
375	1
376	2
377	2
378	2
379	2
380	2
381	2
382	2
383	3
384	3
385	1
386	2
387	2
388	2
389	2
390	2
391	3
392	2
393	2
394	2
395	2
396	2
397	3
398	0
399	3
400	2
401	2
402	2
403	4
404	2
405	3
406	3
407	3
408	3
409	3
410	3
411	2
412	4
413	3
414	3
415	2
416	1
417	1
418	3
419	2
420	2
421	2
422	2
423	3
424	2
425	2
426	4
427	1
428	4
429	2
430	3
431	2
432	2
433	3
434	3
435	3
436	3
437	2
438	1
439	2
440	2
441	3
442	1
443	2
444	1
445	2
446	2
447	2
448	4
449	3
450	3
451	4
452	2
453	2
454	4
455	3
456	3
457	2
458	2
459	2
460	3
461	1
462	2
463	2
464	2
465	2
466	1
467	1
468	1
469	2
470	1
471	2
472	2
473	2
474	2
475	1
476	2
477	2
478	3
479	3
480	2
481	2
482	2
483	2
484	2
485	2
486	4
487	3
488	2
489	3
490	1
491	2
492	1
493	2
494	1
495	2
496	2
497	3
498	1
499	2
500	2
501	2
502	1
503	1
504	1
505	1
506	2
507	2
508	1
509	3
510	2
511	2
512	2
513	4
514	2
515	2
516	2
517	2
518	3
519	4
520	2
521	3
522	3
523	3
524	1
525	3
526	2
527	1
528	2
529	2
530	3
531	2
532	2
533	2
534	2
535	1
536	3
537	1
538	2
539	2
540	2
541	3
542	2
543	2
544	3
545	2
546	2
547	3
548	3
549	3
550	2
551	2
552	2
553	2
554	3
555	2
556	2
557	3
558	2
559	1
560	2
561	4
562	2
563	2
564	1
565	2
566	3
567	2
568	1
569	2
570	2
571	2
572	2
573	2
574	2
575	2
576	2
577	2
578	1
579	2
580	2
581	1
582	2
583	2
584	4
585	2
586	2
587	2
588	3
589	1
590	2
591	1
592	2
593	1
594	2
595	2
596	1
597	4
598	2
599	2
600	2
601	2
602	3
603	1
604	1
605	2
606	2
607	1
608	3
609	1
610	2
611	1
612	1
613	1
614	3
615	2
616	2
617	1
618	1
619	2
620	2
621	1
622	1
623	1
624	3
625	2
626	1
627	2
628	2
629	2
630	3
631	1
632	2
633	2
634	2
635	1
636	1
637	2
638	2
639	1
640	3
641	1
642	2
643	3
644	2
645	2
646	2
647	1
648	2
649	2
650	3
651	3
652	3
653	3
654	2
655	3
656	3
657	2
658	4
659	3
660	2
661	3
662	2
663	2
664	2
665	2
666	2
667	2
668	2
669	4
670	2
671	2
672	2
673	2
674	1
675	2
676	3
677	2
678	1
679	2
680	2
681	4
682	2
683	3
684	2
685	2
686	2
687	1
688	1
689	2
690	2
691	2
692	2
693	2
694	3
695	3
696	3
697	2
698	4
699	3
700	5
701	5
702	3
703	3
704	2
705	3
706	4
707	3
708	2
709	4
710	3
711	3
712	2
713	2
714	2
715	2
716	2
717	3
718	2
719	2
720	4
721	3
722	3
723	4
724	2
725	3
726	3
727	2
728	4
729	3
730	1
731	3
732	3
733	1
734	1
735	3
736	3
737	5
738	1
739	4
740	2
741	3
742	2
743	3
744	1
745	3
746	2
747	4
748	2
749	3
750	1
751	4
752	3
753	2
754	3
755	4
756	1
757	3
758	2
759	2
760	1
761	3
762	3
763	3
764	3
765	2
766	2
767	2
768	2
769	2
770	2
771	2
772	3
773	2
774	3
775	2
776	2
777	2
778	1
779	2
780	1
781	3
782	2
783	3
784	2
785	4
786	3
787	2
788	2
789	2
790	2
791	2
792	1
793	1
794	2
795	1
796	2
797	2
798	2
799	3
800	2
801	1
802	2
803	3
804	1
805	3
806	1
807	3
808	1
809	2
810	2
811	3
812	2
813	1
814	3
815	2
816	2
817	2
818	3
819	1
820	2
821	2
822	3
823	2
824	2
825	4
826	3
827	5
828	3
829	4
830	4
831	3
832	3
833	3
834	2
835	3
836	2
837	3
838	2
839	3
840	2
841	2
842	2
843	3
844	2
845	2
846	2
847	2
848	1
849	2
850	3
851	2
852	2
853	3
854	1
855	1
856	2
857	1
858	1
859	3
860	2
861	2
862	2
863	1
864	2
865	2
866	3
867	2
868	2
869	2
870	3
871	3
872	3
873	3
874	2
875	2
876	4
877	3
878	3
879	2
880	2
881	2
882	2
883	3
884	3
885	2
886	1
887	3
888	2
889	3
890	2
891	3
892	3
893	3
894	4
895	3
896	1
897	3
898	3
899	3
900	3
901	3
902	2
903	2
904	3
905	3
906	2
907	3
908	1
909	3
910	3
911	2
912	3
913	3
914	2
915	3
916	2
917	2
918	2
919	1
920	1
921	2
922	1
923	2
924	3
925	3
926	2
927	2
928	3
929	3
930	3
931	3
932	1
933	2
934	2
935	2
936	2
937	2
938	2
939	3
940	2
941	3
942	1
943	3
944	2
945	3
946	4
947	1
948	1
949	4
950	1
951	2
952	1
953	2
954	4
955	2
956	2
957	2
958	3
959	2
960	3
961	2
962	2
963	3
964	1
965	3
966	2
967	1
968	1
969	2
970	2
971	2
972	1
973	2
974	2
975	2
976	3
977	2
978	2
979	2
980	1
981	2
982	1
983	2
984	1
985	2
986	1
987	2
988	2
989	3
990	1
991	3
992	1
993	3
994	1
995	1
996	2
997	2
998	2
999	1
1000	1
1001	1
1002	2
1003	2
1004	3
1005	1
1006	2
1007	2
1008	2
1009	3
1010	2
1011	1
1012	2
1013	1
1014	1
1015	2
1016	2
1017	1
1018	1
1019	2
1020	2
1021	1
1022	1
1023	1
1024	3
1025	1
1026	2
1027	3
1028	2
1029	2
1030	2
1031	2
1032	2
1033	2
1034	1
1035	2
1036	2
1037	1
1038	1
1039	2
1040	3
1041	2
1042	1
1043	2
1044	1
1045	4
1046	4
1047	2
1048	4
1049	2
1050	2
1051	1
1052	2
1053	2
1054	1
1055	2
1056	1
1057	1
1058	2
1059	2
1060	2
1061	2
1062	2
1063	2
1064	2
1065	2
1066	1
1067	2
1068	2
1069	2
1070	2
1071	1
1072	2
1073	3
1074	2
1075	2
1076	2
1077	1
1078	2
1079	2
1080	2
1081	1
1082	2
1083	1
1084	2
1085	2
1086	2
1087	2
1088	3
1089	1
1090	1
1091	2
1092	2
1093	2
1094	2
1095	2
1096	1
1097	2
1098	2
1099	2
1100	2
1101	2
1102	2
1103	2
1104	2
1105	2
1106	1
1107	2
1108	1
1109	2
1110	2
1111	2
1112	2
1113	1
1114	2
1115	2
1116	2
1117	2
1118	2
1119	1
1120	2
1121	2
1122	2
1123	2
1124	3
1125	3
1126	3
1127	3
1128	2
1129	3
1130	3
1131	2
1132	2
1133	4
1134	3
1135	2
1136	3
1137	4
1138	2
1139	3
1140	2
1141	3
1142	5
1143	4
1144	2
1145	1
1146	2
1147	3
1148	3
1149	3
1150	3
1151	6
1152	2
1153	2
1154	2
1155	1
1156	2
1157	1
1158	1
1159	3
1160	5
1161	1
1162	3
1163	4
1164	4
1165	3
1166	3
1167	2
1168	2
1169	2
1170	2
1171	4
1172	3
1173	3
1174	3
1175	4
1176	3
1177	3
1178	4
1179	5
1180	4
1181	4
1182	2
1183	5
1184	1
1185	1
1186	2
1187	3
1188	2
1189	2
1190	5
1191	3
1192	2
1193	3
1194	3
1195	2
1196	3
1197	3
1198	2
1199	1
1200	2
1201	2
1202	2
1203	2
1204	3
1205	3
1206	4
1207	2
1208	5
1209	4
1210	4
1211	2
1212	4
1213	2
1214	3
1215	3
1216	2
1217	3
1218	2
1219	1
1220	2
1221	2
1222	3
1223	3
1224	3
1225	3
1226	3
1227	2
1228	1
1229	2
1230	2
1231	2
1232	3
1233	3
1234	4
1235	3
1236	2
1237	3
1238	3
1239	3
1240	3
1241	2
1242	4
1243	3
1244	3
1245	2
1246	3
1247	3
1248	2
1249	1
1250	5
1251	2
1252	3
1253	2
1254	2
1255	3
1256	4
1257	3
1258	3
1259	2
1260	3
1261	2
1262	2
1263	3
1264	5
1265	1
1266	2
1267	2
1268	4
1269	2
1270	3
1271	3
1272	2
1273	2
1274	3
1275	2
1276	1
1277	2
1278	2
1279	2
1280	2
1281	2
1282	2
1283	2
1284	3
1285	2
1286	4
1287	3
1288	4
1289	4
1290	4
1291	2
1292	4
1293	3
1294	4
1295	4
1296	3
1297	1
1298	2
1299	2
1300	2
1301	2
1302	2
1303	2
1304	2
1305	1
1306	3
1307	4
1308	4
1309	5
1310	2
1311	3
1312	4
1313	5
1314	3
1315	2
1316	3
1317	3
1318	2
1319	3
1320	4
1321	2
1322	4
1323	2
1324	2
1325	3
1326	2
1327	3
1328	2
1329	2
1330	1
1331	1
1332	3
1333	1
1334	3
1335	4
1336	3
1337	5
1338	4
1339	3
1340	3
1341	4
1342	3
1343	4
1344	3
1345	2
1346	5
1347	2
1348	3
1349	2
1350	3
1351	4
1352	3
1353	3
1354	1
1355	1
1356	2
1357	2
1358	2
1359	1
1360	4
1361	2
1362	1
1363	1
1364	2
1365	2
1366	3
1367	1
1368	1
1369	2
1370	3
1371	1
1372	3
1373	1
1374	2
1375	2
1376	3
1377	3
1378	3
1379	3
1380	2
1381	4
1382	4
1383	4
1384	3
1385	1
1386	2
1387	3
1388	3
1389	6
1390	5
1391	3
1392	2
1393	2
1394	1
1395	1
1396	3
1397	3
1398	3
1399	2
1400	3
1401	3
1402	3
1403	4
1404	4
1405	4
1406	4
1407	1
1408	3
1409	3
1410	2
1411	5
1412	2
1413	1
1414	2
1415	3
1416	3
1417	2
1418	1
1419	2
1420	1
1421	1
1422	2
1423	2
1424	2
1425	3
1426	4
1427	3
1428	3
1429	3
1430	3
1431	2
1432	2
1433	2
1434	2
1435	2
1436	2
1437	2
1438	3
1439	2
1440	2
1441	2
1442	2
1443	3
1444	3
1445	4
1446	3
1447	3
1448	3
1449	2
1450	4
1451	2
1452	4
1453	2
1454	2
1455	4
1456	3
1457	2
1458	3
1459	3
1460	2
1461	2
1462	2
1463	2
1464	2
1465	2
1466	2
1467	3
1468	2
1469	2
1470	4
1471	2
1472	2
1473	2
1474	4
1475	3
1476	3
1477	4
1478	1
1479	4
1480	2
1481	2
1482	3
1483	4
1484	2
1485	2
1486	2
1487	1
1488	2
1489	2
1490	3
1491	2
1492	2
1493	2
1494	2
1495	2
1496	3
1497	3
1498	3
1499	2
1500	2
1501	2
1502	2
1503	2
1504	3
1505	2
1506	2
1507	2
1508	2
1509	2
1510	1
1511	2
1512	2
1513	2
1514	2
1515	3
1516	3
1517	3
1518	2
1519	2
1520	2
1521	3
1522	2
1523	2
1524	2
1525	3
1526	2
1527	5
1528	2
1529	2
1530	3
1531	2
1532	3
1533	2
1534	2
1535	2
1536	2
1537	2
1538	1
1539	2
1540	2
1541	2
1542	2
1543	3
1544	3
1545	3
1546	2
1547	3
1548	2
1549	3
1550	2
1551	4
1552	2
1553	2
1554	1
1555	2
1556	4
1557	2
1558	2
1559	2
1560	4
1561	2
1562	2
1563	1
1564	1
1565	2
1566	3
1567	2
1568	2
1569	2
1570	2
1571	2
1572	6
1573	5
1574	6
1575	2
1576	2
1577	2
1578	1
1579	2
1580	1
1581	3
1582	2
1583	2
1584	2
1585	2
1586	2
1587	3
1588	1
1589	1
1590	3
1591	1
1592	2
1593	2
1594	2
1595	2
1596	3
1597	2
1598	2
1599	1
1600	2
1601	3
1602	3
1603	2
1604	2
1605	2
1606	2
1607	2
1608	2
1609	3
1610	5
1611	3
1612	3
1613	2
1614	2
1615	4
1616	2
1617	3
1618	3
1619	2
1620	3
1621	2
1622	2
1623	3
1624	1
1625	2
1626	2
1627	1
1628	2
1629	3
1630	4
1631	2
1632	3
1633	1
1634	2
1635	1
1636	3
1637	2
1638	3
1639	5
1640	3
1641	3
1642	1
1643	3
1644	3
1645	2
1646	2
1647	4
1648	1
1649	2
1650	2
1651	2
1652	1
1653	2
1654	3
1655	2
1656	3
1657	1
1658	2
1659	3
1660	2
1661	3
1662	2
1663	2
1664	3
1665	3
1666	2
1667	2
1668	4
1669	3
1670	3
1671	4
1672	3
1673	4
1674	3
1675	4
1676	4
1677	2
1678	1
1679	3
1680	2
1681	3
1682	2
1683	3
1684	6
1685	2
1686	1
1687	3
1688	2
1689	3
1690	3
1691	5
1692	5
1693	3
1694	5
1695	6
1696	3
1697	1
1698	4
1699	2
1700	5
1701	4
1702	3
1703	1
1704	2
1705	5
1706	4
1707	2
1708	1
1709	2
1710	4
1711	2
1712	3
1713	5
1714	5
1715	5
1716	5
1717	4
1718	3
1719	3
1720	2
1721	3
1722	3
1723	4
1724	2
1725	5
1726	3
1727	3
1728	4
1729	3
1730	5
1731	5
1732	5
1733	4
1734	2
1735	3
1736	3
1737	4
1738	4
1739	4
1740	4
1741	2
1742	2
1743	2
1744	4
1745	2
1746	4
1747	4
1748	3
1749	4
1750	4
1751	4
1752	3
1753	4
1754	4
1755	4
1756	4
1757	4
1758	4
1759	4
1760	3
1761	4
1762	4
1763	4
1764	4
1765	4
1766	4
1767	4
1768	4
1769	4
1770	4
1771	4
1772	4
1773	4
1774	4
1775	4
1776	3
1777	4
1778	4
1779	4
1780	4
1781	4
1782	4
1783	4
1784	5
1785	4
1786	5
1787	4
1788	4
1789	4
1790	4
1791	5
1792	4
1793	4
1794	4
1795	4
1796	4
1797	4
1798	4
1799	4
1800	4
1801	4
1802	4
1803	4
1804	4
1805	4
1806	4
1807	4
1808	4
1809	4
1810	4
1811	4
1812	3
1813	3
1814	3
1815	4
1816	4
1817	4
1818	3
1819	4
1820	4
1821	4
1822	3
1823	4
1824	4
1825	4
1826	3
1827	4
1828	4
1829	4
1830	4
1831	4
1832	5
1833	5
1834	3
1835	3
1836	5
1837	4
1838	4
1839	4
1840	4
1841	4
1842	4
1843	4
1844	3
1845	3
1846	3
1847	4
1848	3
1849	4
1850	3
1851	3
1852	3
1853	4
1854	4
1855	4
1856	5
1857	3
1858	3
1859	4
1860	4
1861	3
1862	4
1863	4
1864	4
1865	3
1866	3
1867	4
1868	3
1869	4
1870	3
1871	4
1872	4
1873	4
1874	4
1875	4
1876	4
1877	3
1878	4
1879	4
1880	4
1881	3
1882	4
1883	5
1884	4
1885	3
1886	4
1887	4
1888	4
1889	4
1890	4
1891	4
1892	4
1893	4
1894	3
1895	4
1896	4
1897	4
1898	4
1899	4
1900	4
1901	4
1902	4
1903	4
1904	4
1905	3
1906	4
1907	4
1908	4
1909	4
1910	3
1911	5
1912	6
1913	4
1914	3
1915	4
1916	4
1917	4
1918	4
1919	4
1920	4
1921	4
1922	4
1923	4
1924	4
1925	4
1926	3
1927	4
1928	4
1929	4
1930	4
1931	4
1932	4
1933	3
1934	4
1935	4
1936	4
1937	3
1938	4
1939	4
1940	3
1941	4
1942	4
1943	4
1944	4
1945	4
1946	4
1947	3
1948	4
1949	4
1950	4
1951	4
1952	3
1953	4
1954	3
1955	3
1956	4
1957	4
1958	4
1959	4
1960	4
1961	4
1962	5
1963	5
1964	4
1965	5
1966	5
1967	5
1968	5
1969	4
1970	3
1971	4
1972	4
1973	4
1974	3
1975	4
1976	4
1977	4
1978	4
1979	4
1980	4
1981	3
1982	4
1983	4
1984	4
1985	4
1986	4
1987	4
1988	4
1989	4
1990	4
1991	4
1992	4
1993	4
1994	3
1995	4
1996	4
1997	4
1998	3
[truncated: 2,002 more rows]
