# Supplementary material for: Design of buried charged networks in artificial proteins
Source: Nat Commun. 2021 Mar 25;12:1895. doi: 10.1038/s41467-021-21909-7 (PMC7994573; doi:10.1038/s41467-021-21909-7)
Supplement: Supplementary file 4 — Source Data [file 41467_2021_21909_MOESM4_ESM.zip › source_data_final_revised/SI7/b/2_distance.txt]

Frame Distance (A)
0 8.888165 
1 10.195581 
2 9.264893 
3 9.073700 
4 11.685795 
5 9.252721 
6 7.580615 
7 7.627606 
8 8.685093 
9 8.295027 
10 7.335799 
11 6.677173 
12 7.808939 
13 7.932309 
14 7.776612 
15 7.727507 
16 7.751259 
17 7.678648 
18 7.112273 
19 7.211650 
20 6.961556 
21 7.357954 
22 7.294930 
23 8.867047 
24 7.538110 
25 8.653380 
26 10.935917 
27 13.795091 
28 8.576525 
29 10.640718 
30 14.520086 
31 14.537882 
32 12.457227 
33 12.735661 
34 11.647046 
35 12.236927 
36 12.286979 
37 13.720280 
38 12.170343 
39 12.532768 
40 13.197430 
41 13.170689 
42 11.885616 
43 13.293414 
44 12.665798 
45 13.314602 
46 11.767593 
47 10.742312 
48 11.968687 
49 11.955557 
50 12.356056 
51 9.905292 
52 10.180688 
53 10.203981 
54 10.608716 
55 11.087323 
56 10.548703 
57 12.648571 
58 10.187460 
59 10.598348 
60 8.988394 
61 8.644089 
62 10.299771 
63 11.336982 
64 10.599681 
65 11.478740 
66 12.070904 
67 10.023737 
68 11.933408 
69 12.292694 
70 10.074829 
71 9.025037 
72 11.990824 
73 12.102587 
74 9.741873 
75 10.498034 
76 10.648212 
77 11.411173 
78 9.578672 
79 9.174894 
80 11.527585 
81 10.634691 
82 12.488533 
83 11.346693 
84 11.891235 
85 12.161759 
86 11.952544 
87 12.154542 
88 11.703250 
89 12.877956 
90 11.593044 
91 10.763001 
92 10.897192 
93 11.930117 
94 10.431644 
95 10.674825 
96 10.709946 
97 10.056587 
98 11.585484 
99 10.745841 
100 10.251974 
101 10.667424 
102 11.532339 
103 9.954023 
104 9.688519 
105 10.951715 
106 10.509119 
107 9.233304 
108 10.750754 
109 10.088366 
110 10.195501 
111 9.610855 
112 12.351213 
113 9.572397 
114 11.305338 
115 9.853887 
116 10.054860 
117 13.850055 
118 11.056907 
119 10.307481 
120 11.997980 
121 8.675354 
122 11.479472 
123 8.538258 
124 10.732197 
125 10.792896 
126 10.714322 
127 9.773093 
128 9.091706 
129 8.277120 
130 8.906941 
131 8.642189 
132 8.229841 
133 8.764937 
134 8.436326 
135 8.490410 
136 8.927039 
137 7.394534 
138 9.636776 
139 8.737859 
140 9.248622 
141 9.407973 
142 9.389908 
143 9.547617 
144 9.490175 
145 9.346748 
146 9.463280 
147 8.796515 
148 9.310311 
149 9.644610 
150 8.855879 
151 10.670592 
152 10.000385 
153 9.345040 
154 10.939477 
155 9.277770 
156 11.833714 
157 10.015023 
158 10.653274 
159 11.854550 
160 12.303296 
161 10.084996 
162 13.799757 
163 14.067183 
164 11.780573 
165 11.300112 
166 10.029986 
167 11.089782 
168 10.761722 
169 12.611727 
170 11.785163 
171 11.284062 
172 11.679832 
173 10.436366 
174 10.034180 
175 10.266405 
176 10.268665 
177 11.849555 
178 13.096068 
179 12.562757 
180 16.300606 
181 13.906251 
182 12.587081 
183 11.542597 
184 10.064271 
185 12.266224 
186 12.007606 
187 10.483088 
188 11.182784 
189 10.566866 
190 10.030800 
191 11.435211 
192 10.318126 
193 9.747093 
194 10.642176 
195 11.453133 
196 10.604751 
197 9.491129 
198 10.034582 
199 10.193289 
200 10.268679 
201 8.568446 
202 11.792370 
203 11.496457 
204 10.580319 
205 9.955507 
206 9.882420 
207 9.998220 
208 9.915226 
209 10.208094 
210 9.799258 
211 10.564930 
212 9.950173 
213 9.927896 
214 9.794056 
215 13.765320 
216 14.122614 
217 13.059859 
218 12.794125 
219 12.579418 
220 12.974499 
221 13.008241 
222 13.634871 
223 14.768685 
224 13.645629 
225 13.813315 
226 14.594701 
227 13.445599 
228 13.980037 
229 14.279409 
230 13.710423 
231 12.441228 
232 14.780300 
233 14.101981 
234 13.721821 
235 13.203943 
236 13.177355 
237 14.414689 
238 13.636919 
239 14.431063 
240 13.572654 
241 14.278996 
242 14.424121 
243 14.167554 
244 15.029951 
245 11.202358 
246 10.983722 
247 10.489401 
248 9.169469 
249 11.184052 
250 10.500972 
251 11.106708 
252 10.558698 
253 11.692298 
254 11.187670 
255 10.319544 
256 10.494391 
257 10.808798 
258 11.808376 
259 11.599252 
260 11.170958 
261 11.798248 
262 10.441895 
263 10.228318 
264 10.573586 
265 11.669039 
266 11.460823 
267 13.060343 
268 11.958831 
269 12.820795 
270 13.179391 
271 14.481858 
272 13.542206 
273 14.046060 
274 12.842207 
275 14.194897 
276 14.539443 
277 11.835072 
278 12.692150 
279 12.224206 
280 11.765016 
281 14.122347 
282 13.488312 
283 13.105721 
284 13.177527 
285 13.405038 
286 13.651623 
287 11.532653 
288 14.740405 
289 12.430573 
290 14.322576 
291 13.210669 
292 13.933934 
293 13.757935 
294 12.201630 
295 12.027349 
296 12.258606 
297 12.921298 
298 11.829795 
299 11.868990 
300 12.615577 
301 10.579140 
302 10.587379 
303 10.728366 
304 11.559497 
305 11.244407 
306 12.127569 
307 13.528049 
308 10.845301 
309 11.073498 
310 12.933089 
311 12.903207 
312 10.630648 
313 11.799872 
314 11.516483 
315 11.456025 
316 10.897860 
317 12.054994 
318 11.816319 
319 11.530417 
320 10.921727 
321 11.142220 
322 11.939646 
323 10.444532 
324 11.568338 
325 10.788037 
326 13.537791 
327 10.801699 
328 13.330155 
329 12.975728 
330 10.799698 
331 10.420783 
332 13.888000 
333 12.298528 
334 10.185157 
335 9.225633 
336 12.291986 
337 13.004727 
338 12.478109 
339 10.437454 
340 10.177547 
341 10.803882 
342 12.204838 
343 10.446463 
344 10.245657 
345 9.752932 
346 12.013615 
347 13.563256 
348 10.981669 
349 12.438221 
350 13.292829 
351 10.969084 
352 10.286164 
353 10.481184 
354 11.479910 
355 10.527451 
356 11.584808 
357 9.868568 
358 10.622298 
359 12.036048 
360 11.730822 
361 11.259754 
362 11.749448 
363 11.314016 
364 11.137085 
365 12.201246 
366 10.067005 
367 11.298102 
368 10.004996 
369 11.620751 
370 10.535435 
371 10.384421 
372 10.900558 
373 11.951369 
374 14.191525 
375 13.551135 
376 13.912886 
377 13.405707 
378 14.143472 
379 15.511882 
380 13.987063 
381 14.434155 
382 9.113736 
383 10.584753 
384 11.978378 
385 13.516581 
386 14.264382 
387 13.450105 
388 13.042383 
389 14.468711 
390 13.767301 
391 11.185768 
392 12.899118 
393 13.769300 
394 12.239129 
395 11.664794 
396 14.244754 
397 13.112374 
398 11.564867 
399 13.921538 
400 15.775670 
401 14.576654 
402 15.559148 
403 15.032769 
404 14.835955 
405 12.943256 
406 13.560122 
407 15.185026 
408 15.895718 
409 14.512174 
410 16.293577 
411 15.303882 
412 13.739852 
413 15.435493 
414 12.959651 
415 15.900475 
416 15.549985 
417 16.459898 
418 15.265758 
419 15.985039 
420 13.957358 
421 13.997775 
422 14.335657 
423 16.837578 
424 15.804150 
425 14.394143 
426 16.563066 
427 16.365513 
428 16.972538 
429 13.805883 
430 15.403069 
431 16.625662 
432 16.762007 
433 17.687122 
434 18.559235 
435 20.900064 
436 19.483629 
437 19.539614 
438 19.457546 
439 18.354359 
440 19.062643 
441 18.989193 
442 19.710346 
443 19.797922 
444 18.521358 
445 19.766014 
446 19.920141 
447 18.159538 
448 18.093073 
449 19.911083 
450 19.992363 
451 19.231689 
452 15.598696 
453 15.140907 
454 13.806654 
455 13.889974 
456 14.996874 
457 16.494297 
458 16.602882 
459 14.852081 
460 18.739687 
461 19.400377 
462 18.114653 
463 20.131374 
464 21.165585 
465 19.401709 
466 19.154436 
467 20.164465 
468 21.278866 
469 20.488491 
470 20.448532 
471 21.750908 
472 19.076448 
473 18.646311 
474 18.269125 
475 19.165905 
476 18.175463 
477 19.101553 
478 19.125439 
479 18.035883 
480 18.408493 
481 18.866343 
482 19.711397 
483 18.190254 
484 19.704350 
485 18.953669 
486 17.739538 
487 19.717297 
488 19.358852 
489 19.803909 
490 18.065214 
491 19.767408 
492 18.702421 
493 18.879515 
494 19.272785 
495 18.534264 
496 18.579811 
497 19.271734 
498 17.847452 
499 19.934752 
500 19.358204 
501 19.475790 
502 19.113684 
503 19.087645 
504 18.751839 
505 17.533875 
506 19.179371 
507 19.173117 
508 19.470140 
509 19.823296 
510 19.797039 
511 19.442059 
512 18.928869 
513 19.666771 
514 18.265524 
515 17.469965 
516 17.733219 
517 17.221392 
518 17.307329 
519 17.499462 
520 18.893709 
521 18.024382 
522 16.945255 
523 17.058496 
524 18.370258 
525 17.529503 
526 19.085447 
527 16.819115 
528 17.294285 
529 16.924730 
530 17.974957 
531 18.067148 
532 18.763826 
533 17.094172 
534 18.239157 
535 19.178772 
536 18.895803 
537 18.386307 
538 18.341553 
539 17.867691 
540 17.207333 
541 16.792006 
542 18.264566 
543 16.891554 
544 17.659052 
545 17.796011 
546 17.120733 
547 17.510536 
548 18.262753 
549 18.651913 
550 17.958382 
551 17.472971 
552 16.837080 
553 18.331326 
554 17.912409 
555 18.447950 
556 18.210299 
557 17.762133 
558 17.216692 
559 17.597719 
560 17.520407 
561 18.104427 
562 17.657318 
563 17.089151 
564 17.939089 
565 16.986519 
566 17.713463 
567 17.850815 
568 16.955795 
569 17.331461 
570 17.866152 
571 18.387011 
572 17.898783 
573 19.508690 
574 17.908052 
575 16.307655 
576 16.504335 
577 17.805325 
578 17.278734 
579 17.614908 
580 17.444902 
581 17.676168 
582 17.078629 
583 18.739796 
584 17.770498 
585 16.693752 
586 17.842628 
587 18.015589 
588 18.569351 
589 17.628780 
590 18.303394 
591 18.131893 
592 18.591068 
593 18.812744 
594 18.000103 
595 19.167585 
596 17.670908 
597 17.177727 
598 18.873257 
599 17.679819 
600 16.984913 
601 17.051836 
602 17.869425 
603 17.827110 
604 18.817148 
605 18.610395 
606 18.178581 
607 19.012558 
608 18.978802 
609 18.021448 
610 17.917171 
611 17.610218 
612 17.770920 
613 17.429625 
614 17.353527 
615 18.296267 
616 18.102461 
617 17.624226 
618 17.663370 
619 17.411215 
620 16.012764 
621 16.467249 
622 18.131388 
623 16.802748 
624 16.601746 
625 17.701815 
626 17.630476 
627 17.028643 
628 18.181107 
629 17.431345 
630 18.805099 
631 18.124891 
632 17.944950 
633 17.476498 
634 17.850405 
635 17.434523 
636 18.374903 
637 17.289974 
638 18.175829 
639 17.586241 
640 16.488775 
641 18.505392 
642 18.040594 
643 17.302891 
644 18.470188 
645 17.138723 
646 18.339378 
647 18.415834 
648 17.929132 
649 17.121830 
650 18.505077 
651 16.837412 
652 18.171513 
653 17.385925 
654 18.628576 
655 18.154066 
656 19.217379 
657 18.249294 
658 20.734697 
659 19.902557 
660 19.003222 
661 17.864750 
662 18.514462 
663 16.892361 
664 15.811516 
665 17.654585 
666 18.465048 
667 18.455517 
668 18.181763 
669 17.966175 
670 17.742134 
671 17.273821 
672 17.940155 
673 17.125132 
674 18.063885 
675 18.837786 
676 18.644089 
677 17.914417 
678 17.885315 
679 15.918833 
680 17.910946 
681 18.229986 
682 18.165224 
683 17.666370 
684 18.364630 
685 17.071507 
686 18.099689 
687 18.469519 
688 17.006598 
689 18.083399 
690 18.664875 
691 17.764389 
692 18.492708 
693 17.746367 
694 17.799381 
695 18.669876 
696 18.491934 
697 17.624359 
698 18.106394 
699 17.363091 
700 16.625311 
701 16.674847 
702 17.562845 
703 16.942276 
704 18.155340 
705 16.966555 
706 17.886309 
707 17.251554 
708 16.723228 
709 18.449566 
710 17.311403 
711 17.400541 
712 17.572134 
713 17.953249 
714 18.019766 
715 18.503744 
716 16.994242 
717 18.492277 
718 17.565319 
719 18.272243 
720 18.733002 
721 17.693668 
722 17.983349 
723 18.426111 
724 19.231779 
725 18.151707 
726 17.148157 
727 17.570555 
728 17.225269 
729 18.508856 
730 18.237675 
731 18.031307 
732 17.709433 
733 18.313253 
734 19.171146 
735 18.451075 
736 18.280918 
737 16.904123 
738 17.655916 
739 18.646782 
740 17.718172 
741 17.076090 
742 18.765263 
743 18.171755 
744 18.671232 
745 17.925497 
746 18.648260 
747 18.373457 
748 17.720879 
749 19.082666 
750 18.655676 
751 17.852924 
752 16.680407 
753 17.823437 
754 18.918386 
755 17.904829 
756 18.476336 
757 17.875681 
758 17.826393 
759 17.980560 
760 17.212109 
761 18.403954 
762 18.161575 
763 17.722132 
764 17.057074 
765 17.530651 
766 17.799269 
767 17.393303 
768 18.322519 
769 17.546021 
770 17.533657 
771 18.257410 
772 18.064939 
773 16.941732 
774 16.915979 
775 16.252005 
776 16.181934 
777 17.879869 
778 18.929022 
779 17.446310 
780 18.318422 
781 18.679834 
782 17.888159 
783 17.363115 
784 18.539595 
785 17.990301 
786 18.072891 
787 17.397572 
788 19.474075 
789 18.021755 
790 18.052261 
791 18.448746 
792 17.999796 
793 17.742971 
794 16.912495 
795 17.052914 
796 18.277052 
797 18.045382 
798 18.666782 
799 17.063660 
800 18.445566 
801 18.323956 
802 18.956316 
803 18.026854 
804 19.302727 
805 18.036287 
806 18.523701 
807 17.865215 
808 18.570557 
809 18.290531 
810 18.910772 
811 19.021141 
812 19.254675 
813 18.739006 
814 18.486416 
815 18.859865 
816 18.578060 
817 18.396355 
818 18.207865 
819 17.843990 
820 17.697535 
821 17.965223 
822 18.127325 
823 18.433735 
824 18.564026 
825 18.467026 
826 18.167564 
827 18.330744 
828 19.010099 
829 17.035852 
830 16.418703 
831 17.525513 
832 18.524233 
833 18.123974 
834 17.285614 
835 18.371309 
836 17.511652 
837 17.063078 
838 17.536789 
839 17.372047 
840 16.897470 
841 17.587187 
842 17.962378 
843 18.177305 
844 17.811352 
845 17.921478 
846 18.485720 
847 17.088312 
848 16.678528 
849 17.262915 
850 19.497742 
851 17.713072 
852 17.435270 
853 16.871798 
854 17.060883 
855 18.231619 
856 18.005083 
857 17.332825 
858 16.819176 
859 17.987780 
860 17.351191 
861 17.966454 
862 17.728779 
863 17.921934 
864 17.928566 
865 16.917770 
866 18.353806 
867 18.245668 
868 17.536961 
869 17.569563 
870 17.013481 
871 17.991407 
872 17.113468 
873 17.342762 
874 17.707581 
875 17.702618 
876 16.266764 
877 18.231836 
878 18.259375 
879 18.083864 
880 16.519285 
881 16.075069 
882 16.441221 
883 17.184328 
884 18.508715 
885 16.935560 
886 16.660496 
887 17.858175 
888 15.460104 
889 18.305475 
890 17.930273 
891 16.648510 
892 17.404646 
893 17.939949 
894 18.036194 
895 17.293982 
896 17.651245 
897 18.401251 
898 16.626890 
899 18.415073 
900 17.252588 
901 16.451530 
902 17.194603 
903 17.762430 
904 16.775318 
905 18.777340 
906 16.813862 
907 17.245819 
908 16.981701 
909 18.878754 
910 17.884729 
911 18.279694 
912 17.752951 
913 17.573399 
914 17.430338 
915 17.524897 
916 17.398218 
917 18.674633 
918 17.915817 
919 16.865347 
920 18.238918 
921 18.564909 
922 18.274958 
923 17.699736 
924 18.503687 
925 18.283972 
926 17.360687 
927 17.745838 
928 16.748953 
929 17.130497 
930 17.459061 
931 17.785872 
932 17.013763 
933 17.572962 
934 17.837280 
935 18.435369 
936 16.355240 
937 17.373219 
938 18.183989 
939 17.793232 
940 19.242867 
941 18.756811 
942 18.761919 
943 18.621748 
944 19.512669 
945 20.199699 
946 18.225430 
947 19.330618 
948 18.739738 
949 18.791414 
950 17.929331 
951 17.270086 
952 16.911341 
953 17.565762 
954 16.800608 
955 17.738062 
956 15.835228 
957 18.314289 
958 17.116779 
959 17.503111 
960 17.338964 
961 16.841316 
962 18.249945 
963 18.589951 
964 17.368124 
965 17.670835 
966 17.897787 
967 17.597878 
968 18.626982 
969 17.573732 
970 19.979889 
971 19.037445 
972 18.705399 
973 18.730768 
974 17.443054 
975 17.849400 
976 19.408157 
977 19.143822 
978 19.770309 
979 20.261908 
980 18.605806 
981 19.690571 
982 18.525116 
983 18.381998 
984 18.139109 
985 19.091206 
986 18.428478 
987 18.905653 
988 19.427040 
989 18.461267 
990 18.852703 
991 18.546097 
992 18.584669 
993 19.201559 
994 18.955990 
995 19.941164 
996 18.792261 
997 18.258808 
998 18.840034 
999 18.698097 
1000 19.352249 
1001 19.026512 
1002 17.077303 
1003 19.237812 
1004 18.297157 
1005 18.355848 
1006 19.573687 
1007 19.317343 
1008 18.691587 
1009 18.266541 
1010 18.706469 
1011 19.402222 
1012 19.076370 
1013 18.321680 
1014 18.269875 
1015 18.549517 
1016 18.466326 
1017 19.312901 
1018 18.965603 
1019 19.452881 
1020 17.958260 
1021 18.449127 
1022 17.768423 
1023 18.560898 
1024 19.186050 
1025 18.902361 
1026 19.915003 
1027 20.209866 
1028 18.869226 
1029 18.958282 
1030 20.206141 
1031 18.428297 
1032 18.415251 
1033 19.506790 
1034 18.318624 
1035 18.088867 
1036 18.066679 
1037 18.653027 
1038 18.858322 
1039 18.079865 
1040 18.456581 
1041 17.198748 
1042 18.160843 
1043 18.495659 
1044 16.836294 
1045 17.857933 
1046 17.195721 
1047 17.121307 
1048 17.169355 
1049 17.725393 
1050 17.733034 
1051 18.009094 
1052 17.282354 
1053 17.678452 
1054 17.946260 
1055 16.913757 
1056 16.889963 
1057 16.823273 
1058 18.173500 
1059 17.585941 
1060 16.978025 
1061 17.647223 
1062 17.017775 
1063 17.658064 
1064 17.481319 
1065 17.464876 
1066 18.300880 
1067 18.600721 
1068 17.478500 
1069 16.793514 
1070 18.218981 
1071 16.983484 
1072 17.302307 
1073 16.997208 
1074 17.113890 
1075 18.579741 
1076 17.010185 
1077 17.478266 
1078 18.393211 
1079 18.407183 
1080 16.434572 
1081 16.760176 
1082 17.605774 
1083 17.293570 
1084 18.220804 
1085 17.307011 
1086 18.251986 
1087 17.880291 
1088 18.232838 
1089 17.296818 
1090 16.548532 
1091 17.227318 
1092 17.023069 
1093 16.979176 
1094 15.736135 
1095 16.735304 
1096 17.988977 
1097 16.719376 
1098 19.241077 
1099 17.338972 
1100 16.540104 
1101 15.491162 
1102 17.430305 
1103 17.504313 
1104 17.650984 
1105 17.415916 
1106 17.068626 
1107 18.109404 
1108 17.464542 
1109 16.174850 
1110 16.899494 
1111 17.247631 
1112 17.585014 
1113 17.829109 
1114 17.914650 
1115 17.956348 
1116 18.887938 
1117 18.029142 
1118 18.524740 
1119 17.191326 
1120 17.375862 
1121 17.924801 
1122 16.835129 
1123 17.199253 
1124 18.453283 
1125 18.732456 
1126 18.328863 
1127 16.947090 
1128 17.298855 
1129 17.491610 
1130 18.090296 
1131 17.652704 
1132 17.247147 
1133 17.474380 
1134 17.282078 
1135 18.533630 
1136 17.936493 
1137 17.550831 
1138 17.882420 
1139 17.526648 
1140 17.538857 
1141 17.949120 
1142 18.749794 
1143 17.062443 
1144 17.921938 
1145 18.819378 
1146 18.178116 
1147 17.168829 
1148 16.934593 
1149 16.475471 
1150 17.186243 
1151 16.575020 
1152 16.984728 
1153 17.111101 
1154 17.922491 
1155 18.232780 
1156 18.272327 
1157 16.589796 
1158 17.377279 
1159 16.972240 
1160 18.071329 
1161 17.187428 
1162 16.816339 
1163 17.389706 
1164 17.634888 
1165 16.418985 
1166 17.755074 
1167 17.139393 
1168 16.237917 
1169 16.544632 
1170 16.982084 
1171 17.438990 
1172 16.871185 
1173 18.474457 
1174 16.667608 
1175 17.883774 
1176 16.916811 
1177 17.542540 
1178 17.934811 
1179 16.193674 
1180 16.614540 
1181 16.702869 
1182 17.377056 
1183 17.137819 
1184 16.076256 
1185 17.436634 
1186 17.423559 
1187 17.276052 
1188 17.178820 
1189 16.555027 
1190 17.228571 
1191 17.345242 
1192 17.118877 
1193 16.993448 
1194 16.688412 
1195 17.459246 
1196 17.320297 
1197 16.824570 
1198 15.940289 
1199 16.533937 
1200 16.147610 
1201 17.274931 
1202 16.813931 
1203 18.201036 
1204 16.027136 
1205 17.115196 
1206 18.041401 
1207 17.505924 
1208 17.614365 
1209 18.417820 
1210 17.512480 
1211 17.613747 
1212 17.422165 
1213 17.286676 
1214 16.447420 
1215 17.922588 
1216 16.585766 
1217 17.962999 
1218 16.471836 
1219 17.539354 
1220 18.074053 
1221 16.492872 
1222 18.852156 
1223 17.579807 
1224 17.120977 
1225 16.125786 
1226 17.949190 
1227 18.157320 
1228 17.976336 
1229 17.768476 
1230 17.577129 
1231 18.264341 
1232 18.269720 
1233 17.270630 
1234 17.420513 
1235 17.767815 
1236 17.813847 
1237 17.218100 
1238 16.717785 
1239 17.889915 
1240 18.300604 
1241 17.153286 
1242 16.877668 
1243 18.601294 
1244 17.540436 
1245 17.978436 
1246 17.693012 
1247 18.198956 
1248 18.531389 
1249 17.606888 
1250 17.485722 
1251 17.727221 
1252 17.562515 
1253 18.215784 
1254 17.177511 
1255 17.885902 
1256 18.290684 
1257 18.321533 
1258 18.196558 
1259 16.750853 
1260 17.860334 
1261 17.899971 
1262 17.817221 
1263 17.536728 
1264 17.681805 
1265 16.543060 
1266 17.823278 
1267 17.032375 
1268 17.013878 
1269 17.734251 
1270 16.896044 
1271 16.646843 
1272 17.977161 
1273 17.624458 
1274 18.792454 
1275 17.006098 
1276 18.443621 
1277 17.904205 
1278 17.527342 
1279 19.428934 
1280 18.738001 
1281 18.317451 
1282 18.796326 
1283 18.875067 
1284 19.185148 
1285 18.246527 
1286 20.310713 
1287 18.223318 
1288 18.445049 
1289 19.156536 
1290 18.426165 
1291 19.331030 
1292 18.862206 
1293 18.461948 
1294 19.165884 
1295 19.722221 
1296 18.740658 
1297 18.918478 
1298 18.894924 
1299 17.925385 
1300 18.249134 
1301 18.572701 
1302 17.938726 
1303 18.937660 
1304 17.440336 
1305 17.398989 
1306 18.156254 
1307 18.558386 
1308 18.093794 
1309 18.569471 
1310 18.722260 
1311 18.288994 
1312 17.529652 
1313 17.993334 
1314 17.360369 
1315 17.080864 
1316 19.353458 
1317 19.191637 
1318 17.837271 
1319 18.434431 
1320 18.635967 
1321 17.928755 
1322 18.404381 
1323 18.486971 
1324 18.266157 
1325 18.223003 
1326 18.337341 
1327 18.089451 
1328 18.166410 
1329 19.337431 
1330 17.560345 
1331 18.766306 
1332 18.723413 
1333 18.092321 
1334 18.824615 
1335 18.065319 
1336 19.905939 
1337 17.632828 
1338 17.973211 
1339 17.749014 
1340 18.905191 
1341 17.906069 
1342 18.413389 
1343 18.225416 
1344 17.729765 
1345 18.661324 
1346 18.717619 
1347 19.497862 
1348 19.377155 
1349 17.960997 
1350 18.263184 
1351 18.086180 
1352 18.348888 
1353 16.822340 
1354 18.109102 
1355 18.368366 
1356 18.819735 
1357 18.266466 
1358 18.097513 
1359 18.325325 
1360 18.826824 
1361 17.868402 
1362 18.548298 
1363 17.841038 
1364 18.534449 
1365 19.281677 
1366 18.260040 
1367 16.824175 
1368 18.520432 
1369 17.615803 
1370 17.788645 
1371 18.430393 
1372 18.161354 
1373 17.542953 
1374 18.273766 
1375 17.552233 
1376 18.621778 
1377 18.018751 
1378 18.527470 
1379 18.298056 
1380 19.276375 
1381 19.055323 
1382 19.394911 
1383 19.150972 
1384 18.007845 
1385 18.840845 
1386 18.223566 
1387 18.537657 
1388 18.021818 
1389 19.352997 
1390 16.998207 
1391 19.524788 
1392 19.500376 
1393 19.272518 
1394 19.918797 
1395 20.086004 
1396 19.241474 
1397 19.286274 
1398 18.055796 
1399 18.878212 
1400 19.346458 
1401 19.252811 
1402 17.769596 
1403 19.029734 
1404 18.011915 
1405 18.808147 
1406 18.235102 
1407 17.992016 
1408 18.324474 
1409 18.670582 
1410 17.795115 
1411 16.981457 
1412 17.446203 
1413 17.204752 
1414 16.255852 
1415 16.407181 
1416 18.244904 
1417 17.860746 
1418 17.233547 
1419 17.644587 
1420 16.773325 
1421 17.680305 
1422 17.749130 
1423 16.437208 
1424 17.317371 
1425 17.828651 
1426 16.830954 
1427 16.482271 
1428 17.329016 
1429 16.723188 
1430 18.597706 
1431 18.403503 
1432 17.903646 
1433 17.901333 
1434 18.059826 
1435 17.016401 
1436 17.236191 
1437 18.493235 
1438 17.577854 
1439 17.746250 
1440 18.040070 
1441 17.266155 
1442 17.212008 
1443 17.879576 
1444 17.023872 
1445 17.284567 
1446 16.198038 
1447 15.723690 
1448 17.116035 
1449 17.666790 
1450 16.693140 
1451 16.326855 
1452 15.789869 
1453 16.293280 
1454 16.293718 
1455 15.869566 
1456 18.169506 
1457 16.833078 
1458 16.560841 
1459 16.812857 
1460 16.756670 
1461 16.970652 
1462 16.712412 
1463 16.808910 
1464 17.977270 
1465 17.877148 
1466 16.511024 
1467 16.814871 
1468 16.352850 
1469 16.088642 
1470 15.080300 
1471 16.883068 
1472 17.245096 
1473 16.827805 
1474 16.448776 
1475 16.171682 
1476 16.939507 
1477 16.660995 
1478 16.954283 
1479 17.593672 
1480 17.564915 
1481 17.292788 
1482 17.513565 
1483 16.625673 
1484 17.248857 
1485 17.736242 
1486 16.622238 
1487 18.178782 
1488 18.192684 
1489 17.856958 
1490 17.826248 
1491 19.041628 
1492 18.337070 
1493 17.715420 
1494 17.419733 
1495 17.967264 
1496 17.625853 
1497 18.281181 
1498 18.572083 
1499 18.666965 
1500 18.633589 
1501 17.700975 
1502 18.697485 
1503 19.270569 
1504 17.841984 
1505 17.818848 
1506 17.684843 
1507 16.899204 
1508 19.599102 
1509 18.647261 
1510 18.906502 
1511 17.790255 
1512 17.990877 
1513 17.776178 
1514 18.678629 
1515 17.555153 
1516 19.142946 
1517 17.522881 
1518 19.282217 
1519 19.272839 
1520 18.467348 
1521 18.053246 
1522 17.320879 
1523 18.571386 
1524 17.579718 
1525 18.894400 
1526 17.326742 
1527 17.795803 
1528 18.958906 
1529 19.398375 
1530 17.999878 
1531 18.829899 
1532 18.568325 
1533 18.649931 
1534 19.162745 
1535 18.620678 
1536 20.117775 
1537 18.454716 
1538 18.163071 
1539 18.342434 
1540 19.301283 
1541 18.651920 
1542 17.864531 
1543 18.787897 
1544 18.279770 
1545 18.813940 
1546 17.745638 
1547 19.039625 
1548 17.576994 
1549 17.815231 
1550 17.984226 
1551 18.253902 
1552 17.301825 
1553 18.912022 
1554 18.574526 
1555 18.179646 
1556 17.564976 
1557 18.235100 
1558 18.015154 
1559 18.130949 
1560 18.108221 
1561 18.835390 
1562 19.073832 
1563 17.639189 
1564 19.000647 
1565 18.108492 
1566 17.453419 
1567 16.288700 
1568 17.651947 
1569 18.063467 
1570 16.921738 
1571 18.232178 
1572 18.874752 
1573 18.639795 
1574 19.068306 
1575 18.552845 
1576 18.681778 
1577 18.812811 
1578 18.388931 
1579 17.885824 
1580 17.880133 
1581 18.972715 
1582 18.323870 
1583 18.317793 
1584 18.582823 
1585 19.343382 
1586 17.910742 
1587 17.968967 
1588 18.987757 
1589 19.327679 
1590 19.568783 
1591 18.593212 
1592 19.025942 
1593 18.394156 
1594 18.573765 
1595 18.521769 
1596 19.402273 
1597 17.923058 
1598 19.232822 
1599 19.257750 
1600 19.065420 
1601 18.803230 
1602 18.868999 
1603 19.261909 
1604 19.704926 
1605 19.192286 
1606 18.490725 
1607 19.683187 
1608 19.891718 
1609 18.896770 
1610 18.329794 
1611 19.056366 
1612 19.125185 
1613 19.250858 
1614 18.379606 
1615 18.700329 
1616 17.553835 
1617 17.757431 
1618 18.541044 
1619 18.436577 
1620 18.726158 
1621 19.136110 
1622 17.731735 
1623 18.073950 
1624 19.354242 
1625 18.923822 
1626 18.270508 
1627 17.343443 
1628 17.661980 
1629 17.548967 
1630 17.989344 
1631 17.601046 
1632 16.207516 
1633 17.273178 
1634 18.196398 
1635 18.041418 
1636 17.379427 
1637 17.755362 
1638 17.661839 
1639 17.272898 
1640 16.803545 
1641 17.971304 
1642 17.619551 
1643 18.018120 
1644 17.205273 
1645 17.367708 
1646 17.967621 
1647 17.348030 
1648 17.458975 
1649 17.124590 
1650 17.222460 
1651 18.235403 
1652 17.987463 
1653 16.570393 
1654 17.149302 
1655 17.599367 
1656 17.685246 
1657 17.514954 
1658 16.827869 
1659 17.042089 
1660 18.051098 
1661 16.180874 
1662 16.964544 
1663 17.294489 
1664 17.307026 
1665 16.787514 
1666 16.572540 
1667 16.312782 
1668 16.500038 
1669 17.396862 
1670 16.446646 
1671 16.545607 
1672 16.689775 
1673 16.260139 
1674 17.072737 
1675 16.059290 
1676 16.228891 
1677 16.297018 
1678 16.152454 
1679 16.234554 
1680 15.827866 
1681 16.063286 
1682 16.120100 
1683 16.051649 
1684 15.922347 
1685 17.140076 
1686 17.206949 
1687 16.331703 
1688 15.910020 
1689 17.450195 
1690 18.155510 
1691 18.107487 
1692 18.287182 
1693 17.868513 
1694 17.805542 
1695 18.917439 
1696 18.016325 
1697 17.454508 
1698 18.344519 
1699 18.311768 
1700 19.149336 
1701 18.130608 
1702 18.860437 
1703 18.642885 
1704 18.482082 
1705 19.743242 
1706 17.651163 
1707 17.944504 
1708 18.722067 
1709 18.787128 
1710 19.687981 
1711 19.327187 
1712 19.288780 
1713 18.287148 
1714 18.699358 
1715 18.828663 
1716 17.612314 
1717 18.112644 
1718 17.750349 
1719 18.548704 
1720 18.512299 
1721 19.818048 
1722 20.086891 
1723 19.032274 
1724 18.112209 
1725 19.529678 
1726 19.042410 
1727 18.944695 
1728 19.368813 
1729 19.866856 
1730 18.325438 
1731 19.090891 
1732 19.046669 
1733 19.028299 
1734 19.124464 
1735 18.607824 
1736 18.293941 
1737 18.350916 
1738 18.305258 
1739 19.068663 
1740 19.090658 
1741 17.519903 
1742 17.294437 
1743 17.858416 
1744 17.909033 
1745 19.124205 
1746 18.883297 
1747 18.858280 
1748 17.988554 
1749 17.888433 
1750 18.195515 
1751 19.034826 
1752 18.668484 
1753 17.363289 
1754 16.813946 
1755 18.075510 
1756 18.971745 
1757 17.255383 
1758 17.353785 
1759 17.846663 
1760 16.509563 
1761 17.732342 
1762 17.410948 
1763 17.700300 
1764 18.602228 
1765 17.827452 
1766 19.016321 
1767 18.156523 
1768 18.886419 
1769 18.808922 
1770 19.410622 
1771 18.232687 
1772 18.167269 
1773 16.982389 
1774 18.940407 
1775 19.153858 
1776 18.525879 
1777 18.340591 
1778 18.101805 
1779 18.682955 
1780 18.134363 
1781 18.434418 
1782 17.012547 
1783 17.722750 
1784 17.914942 
1785 17.466782 
1786 16.321825 
1787 17.632633 
1788 17.556087 
1789 18.246250 
1790 18.315521 
1791 17.390282 
1792 17.494139 
1793 17.148106 
1794 17.387161 
1795 18.035658 
1796 18.705284 
1797 18.956152 
1798 17.411278 
1799 17.905451 
1800 18.154463 
1801 18.135626 
1802 18.307295 
1803 17.488476 
1804 17.973694 
1805 18.098095 
1806 18.650389 
1807 17.856546 
1808 17.322672 
1809 18.331858 
1810 17.779764 
1811 18.595806 
1812 18.248947 
1813 16.761345 
1814 17.063860 
1815 17.076094 
1816 18.880384 
1817 18.215237 
1818 17.827959 
1819 18.757204 
1820 17.926325 
1821 18.766548 
1822 17.950583 
1823 19.868011 
1824 18.046875 
1825 18.095716 
1826 19.319635 
1827 19.335402 
1828 18.187017 
1829 19.221825 
1830 19.508904 
1831 18.185247 
1832 19.105047 
1833 18.097187 
1834 18.295700 
1835 18.174221 
1836 18.227262 
1837 17.858444 
1838 18.407192 
1839 18.878548 
1840 19.133596 
1841 19.197994 
1842 18.663565 
1843 17.545345 
1844 18.877758 
1845 17.977285 
1846 17.610252 
1847 17.814867 
1848 18.502657 
1849 18.946241 
1850 18.201195 
1851 18.180717 
1852 18.860968 
1853 18.648621 
1854 18.656389 
1855 16.705750 
1856 17.620256 
1857 18.894854 
1858 18.811066 
1859 17.683298 
1860 18.567471 
1861 18.539202 
1862 18.112085 
1863 18.769659 
1864 18.818392 
1865 18.678225 
1866 17.853531 
1867 17.703314 
1868 16.981794 
1869 18.874483 
1870 18.360788 
1871 18.740049 
1872 16.845177 
1873 16.780479 
1874 16.878561 
1875 17.206169 
1876 18.310015 
1877 18.129488 
1878 17.023603 
1879 16.869511 
1880 17.147417 
1881 16.802212 
1882 17.636379 
1883 17.058466 
1884 18.242279 
1885 17.290939 
1886 18.740038 
1887 18.019461 
1888 17.680178 
1889 19.148306 
1890 18.034992 
1891 17.139576 
1892 18.742638 
1893 18.737352 
1894 16.905823 
1895 17.683678 
1896 18.082375 
1897 17.243322 
1898 18.058712 
1899 18.269945 
1900 18.069290 
1901 19.349409 
1902 18.340624 
1903 18.566961 
1904 18.058128 
1905 18.418339 
1906 17.172554 
1907 18.709583 
1908 20.601994 
1909 19.362322 
1910 19.678087 
1911 19.542561 
1912 18.679928 
1913 19.222408 
1914 20.636786 
1915 20.696459 
1916 19.560892 
1917 20.461405 
1918 20.509491 
1919 20.002207 
1920 19.484608 
1921 19.259092 
1922 19.237844 
1923 20.248026 
1924 21.178408 
1925 19.692339 
1926 20.036121 
1927 19.952333 
1928 20.567371 
1929 20.259529 
1930 20.158909 
1931 21.861641 
1932 21.929207 
1933 21.272703 
1934 21.065348 
1935 20.673199 
1936 19.689566 
1937 20.720715 
1938 20.109167 
1939 19.782949 
1940 20.114105 
1941 21.366280 
1942 22.343319 
1943 20.846201 
1944 22.074091 
1945 19.762917 
1946 20.295752 
1947 21.648252 
1948 19.521797 
1949 20.122105 
1950 19.729759 
1951 19.289108 
1952 19.407887 
1953 19.528522 
1954 19.343719 
1955 18.770519 
1956 19.060947 
1957 19.130789 
1958 19.549852 
1959 19.225595 
1960 18.996040 
1961 19.506994 
1962 19.094086 
1963 17.916016 
1964 17.763199 
1965 18.809219 
1966 18.975084 
1967 18.978960 
1968 17.296110 
1969 18.040781 
1970 17.857161 
1971 15.821154 
1972 16.531294 
1973 16.466278 
1974 16.807556 
1975 16.815565 
1976 16.833078 
1977 17.603928 
1978 16.915089 
1979 16.941357 
1980 17.588039 
1981 17.291832 
1982 16.359932 
1983 16.333307 
1984 16.265455 
1985 17.138250 
1986 16.629478 
1987 17.270914 
1988 17.437698 
1989 16.949251 
1990 15.999940 
1991 16.852709 
1992 17.916975 
1993 18.269354 
1994 17.176470 
1995 17.300144 
1996 17.371052 
1997 16.522820 
1998 16.384424 
1999 16.687180 
