# Supplementary material for: Design of buried charged networks in artificial proteins
Source: Nat Commun. 2021 Mar 25;12:1895. doi: 10.1038/s41467-021-21909-7 (PMC7994573; doi:10.1038/s41467-021-21909-7)
Supplement: Supplementary file 4 — Source Data [file 41467_2021_21909_MOESM4_ESM.zip › source_data_final_revised/SI7/b/2_rmsd.txt]

Frame RMSD (A)
1 1.1428327560424805 
2 1.5489355325698853 
3 1.6348735094070435 
4 1.736182689666748 
5 1.4828678369522095 
6 1.497029185295105 
7 1.6947158575057983 
8 1.5682040452957153 
9 1.4582457542419434 
10 1.4880260229110718 
11 1.4323354959487915 
12 1.6439272165298462 
13 1.603406310081482 
14 1.5576766729354858 
15 1.6646803617477417 
16 1.6940966844558716 
17 1.593016505241394 
18 1.6439207792282104 
19 1.6812485456466675 
20 1.6823508739471436 
21 1.7100378274917603 
22 1.5624951124191284 
23 1.7859665155410767 
24 1.8674936294555664 
25 1.6640594005584717 
26 1.8676646947860718 
27 1.896472454071045 
28 1.874329924583435 
29 1.7298403978347778 
30 2.237271547317505 
31 2.315333604812622 
32 1.7066917419433594 
33 1.9118680953979492 
34 1.914445400238037 
35 1.7541797161102295 
36 1.916611909866333 
37 1.8242807388305664 
38 1.8826123476028442 
39 1.9408323764801025 
40 2.145449161529541 
41 2.2470672130584717 
42 2.2140815258026123 
43 2.5999815464019775 
44 2.069047451019287 
45 2.0181710720062256 
46 2.0030529499053955 
47 2.0249602794647217 
48 2.3674139976501465 
49 2.2873096466064453 
50 2.413370370864868 
51 2.241830587387085 
52 2.116171360015869 
53 2.1513187885284424 
54 2.184187412261963 
55 2.177210569381714 
56 2.2022621631622314 
57 2.275031805038452 
58 2.330246686935425 
59 2.1093947887420654 
60 2.1109697818756104 
61 2.1081297397613525 
62 1.9876030683517456 
63 1.8290143013000488 
64 1.9717366695404053 
65 2.0506784915924072 
66 2.044130563735962 
67 2.011162042617798 
68 1.9397783279418945 
69 1.9052307605743408 
70 1.9095909595489502 
71 1.9927794933319092 
72 2.0059800148010254 
73 2.1001720428466797 
74 2.041459321975708 
75 2.101717710494995 
76 2.2118642330169678 
77 2.112926483154297 
78 2.0497820377349854 
79 2.2641758918762207 
80 2.02992844581604 
81 1.828829288482666 
82 1.8957278728485107 
83 2.2067408561706543 
84 1.9543101787567139 
85 2.133784294128418 
86 2.0836822986602783 
87 2.200676679611206 
88 2.1517951488494873 
89 2.2630155086517334 
90 2.1196093559265137 
91 2.250232458114624 
92 2.078876495361328 
93 1.9612756967544556 
94 2.017580032348633 
95 1.910994529724121 
96 2.0304863452911377 
97 2.0305275917053223 
98 2.0600087642669678 
99 2.1944985389709473 
100 1.9169405698776245 
101 1.8507434129714966 
102 2.0664749145507813 
103 2.0442233085632324 
104 1.8775619268417358 
105 1.706864356994629 
106 1.825135350227356 
107 1.9334343671798706 
108 1.9657530784606934 
109 1.7864906787872314 
110 2.0261690616607666 
111 1.960005283355713 
112 1.7208409309387207 
113 1.7438338994979858 
114 2.0833170413970947 
115 2.020927667617798 
116 2.0174508094787598 
117 2.1425116062164307 
118 1.9334721565246582 
119 2.0686819553375244 
120 1.9588075876235962 
121 2.1860837936401367 
122 1.9051252603530884 
123 1.8917992115020752 
124 2.159022808074951 
125 1.9330673217773438 
126 1.9000179767608643 
127 1.9014695882797241 
128 1.8804492950439453 
129 1.9987825155258179 
130 1.8008036613464355 
131 1.8224626779556274 
132 2.0318760871887207 
133 2.2682900428771973 
134 2.125121593475342 
135 2.06927752494812 
136 2.124934673309326 
137 2.2224841117858887 
138 2.0293197631835938 
139 2.165200710296631 
140 2.1812314987182617 
141 2.242042064666748 
142 2.4030752182006836 
143 2.2134130001068115 
144 2.2528457641601563 
145 2.104332447052002 
146 2.1447055339813232 
147 2.02659273147583 
148 2.1807539463043213 
149 2.0507571697235107 
150 2.192986011505127 
151 2.258981466293335 
152 2.185115337371826 
153 2.3666813373565674 
154 1.9357964992523193 
155 2.0925629138946533 
156 2.295354127883911 
157 1.9452568292617798 
158 2.072826623916626 
159 2.02138614654541 
160 2.0218629837036133 
161 2.279510021209717 
162 2.1909072399139404 
163 2.0790088176727295 
164 1.9883449077606201 
165 2.1489126682281494 
166 2.080277442932129 
167 2.2068095207214355 
168 2.168689727783203 
169 2.1982202529907227 
170 2.0797007083892822 
171 2.2754502296447754 
172 2.3075947761535645 
173 2.2526469230651855 
174 2.3520641326904297 
175 2.2580747604370117 
176 2.1011815071105957 
177 2.3165335655212402 
178 2.1865479946136475 
179 2.478513240814209 
180 2.2149977684020996 
181 2.2151498794555664 
182 2.1867616176605225 
183 2.153773307800293 
184 2.2176244258880615 
185 2.2819645404815674 
186 2.1418209075927734 
187 2.243781328201294 
188 2.4118340015411377 
189 2.3056259155273438 
190 2.282148838043213 
191 1.9954681396484375 
192 1.894203782081604 
193 2.114985942840576 
194 2.188243865966797 
195 2.4469919204711914 
196 2.214529275894165 
197 2.4416942596435547 
198 2.394840955734253 
199 2.466592311859131 
200 2.3920583724975586 
201 2.1119658946990967 
202 2.379572868347168 
203 2.5240983963012695 
204 2.3675684928894043 
205 2.4618303775787354 
206 2.26586651802063 
207 2.341709613800049 
208 2.4314427375793457 
209 2.350970506668091 
210 2.227531671524048 
211 2.3858120441436768 
212 2.472238779067993 
213 2.308488607406616 
214 2.4551267623901367 
215 2.470113515853882 
216 2.3113465309143066 
217 2.2693119049072266 
218 2.157200574874878 
219 2.1722781658172607 
220 2.1104114055633545 
221 2.3069727420806885 
222 2.4198455810546875 
223 2.3117055892944336 
224 2.2631094455718994 
225 2.4700536727905273 
226 2.2781577110290527 
227 2.3134021759033203 
228 2.2754225730895996 
229 2.2724192142486572 
230 2.2903449535369873 
231 2.3246469497680664 
232 2.3143062591552734 
233 2.192303419113159 
234 2.211543083190918 
235 2.2489118576049805 
236 2.319279909133911 
237 2.3399524688720703 
238 2.1895875930786133 
239 2.3023722171783447 
240 2.4246585369110107 
241 2.2789406776428223 
242 2.276719808578491 
243 2.4109535217285156 
244 2.4617719650268555 
245 2.375293016433716 
246 2.439094305038452 
247 2.325814962387085 
248 2.481731653213501 
249 2.3104231357574463 
250 2.4787583351135254 
251 2.4305167198181152 
252 2.379923105239868 
253 2.601707935333252 
254 2.479602098464966 
255 2.4181125164031982 
256 2.334329605102539 
257 2.2666022777557373 
258 2.3489670753479004 
259 2.361711263656616 
260 2.4095730781555176 
261 2.387500047683716 
262 2.7495012283325195 
263 2.5198464393615723 
264 2.5204708576202393 
265 2.485142707824707 
266 2.376197576522827 
267 2.477529525756836 
268 2.391296863555908 
269 2.42474102973938 
270 2.2415931224823 
271 2.228956699371338 
272 2.255960702896118 
273 2.2923007011413574 
274 2.2546722888946533 
275 2.2283072471618652 
276 2.2410202026367188 
277 2.1718950271606445 
278 2.3150720596313477 
279 2.261220932006836 
280 2.216041326522827 
281 2.1875030994415283 
282 2.157694101333618 
283 2.0294461250305176 
284 2.2733232975006104 
285 2.1693122386932373 
286 2.1651902198791504 
287 2.2198214530944824 
288 2.2013509273529053 
289 2.3462438583374023 
290 2.4239039421081543 
291 2.3688809871673584 
292 2.3287453651428223 
293 2.176668882369995 
294 2.2788398265838623 
295 2.270004987716675 
296 2.100369930267334 
297 2.2260682582855225 
298 2.1751012802124023 
299 2.3496131896972656 
300 2.3238534927368164 
301 2.3590612411499023 
302 1.9534356594085693 
303 2.2276320457458496 
304 2.463942766189575 
305 2.3440606594085693 
306 2.295267105102539 
307 2.200910806655884 
308 2.4355361461639404 
309 2.4425175189971924 
310 2.5281543731689453 
311 2.4335107803344727 
312 2.5964555740356445 
313 2.561309814453125 
314 2.649484634399414 
315 2.70432186126709 
316 2.82222843170166 
317 2.7774927616119385 
318 2.897104263305664 
319 2.63651180267334 
320 3.1474785804748535 
321 2.756319999694824 
322 2.8451902866363525 
323 2.8310892581939697 
324 2.9079372882843018 
325 2.4371089935302734 
326 2.813129425048828 
327 2.329832077026367 
328 2.7975552082061768 
329 2.6525638103485107 
330 2.506618022918701 
331 2.4183743000030518 
332 2.5531768798828125 
333 2.498324394226074 
334 2.5385565757751465 
335 2.412353038787842 
336 2.556508779525757 
337 2.4387660026550293 
338 2.3221657276153564 
339 2.7140140533447266 
340 2.6447722911834717 
341 2.531271457672119 
342 2.4683144092559814 
343 2.499648332595825 
344 2.6653940677642822 
345 2.589160919189453 
346 2.6222457885742188 
347 2.5730550289154053 
348 2.411623001098633 
349 2.368037462234497 
350 2.4351396560668945 
351 2.4572274684906006 
352 2.7350871562957764 
353 2.763166904449463 
354 2.922818660736084 
355 3.0831661224365234 
356 2.779919385910034 
357 2.7286462783813477 
358 2.9171054363250732 
359 3.1070303916931152 
360 2.8928260803222656 
361 2.7740838527679443 
362 3.0454511642456055 
363 3.080179452896118 
364 3.006932497024536 
365 2.8724751472473145 
366 2.9993181228637695 
367 2.7744622230529785 
368 3.05570912361145 
369 2.9232914447784424 
370 2.970604181289673 
371 2.9701530933380127 
372 2.7321438789367676 
373 2.741270065307617 
374 2.692978858947754 
375 2.623845100402832 
376 2.682929277420044 
377 2.723544120788574 
378 2.7684736251831055 
379 2.7816123962402344 
380 2.881362199783325 
381 2.583794116973877 
382 2.8567006587982178 
383 3.150529384613037 
384 3.1198678016662598 
385 3.0766022205352783 
386 2.865952730178833 
387 3.242445230484009 
388 3.16115665435791 
389 2.770613193511963 
390 2.9542598724365234 
391 2.9168503284454346 
392 3.028559684753418 
393 2.928130626678467 
394 3.0850231647491455 
395 2.6332008838653564 
396 3.099635362625122 
397 2.9639699459075928 
398 3.072571277618408 
399 2.7737679481506348 
400 3.0185132026672363 
401 3.027275562286377 
402 3.0103187561035156 
403 3.0082294940948486 
404 3.1030709743499756 
405 2.976879835128784 
406 2.8872601985931396 
407 2.8518409729003906 
408 3.0035805702209473 
409 3.126682758331299 
410 3.0132079124450684 
411 3.1531155109405518 
412 3.3676536083221436 
413 3.039463758468628 
414 3.174454927444458 
415 3.237107515335083 
416 3.3457190990448 
417 3.1968483924865723 
418 3.0700607299804688 
419 2.956475257873535 
420 2.9265687465667725 
421 2.947786808013916 
422 2.9526736736297607 
423 2.9636216163635254 
424 2.844400405883789 
425 2.9022159576416016 
426 2.8232345581054688 
427 3.088596820831299 
428 2.8192427158355713 
429 2.9064881801605225 
430 2.890547037124634 
431 2.810112714767456 
432 2.900472402572632 
433 3.040851354598999 
434 3.028059482574463 
435 2.923753499984741 
436 2.7361629009246826 
437 2.984191656112671 
438 2.8461148738861084 
439 2.777047634124756 
440 2.8038387298583984 
441 2.7058446407318115 
442 2.903514862060547 
443 2.7685420513153076 
444 2.7351322174072266 
445 2.7612640857696533 
446 2.642317771911621 
447 2.5418009757995605 
448 2.7525222301483154 
449 2.4357380867004395 
450 2.589658498764038 
451 2.6485021114349365 
452 2.6842594146728516 
453 2.8041865825653076 
454 2.828892946243286 
455 2.621746301651001 
456 2.7822325229644775 
457 2.7178754806518555 
458 2.7135140895843506 
459 2.7880609035491943 
460 2.6089346408843994 
461 2.744140863418579 
462 2.7786736488342285 
463 2.7151622772216797 
464 2.7377142906188965 
465 2.512214422225952 
466 2.6045029163360596 
467 2.596550941467285 
468 2.6642181873321533 
469 2.668346881866455 
470 2.6211280822753906 
471 2.659945249557495 
472 2.562701463699341 
473 2.732478618621826 
474 2.7157135009765625 
475 2.6452784538269043 
476 2.730294942855835 
477 2.63083815574646 
478 2.7377917766571045 
479 2.7641563415527344 
480 2.746194839477539 
481 2.6440136432647705 
482 2.6945722103118896 
483 2.811722993850708 
484 2.7792975902557373 
485 2.8421313762664795 
486 2.684157609939575 
487 2.6809611320495605 
488 2.7926249504089355 
489 3.018706798553467 
490 3.082474708557129 
491 3.1992006301879883 
492 3.1816911697387695 
493 3.116394519805908 
494 3.091501235961914 
495 3.1605141162872314 
496 3.1803903579711914 
497 2.994570255279541 
498 2.9336864948272705 
499 3.3383607864379883 
500 2.9724466800689697 
501 3.2331795692443848 
502 3.079301118850708 
503 3.2616989612579346 
504 3.216916561126709 
505 3.2012197971343994 
506 3.1795144081115723 
507 3.303234338760376 
508 3.370957851409912 
509 3.325300931930542 
510 3.3076984882354736 
511 3.258579969406128 
512 3.409947633743286 
513 3.3048887252807617 
514 3.2556183338165283 
515 2.9609341621398926 
516 3.1968226432800293 
517 3.1880009174346924 
518 3.215327739715576 
519 3.064786672592163 
520 3.274583339691162 
521 3.1132712364196777 
522 3.1901590824127197 
523 3.237377882003784 
524 3.1312568187713623 
525 3.281489849090576 
526 3.217839479446411 
527 3.2279458045959473 
528 3.2113938331604004 
529 3.0468053817749023 
530 3.164480447769165 
531 3.153201103210449 
532 3.0059545040130615 
533 3.3213889598846436 
534 3.3966257572174072 
535 3.488192319869995 
536 3.1732778549194336 
537 3.175133466720581 
538 3.2665324211120605 
539 3.2930715084075928 
540 3.1863999366760254 
541 3.3073294162750244 
542 3.103079319000244 
543 3.0724549293518066 
544 3.0288021564483643 
545 3.051098108291626 
546 3.2342300415039063 
547 3.0859315395355225 
548 3.2267143726348877 
549 3.2157270908355713 
550 3.3509557247161865 
551 3.2234997749328613 
552 3.2700295448303223 
553 3.211178779602051 
554 3.2605972290039063 
555 3.2058441638946533 
556 3.2367842197418213 
557 3.4219846725463867 
558 3.336359739303589 
559 3.4782278537750244 
560 3.16241717338562 
561 3.482771158218384 
562 3.3051886558532715 
563 3.5347325801849365 
564 3.561474561691284 
565 3.5711069107055664 
566 3.4062139987945557 
567 3.4968836307525635 
568 3.347778797149658 
569 3.534738063812256 
570 3.480168104171753 
571 3.4000024795532227 
572 3.512988567352295 
573 3.339418649673462 
574 3.2843635082244873 
575 3.3240082263946533 
576 3.3433377742767334 
577 3.354458808898926 
578 3.512601137161255 
579 3.260143995285034 
580 3.2042019367218018 
581 3.4964332580566406 
582 3.300455093383789 
583 3.260239362716675 
584 3.330386161804199 
585 3.211012840270996 
586 3.2908079624176025 
587 3.254746675491333 
588 3.1154444217681885 
589 3.132284641265869 
590 3.2523036003112793 
591 3.1717631816864014 
592 3.209747314453125 
593 3.2897260189056396 
594 3.279386281967163 
595 3.3643453121185303 
596 3.3013052940368652 
597 3.254509449005127 
598 3.2837862968444824 
599 3.3508689403533936 
600 3.2767953872680664 
601 3.2563436031341553 
602 3.005540132522583 
603 3.204887866973877 
604 3.176748752593994 
605 2.966484308242798 
606 3.106409788131714 
607 2.9989607334136963 
608 3.057795524597168 
609 2.999946117401123 
610 3.0156238079071045 
611 3.071098566055298 
612 3.1550559997558594 
613 2.9642443656921387 
614 3.0298709869384766 
615 3.126401901245117 
616 2.994539260864258 
617 3.076427698135376 
618 3.033052444458008 
619 3.2356953620910645 
620 3.2578933238983154 
621 3.323230743408203 
622 3.0199716091156006 
623 2.9907872676849365 
624 3.085695743560791 
625 3.6103718280792236 
626 3.2250401973724365 
627 3.2585084438323975 
628 3.3026123046875 
629 3.232818841934204 
630 3.5188252925872803 
631 3.114154815673828 
632 3.2136342525482178 
633 3.1411263942718506 
634 3.1641523838043213 
635 3.126877546310425 
636 3.1638681888580322 
637 3.239985466003418 
638 3.0401484966278076 
639 3.13954496383667 
640 3.184493064880371 
641 3.081454277038574 
642 3.1018640995025635 
643 3.1300394535064697 
644 3.486696243286133 
645 3.0686514377593994 
646 3.173088788986206 
647 3.179757833480835 
648 3.0118961334228516 
649 3.230463743209839 
650 3.0999228954315186 
651 3.1365272998809814 
652 3.1515259742736816 
653 3.1227095127105713 
654 3.0621960163116455 
655 3.1858532428741455 
656 3.045853614807129 
657 3.2057180404663086 
658 3.1173861026763916 
659 3.1829144954681396 
660 3.0354080200195313 
661 3.1931557655334473 
662 3.088016986846924 
663 3.0989370346069336 
664 3.2535557746887207 
665 3.0812697410583496 
666 3.0480971336364746 
667 3.2633092403411865 
668 3.226294755935669 
669 3.345393657684326 
670 3.0119435787200928 
671 3.0137298107147217 
672 3.2200942039489746 
673 3.1527302265167236 
674 3.1629648208618164 
675 3.2116858959198 
676 3.1125965118408203 
677 3.080386161804199 
678 3.14212703704834 
679 3.0901260375976563 
680 3.173396110534668 
681 3.1571218967437744 
682 3.1042325496673584 
683 3.020047187805176 
684 3.0945072174072266 
685 3.225813627243042 
686 3.2371573448181152 
687 3.637657403945923 
688 3.389202117919922 
689 3.4567956924438477 
690 3.4943485260009766 
691 3.4514389038085938 
692 3.323913812637329 
693 3.2654407024383545 
694 3.337449312210083 
695 3.3183720111846924 
696 3.5208749771118164 
697 3.4061126708984375 
698 3.352700710296631 
699 3.2746217250823975 
700 3.2848012447357178 
701 3.172002077102661 
702 3.441622257232666 
703 3.341571807861328 
704 3.327775001525879 
705 3.43735408782959 
706 3.401736259460449 
707 3.525313138961792 
708 3.355696201324463 
709 3.412343740463257 
710 3.4242358207702637 
711 3.4066431522369385 
712 3.264753580093384 
713 3.276160955429077 
714 3.219381093978882 
715 3.255182981491089 
716 3.254528522491455 
717 3.1734166145324707 
718 2.9635345935821533 
719 3.0692434310913086 
720 3.241805076599121 
721 3.236845016479492 
722 3.2301747798919678 
723 3.1329801082611084 
724 3.2954342365264893 
725 3.339224100112915 
726 3.4379186630249023 
727 3.356534004211426 
728 3.3797409534454346 
729 3.4690754413604736 
730 3.6984705924987793 
731 3.408194065093994 
732 3.2748606204986572 
733 3.146543502807617 
734 3.3112196922302246 
735 3.300293207168579 
736 3.0923964977264404 
737 3.2867166996002197 
738 3.174588441848755 
739 3.2880444526672363 
740 3.3113369941711426 
741 3.302718162536621 
742 3.286302328109741 
743 3.2648637294769287 
744 3.1517927646636963 
745 3.3896493911743164 
746 3.1381845474243164 
747 3.2565925121307373 
748 3.1392059326171875 
749 3.2062039375305176 
750 3.2366442680358887 
751 3.32157564163208 
752 3.375948667526245 
753 3.5269384384155273 
754 3.2151780128479004 
755 3.261718273162842 
756 3.2516355514526367 
757 3.1799793243408203 
758 3.3828864097595215 
759 3.352762460708618 
760 3.265646457672119 
761 3.287353754043579 
762 3.2248482704162598 
763 3.025555372238159 
764 3.313183307647705 
765 3.2074687480926514 
766 3.289743423461914 
767 3.402866840362549 
768 3.2138261795043945 
769 3.4711108207702637 
770 3.494985342025757 
771 3.5633912086486816 
772 3.438828945159912 
773 3.3146159648895264 
774 3.504720687866211 
775 3.3129701614379883 
776 3.414076089859009 
777 3.4873392581939697 
778 3.3179409503936768 
779 3.3397810459136963 
780 3.4534192085266113 
781 3.376563787460327 
782 3.37770938873291 
783 3.3503642082214355 
784 3.3762547969818115 
785 3.3349335193634033 
786 3.4232099056243896 
787 3.184180498123169 
788 3.333494186401367 
789 3.226346969604492 
790 3.2523698806762695 
791 3.288961887359619 
792 3.2137506008148193 
793 3.30216383934021 
794 3.303546190261841 
795 3.2689125537872314 
796 3.2644317150115967 
797 3.392211437225342 
798 3.3854849338531494 
799 3.3866961002349854 
800 3.2315876483917236 
801 3.211374044418335 
802 3.22190260887146 
803 3.4610719680786133 
804 3.3622190952301025 
805 3.311260223388672 
806 3.3817665576934814 
807 3.273796319961548 
808 3.1912996768951416 
809 3.573251724243164 
810 3.3990285396575928 
811 3.256890058517456 
812 3.492706537246704 
813 3.173218011856079 
814 3.1633081436157227 
815 3.286844253540039 
816 3.3025906085968018 
817 3.4760775566101074 
818 3.45516037940979 
819 3.551861524581909 
820 3.330655097961426 
821 3.3594982624053955 
822 3.4798247814178467 
823 3.3870224952697754 
824 3.299938440322876 
825 3.3503613471984863 
826 3.397247076034546 
827 3.307474374771118 
828 3.3129866123199463 
829 3.5710036754608154 
830 3.4518678188323975 
831 3.353013515472412 
832 3.6071150302886963 
833 3.3917951583862305 
834 3.367971181869507 
835 3.144655227661133 
836 3.2066991329193115 
837 3.1614274978637695 
838 3.3086018562316895 
839 3.1588735580444336 
840 3.412031412124634 
841 3.3881099224090576 
842 3.451822280883789 
843 3.4347939491271973 
844 3.3594300746917725 
845 3.351024627685547 
846 3.6671862602233887 
847 3.699998617172241 
848 3.469928741455078 
849 3.2544679641723633 
850 3.5539345741271973 
851 3.269796133041382 
852 3.3350062370300293 
853 3.4566104412078857 
854 3.294062852859497 
855 3.0985944271087646 
856 3.298604726791382 
857 3.345669746398926 
858 3.259615898132324 
859 3.4753401279449463 
860 3.186438798904419 
861 3.3939449787139893 
862 3.240427255630493 
863 3.471536874771118 
864 3.2995502948760986 
865 3.5678517818450928 
866 3.6864371299743652 
867 3.316441297531128 
868 3.298316240310669 
869 3.2663536071777344 
870 3.4959607124328613 
871 3.4322376251220703 
872 3.469357490539551 
873 3.4545681476593018 
874 3.4841954708099365 
875 3.4767560958862305 
876 3.3655929565429688 
877 3.2805938720703125 
878 3.306474208831787 
879 3.3807179927825928 
880 3.2633516788482666 
881 3.6539111137390137 
882 3.3626556396484375 
883 3.5402519702911377 
884 3.371290445327759 
885 3.1926684379577637 
886 3.519355058670044 
887 3.4630351066589355 
888 3.39430570602417 
889 3.176225185394287 
890 3.209817409515381 
891 3.4149107933044434 
892 3.412447690963745 
893 3.387493371963501 
894 3.276446580886841 
895 3.292182445526123 
896 3.4264557361602783 
897 3.469440460205078 
898 3.2139999866485596 
899 3.321361780166626 
900 3.3773953914642334 
901 3.484907388687134 
902 3.3856217861175537 
903 3.2997496128082275 
904 3.5997631549835205 
905 3.2492525577545166 
906 3.487578868865967 
907 3.4643495082855225 
908 3.284428834915161 
909 3.3951032161712646 
910 3.392486095428467 
911 3.6965339183807373 
912 3.478360652923584 
913 3.4194259643554688 
914 3.5170962810516357 
915 3.390666961669922 
916 3.40082049369812 
917 3.2565391063690186 
918 3.3507604598999023 
919 3.3278496265411377 
920 3.5322914123535156 
921 3.3970675468444824 
922 3.5272269248962402 
923 3.452569007873535 
924 3.200989007949829 
925 3.408177137374878 
926 3.1242945194244385 
927 3.393418550491333 
928 3.6098153591156006 
929 3.6832358837127686 
930 3.6327688694000244 
931 3.6230623722076416 
932 3.5392324924468994 
933 3.3497731685638428 
934 3.424462080001831 
935 3.347297430038452 
936 3.6849615573883057 
937 3.4523348808288574 
938 3.328951835632324 
939 3.318960666656494 
940 3.536769390106201 
941 3.4170010089874268 
942 3.354938268661499 
943 3.387036085128784 
944 3.568744659423828 
945 3.5025436878204346 
946 3.496537208557129 
947 3.572087526321411 
948 3.5976388454437256 
949 3.5617330074310303 
950 3.2578225135803223 
951 3.1009113788604736 
952 3.4518487453460693 
953 3.439751386642456 
954 3.5849404335021973 
955 3.509932279586792 
956 3.429844856262207 
957 3.549152374267578 
958 3.3788082599639893 
959 3.344489812850952 
960 3.490145683288574 
961 3.5323686599731445 
962 3.1959714889526367 
963 3.4151360988616943 
964 3.3790271282196045 
965 3.2845120429992676 
966 3.688774585723877 
967 3.4806406497955322 
968 3.5669968128204346 
969 3.442927360534668 
970 3.6768033504486084 
971 3.60929274559021 
972 3.3553123474121094 
973 3.393617868423462 
974 3.5352494716644287 
975 3.4522767066955566 
976 3.1996209621429443 
977 3.186856985092163 
978 3.4299659729003906 
979 3.569613456726074 
980 3.5389657020568848 
981 3.358253002166748 
982 3.575660467147827 
983 3.3003273010253906 
984 3.388094902038574 
985 3.663513660430908 
986 3.655196189880371 
987 3.782336950302124 
988 3.7322335243225098 
989 3.5302672386169434 
990 3.507434606552124 
991 3.617313861846924 
992 3.545958995819092 
993 3.38078236579895 
994 3.683542251586914 
995 4.053978443145752 
996 3.6293182373046875 
997 3.6216580867767334 
998 3.554358720779419 
999 3.7354443073272705 
1000 3.7396538257598877 
1001 3.77067232131958 
1002 3.999582529067993 
1003 3.753150224685669 
1004 3.854505777359009 
1005 3.837029218673706 
1006 3.679550886154175 
1007 3.7937722206115723 
1008 3.604243040084839 
1009 3.6596405506134033 
1010 3.641353130340576 
1011 3.864880084991455 
1012 3.6756038665771484 
1013 3.487891435623169 
1014 3.8207755088806152 
1015 3.472219705581665 
1016 3.602343797683716 
1017 3.5649003982543945 
1018 3.600384473800659 
1019 3.6044485569000244 
1020 3.7409229278564453 
1021 3.4657607078552246 
1022 3.377767562866211 
1023 3.51292085647583 
1024 3.3864104747772217 
1025 3.3081932067871094 
1026 3.297111988067627 
1027 3.5874547958374023 
1028 3.736778497695923 
1029 3.441444158554077 
1030 3.6170647144317627 
1031 3.838667869567871 
1032 3.677462100982666 
1033 3.7841784954071045 
1034 3.574601411819458 
1035 3.4175493717193604 
1036 3.557549476623535 
1037 3.5472869873046875 
1038 3.413154125213623 
1039 3.256678581237793 
1040 3.2338263988494873 
1041 3.508679151535034 
1042 3.464813232421875 
1043 3.4543569087982178 
1044 3.6663222312927246 
1045 3.2214176654815674 
1046 3.3958654403686523 
1047 3.3620636463165283 
1048 3.3915014266967773 
1049 3.3992152214050293 
1050 3.377551555633545 
1051 3.314545154571533 
1052 3.4474451541900635 
1053 3.40445613861084 
1054 3.427971839904785 
1055 3.5132670402526855 
1056 3.2482197284698486 
1057 3.5547471046447754 
1058 3.5076870918273926 
1059 3.4540555477142334 
1060 3.3747127056121826 
1061 3.3869056701660156 
1062 3.3635377883911133 
1063 3.5366032123565674 
1064 3.443467855453491 
1065 3.279595375061035 
1066 3.368601083755493 
1067 3.267028331756592 
1068 3.4367120265960693 
1069 3.6093342304229736 
1070 3.4016942977905273 
1071 3.4264473915100098 
1072 3.302928924560547 
1073 3.4093947410583496 
1074 3.408766984939575 
1075 3.2713890075683594 
1076 2.9504501819610596 
1077 3.175818681716919 
1078 3.307877779006958 
1079 3.4422245025634766 
1080 3.3489341735839844 
1081 3.380765438079834 
1082 3.2452142238616943 
1083 3.2329697608947754 
1084 3.333850145339966 
1085 3.316227912902832 
1086 3.140355110168457 
1087 3.241882562637329 
1088 3.1088759899139404 
1089 3.200094699859619 
1090 3.2530205249786377 
1091 3.1251235008239746 
1092 3.14090895652771 
1093 3.345527172088623 
1094 3.239983320236206 
1095 3.3505759239196777 
1096 3.3244221210479736 
1097 3.2352631092071533 
1098 3.1734046936035156 
1099 3.2787928581237793 
1100 3.1231415271759033 
1101 3.2242748737335205 
1102 3.194566488265991 
1103 3.2580726146698 
1104 3.212944984436035 
1105 3.318728446960449 
1106 3.432406425476074 
1107 3.3963534832000732 
1108 3.2760865688323975 
1109 3.3610663414001465 
1110 3.3466057777404785 
1111 3.222238302230835 
1112 3.4175007343292236 
1113 3.2112159729003906 
1114 3.4950037002563477 
1115 3.3395578861236572 
1116 3.46893310546875 
1117 3.3174068927764893 
1118 3.246220588684082 
1119 3.4424614906311035 
1120 3.4733405113220215 
1121 3.3354029655456543 
1122 3.278074026107788 
1123 3.3460147380828857 
1124 3.3003103733062744 
1125 3.4356236457824707 
1126 3.4571688175201416 
1127 3.2109932899475098 
1128 3.3102986812591553 
1129 3.322693109512329 
1130 3.200125217437744 
1131 3.2425856590270996 
1132 3.3425381183624268 
1133 3.158755302429199 
1134 3.2395060062408447 
1135 3.2854297161102295 
1136 3.2862448692321777 
1137 3.096088409423828 
1138 3.101605176925659 
1139 3.133044719696045 
1140 3.1695332527160645 
1141 3.078627824783325 
1142 3.2331042289733887 
1143 3.035923480987549 
1144 3.4799463748931885 
1145 3.3559134006500244 
1146 3.2212398052215576 
1147 3.2731590270996094 
1148 3.331622838973999 
1149 3.315861940383911 
1150 3.2900965213775635 
1151 3.272251844406128 
1152 3.2011287212371826 
1153 3.406327486038208 
1154 3.5547330379486084 
1155 3.3185627460479736 
1156 3.2321770191192627 
1157 3.2061731815338135 
1158 3.1932146549224854 
1159 3.278211832046509 
1160 3.2173361778259277 
1161 3.3069756031036377 
1162 3.341390609741211 
1163 3.447345733642578 
1164 3.3348875045776367 
1165 3.173750638961792 
1166 3.3404719829559326 
1167 3.212923526763916 
1168 3.1195836067199707 
1169 3.4129867553710938 
1170 3.3994557857513428 
1171 3.3227148056030273 
1172 3.183779239654541 
1173 3.3525421619415283 
1174 3.1268699169158936 
1175 3.0577914714813232 
1176 3.26326847076416 
1177 3.1119978427886963 
1178 3.1889028549194336 
1179 3.3470845222473145 
1180 3.2550833225250244 
1181 3.1319327354431152 
1182 3.217590808868408 
1183 3.190767288208008 
1184 3.310330629348755 
1185 3.361029624938965 
1186 3.277803421020508 
1187 3.3895912170410156 
1188 3.220634937286377 
1189 3.3184092044830322 
1190 3.0584633350372314 
1191 3.2822794914245605 
1192 3.3516438007354736 
1193 3.3217790126800537 
1194 3.3790719509124756 
1195 3.351320743560791 
1196 3.497981071472168 
1197 3.5496301651000977 
1198 3.43315052986145 
1199 3.3849356174468994 
1200 3.4836509227752686 
1201 3.5736348628997803 
1202 3.477306604385376 
1203 3.6784403324127197 
1204 3.3732943534851074 
1205 3.384838342666626 
1206 3.2223055362701416 
1207 3.3038618564605713 
1208 3.379340410232544 
1209 3.331575870513916 
1210 3.376277446746826 
1211 3.313699245452881 
1212 3.1835732460021973 
1213 3.1375625133514404 
1214 3.240255117416382 
1215 3.30501651763916 
1216 3.304448366165161 
1217 3.4255928993225098 
1218 3.4161877632141113 
1219 3.3631088733673096 
1220 3.4249730110168457 
1221 3.5633208751678467 
1222 3.816577196121216 
1223 3.6494433879852295 
1224 3.55000638961792 
1225 3.547630786895752 
1226 3.8606488704681396 
1227 3.680522918701172 
1228 3.4123823642730713 
1229 3.2269580364227295 
1230 3.479935646057129 
1231 3.251070022583008 
1232 3.5061898231506348 
1233 3.402775287628174 
1234 3.4628734588623047 
1235 3.538170337677002 
1236 3.547333002090454 
1237 3.4045724868774414 
1238 3.4922311305999756 
1239 3.6703712940216064 
1240 3.730407476425171 
1241 3.5017905235290527 
1242 3.69907808303833 
1243 3.5414464473724365 
1244 3.362863302230835 
1245 3.2221860885620117 
1246 3.467207431793213 
1247 3.435481309890747 
1248 3.4908361434936523 
1249 3.3714516162872314 
1250 3.206103563308716 
1251 3.4902801513671875 
1252 3.4883413314819336 
1253 3.5299153327941895 
1254 3.651859998703003 
1255 3.364885091781616 
1256 3.3151423931121826 
1257 3.5341198444366455 
1258 3.583601713180542 
1259 3.52059006690979 
1260 3.6366918087005615 
1261 3.385493278503418 
1262 3.3755338191986084 
1263 3.3878254890441895 
1264 3.429171562194824 
1265 3.5988407135009766 
1266 3.3342654705047607 
1267 3.5845205783843994 
1268 3.441272258758545 
1269 3.469350814819336 
1270 3.3657915592193604 
1271 3.3384478092193604 
1272 3.493547201156616 
1273 3.4242563247680664 
1274 3.4673728942871094 
1275 3.5591790676116943 
1276 3.6715476512908936 
1277 3.466130495071411 
1278 3.3739004135131836 
1279 3.6064462661743164 
1280 3.5374488830566406 
1281 3.690352439880371 
1282 3.678950071334839 
1283 3.59875226020813 
1284 3.406238555908203 
1285 3.2616751194000244 
1286 3.4583358764648438 
1287 3.581217050552368 
1288 3.756391763687134 
1289 3.7597243785858154 
1290 3.79848313331604 
1291 3.4804131984710693 
1292 3.577895402908325 
1293 3.435338258743286 
1294 3.5265300273895264 
1295 3.7007579803466797 
1296 3.7167468070983887 
1297 3.847813606262207 
1298 3.62154221534729 
1299 3.356471061706543 
1300 3.4423272609710693 
1301 3.4448978900909424 
1302 3.375915288925171 
1303 3.5940327644348145 
1304 3.436969757080078 
1305 3.660120725631714 
1306 3.5697317123413086 
1307 3.8081021308898926 
1308 3.30316162109375 
1309 3.215380907058716 
1310 3.3852829933166504 
1311 3.4538307189941406 
1312 3.7885754108428955 
1313 3.679128408432007 
1314 3.807373046875 
1315 3.6463260650634766 
1316 3.7322490215301514 
1317 3.6159753799438477 
1318 3.6987948417663574 
1319 3.688154458999634 
1320 3.5272552967071533 
1321 3.8224897384643555 
1322 3.7890512943267822 
1323 3.4704535007476807 
1324 3.769847869873047 
1325 3.724490165710449 
1326 3.4921748638153076 
1327 3.562525987625122 
1328 3.79257869720459 
1329 3.5557775497436523 
1330 3.5271451473236084 
1331 3.6117875576019287 
1332 3.6164135932922363 
1333 3.777118444442749 
1334 3.7145743370056152 
1335 3.649649143218994 
1336 3.6179919242858887 
1337 3.7438528537750244 
1338 3.466041088104248 
1339 3.2992331981658936 
1340 3.61055064201355 
1341 3.6879630088806152 
1342 3.8770933151245117 
1343 3.807954788208008 
1344 3.953129291534424 
1345 3.690319776535034 
1346 3.3516881465911865 
1347 3.480353355407715 
1348 3.540754795074463 
1349 3.778956651687622 
1350 3.7910587787628174 
1351 3.4403183460235596 
1352 3.8729445934295654 
1353 3.662548780441284 
1354 3.9343650341033936 
1355 3.730454921722412 
1356 3.6849241256713867 
1357 3.668048143386841 
1358 3.9131882190704346 
1359 3.609590530395508 
1360 3.8373241424560547 
1361 3.7810559272766113 
1362 3.737023115158081 
1363 3.939084768295288 
1364 3.673006534576416 
1365 3.6955087184906006 
1366 3.8711235523223877 
1367 3.7244763374328613 
1368 3.9072790145874023 
1369 3.66748046875 
1370 4.0796051025390625 
1371 3.720719337463379 
1372 3.783630847930908 
1373 3.6219067573547363 
1374 3.6322994232177734 
1375 3.6642816066741943 
1376 3.677117347717285 
1377 3.731590509414673 
1378 3.711639404296875 
1379 3.657075881958008 
1380 3.8179938793182373 
1381 3.7781553268432617 
1382 3.8165109157562256 
1383 3.614522695541382 
1384 3.5469300746917725 
1385 3.5751476287841797 
1386 3.893035411834717 
1387 3.5850138664245605 
1388 3.753358840942383 
1389 3.8785157203674316 
1390 3.728684902191162 
1391 3.4796829223632813 
1392 3.4374403953552246 
1393 3.292722225189209 
1394 3.1439008712768555 
1395 3.136751174926758 
1396 3.0556986331939697 
1397 3.4070541858673096 
1398 3.5989623069763184 
1399 3.7659409046173096 
1400 3.787294626235962 
1401 3.371797561645508 
1402 3.545154571533203 
1403 3.2470920085906982 
1404 3.5292718410491943 
1405 3.537454843521118 
1406 3.3986237049102783 
1407 3.5787363052368164 
1408 3.299391984939575 
1409 3.1905670166015625 
1410 3.3660809993743896 
1411 3.6276180744171143 
1412 3.5523643493652344 
1413 3.332806348800659 
1414 3.3175933361053467 
1415 3.334266424179077 
1416 3.4764692783355713 
1417 3.4837820529937744 
1418 3.306391477584839 
1419 3.43688702583313 
1420 3.387239694595337 
1421 3.602675199508667 
1422 3.572941303253174 
1423 3.5318238735198975 
1424 3.3955771923065186 
1425 3.464576005935669 
1426 3.4336652755737305 
1427 3.5702717304229736 
1428 3.470231771469116 
1429 3.363507032394409 
1430 3.425734281539917 
1431 3.595067024230957 
1432 3.4868850708007813 
1433 3.439061403274536 
1434 3.391242265701294 
1435 3.444244623184204 
1436 3.4212801456451416 
1437 3.303373098373413 
1438 3.2775235176086426 
1439 3.380661725997925 
1440 3.3182108402252197 
1441 3.2194621562957764 
1442 3.6269679069519043 
1443 3.4243109226226807 
1444 3.4007973670959473 
1445 3.480473756790161 
1446 3.6453232765197754 
1447 3.7555525302886963 
1448 3.6591217517852783 
1449 3.806840181350708 
1450 3.6693742275238037 
1451 3.483738899230957 
1452 3.5646328926086426 
1453 3.5495996475219727 
1454 3.656428575515747 
1455 3.549011707305908 
1456 3.4954004287719727 
1457 3.4314568042755127 
1458 3.533637046813965 
1459 3.6436808109283447 
1460 3.576245069503784 
1461 3.472181558609009 
1462 3.345153331756592 
1463 3.4525327682495117 
1464 3.6052236557006836 
1465 3.5741777420043945 
1466 3.658789873123169 
1467 3.770514488220215 
1468 3.7467963695526123 
1469 4.00902795791626 
1470 3.936717987060547 
1471 3.7052273750305176 
1472 3.4980015754699707 
1473 3.6191253662109375 
1474 3.63846755027771 
1475 3.725548267364502 
1476 3.486156940460205 
1477 3.6486175060272217 
1478 3.6487960815429688 
1479 3.6099140644073486 
1480 3.612865686416626 
1481 3.8247385025024414 
1482 4.112130165100098 
1483 3.757338762283325 
1484 3.9476654529571533 
1485 3.913396120071411 
1486 3.6469666957855225 
1487 3.8140406608581543 
1488 3.5135700702667236 
1489 3.6445977687835693 
1490 3.8024370670318604 
1491 3.8185017108917236 
1492 3.918322801589966 
1493 3.8186354637145996 
1494 3.8058698177337646 
1495 3.6522979736328125 
1496 3.5711123943328857 
1497 3.4555554389953613 
1498 3.6010618209838867 
1499 3.6646721363067627 
1500 3.6244876384735107 
1501 3.7353897094726563 
1502 3.625258445739746 
1503 3.7853755950927734 
1504 3.80881929397583 
1505 4.016108989715576 
1506 3.6540420055389404 
1507 3.7576639652252197 
1508 3.763584852218628 
1509 3.5938010215759277 
1510 3.666508436203003 
1511 3.663625478744507 
1512 3.740816354751587 
1513 3.9736859798431396 
1514 3.8904404640197754 
1515 3.8358688354492188 
1516 3.8734185695648193 
1517 3.919112205505371 
1518 3.868725299835205 
1519 3.917814016342163 
1520 3.9068870544433594 
1521 3.6001474857330322 
1522 3.4597134590148926 
1523 3.5006332397460938 
1524 3.74607253074646 
1525 3.7691290378570557 
1526 3.465256929397583 
1527 3.7169950008392334 
1528 3.5754125118255615 
1529 3.5352540016174316 
1530 3.5943379402160645 
1531 3.830911159515381 
1532 3.701803207397461 
1533 3.3187108039855957 
1534 3.7094168663024902 
1535 3.6305298805236816 
1536 3.5278024673461914 
1537 3.6628918647766113 
1538 3.939441442489624 
1539 3.681256055831909 
1540 3.716315984725952 
1541 3.725269317626953 
1542 3.679365634918213 
1543 3.49513840675354 
1544 3.5663795471191406 
1545 3.5690317153930664 
1546 3.516751527786255 
1547 3.4604973793029785 
1548 3.7541556358337402 
1549 3.4112203121185303 
1550 3.538717746734619 
1551 3.5121910572052 
1552 3.3447906970977783 
1553 3.5468060970306396 
1554 3.4677770137786865 
1555 3.5187928676605225 
1556 3.1937196254730225 
1557 3.3596296310424805 
1558 3.5061492919921875 
1559 3.4021964073181152 
1560 3.689349412918091 
1561 3.645334482192993 
1562 3.6209256649017334 
1563 3.661604881286621 
1564 3.2237703800201416 
1565 3.473896026611328 
1566 3.6328794956207275 
1567 3.609063148498535 
1568 3.443143367767334 
1569 3.3728129863739014 
1570 3.2602415084838867 
1571 3.3610358238220215 
1572 3.4433794021606445 
1573 3.2661638259887695 
1574 3.5417673587799072 
1575 3.497495651245117 
1576 3.5392513275146484 
1577 3.4541091918945313 
1578 3.3874263763427734 
1579 3.2572624683380127 
1580 3.7351248264312744 
1581 3.5121078491210938 
1582 3.567803382873535 
1583 3.463719367980957 
1584 3.5742950439453125 
1585 3.5273854732513428 
1586 3.3865628242492676 
1587 3.3597490787506104 
1588 3.507941246032715 
1589 3.563223123550415 
1590 3.625211000442505 
1591 3.566174030303955 
1592 3.4152767658233643 
1593 3.467414140701294 
1594 3.4774181842803955 
1595 3.5664515495300293 
1596 3.621490001678467 
1597 3.303553819656372 
1598 3.6251718997955322 
1599 3.422970771789551 
1600 3.3179996013641357 
1601 3.3991663455963135 
1602 3.3326187133789063 
1603 3.4736456871032715 
1604 3.5945122241973877 
1605 3.4692442417144775 
1606 3.633218288421631 
1607 3.6556806564331055 
1608 3.6428375244140625 
1609 3.5281472206115723 
1610 3.4631094932556152 
1611 3.671640634536743 
1612 3.656987428665161 
1613 3.7011513710021973 
1614 3.6694061756134033 
1615 3.535501718521118 
1616 3.6111507415771484 
1617 3.4187076091766357 
1618 3.752427816390991 
1619 3.619752883911133 
1620 3.6821980476379395 
1621 3.626812696456909 
1622 3.367579698562622 
1623 3.421795606613159 
1624 3.5423901081085205 
1625 3.569387674331665 
1626 3.802525520324707 
1627 4.007020950317383 
1628 3.715073585510254 
1629 3.6863889694213867 
1630 3.657033681869507 
1631 3.7327992916107178 
1632 3.462078332901001 
1633 3.6646060943603516 
1634 3.673347234725952 
1635 3.4174530506134033 
1636 3.6059277057647705 
1637 3.912846803665161 
1638 3.536777973175049 
1639 3.657853603363037 
1640 3.558835983276367 
1641 3.591442584991455 
1642 3.353193759918213 
1643 3.765535831451416 
1644 3.7028510570526123 
1645 3.5731568336486816 
1646 3.4820146560668945 
1647 3.639256000518799 
1648 3.5496416091918945 
1649 3.9855339527130127 
1650 3.8248777389526367 
1651 3.70375394821167 
1652 3.6493358612060547 
1653 3.7201738357543945 
1654 3.8700780868530273 
1655 3.689365863800049 
1656 3.807715892791748 
1657 3.81815242767334 
1658 3.813088893890381 
1659 3.538109302520752 
1660 3.7589831352233887 
1661 3.884465217590332 
1662 3.7928154468536377 
1663 3.9678332805633545 
1664 3.852628231048584 
1665 3.8398966789245605 
1666 3.8298065662384033 
1667 3.9641754627227783 
1668 3.620227336883545 
1669 3.8792402744293213 
1670 3.8016421794891357 
1671 3.7251996994018555 
1672 3.518855094909668 
1673 3.530280351638794 
1674 3.5093436241149902 
1675 3.6007940769195557 
1676 3.4253628253936768 
1677 3.56870436668396 
1678 3.73396635055542 
1679 3.6303815841674805 
1680 3.528141975402832 
1681 3.700183391571045 
1682 3.694585084915161 
1683 3.634831428527832 
1684 3.8598990440368652 
1685 3.629197835922241 
1686 3.6659584045410156 
1687 3.8541476726531982 
1688 3.756481885910034 
1689 3.6018147468566895 
1690 3.6559553146362305 
1691 3.7519097328186035 
1692 3.5884287357330322 
1693 3.551832675933838 
1694 3.7057197093963623 
1695 3.6261231899261475 
1696 3.6475160121917725 
1697 3.5466902256011963 
1698 3.5161828994750977 
1699 3.7182228565216064 
1700 3.614422559738159 
1701 3.616389274597168 
1702 3.6880133152008057 
1703 3.783205986022949 
1704 3.6007845401763916 
1705 3.5816328525543213 
1706 3.7970967292785645 
1707 3.6346914768218994 
1708 3.4984261989593506 
1709 3.7714481353759766 
1710 3.6836097240448 
1711 3.608323574066162 
1712 3.8791370391845703 
1713 3.6593053340911865 
1714 3.787461519241333 
1715 3.6030800342559814 
1716 3.7121517658233643 
1717 3.8744614124298096 
1718 3.6770050525665283 
1719 3.7890233993530273 
1720 3.755190134048462 
1721 3.6901867389678955 
1722 3.45446515083313 
1723 3.5774717330932617 
1724 3.600508689880371 
1725 3.643160343170166 
1726 3.6116302013397217 
1727 3.590890645980835 
1728 3.452650308609009 
1729 3.5385944843292236 
1730 3.535796642303467 
1731 3.460951328277588 
1732 3.416395664215088 
1733 3.5652284622192383 
1734 3.453157424926758 
1735 3.4083611965179443 
1736 3.359201192855835 
1737 3.3476929664611816 
1738 3.539602041244507 
1739 3.254077672958374 
1740 3.308384418487549 
1741 3.468393564224243 
1742 3.6448826789855957 
1743 3.535508394241333 
1744 3.329582929611206 
1745 3.435469388961792 
1746 3.4783084392547607 
1747 3.360168218612671 
1748 3.364314556121826 
1749 3.3586204051971436 
1750 3.392015218734741 
1751 3.2037339210510254 
1752 3.265948534011841 
1753 3.6613657474517822 
1754 3.439643383026123 
1755 3.4665579795837402 
1756 3.507290840148926 
1757 3.6568100452423096 
1758 3.4814770221710205 
1759 3.493156909942627 
1760 3.4211277961730957 
1761 3.5070266723632813 
1762 3.6943840980529785 
1763 3.5692129135131836 
1764 3.5697360038757324 
1765 3.5870752334594727 
1766 3.423365354537964 
1767 3.517504930496216 
1768 3.694784641265869 
1769 3.5025055408477783 
1770 3.409991979598999 
1771 3.7405009269714355 
1772 3.8383536338806152 
1773 3.771911859512329 
1774 3.8612782955169678 
1775 3.581127882003784 
1776 3.6452646255493164 
1777 3.368938684463501 
1778 3.3909761905670166 
1779 3.33103084564209 
1780 3.6172714233398438 
1781 3.5218188762664795 
1782 3.8172149658203125 
1783 3.874563694000244 
1784 3.6396803855895996 
1785 3.822524070739746 
1786 3.7150237560272217 
1787 3.88216495513916 
1788 3.737243413925171 
1789 3.9656929969787598 
1790 3.859773874282837 
1791 3.963620185852051 
1792 3.989499568939209 
1793 3.762733221054077 
1794 3.6446056365966797 
1795 3.672250270843506 
1796 3.7287657260894775 
1797 3.7578136920928955 
1798 3.481760263442993 
1799 3.6182732582092285 
1800 3.487591028213501 
1801 3.606703281402588 
1802 3.5490527153015137 
1803 3.406200408935547 
1804 3.457566261291504 
1805 3.4843010902404785 
1806 3.4581282138824463 
1807 3.403001546859741 
1808 3.2091286182403564 
1809 3.3932435512542725 
1810 3.167412042617798 
1811 3.244145393371582 
1812 3.3564376831054688 
1813 3.2522122859954834 
1814 3.5214052200317383 
1815 3.795527696609497 
1816 3.640512466430664 
1817 3.4432969093322754 
1818 3.4352381229400635 
1819 3.4382081031799316 
1820 3.1996371746063232 
1821 3.497387409210205 
1822 3.588653087615967 
1823 3.5260486602783203 
1824 3.414262056350708 
1825 3.311490058898926 
1826 3.270278215408325 
1827 3.1515276432037354 
1828 3.26434326171875 
1829 3.229560375213623 
1830 3.2301809787750244 
1831 3.080737829208374 
1832 3.2025835514068604 
1833 3.121220588684082 
1834 3.1868083477020264 
1835 3.1346166133880615 
1836 3.2194976806640625 
1837 3.1359810829162598 
1838 3.2112772464752197 
1839 3.365473508834839 
1840 3.135002613067627 
1841 3.200935125350952 
1842 3.130850315093994 
1843 3.1869194507598877 
1844 3.2268242835998535 
1845 3.1505286693573 
1846 3.2178127765655518 
1847 3.1643552780151367 
1848 3.148001194000244 
1849 3.3317902088165283 
1850 3.247406244277954 
1851 3.320279121398926 
1852 3.2238070964813232 
1853 3.3715980052948 
1854 3.244295120239258 
1855 3.163273572921753 
1856 3.1923487186431885 
1857 3.3851823806762695 
1858 3.261369228363037 
1859 3.2530558109283447 
1860 3.459428310394287 
1861 3.365360975265503 
1862 3.494354486465454 
1863 3.6771695613861084 
1864 3.5542571544647217 
1865 3.3329720497131348 
1866 3.5463054180145264 
1867 3.404729127883911 
1868 3.395552635192871 
1869 3.4807560443878174 
1870 3.3562872409820557 
1871 3.5770866870880127 
1872 3.4372172355651855 
1873 3.597559928894043 
1874 3.311386823654175 
1875 3.2300784587860107 
1876 3.387953281402588 
1877 3.576899766921997 
1878 3.472151756286621 
1879 3.5608043670654297 
1880 3.4580774307250977 
1881 3.5804660320281982 
1882 3.5235660076141357 
1883 3.579315423965454 
1884 3.4961986541748047 
1885 3.6077842712402344 
1886 3.5776851177215576 
1887 3.5335426330566406 
1888 3.1354634761810303 
1889 3.306950569152832 
1890 3.2951557636260986 
1891 3.393892526626587 
1892 3.489372968673706 
1893 3.4902963638305664 
1894 3.3459951877593994 
1895 3.5577516555786133 
1896 3.5082383155822754 
1897 3.6745822429656982 
1898 3.491057872772217 
1899 3.449326753616333 
1900 3.532831907272339 
1901 3.6112756729125977 
1902 3.6237409114837646 
1903 3.6342203617095947 
1904 3.452575445175171 
1905 3.6958858966827393 
1906 3.4720373153686523 
1907 3.384770154953003 
1908 3.56410813331604 
1909 3.5998904705047607 
1910 3.579097032546997 
1911 3.6091034412384033 
1912 3.5102856159210205 
1913 3.624232292175293 
1914 3.49367094039917 
1915 3.3715569972991943 
1916 3.51574444770813 
1917 3.4797728061676025 
1918 3.5798146724700928 
1919 3.4409797191619873 
1920 3.4840924739837646 
1921 3.4386088848114014 
1922 3.6339564323425293 
1923 3.5215539932250977 
1924 3.4701504707336426 
1925 3.592419147491455 
1926 3.3786051273345947 
1927 3.5950117111206055 
1928 3.491823434829712 
1929 3.5035743713378906 
1930 3.76273512840271 
1931 3.703274726867676 
1932 3.657663345336914 
1933 3.7074825763702393 
1934 3.750175952911377 
1935 3.8656468391418457 
1936 3.771800994873047 
1937 3.739048480987549 
1938 3.6082661151885986 
1939 3.6488490104675293 
1940 3.6671416759490967 
1941 3.6532037258148193 
1942 3.877932548522949 
1943 3.608333110809326 
1944 3.942046642303467 
1945 3.6111361980438232 
1946 3.7190494537353516 
1947 3.801226854324341 
1948 3.4952282905578613 
1949 3.4426417350769043 
1950 3.5791454315185547 
1951 3.4975521564483643 
1952 3.4600141048431396 
1953 3.3119750022888184 
1954 3.429363489151001 
1955 3.403853178024292 
1956 3.492824077606201 
1957 3.5528411865234375 
1958 3.3927161693573 
1959 3.6778299808502197 
1960 3.287489891052246 
1961 3.4369239807128906 
1962 3.300025463104248 
1963 3.4199864864349365 
1964 3.2593414783477783 
1965 3.514538288116455 
1966 3.4427239894866943 
1967 3.626835346221924 
1968 3.220001697540283 
1969 3.4360861778259277 
1970 3.364489793777466 
1971 3.2185795307159424 
1972 3.161522388458252 
1973 3.2269585132598877 
1974 3.3512723445892334 
1975 3.3678300380706787 
1976 3.329630136489868 
1977 3.3836636543273926 
1978 3.4172985553741455 
1979 3.5057268142700195 
1980 3.552598476409912 
1981 3.3960258960723877 
1982 3.4073188304901123 
1983 3.565145969390869 
1984 3.6168532371520996 
1985 3.6669201850891113 
1986 3.5143074989318848 
1987 3.402899742126465 
1988 3.701087713241577 
1989 3.48101806640625 
1990 3.394040584564209 
1991 3.5187740325927734 
1992 3.345499277114868 
1993 3.4962093830108643 
1994 3.4586219787597656 
1995 3.7395334243774414 
1996 3.378122568130493 
1997 3.440460681915283 
1998 3.3278889656066895 
1999 3.343857526779175 
