# Supplementary material for: Design of buried charged networks in artificial proteins
Source: Nat Commun. 2021 Mar 25;12:1895. doi: 10.1038/s41467-021-21909-7 (PMC7994573; doi:10.1038/s41467-021-21909-7)
Supplement: Supplementary file 4 — Source Data [file 41467_2021_21909_MOESM4_ESM.zip › source_data_final_revised/SI7/b/2_rmsf.txt]

1 1.6743675470352173
2 1.4723000526428223
3 1.4116556644439697
4 1.1887282133102417
5 1.0219858884811401
6 1.0434528589248657
7 1.025966763496399
8 0.822266161441803
9 0.7127344608306885
10 0.892503023147583
11 0.9517098665237427
12 0.7905833721160889
13 0.7203349471092224
14 0.8816861510276794
15 0.9022011756896973
16 0.8095993399620056
17 0.8029805421829224
18 0.8786371946334839
19 0.8468121290206909
20 0.7982043027877808
21 0.9044602513313293
22 1.0048675537109375
23 0.9753862619400024
24 1.1589187383651733
25 1.5949000120162964
26 1.669312596321106
27 1.6098684072494507
28 1.6604301929473877
29 1.6900488138198853
30 1.9338160753250122
31 1.2389987707138062
32 1.0376760959625244
33 1.1618406772613525
34 1.1453754901885986
35 0.902411699295044
36 0.9009243845939636
37 0.9773209095001221
38 0.8938285112380981
39 0.8054447770118713
40 0.8468440771102905
41 0.8336297273635864
42 0.7012127637863159
43 0.7362183332443237
44 0.8629787564277649
45 0.785324215888977
46 0.6815968751907349
47 0.7753936052322388
48 0.8466131091117859
49 0.7591020464897156
50 0.7256998419761658
51 0.845145046710968
52 0.9156432151794434
53 0.9754098653793335
54 2.252960681915283
55 1.3729901313781738
56 2.149723768234253
57 2.1485960483551025
58 2.2216548919677734
59 2.2169318199157715
60 2.040809154510498
61 1.8955976963043213
62 1.9153295755386353
63 1.7147974967956543
64 1.5846624374389648
65 1.5598622560501099
66 1.3858728408813477
67 1.2898569107055664
68 1.2740538120269775
69 1.1308298110961914
70 0.9381294250488281
71 0.9710598587989807
72 0.9894875884056091
73 0.8681211471557617
74 0.8098413348197937
75 0.8872441053390503
76 0.9694045186042786
77 0.9646371603012085
78 0.9374744892120361
79 1.0788145065307617
80 1.3058780431747437
81 1.4249787330627441
82 1.3901270627975464
83 1.3638253211975098
84 1.4491530656814575
85 1.4914946556091309
86 1.0221199989318848
87 0.9667003154754639
88 0.9701915979385376
89 0.8718094825744629
90 0.8112066388130188
91 0.8618823289871216
92 0.7876223921775818
93 0.7419204115867615
94 0.8090640902519226
95 0.8102442622184753
96 0.7734328508377075
97 0.8071160316467285
98 0.8703081011772156
99 0.8518925905227661
100 0.751603901386261
101 0.8317975401878357
102 1.011939287185669
103 0.9131402969360352
104 0.9123234152793884
105 1.1650515794754028
106 1.4488023519515991
107 1.4590421915054321
108 1.7623673677444458
109 2.838237762451172
