# Supplementary material for: Design of buried charged networks in artificial proteins
Source: Nat Commun. 2021 Mar 25;12:1895. doi: 10.1038/s41467-021-21909-7 (PMC7994573; doi:10.1038/s41467-021-21909-7)
Supplement: Supplementary file 4 — Source Data [file 41467_2021_21909_MOESM4_ESM.zip › source_data_final_revised/SI7/b/2_watercnt.txt]

Frame	#water
0	6
1	3
2	3
3	2
4	5
5	7
6	6
7	6
8	6
9	5
10	5
11	6
12	6
13	5
14	7
15	5
16	6
17	6
18	7
19	6
20	6
21	6
22	7
23	6
24	6
25	5
26	6
27	3
28	6
29	4
30	3
31	3
32	7
33	6
34	4
35	6
36	4
37	4
38	6
39	4
40	2
41	3
42	4
43	3
44	4
45	3
46	4
47	2
48	2
49	3
50	3
51	3
52	2
53	1
54	2
55	2
56	5
57	4
58	5
59	7
60	2
61	2
62	3
63	2
64	5
65	1
66	4
67	3
68	2
69	3
70	2
71	3
72	3
73	5
74	4
75	2
76	2
77	5
78	2
79	4
80	5
81	6
82	3
83	3
84	5
85	3
86	3
87	4
88	3
89	5
90	5
91	3
92	4
93	4
94	3
95	3
96	4
97	5
98	4
99	4
100	6
101	7
102	3
103	5
104	5
105	2
106	5
107	3
108	4
109	5
110	5
111	3
112	3
113	4
114	4
115	4
116	6
117	2
118	3
119	5
120	5
121	3
122	6
123	5
124	5
125	4
126	5
127	6
128	7
129	6
130	5
131	5
132	6
133	5
134	7
135	6
136	6
137	5
138	5
139	3
140	6
141	6
142	3
143	6
144	5
145	5
146	6
147	5
148	3
149	5
150	7
151	5
152	3
153	6
154	3
155	5
156	6
157	4
158	5
159	7
160	3
161	4
162	1
163	4
164	3
165	2
166	4
167	2
168	2
169	2
170	4
171	4
172	3
173	3
174	3
175	3
176	4
177	3
178	3
179	3
180	2
181	4
182	2
183	2
184	4
185	4
186	9
187	3
188	2
189	1
190	2
191	2
192	6
193	2
194	4
195	4
196	2
197	3
198	6
199	3
200	4
201	4
202	3
203	2
204	2
205	2
206	3
207	3
208	3
209	3
210	3
211	5
212	4
213	2
214	2
215	4
216	3
217	4
218	2
219	4
220	3
221	4
222	3
223	3
224	3
225	4
226	5
227	4
228	5
229	2
230	5
231	5
232	4
233	2
234	3
235	7
236	7
237	3
238	6
239	4
240	4
241	4
242	4
243	4
244	4
245	5
246	6
247	6
248	8
249	10
250	5
251	3
252	6
253	4
254	8
255	3
256	6
257	6
258	6
259	3
260	5
261	2
262	3
263	3
264	2
265	4
266	4
267	4
268	6
269	4
270	5
271	3
272	5
273	5
274	6
275	3
276	4
277	6
278	3
279	4
280	4
281	3
282	3
283	6
284	3
285	4
286	4
287	5
288	4
289	5
290	3
291	3
292	4
293	2
294	4
295	6
296	3
297	2
298	3
299	3
300	6
301	6
302	3
303	5
304	4
305	6
306	4
307	3
308	3
309	2
310	3
311	3
312	3
313	1
314	3
315	3
316	2
317	6
318	3
319	3
320	3
321	3
322	3
323	5
324	5
325	2
326	3
327	4
328	4
329	3
330	2
331	4
332	4
333	2
334	4
335	2
336	1
337	2
338	3
339	3
340	3
341	1
342	4
343	4
344	3
345	4
346	3
347	3
348	3
349	4
350	2
351	4
352	3
353	4
354	3
355	4
356	3
357	4
358	4
359	4
360	3
361	4
362	3
363	1
364	5
365	3
366	3
367	4
368	4
369	4
370	4
371	1
372	4
373	5
374	1
375	2
376	3
377	5
378	6
379	3
380	4
381	2
382	2
383	5
384	2
385	1
386	1
387	2
388	1
389	1
390	1
391	3
392	2
393	3
394	5
395	3
396	4
397	2
398	3
399	3
400	1
401	2
402	2
403	2
404	1
405	3
406	2
407	2
408	0
409	1
410	0
411	0
412	2
413	0
414	1
415	0
416	0
417	0
418	0
419	0
420	0
421	0
422	0
423	0
424	0
425	0
426	0
427	0
428	1
429	0
430	0
431	0
432	0
433	0
434	0
435	2
436	0
437	0
438	0
439	1
440	0
441	1
442	1
443	1
444	1
445	1
446	1
447	2
448	1
449	3
450	3
451	3
452	1
453	1
454	1
455	2
456	1
457	0
458	2
459	2
460	1
461	1
462	4
463	0
464	1
465	2
466	1
467	1
468	0
469	0
470	2
471	1
472	3
473	3
474	3
475	4
476	2
477	3
478	3
479	2
480	1
481	3
482	3
483	3
484	3
485	2
486	3
487	2
488	3
489	4
490	4
491	2
492	2
493	2
494	3
495	2
496	2
497	2
498	2
499	2
500	2
501	2
502	2
503	1
504	2
505	2
506	3
507	2
508	3
509	2
510	1
511	1
512	1
513	2
514	2
515	3
516	2
517	2
518	3
519	2
520	2
521	2
522	2
523	0
524	2
525	1
526	1
527	1
528	2
529	3
530	2
531	2
532	2
533	2
534	1
535	2
536	2
537	3
538	2
539	2
540	2
541	2
542	2
543	2
544	1
545	3
546	1
547	3
548	2
549	3
550	1
551	1
552	2
553	3
554	2
555	2
556	2
557	2
558	2
559	2
560	2
561	0
562	1
563	1
564	2
565	1
566	4
567	3
568	1
569	2
570	0
571	1
572	2
573	3
574	2
575	1
576	2
577	1
578	3
579	2
580	2
581	1
582	1
583	2
584	1
585	2
586	2
587	2
588	1
589	2
590	3
591	2
592	2
593	2
594	2
595	2
596	1
597	2
598	2
599	1
600	2
601	0
602	2
603	2
604	3
605	2
606	3
607	3
608	3
609	4
610	4
611	4
612	2
613	5
614	4
615	1
616	1
617	2
618	1
619	3
620	3
621	2
622	3
623	4
624	3
625	3
626	4
627	4
628	3
629	6
630	2
631	5
632	2
633	2
634	4
635	3
636	2
637	3
638	4
639	3
640	2
641	3
642	3
643	2
644	4
645	3
646	3
647	2
648	5
649	1
650	3
651	4
652	2
653	2
654	3
655	3
656	2
657	1
658	2
659	3
660	2
661	2
662	2
663	2
664	3
665	2
666	3
667	2
668	4
669	1
670	2
671	3
672	0
673	1
674	4
675	2
676	2
677	1
678	1
679	2
680	1
681	2
682	2
683	2
684	2
685	2
686	1
687	1
688	2
689	1
690	2
691	1
692	2
693	4
694	2
695	1
696	2
697	2
698	1
699	1
700	2
701	2
702	1
703	1
704	2
705	2
706	1
707	2
708	2
709	2
710	2
711	3
712	1
713	2
714	1
715	1
716	1
717	3
718	1
719	1
720	1
721	1
722	2
723	2
724	2
725	2
726	1
727	2
728	3
729	1
730	1
731	2
732	2
733	1
734	2
735	2
736	2
737	2
738	1
739	2
740	1
741	1
742	2
743	2
744	3
745	3
746	2
747	1
748	1
749	1
750	2
751	2
752	2
753	0
754	2
755	1
756	1
757	3
758	2
759	1
760	3
761	1
762	2
763	2
764	2
765	2
766	2
767	1
768	2
769	2
770	2
771	0
772	4
773	1
774	2
775	0
776	5
777	3
778	1
779	1
780	0
781	2
782	1
783	2
784	1
785	1
786	1
787	2
788	1
789	2
790	2
791	1
792	1
793	2
794	2
795	1
796	2
797	1
798	1
799	1
800	3
801	2
802	2
803	2
804	1
805	2
806	1
807	2
808	1
809	0
810	1
811	1
812	0
813	3
814	1
815	1
816	1
817	2
818	2
819	3
820	2
821	2
822	1
823	2
824	1
825	1
826	2
827	3
828	2
829	1
830	2
831	0
832	2
833	2
834	0
835	1
836	0
837	1
838	0
839	1
840	0
841	2
842	1
843	2
844	2
845	2
846	2
847	1
848	1
849	1
850	1
851	2
852	2
853	0
854	1
855	1
856	2
857	0
858	2
859	1
860	2
861	1
862	2
863	2
864	4
865	2
866	1
867	2
868	2
869	2
870	2
871	2
872	1
873	0
874	1
875	1
876	1
877	2
878	2
879	0
880	3
881	0
882	3
883	2
884	1
885	1
886	1
887	2
888	2
889	2
890	2
891	1
892	1
893	2
894	1
895	2
896	0
897	2
898	2
899	0
900	2
901	0
902	1
903	3
904	2
905	2
906	3
907	1
908	2
909	1
910	2
911	1
912	3
913	3
914	1
915	2
916	1
917	1
918	1
919	2
920	1
921	0
922	1
923	1
924	1
925	1
926	1
927	0
928	0
929	0
930	1
931	0
932	1
933	0
934	1
935	1
936	0
937	0
938	2
939	3
940	1
941	2
942	0
943	1
944	2
945	1
946	2
947	2
948	1
949	2
950	1
951	1
952	2
953	2
954	2
955	2
956	2
957	2
958	2
959	2
960	2
961	2
962	2
963	2
964	1
965	0
966	1
967	1
968	0
969	0
970	1
971	0
972	0
973	3
974	2
975	1
976	1
977	2
978	3
979	1
980	1
981	1
982	1
983	2
984	2
985	2
986	0
987	0
988	2
989	2
990	2
991	2
992	2
993	2
994	0
995	0
996	0
997	2
998	1
999	2
1000	0
1001	0
1002	1
1003	1
1004	0
1005	0
1006	1
1007	1
1008	0
1009	1
1010	2
1011	1
1012	1
1013	1
1014	0
1015	2
1016	1
1017	2
1018	1
1019	2
1020	2
1021	2
1022	3
1023	2
1024	1
1025	2
1026	1
1027	1
1028	1
1029	1
1030	1
1031	1
1032	1
1033	2
1034	3
1035	2
1036	1
1037	1
1038	3
1039	2
1040	1
1041	3
1042	1
1043	0
1044	0
1045	1
1046	0
1047	1
1048	1
1049	1
1050	3
1051	2
1052	1
1053	2
1054	2
1055	1
1056	0
1057	2
1058	1
1059	3
1060	2
1061	2
1062	3
1063	3
1064	1
1065	2
1066	1
1067	1
1068	2
1069	1
1070	2
1071	2
1072	1
1073	3
1074	1
1075	1
1076	1
1077	2
1078	2
1079	2
1080	2
1081	3
1082	0
1083	1
1084	2
1085	1
1086	1
1087	2
1088	2
1089	2
1090	3
1091	2
1092	2
1093	2
1094	2
1095	2
1096	3
1097	1
1098	0
1099	1
1100	3
1101	1
1102	2
1103	0
1104	2
1105	0
1106	2
1107	1
1108	2
1109	2
1110	2
1111	2
1112	2
1113	2
1114	2
1115	2
1116	2
1117	0
1118	3
1119	2
1120	2
1121	2
1122	2
1123	3
1124	1
1125	0
1126	2
1127	2
1128	2
1129	1
1130	4
1131	3
1132	2
1133	2
1134	2
1135	2
1136	3
1137	2
1138	1
1139	2
1140	1
1141	2
1142	2
1143	2
1144	1
1145	3
1146	2
1147	2
1148	1
1149	2
1150	1
1151	1
1152	1
1153	3
1154	1
1155	1
1156	1
1157	2
1158	2
1159	1
1160	1
1161	1
1162	1
1163	2
1164	2
1165	2
1166	2
1167	2
1168	2
1169	2
1170	1
1171	1
1172	2
1173	1
1174	1
1175	1
1176	1
1177	3
1178	2
1179	2
1180	2
1181	1
1182	3
1183	2
1184	2
1185	1
1186	3
1187	1
1188	2
1189	1
1190	0
1191	1
1192	2
1193	2
1194	2
1195	2
1196	2
1197	2
1198	2
1199	2
1200	1
1201	2
1202	1
1203	2
1204	1
1205	2
1206	1
1207	2
1208	0
1209	2
1210	0
1211	1
1212	3
1213	3
1214	2
1215	2
1216	2
1217	0
1218	1
1219	1
1220	1
1221	2
1222	2
1223	1
1224	1
1225	4
1226	2
1227	0
1228	2
1229	1
1230	1
1231	3
1232	0
1233	2
1234	3
1235	3
1236	2
1237	1
1238	0
1239	1
1240	0
1241	1
1242	2
1243	3
1244	2
1245	2
1246	1
1247	3
1248	3
1249	1
1250	2
1251	1
1252	2
1253	1
1254	2
1255	3
1256	2
1257	2
1258	1
1259	0
1260	1
1261	2
1262	2
1263	1
1264	2
1265	1
1266	2
1267	0
1268	0
1269	1
1270	1
1271	1
1272	2
1273	1
1274	1
1275	1
1276	0
1277	0
1278	0
1279	2
1280	1
1281	2
1282	2
1283	0
1284	1
1285	2
1286	3
1287	1
1288	1
1289	2
1290	1
1291	2
1292	1
1293	2
1294	2
1295	2
1296	2
1297	2
1298	2
1299	2
1300	1
1301	3
1302	0
1303	0
1304	2
1305	1
1306	0
1307	1
1308	1
1309	2
1310	2
1311	2
1312	1
1313	1
1314	2
1315	2
1316	1
1317	2
1318	2
1319	1
1320	0
1321	2
1322	2
1323	1
1324	1
1325	1
1326	1
1327	1
1328	1
1329	1
1330	1
1331	1
1332	1
1333	1
1334	0
1335	0
1336	1
1337	0
1338	1
1339	1
1340	2
1341	3
1342	1
1343	1
1344	2
1345	2
1346	2
1347	2
1348	1
1349	3
1350	2
1351	2
1352	2
1353	1
1354	1
1355	0
1356	1
1357	1
1358	1
1359	2
1360	0
1361	0
1362	1
1363	0
1364	0
1365	1
1366	1
1367	0
1368	1
1369	1
1370	1
1371	1
1372	1
1373	2
1374	2
1375	2
1376	1
1377	1
1378	1
1379	2
1380	1
1381	0
1382	2
1383	2
1384	2
1385	2
1386	1
1387	1
1388	2
1389	2
1390	1
1391	0
1392	2
1393	2
1394	2
1395	3
1396	3
1397	2
1398	2
1399	1
1400	1
1401	2
1402	2
1403	2
1404	1
1405	2
1406	1
1407	3
1408	4
1409	1
1410	3
1411	2
1412	2
1413	3
1414	2
1415	2
1416	4
1417	4
1418	4
1419	2
1420	2
1421	2
1422	4
1423	4
1424	2
1425	2
1426	4
1427	4
1428	2
1429	3
1430	4
1431	4
1432	3
1433	4
1434	3
1435	4
1436	2
1437	4
1438	3
1439	2
1440	2
1441	2
1442	2
1443	2
1444	1
1445	3
1446	1
1447	1
1448	2
1449	2
1450	1
1451	1
1452	1
1453	2
1454	1
1455	0
1456	3
1457	1
1458	2
1459	1
1460	1
1461	4
1462	1
1463	1
1464	2
1465	3
1466	3
1467	2
1468	2
1469	1
1470	1
1471	3
1472	2
1473	2
1474	1
1475	2
1476	1
1477	2
1478	2
1479	1
1480	2
1481	2
1482	1
1483	2
1484	1
1485	3
1486	1
1487	0
1488	2
1489	1
1490	2
1491	1
1492	2
1493	2
1494	1
1495	2
1496	2
1497	1
1498	2
1499	3
1500	3
1501	3
1502	1
1503	1
1504	1
1505	3
1506	3
1507	1
1508	0
1509	1
1510	1
1511	1
1512	2
1513	2
1514	2
1515	0
1516	2
1517	2
1518	2
1519	2
1520	2
1521	1
1522	1
1523	2
1524	2
1525	2
1526	2
1527	2
1528	1
1529	2
1530	2
1531	1
1532	1
1533	2
1534	2
1535	1
1536	2
1537	1
1538	3
1539	2
1540	2
1541	2
1542	2
1543	1
1544	2
1545	2
1546	2
1547	2
1548	2
1549	2
1550	3
1551	2
1552	2
1553	1
1554	1
1555	2
1556	1
1557	1
1558	1
1559	2
1560	2
1561	2
1562	2
1563	3
1564	1
1565	1
1566	1
1567	0
1568	1
1569	0
1570	1
1571	0
1572	0
1573	0
1574	1
1575	1
1576	1
1577	2
1578	0
1579	2
1580	2
1581	1
1582	1
1583	1
1584	2
1585	3
1586	1
1587	2
1588	2
1589	1
1590	2
1591	1
1592	2
1593	2
1594	3
1595	2
1596	2
1597	3
1598	3
1599	2
1600	1
1601	3
1602	2
1603	1
1604	0
1605	1
1606	2
1607	1
1608	2
1609	2
1610	2
1611	2
1612	0
1613	2
1614	0
1615	2
1616	2
1617	2
1618	2
1619	3
1620	2
1621	2
1622	4
1623	5
1624	4
1625	2
1626	3
1627	3
1628	3
1629	2
1630	2
1631	3
1632	2
1633	2
1634	2
1635	1
1636	2
1637	3
1638	2
1639	1
1640	2
1641	3
1642	3
1643	1
1644	2
1645	1
1646	1
1647	2
1648	2
1649	2
1650	1
1651	3
1652	1
1653	2
1654	2
1655	2
1656	1
1657	3
1658	1
1659	2
1660	3
1661	1
1662	3
1663	2
1664	2
1665	3
1666	2
1667	2
1668	2
1669	2
1670	2
1671	2
1672	2
1673	1
1674	2
1675	1
1676	1
1677	0
1678	1
1679	1
1680	2
1681	1
1682	0
1683	1
1684	1
1685	1
1686	0
1687	0
1688	1
1689	0
1690	3
1691	0
1692	2
1693	2
1694	2
1695	1
1696	2
1697	1
1698	2
1699	1
1700	2
1701	2
1702	0
1703	1
1704	2
1705	2
1706	1
1707	2
1708	0
1709	2
1710	3
1711	1
1712	1
1713	1
1714	2
1715	2
1716	1
1717	2
1718	1
1719	1
1720	3
1721	0
1722	1
1723	2
1724	3
1725	1
1726	3
1727	2
1728	3
1729	2
1730	1
1731	3
1732	1
1733	2
1734	2
1735	1
1736	2
1737	2
1738	2
1739	1
1740	1
1741	0
1742	2
1743	1
1744	2
1745	2
1746	1
1747	2
1748	2
1749	1
1750	1
1751	4
1752	2
1753	1
1754	1
1755	2
1756	1
1757	2
1758	1
1759	2
1760	2
1761	2
1762	2
1763	1
1764	2
1765	1
1766	1
1767	1
1768	2
1769	3
1770	4
1771	1
1772	1
1773	2
1774	2
1775	2
1776	2
1777	1
1778	1
1779	2
1780	1
1781	1
1782	1
1783	2
1784	2
1785	2
1786	2
1787	1
1788	1
1789	2
1790	1
1791	1
1792	2
1793	2
1794	1
1795	2
1796	0
1797	2
1798	3
1799	3
1800	2
1801	2
1802	1
1803	2
1804	2
1805	3
1806	1
1807	3
1808	3
1809	3
1810	3
1811	2
1812	2
1813	3
1814	3
1815	2
1816	2
1817	2
1818	0
1819	1
1820	2
1821	2
1822	2
1823	2
1824	2
1825	3
1826	4
1827	3
1828	3
1829	3
1830	2
1831	3
1832	1
1833	2
1834	3
1835	1
1836	2
1837	3
1838	3
1839	3
1840	1
1841	3
1842	2
1843	2
1844	2
1845	3
1846	4
1847	3
1848	3
1849	2
1850	2
1851	2
1852	2
1853	1
1854	1
1855	2
1856	1
1857	1
1858	3
1859	1
1860	1
1861	2
1862	2
1863	2
1864	2
1865	1
1866	2
1867	2
1868	1
1869	2
1870	1
1871	2
1872	2
1873	3
1874	2
1875	1
1876	1
1877	1
1878	2
1879	1
1880	2
1881	3
1882	1
1883	1
1884	2
1885	1
1886	2
1887	2
1888	1
1889	2
1890	2
1891	2
1892	1
1893	3
1894	1
1895	2
1896	2
1897	1
1898	2
1899	3
1900	2
1901	0
1902	2
1903	2
1904	3
1905	2
1906	2
1907	2
1908	1
1909	2
1910	2
1911	1
1912	2
1913	2
1914	2
1915	2
1916	2
1917	2
1918	2
1919	4
1920	4
1921	3
1922	3
1923	4
1924	2
1925	3
1926	2
1927	3
1928	2
1929	3
1930	3
1931	2
1932	3
1933	2
1934	2
1935	2
1936	1
1937	1
1938	1
1939	2
1940	2
1941	2
1942	1
1943	2
1944	2
1945	2
1946	2
1947	1
1948	2
1949	1
1950	2
1951	1
1952	1
1953	2
1954	2
1955	1
1956	1
1957	2
1958	3
1959	3
1960	4
1961	4
1962	2
1963	3
1964	3
1965	4
1966	2
1967	4
1968	4
1969	4
1970	6
1971	2
1972	4
1973	3
1974	4
1975	4
1976	5
1977	3
1978	3
1979	3
1980	3
1981	5
1982	4
1983	4
1984	2
1985	2
1986	2
1987	3
1988	2
1989	4
1990	4
1991	6
1992	4
1993	5
1994	5
1995	6
1996	3
1997	4
1998	3
[truncated: 2 more rows]
