# Supplementary material for: Design of buried charged networks in artificial proteins
Source: Nat Commun. 2021 Mar 25;12:1895. doi: 10.1038/s41467-021-21909-7 (PMC7994573; doi:10.1038/s41467-021-21909-7)
Supplement: Supplementary file 4 — Source Data [file 41467_2021_21909_MOESM4_ESM.zip › source_data_final_revised/SI7/c/1_rmsf.txt]

4 2 P 6.262866020202637
14 3 P 3.8480305671691895
27 4 P 1.2293758392333984
39 5 P 1.0992108583450317
54 6 P 0.8383741974830627
73 7 P 0.7155174612998962
97 8 P 0.8130256533622742
114 9 P 0.7449181079864502
129 10 P 0.5698143839836121
149 11 P 0.6350539326667786
166 12 P 0.690362811088562
183 13 P 0.5826172828674316
202 14 P 0.5465790629386902
221 15 P 0.6443970799446106
238 16 P 0.625614583492279
253 17 P 0.5384166240692139
273 18 P 0.6009639501571655
290 19 P 0.6661152243614197
307 20 P 0.6007722020149231
326 21 P 0.6026757955551147
345 22 P 0.6490409970283508
362 23 P 0.6112670302391052
377 24 P 0.5664539337158203
396 25 P 0.6304931640625
413 26 P 0.6490585803985596
430 27 P 0.6063736081123352
449 28 P 0.5832715630531311
468 29 P 0.6357063055038452
492 30 P 0.6754637360572815
507 31 P 0.6262299418449402
526 32 P 0.6255463361740112
545 33 P 0.6709838509559631
567 34 P 0.6131900548934937
586 35 P 0.5257188677787781
608 36 P 0.6149811744689941
627 37 P 0.6276635527610779
644 38 P 0.5019034147262573
663 39 P 0.5450586676597595
682 40 P 0.6612628698348999
704 41 P 0.5950722098350525
721 42 P 0.5250541567802429
740 43 P 0.7071062922477722
764 44 P 0.8072313070297241
779 45 P 0.7307561039924622
789 46 P 0.845048189163208
800 47 P 1.1375994682312012
815 48 P 1.187004804611206
837 49 P 1.125990867614746
847 50 P 1.4845472574234009
871 51 P 1.3842828273773193
887 52 P 1.3799299001693726
899 53 P 1.354976773262024
914 54 P 1.129439115524292
936 55 P 0.9509056806564331
958 56 P 0.9992685914039612
969 57 P 0.8967455625534058
985 58 P 0.6670258641242981
1004 59 P 0.7602702379226685
1021 60 P 0.809590220451355
1043 61 P 0.7108702063560486
1060 62 P 0.7097166180610657
1079 63 P 0.7882532477378845
1094 64 P 0.6984279155731201
1113 65 P 0.566851019859314
1128 66 P 0.7400357723236084
1143 67 P 0.8185352683067322
1165 68 P 0.7126913070678711
1182 69 P 0.7210990190505981
1201 70 P 0.7845781445503235
1216 71 P 0.7068390846252441
1235 72 P 0.6403293609619141
1254 73 P 0.7538120150566101
1269 74 P 0.7572622895240784
1283 75 P 0.6327245235443115
1302 76 P 0.668196439743042
1319 77 P 0.7484570145606995
1336 78 P 0.6804877519607544
1350 79 P 0.6763929724693298
1360 80 P 0.7809394001960754
1377 81 P 0.7075910568237305
1392 82 P 0.5997036695480347
1402 83 P 0.6895771026611328
1419 84 P 0.6969929337501526
1436 85 P 0.580878496170044
1455 86 P 0.5443428158760071
1474 87 P 0.6319889426231384
1491 88 P 0.6037960648536682
1506 89 P 0.5253515243530273
1525 90 P 0.6045301556587219
1542 91 P 0.6642806529998779
1559 92 P 0.5954504013061523
1573 93 P 0.6133463978767395
1580 94 P 0.754595160484314
1597 95 P 0.7886912822723389
1612 96 P 0.7024021148681641
1631 97 P 0.8228058218955994
1655 98 P 1.0211213827133179
1672 99 P 1.2936325073242188
1691 100 P 1.6630630493164063
1698 101 P 2.3430910110473633
1705 102 P 2.1014161109924316
1716 103 P 2.0009865760803223
1723 104 P 1.5155810117721558
1732 105 P 1.102117896080017
1744 106 P 1.087263822555542
1759 107 P 0.8517623543739319
1778 108 P 0.696611762046814
1802 109 P 0.8063491582870483
1819 110 P 0.740212619304657
1841 111 P 0.563785970211029
1861 112 P 0.6321293115615845
1878 113 P 0.6811019778251648
1895 114 P 0.5779219269752502
1914 115 P 0.5883752703666687
1924 116 P 0.6347136497497559
1941 117 P 0.6173463463783264
1963 118 P 0.5612589120864868
1982 119 P 0.6170769333839417
1999 120 P 0.698546826839447
2016 121 P 0.663010835647583
2035 122 P 0.6130229830741882
2054 123 P 0.6974906921386719
2071 124 P 0.7330036163330078
2093 125 P 0.6819939017295837
2113 126 P 0.6625929474830627
2130 127 P 0.7112624049186707
2147 128 P 0.7034069895744324
2166 129 P 0.6517988443374634
2182 130 P 0.6833750009536743
2192 131 P 0.7573241591453552
2214 132 P 0.7320981025695801
2231 133 P 0.7133285403251648
2250 134 P 0.7769774794578552
2265 135 P 0.7151252627372742
2277 136 P 0.56003737449646
2292 137 P 0.6984727382659912
2307 138 P 0.8207460045814514
2329 139 P 0.7109790444374084
2349 140 P 0.7104676961898804
2368 141 P 0.9571773409843445
2383 142 P 0.8468939065933228
2402 143 P 0.6669785380363464
2421 144 P 0.9935012459754944
2436 145 P 1.292546033859253
2450 146 P 1.1941089630126953
2469 147 P 1.199744701385498
2488 148 P 1.9556639194488525
2495 149 P 3.1553354263305664
2502 150 P 3.360391616821289
2513 151 P 2.398503065109253
2520 152 P 1.4803075790405273
2527 153 P 1.1910802125930786
2539 154 P 0.8905733227729797
2554 155 P 0.6712703108787537
2573 156 P 0.7519381642341614
2597 157 P 0.723872721195221
2612 158 P 0.5268747210502625
2631 159 P 0.5342256426811218
2650 160 P 0.6316198706626892
2672 161 P 0.5729555487632751
2679 162 P 0.4755038619041443
2701 163 P 0.555368185043335
2720 164 P 0.5935031175613403
2737 165 P 0.5283967852592468
2753 166 P 0.5475090146064758
2772 167 P 0.6092232465744019
2794 168 P 0.5927513837814331
2811 169 P 0.573603093624115
2828 170 P 0.6210597157478333
2852 171 P 0.638374924659729
2867 172 P 0.6057706475257874
2886 173 P 0.6438659429550171
2905 174 P 0.6658402681350708
2922 175 P 0.6045731902122498
2941 176 P 0.6205646395683289
2957 177 P 0.7043003439903259
2974 178 P 0.6588987708091736
2996 179 P 0.5865406394004822
3006 180 P 0.6325247287750244
3023 181 P 0.676650881767273
3040 182 P 0.6298758387565613
3059 183 P 0.6190178394317627
3075 184 P 0.6561504602432251
3092 185 P 0.6078874468803406
3114 186 P 0.5893756151199341
3133 187 P 0.6856966018676758
3150 188 P 0.6965045928955078
3167 189 P 0.5928673148155212
3181 190 P 0.6138167977333069
3188 191 P 0.693412721157074
3205 192 P 0.7275456190109253
3227 193 P 0.6546669602394104
3246 194 P 0.6931126713752747
3270 195 P 0.8464521169662476
3285 196 P 1.0970243215560913
3299 197 P 1.0396978855133057
3318 198 P 1.5296332836151123
