# Supplementary material for: Design of buried charged networks in artificial proteins
Source: Nat Commun. 2021 Mar 25;12:1895. doi: 10.1038/s41467-021-21909-7 (PMC7994573; doi:10.1038/s41467-021-21909-7)
Supplement: Supplementary file 4 — Source Data [file 41467_2021_21909_MOESM4_ESM.zip › source_data_final_revised/SI7/c/2_distance_136_162.txt]

Frame	Distance
0	3.269321435399342
1	3.124832200021808
2	3.0913523446827993
3	3.18180605885861
4	3.262738849828358
5	3.061735935469453
6	3.066052180168641
7	3.0958977220152892
8	3.176970808510431
9	3.105533150405022
10	3.2592939526725426
11	3.204734827960823
12	3.1856158183816086
13	3.0302348128231023
14	3.1622355787978735
15	3.0242723365523463
16	3.3131395551942395
17	3.2670369422989607
18	3.099149786737076
19	3.1116831097548983
20	3.0928571687144095
21	3.288292403379233
22	3.139868957726868
23	3.156706527567486
24	3.2293602369108547
25	3.1045435069540233
26	3.143451962470402
27	3.2035239294853874
28	3.1340159422015508
29	3.163186764653931
30	3.2508328604515033
31	3.355821779658484
32	3.304314115572464
33	3.3012190797917897
34	3.222974553651643
35	3.098253825960648
36	3.1028361901484343
37	3.2866242453499273
38	3.2497822452686753
39	3.1622839359241377
40	3.07771346115669
41	3.058177121598219
42	3.2423645830022205
43	3.2836491547645985
44	3.1211903324307912
45	3.1612273558048245
46	3.155066967205473
47	3.2359925138368566
48	3.242401021492838
49	3.1335463263024614
50	3.225891395186324
51	3.1333051886526215
52	3.2251751074173955
53	3.302352987818473
54	3.187970619592582
55	3.038435863269062
56	3.0499064669664406
57	3.1261757901070526
58	3.1301073268700006
59	3.4819903191565125
60	3.2221814880723727
61	3.177338861182607
62	3.2449867982448466
63	3.0619992897780306
64	3.3676705548868653
65	3.1151810547046854
66	3.090387701451621
67	2.973127066257769
68	3.1796106659245367
69	3.053663396265539
70	3.030828769465775
71	3.2556442333599236
72	3.0841965380779364
73	3.2096805674131472
74	3.1368756668815085
75	3.175991518845458
76	3.399916124211564
77	3.1045666902558415
78	3.0539268946635465
79	3.129020058020924
80	3.186609775049771
81	3.1243691074916646
82	3.113135078732033
83	3.278018257091641
84	3.18644751255419
85	3.0504191840344523
86	3.2060672819160465
87	3.1059652527536383
88	3.2501314966505896
89	3.178490045275477
90	3.1802916967293835
91	3.096003502233081
92	3.1562711261239516
93	3.252681706276269
94	3.276742927133107
95	3.2302175073219797
96	3.4393409204041396
97	3.16406178690807
98	3.1023076098859934
99	3.0322062678707318
100	3.156329273314289
101	3.282776150653439
102	3.1696444852247483
103	3.088630981906436
104	3.352571988877224
105	3.1914965989454815
106	3.1760186624420905
107	3.1856734390359303
108	3.4137609561460702
109	3.2269443882243873
110	3.1396539985840994
111	3.226374277441912
112	3.2897887957713623
113	3.29552808706926
114	3.2374886609819913
115	3.18444288276662
116	3.3085924499065547
117	3.157665804435752
118	3.2564016400747655
119	3.195511100919304
120	3.1700001140583445
121	3.195859053647924
122	3.2504912275099436
123	3.2090801796959982
124	3.1749517723730047
125	3.302426894722949
126	3.3833626914209685
127	3.141013763105119
128	3.147709731076647
129	3.2385525812188294
130	3.3852395750856834
131	3.202801062921331
132	3.2511525662672223
133	3.165875965295647
134	3.1360914552249346
135	3.2347578582611876
136	3.1043849067321503
137	3.1191145253645707
138	3.203035312871382
139	3.1983459109977677
140	2.9394542857561756
141	3.2313053554004427
142	3.0858094079010185
143	3.180092891699974
144	2.960879079090385
145	3.21599412054379
146	3.3050559874668113
147	3.1538488944891605
148	3.0742315606956687
149	3.1906858201018644
150	3.078271147956575
151	3.2305018317618086
152	3.358534458651537
153	3.168254726653161
154	3.2114361020124167
155	3.0967204278865257
156	3.2371858527132744
157	3.320194476221425
158	3.110768822684178
159	3.411169210113239
160	3.205450554134849
161	3.218591096440164
162	3.0733339958536363
163	3.1624205902403375
164	3.0051229625923814
165	3.1522367863473413
166	3.3181113324886815
167	3.113946148543885
168	3.286896958017099
169	3.4990234861176113
170	3.7458014834316042
171	3.6377362879078396
172	3.1723184182182647
173	3.243920473529423
174	3.105475359584153
175	3.246729621850207
176	3.0437025435308294
177	3.216197490710661
178	3.112450540928246
179	3.1931469195143896
180	3.07244088019349
181	3.1643610066551253
182	3.089823433655185
183	3.237804208883008
184	3.0995526859559885
185	3.255680443703922
186	3.153818397719778
187	3.0565262630873637
188	3.3008525286027965
189	3.087089532741815
190	3.0948082894640057
191	3.2285589213795283
192	3.136073358775186
193	3.2486921727637843
194	3.06588682505194
195	3.246446255178534
196	3.1877010358697553
197	3.0786599416185907
198	3.0715105036598067
199	3.070948095572074
200	3.161189335019393
201	3.264076487290521
202	3.1616152533744617
203	3.088179623523989
204	3.102469863930416
205	3.2483900624773576
206	3.1657423061491876
207	3.1861603789499466
208	3.140496483065805
209	3.2245335188224455
210	3.1021487414987665
211	2.9713043661999756
212	3.1742796611104556
213	3.1914446986862375
214	3.1522131841033065
215	3.219876076429725
216	3.1486562254124957
217	3.166554279523922
218	3.331523061852035
219	3.2542742978818686
220	3.0215562963964175
221	3.088902588523427
222	3.075875543681642
223	3.144336222697383
224	3.18437985245161
225	3.2652554028750607
226	3.197635033445366
227	3.181556771181377
228	3.114638225422011
229	3.187496591933354
230	3.1296507025992395
231	3.2233557254920733
232	3.112163139798773
233	3.2530395769364078
234	3.2440308440498042
235	3.1552995749417203
236	3.2782203449248777
237	3.106876028783075
238	3.093025917104411
239	3.340359952726534
240	3.1235208310543765
241	3.2680662247851724
242	3.1390651937227343
243	3.246835490805922
244	3.0922969976552706
245	3.2178345215496957
246	3.1555094888830917
247	3.1270845393017486
248	3.1453982016493875
249	3.204035515669438
250	3.131385189452127
251	3.1098357456372874
252	3.409960071452821
253	3.3969674807462495
254	3.3312754168787904
255	3.160414359131641
256	3.135407543118913
257	3.1285522997470756
258	3.1028877190546478
259	3.014815489111435
260	3.1714782722750083
261	3.195221781622174
262	3.169859484921722
263	3.2640646905952853
264	3.1703782236819174
265	3.4309959744993392
266	3.2847602975459576
267	3.1269339487626744
268	3.162492852186282
269	3.302001950066574
270	3.2567097947242263
271	3.1738261978346274
272	3.224259698465167
273	3.1715234422004124
274	3.123006153201432
275	3.2175287628026314
276	3.172167735643727
277	3.3219678003357775
278	3.1491405156391754
279	3.004340996876899
280	3.1857399340429686
281	3.102999155133915
282	3.220705995408794
283	3.3607078344742716
284	3.026691401196687
285	3.069532240926863
286	3.2307848697693915
287	3.091594116432969
288	3.3124720474286615
289	3.483304186451579
290	3.3612799130701014
291	3.5735347347346975
292	3.14488611258831
293	3.2080153836912695
294	3.1024173063854983
295	3.413471156911202
296	3.4282967542653906
297	3.516973397029951
298	3.190410522927546
299	3.1936448813139857
300	3.2187367610748985
301	3.465728646406063
302	3.2618505042785797
303	3.2014770249436157
304	3.2455304155602938
305	3.343555022299379
306	3.370837059397824
307	3.4288316263796466
308	3.230920103383046
309	3.4462134436212852
310	3.222184364672448
311	3.243148408490534
312	3.143725154381028
313	3.0493563308052325
314	3.083112533857073
315	3.0897941425727784
316	3.1409857294897474
317	3.2508725842757973
318	3.108157924558716
319	3.325669323783944
320	3.1576758888101604
321	3.2043757291249273
322	3.204300796049503
323	3.2891537975232743
324	3.1340217833870563
325	3.2340954806400286
326	3.1946873805967764
327	3.129633142693247
328	3.0417795464041397
329	3.1299288141682866
330	3.170359479594375
331	3.109470629903275
332	3.1759842278021906
333	3.3812010716150294
334	3.122722571096875
335	3.2313906540174053
336	3.089108680529313
337	3.1118534183777897
338	3.281368897969134
339	3.2021757582072046
340	3.1137976657402464
341	3.1672703864077163
342	3.2875130595959208
343	3.2103537920435468
344	3.276998705886431
345	3.161168173110942
346	3.343928285923395
347	3.140233279544032
348	3.1464675496757453
349	3.228014934019635
350	3.1983797323844225
351	3.201333769466847
352	3.2547433544542836
353	3.269282225815525
354	3.2032736094325713
355	3.080370461261614
356	3.071733159344624
357	3.148374375386854
358	3.3789702843315585
359	3.237267098653718
360	3.314580219601393
361	3.1011735498693254
362	3.1146785448036645
363	3.186789505230981
364	3.1658390169395
365	3.080029388769995
366	3.097728953271826
367	3.1085293162076035
368	3.234102710613249
369	3.0906785832837076
370	3.2120278282051977
371	3.3455567471399412
372	3.2474574768538123
373	3.188857532275506
374	3.3113405922398798
375	3.3949071086159353
376	3.2719859199315975
377	3.231918496253426
378	3.2491073441330145
379	3.022317901834591
380	3.342165916196318
381	3.080001422893318
382	3.1848213178329736
383	3.206197416763478
384	3.1274179658067864
385	3.113044544418735
386	3.2890467739663025
387	3.0627640843070214
388	3.247224119840762
389	3.059006621079627
390	3.2054618233453085
391	3.1112057636596875
392	3.2196920630836114
393	3.2480962939902494
394	3.187033011430271
395	3.250262562389359
396	3.1570745447480233
397	3.1646374281261314
398	3.2190944519325284
399	3.1556562465114535
400	3.1772953921034786
401	3.043954960035841
402	3.2350827481242344
403	3.3083526888557477
404	3.1577279686001796
405	3.276786972750067
406	3.1568561133521547
407	3.096047133539708
408	3.090546493591706
409	3.3545683428705093
410	3.248284317199647
411	3.0862726436595547
412	3.172772308588786
413	3.1273145908934046
414	3.1170564224032504
415	3.1332036269240815
416	3.268041456613814
417	3.259729231086081
418	3.471676342038898
419	3.264996709305538
420	3.197689806069247
421	3.2355340983526917
422	3.161867094283523
423	3.216262353622639
424	3.1100513083011103
425	3.2601402597044675
426	3.0972969655372347
427	3.2684996544845624
428	3.227345832464414
429	3.1739703122021994
430	3.2470485307068055
431	3.0873940239518736
432	3.1649945669411697
433	3.15026611525876
434	3.249476859945961
435	3.0258048374860667
436	3.1727546586077535
437	3.232175672233728
438	3.145772051229638
439	3.2556933318565573
440	3.1565708191798563
441	3.299424110950425
442	3.137140332167965
443	3.1562518838323195
444	3.252425556876981
445	3.3722030184205067
446	3.1532910873929567
447	3.165313342912348
448	3.147919936163999
449	3.103534136397875
450	3.2099731792550226
451	3.2899000252757378
452	3.082544799025323
453	3.1572367610103123
454	3.007487932712845
455	3.0710652495728494
456	3.147712839655339
457	3.1472466102788634
458	3.078751680007477
459	3.152961055512506
460	3.189519799036725
461	3.2357352362477894
462	3.158053115146582
463	3.1346873659238805
464	3.2124097208466287
465	3.219207031789677
466	3.163083237969361
467	3.1586895908325983
468	3.1279886989664933
469	3.2219845274814802
470	3.0257827852548003
471	3.053591503567977
472	3.3444934573290603
473	3.263970187063404
474	3.31722369589196
475	3.1228313680122124
476	3.1506447219008398
477	3.3306345676031666
478	3.017202397511507
479	3.098872001169845
480	3.1841175948378595
481	3.2802608817722505
482	3.129860525314243
483	3.2381395970633173
484	3.235561910530476
485	3.0084173639994995
486	3.2356941256936973
487	2.9849858219577543
488	3.288014343453208
489	3.1956096841201536
490	3.1272491068540864
491	3.2475534253617027
492	3.259634872933738
493	3.076379176661285
494	3.175892591065126
495	3.2355928039067585
496	3.148203551943463
497	3.195066136994792
498	3.145643777037367
499	3.15911730242062
500	3.1015346261375525
501	3.1725363415342076
502	3.1299177337465696
503	3.2329648800837223
504	3.2590688777072563
505	3.1345864403224137
506	3.1669030303881884
507	3.2669312524886363
508	3.032050887306971
509	3.397090509185361
510	3.110119285923787
511	3.247266221523784
512	3.0624859471909436
513	3.1672810343774174
514	3.044784142825083
515	3.2157948222507096
516	3.209711586828898
517	3.182342251376119
518	3.1601634252089967
519	3.2139780782049443
520	3.1878191111039595
521	3.135143753334927
522	3.107555377550968
523	3.089451437338591
524	3.199564275046086
525	3.2853137096155463
526	3.2378362814169166
527	3.1309557204013703
528	3.220697382578498
529	3.2272703634879605
530	3.1525143298422935
531	3.071957266982299
532	3.2937964364023053
533	3.3530354157066484
534	3.1660600928047975
535	3.14368742638586
536	3.183567519506733
537	3.177580878198528
538	3.183768466111658
539	3.086792779151771
540	3.2109486592039715
541	3.2926629594496
542	3.228287252868725
543	3.1651461080848238
544	3.1200015392088214
545	3.441272874807299
546	3.2751930968588283
547	3.1987349285983937
548	3.353924526065461
549	3.1363057183690066
550	3.2017848709468457
551	3.192506507142026
552	3.238363961202164
553	3.1958424370097513
554	3.0898929255871646
555	3.224278222630375
556	3.090557419813977
557	3.231163727498274
558	3.2144188414649104
559	3.1946297275023743
560	3.1785111800489525
561	3.2301323417842887
562	3.2132752812031686
563	3.228240398382528
564	3.086175232227753
565	3.193433468633911
566	3.2359179408447267
567	3.3352057638528123
568	3.6184832441458568
569	3.186471818979474
570	3.236196799209778
571	3.13278069125283
572	3.389837833494895
573	3.0280907625144633
574	3.24066577116397
575	3.236008980147223
576	3.6270593950882497
577	3.1324594709360962
578	3.2465079098080354
579	3.177982011768261
580	3.19706758942884
581	3.1577190084956195
582	3.1753513047528172
583	3.070165906960515
584	3.1392892003674184
585	3.338052983507651
586	3.2901370476640155
587	3.065330877512477
588	3.204370561133941
589	3.194008785258932
590	3.0174870131128326
591	3.263143074566053
592	3.1554191664151845
593	3.561764892518708
594	3.1052513881089823
595	3.170441211356678
596	3.2364110016875824
597	3.386701654848383
598	3.140640932268771
599	3.0999950554962252
600	3.1312934717982577
601	3.1767409651555067
602	3.1946227146925725
603	3.2634801365277113
604	3.229289475789521
605	3.261288560098336
606	3.326119146986431
607	3.0293912224270136
608	3.231550781628697
609	3.2663786877716245
610	3.155308115671471
611	3.254763641450563
612	3.3867548223473642
613	3.101016742030216
614	3.5668506603807617
615	3.243952370668369
616	3.194949064536218
617	3.437493917760244
618	3.4019640704104734
619	3.647865503395715
620	3.2280445975812997
621	3.62485328572425
622	3.3291252826923396
623	3.2348054981960925
624	3.1156605080391957
625	3.2525151431842
626	3.210702129272049
627	3.226544986475728
628	3.3225615957861434
629	3.1210357889319837
630	3.290694193911601
631	3.2005382078325555
632	3.256507842442082
633	3.252363869186514
634	3.164287466753641
635	3.1627650381364383
636	3.2288884076730318
637	3.4763626965860186
638	3.4631637903409933
639	3.3940730052924994
640	3.430094990011145
641	3.0584330208722164
642	3.7952553264495776
643	3.315256495617419
644	3.2409762627031915
645	3.1091878344193815
646	3.1063918192076034
647	3.706529730469664
648	3.5268845075803887
649	3.0896837784854663
650	3.291913187127424
651	3.021540000421877
652	3.466294602675
653	3.410753591991681
654	3.3972119535958285
655	3.175844320214112
656	3.058724678563472
657	3.50088611544657
658	3.4080653467657243
659	3.2482299446722513
660	3.4167779523503854
661	3.298764805521306
662	3.114808713037277
663	3.294394907313598
664	3.1669505075394926
665	3.220131310261331
666	3.2165322428831895
667	3.205938380570281
668	3.6244452218542538
669	3.428123441344382
670	3.195525375723477
671	3.192523233255314
672	3.2057651774230833
673	3.25323718458928
674	3.239206962623403
675	3.1431634794878534
676	3.282361119681729
677	3.211997227504748
678	3.173703780692342
679	3.186993263584491
680	3.099283871860214
681	3.083071291454567
682	3.308043430888608
683	3.129629088304018
684	3.0699145349817853
685	3.1684784894560223
686	3.2519546204274254
687	3.3109115583684554
688	3.125397915546763
689	3.194186515635815
690	3.189088981105851
691	3.1435086126035454
692	3.1779947255523857
693	3.144511547226155
694	3.2830162552233224
695	3.178099527364928
696	3.289880592309259
697	3.2868412349528766
698	3.13283886611204
699	3.1967078788772856
700	3.0448034597818934
701	3.0600909587679537
702	3.082325903689436
703	3.070692706571571
704	3.236958431826799
705	3.2285471907725904
706	3.226276742059559
707	3.1175011488991595
708	3.1204845073575513
709	3.3251609443239074
710	3.2481612228876924
711	3.051256777558511
712	3.093726335892196
713	3.340985182840583
714	3.2184300626661377
715	3.323867624702251
716	3.189611593053899
717	3.232242417322872
718	3.5344084926821675
719	3.167228437006719
720	3.4469380248305472
721	3.1546698666181903
722	3.643834455772106
723	3.1122688199698096
724	3.8987107503094864
725	3.1219300779530186
726	3.3990492516024307
727	3.483871381153113
728	3.583502951514057
729	3.2445839677357187
730	3.5634310908157736
731	3.223070430021871
732	3.2502479563958073
733	3.531679190859695
734	3.235215573839497
735	3.3022974082668526
736	3.115613847608348
737	3.209835461019388
738	3.273851149984242
739	3.196669957927108
740	3.4340695105356187
741	3.4004241223206666
742	3.1468725665185815
743	3.205638618373382
744	3.173700287269894
745	3.5464275424297234
746	3.283965690938824
747	3.2254644442792277
748	3.5628020540171175
749	3.2684694911732954
750	3.296222333111701
751	3.4807050256020013
752	3.5432518906730452
753	3.2893392161235564
754	3.33504322120154
755	3.214799216347475
756	3.3842449233859737
757	3.137511487576407
758	3.453693925377692
759	3.5373470403086262
760	3.2903631355042964
761	3.335038953822615
762	3.5221200533723707
763	3.2330548559740744
764	3.2616320544139885
765	3.4135778669475934
766	3.110848619662017
767	3.2127216346494585
768	3.157359331785478
769	3.083234233936233
770	3.0912945159977196
771	3.0798579799149284
772	3.1328760577599204
773	3.211685372198997
774	3.2589397964974918
775	3.117904761225836
776	3.1588922794743657
777	3.1070930149267424
778	3.195717944177511
779	3.1354476451307387
780	3.3552144959591126
781	3.2025119544684415
782	3.2683606783301067
783	3.0945743023443826
784	3.09703055743968
785	3.1023081351094226
786	3.058611054728686
787	3.3586387689443225
788	3.1610962350274128
789	3.2034546368425425
790	3.412528253001691
791	3.180248992468078
792	3.231905399184724
793	3.0785501534688406
794	3.1500418460297057
795	3.038679473150593
796	3.1898421571061233
797	3.1876647143538768
798	3.4845893701536124
799	3.57071589394243
800	3.2362803733593344
801	3.8829257999702764
802	3.2650291444434574
803	3.2004151405877974
804	3.149406220193487
805	3.1308480122009628
806	3.292092104394643
807	3.2933490944600043
808	3.1894688204329418
809	3.3300110288055986
810	3.0972192806726166
811	2.9994867598926396
812	3.10183841413512
813	3.1360955085933697
814	3.203462837173846
815	3.1368484286435425
816	3.189271567187697
817	3.237576711738057
818	3.145091431159588
819	3.451334075026396
820	3.377001054602641
821	3.1749499910429257
822	3.1183860951944036
823	3.156179763500934
824	3.1972515180378482
825	3.168636702910698
826	3.1911197057340552
827	3.3530969729803974
828	3.3075677351222303
829	3.1365746315802476
830	3.4023674177113277
831	3.260633417320393
832	3.178489595449825
833	3.2373955610491234
834	3.2181041989424943
835	3.1204125271472885
836	3.099915877156094
837	3.170058856059663
838	3.176296983260738
839	3.197488641407809
840	3.2441400544611785
841	3.4075139974339264
842	3.229289788745539
843	2.9990652737907038
844	3.242796481669581
845	3.2715812580670582
846	3.078345356452367
847	3.1980363544386248
848	3.133458765258396
849	3.3200516185648197
850	3.229911155204343
851	3.179294419948082
852	3.412116422184375
853	3.2278949748982195
854	3.2492948228820837
855	3.057949735722693
856	3.306030281674631
857	3.09376389124709
858	3.1253084510098033
859	3.0192779783669006
860	3.2420380534234274
861	3.0963392064203945
862	3.224845364319668
863	3.175062018939212
864	3.148231871054228
865	3.1508236737823063
866	3.1907879451883363
867	3.482769877058983
868	3.236360265735448
869	3.0664621154616865
870	3.1047735959533074
871	3.047186891405756
872	3.2045242761164094
873	3.1692222953197215
874	3.059668949879328
875	3.1304358701540322
876	3.163954692584597
877	3.193593468510739
878	3.0060634058364832
879	3.1630873970032254
880	3.3023139522452323
881	3.2047102668645238
882	3.121247910820912
883	3.036833695724931
884	3.169735803971664
885	3.3199487447258167
886	3.2301743153027176
887	3.243497987168263
888	3.1481873991440223
889	3.1177976651601464
890	3.114315610516974
891	3.0474795302601554
892	3.1044057243049874
893	3.070781795780087
894	3.0705285534453806
895	3.2586240210391657
896	3.081142195215154
897	3.0453468749549977
898	3.1227743841180184
899	3.110681596322264
900	3.096775934344157
901	3.21228309583831
902	3.1568837482588448
903	3.3509972286564547
904	3.0990436682985303
905	3.178762949824395
906	3.1773390611514847
907	3.2510458008382366
908	2.997439799555066
909	3.2281227307977294
910	3.192369599077791
911	3.2952945568178116
912	3.2287192619502467
913	3.2399177854905856
914	3.1773113625883282
915	3.0548307660104714
916	3.1718298313008444
917	3.247675044747538
918	3.1291317321536676
919	3.0963844810490566
920	3.1563491890658097
921	3.176261256524764
922	3.0916478266882383
923	3.1814310263813654
924	3.2180718684691825
925	3.1348670074241656
926	3.0535088283144627
927	3.215620849036258
928	3.084928763822951
929	3.099477941460703
930	3.059809302194144
931	3.1050788007681733
932	3.1826927066936492
933	3.065910431172408
934	3.043243836959685
935	3.01447467320035
936	3.2334897357679138
937	3.3049142276343018
938	3.1722649546966863
939	3.3058378314306833
940	3.5364873714021705
941	3.4539094379072335
942	2.9655247689088764
943	3.3916391512797976
944	3.224494905219535
945	3.1483186664005873
946	3.2236413049427486
947	3.308127416348622
948	3.274283921290724
949	3.1986250086909744
950	3.1644621001330386
951	3.1629112600881006
952	3.182600361000178
953	3.3092563364405985
954	3.328460469108552
955	3.172268668517663
956	3.0440112702351505
957	3.1640516208877125
958	3.121903239436325
959	3.1256339695779287
960	3.1456208805658687
961	3.116841614574051
962	3.129690770457258
963	3.1386859229565314
964	3.1054060890716224
965	3.1449262158527818
966	3.008266949593299
967	3.234068336028085
968	3.1607856653123476
969	3.4124122514346893
970	3.1702315301705566
971	3.2727085281043227
972	3.1261950632072555
973	3.1459768722407393
974	3.1146347436682045
975	3.1611155575538965
976	3.2323292494801277
977	3.013360915373446
978	3.183520467329753
979	3.1543179529467698
980	3.0335505801597624
981	3.212264797345625
982	3.0572705407766625
983	3.1659402104214593
984	3.1413924466988066
985	3.1543370571044465
986	3.2214308645093754
987	3.1153920610887833
988	3.111893547475021
989	3.277115530829809
990	3.0885709805660304
991	3.081656163980275
992	3.0558037834409855
993	3.202745174101256
994	3.059995176648506
995	3.215502746371145
996	3.3520115661505994
997	3.1739575671426112
998	3.143889819545209
999	3.195299633720146
1000	3.118287769650013
1001	3.0665299932583774
1002	3.357710884052424
1003	3.1417614030929757
1004	3.214038312841423
1005	3.2872675395206317
1006	2.988571950178512
1007	3.3419795825897696
1008	3.2603600649336433
1009	3.200369884488842
1010	3.151253532736834
1011	3.136166287580201
1012	3.1986219673924454
1013	3.116501236141136
1014	3.200161141116427
1015	3.094736482536596
1016	3.1481776250945632
1017	3.191164445420726
1018	3.194117402630154
1019	3.1454578128671034
1020	3.193358702442128
1021	3.3555188922347337
1022	3.1271700148281796
1023	3.1272844808856877
1024	3.207688602711103
1025	3.1448213334947415
1026	3.2453116507847284
1027	3.1439362608082573
1028	3.1044110209940534
1029	3.2013552616218677
1030	3.0974630085813977
1031	3.387802669955313
1032	3.1177173043219075
1033	3.222259616518774
1034	3.2310272340829527
1035	3.2688984952331936
1036	3.216422150421745
1037	3.1850902401983228
1038	3.238035082889507
1039	3.2227599275206087
1040	3.0937145640302384
1041	3.356797964686049
1042	3.165607640900715
1043	3.0926672929701797
1044	3.230984705137592
1045	3.1753041932740462
1046	3.2996213614838377
1047	3.106134656767161
1048	3.13913651803023
1049	3.330559870700596
1050	3.281632965281076
1051	3.241764434619131
1052	3.141477615863128
1053	3.0938814801253294
1054	3.20095942750506
1055	3.1010537323368377
1056	3.203961678212686
1057	3.426253086326098
1058	3.3284208684303525
1059	3.3266954961511854
1060	3.164098014970612
1061	3.0214546018409822
1062	3.174584251455608
1063	3.211763560610031
1064	3.182357823419635
1065	3.0779612330700816
1066	3.2005598071334673
1067	3.2484397516826538
1068	3.2070040626800047
1069	3.1731819371370875
1070	3.142977938089493
1071	3.155615476015816
1072	3.193403884246153
1073	3.244965054906797
1074	3.177202340817496
1075	3.223230426085578
1076	3.0074366349531894
1077	3.0989238374778596
1078	3.2686100823401056
1079	3.2343712225464367
1080	3.068913005387626
1081	3.0604369362099093
1082	3.1594710840290277
1083	3.3282420457220017
1084	3.145247586272569
1085	3.342927921850252
1086	3.25172306210472
1087	3.024986560183006
1088	2.9837713084590796
1089	3.109470560158748
1090	3.401750370230134
1091	3.0601129438756867
1092	3.234001135982481
1093	3.222378091330607
1094	3.650545450535863
1095	3.7523186108429525
1096	3.6758416174967343
1097	3.722034548346436
1098	3.50992503970991
1099	3.452569230519316
1100	3.4424757772530237
1101	3.5001560084111927
1102	3.4060152438219538
1103	3.5890900175970226
1104	3.4156396007809597
1105	3.447072660101361
1106	3.238451807308013
1107	3.3210277144843574
1108	3.192869277719609
1109	3.2146453669442057
1110	3.0665521247627194
1111	3.2397726969758915
1112	3.1192736534276135
1113	3.164179149360296
1114	3.325922691873994
1115	3.067777678007192
1116	3.136651790052353
1117	3.2728933472773756
1118	3.1329295371710297
1119	3.377535460031639
1120	3.0341653162093407
1121	3.2104492870588275
1122	3.0709646101810284
1123	3.1222710884618405
1124	3.144023385703941
1125	3.332172596349089
1126	3.0333748344393023
1127	3.2745831587747816
1128	3.06266840032372
1129	3.0617402930500397
1130	3.215277036008289
1131	3.182439278414947
1132	3.2070852392035643
1133	3.2066584630643815
1134	3.2479555058602423
1135	2.9887824597056905
1136	3.05429690316766
1137	3.076959744390153
1138	3.205476496327652
1139	3.11208629466415
1140	3.1161861123006376
1141	3.1332249192822372
1142	2.954009614364155
1143	3.2903080956245057
1144	3.102888107989205
1145	3.0985583865640867
1146	3.30964866364842
1147	3.124766248967416
1148	3.3695061971525537
1149	3.136087019180406
1150	3.3824211700365243
1151	3.235023850187655
1152	3.345753148687115
1153	3.168866794000361
1154	3.350791944112023
1155	3.2384312482311692
1156	3.1576462797044944
1157	3.2033309389030764
1158	3.2606912394458734
1159	3.2037918439407886
1160	3.1689824872100267
1161	3.206976827042519
1162	3.090645859850533
1163	3.272101449096232
1164	3.1756165812573944
1165	3.101474467729966
1166	3.1114966659548644
1167	3.2450852217113333
1168	3.0992397327566414
1169	3.2331334927259334
1170	3.269465823435349
1171	3.0108232790912957
1172	3.2434318618048747
1173	3.1885627893850956
1174	3.4763006182369587
1175	3.2499781491881747
1176	3.1533850068474085
1177	3.267317703619799
1178	3.318986743209391
1179	3.2349543082160714
1180	3.1076413663137394
1181	3.046045173158158
1182	3.1819840650029345
1183	3.082125524062971
1184	3.175309819914455
1185	3.1668211348478548
1186	3.180217461371842
1187	3.1034949501197846
1188	3.0663876997725943
1189	3.0395173412894403
1190	3.172395252396744
1191	3.2542588002281
1192	3.2963320240860177
1193	3.248228524092078
1194	3.132682523031018
1195	3.245475923235809
1196	3.019131616797059
1197	3.3781945677858882
1198	3.3150111369683533
1199	3.196007132152636
1200	3.2173957422437285
1201	3.196759759088039
1202	3.166050233802865
1203	3.1781083145037843
1204	3.1242997373137213
1205	3.192420995399797
1206	3.275000775276525
1207	3.291903886101446
1208	3.320183584656304
1209	3.222730628120323
1210	3.0997129731682556
1211	3.2077534052847083
1212	3.0193520117328343
1213	3.2514040595320877
1214	3.2186233995766007
1215	3.16724578204596
1216	3.191870530343028
1217	3.172667601063075
1218	3.22286031269654
1219	3.1667541406646813
1220	3.2177279138326624
1221	3.1008558802918804
1222	3.304461606488517
1223	3.2125623020635987
1224	3.1108615704470246
1225	3.1713763056531334
1226	3.3124185222166935
1227	3.218988372860405
1228	3.2764489063452826
1229	3.547298100776327
1230	3.1637534335320816
1231	3.178893669153839
1232	3.079679197018892
1233	3.2164995791630675
1234	3.1366291211028283
1235	3.0278003437910526
1236	3.141398047930541
1237	3.187355360344656
1238	3.0607642818774123
1239	3.1708778910582502
1240	3.348082226581929
1241	3.3065257661942478
1242	3.2317246130132493
1243	3.2584486118708678
1244	3.2025121211088283
1245	3.266062548381998
1246	3.2664857292371683
1247	3.2130887604968192
1248	3.249869486359208
1249	3.2512300969329093
1250	3.0950742801502638
1251	3.2240797771632943
1252	3.0267982845351575
1253	3.174584181965517
1254	3.117175243622933
1255	3.197056119893182
1256	3.1761543482285246
1257	3.3032805820032123
1258	3.175832828734059
1259	3.272041855673043
1260	3.3855920434291504
1261	3.119778858083589
1262	3.330487719136528
1263	3.3027549504715465
1264	3.6420077848985373
1265	3.0523475583879085
1266	3.268242730209312
1267	3.200054326869993
1268	3.1463584227411197
1269	3.150680768118643
1270	3.101506185586095
1271	3.0702543250223018
1272	3.2219999468888565
1273	3.024281724680578
1274	3.080603525521866
1275	3.0842078400719073
1276	3.009653004770645
1277	3.099937978996829
1278	3.3484769503244314
1279	3.15836079026522
1280	3.2652773084356976
1281	3.153303383993616
1282	3.260532090719466
1283	3.1905468971400732
1284	3.478883003558105
1285	3.3737854534449596
1286	3.0355329020703703
1287	3.0735067452676192
1288	3.11670370717647
1289	3.125912025498352
1290	3.2264949217071934
1291	3.111601833011023
1292	3.18647191686896
1293	3.163183993001939
1294	3.503338629657891
1295	3.101103647437058
1296	3.2119271949341326
1297	3.2908764288256824
1298	3.141436543628302
1299	3.2247020558970627
1300	3.3429298862524828
1301	3.282380750714986
1302	3.1988228962838776
1303	3.2316988906149526
1304	3.104111970330671
1305	3.179020727951236
1306	3.2215192353423183
1307	3.1641868384420597
1308	3.3888115117152284
1309	3.346219217065461
1310	3.401218661175936
1311	3.3625421927189
1312	3.2961627817750587
1313	3.173373123548947
1314	3.2038663086623353
1315	3.2399829633328294
1316	3.1711438288196288
1317	3.2933457877702925
1318	3.237781367292955
1319	3.264561151004165
1320	3.458413263909545
1321	3.0681235107181544
1322	3.2031374763590694
1323	3.42046026945906
1324	3.234934261355966
1325	3.1049057838834786
1326	3.235449341527615
1327	3.413975914322314
1328	3.1826344798872315
1329	3.1681167073700243
1330	3.277918230840887
1331	3.382987745956044
1332	3.012289774355992
1333	3.208572872046474
1334	3.2993674083384383
1335	3.1589742683104314
1336	3.242267153327384
1337	3.255753741677166
1338	3.224119697854706
1339	3.2115767994228346
1340	3.195809884437374
1341	3.2107448244818166
1342	3.085732940801414
1343	3.2306435796780697
1344	3.1514325034842576
1345	3.2752315650703356
1346	3.217669097683193
1347	3.3612414074116743
1348	3.2101886444224776
1349	3.276086730099913
1350	3.1844857535125426
1351	3.251450596491353
1352	3.1339020170678613
1353	3.02482393356018
1354	3.151398512487336
1355	3.243700398443293
1356	3.3728271858698085
1357	3.261294166092582
1358	3.2462066977032307
1359	3.014910583933223
1360	3.0543785558684022
1361	3.02194151507154
1362	3.4022897435407082
1363	3.168856545712832
1364	3.2910505968186468
1365	3.378694275313244
1366	3.1915071454180564
1367	3.188992182058269
1368	3.208340575495951
1369	3.1671431365598295
1370	3.190909383428728
1371	3.1549849257508886
1372	3.2180183907634423
1373	3.1574548548793677
1374	3.1356808497018043
1375	3.2049412774203243
1376	3.100656303460074
1377	3.219624617059463
1378	3.2790644318111606
1379	3.1614901501192776
1380	3.102416554443506
1381	3.0973727966117997
1382	3.121178997095813
1383	3.2767886269070696
1384	3.077414459799516
1385	3.1163658518229505
1386	3.2024298405793963
1387	3.3600246863826153
1388	3.256157675146692
1389	3.2964613006858996
1390	3.1530303272639157
1391	3.0933580762419717
1392	3.263022233425159
1393	3.1798136194227493
1394	3.0067805395593914
1395	3.1748103461388726
1396	3.037179424632543
1397	3.2254662379483756
1398	3.177833806518794
1399	3.1012522100894775
1400	3.0513736449147566
1401	3.213146618739225
1402	3.08787418195192
1403	3.1000535351755127
1404	3.118662658468347
1405	3.3365390407169344
1406	3.1828057460841586
1407	3.171233124072867
1408	3.160079570213026
1409	3.339833798825829
1410	3.1364483111388775
1411	3.042395153960434
1412	3.1760675315396063
1413	3.0054712198257367
1414	3.1877135724601393
1415	3.0864892034774463
1416	3.2362771162294415
1417	3.281538178475028
1418	3.1494231920070512
1419	3.215471592196117
1420	3.166317395835075
1421	3.087224187877939
1422	3.355224439058398
1423	3.2336432999752445
1424	3.099776921351175
1425	3.1626945050542568
1426	3.194239682405371
1427	3.207851352811634
1428	3.161535385721266
1429	3.2032773547048077
1430	3.0900211406908493
1431	3.2202934392393376
1432	3.313172757373855
1433	3.236031567524728
1434	3.2553098493680017
1435	3.2556534764446243
1436	3.2005097839399834
1437	3.2077701137983614
1438	3.1197786264869993
1439	3.2377775649978693
1440	3.231472091074319
1441	3.2687412935550904
1442	3.0908855064941685
1443	3.2694379477041973
1444	3.1671996836642666
1445	3.213991690500285
1446	3.092479871316513
1447	3.181082190006807
1448	3.1909849067811664
1449	3.1464667358640424
1450	3.1584238848586113
1451	3.114574568504295
1452	3.0296064685398534
1453	3.257087070882296
1454	3.179525130079805
1455	3.1480228524416503
1456	3.0891275293681932
1457	3.085049677619203
1458	3.1773023314223203
1459	3.254280421198789
1460	3.1123821746641886
1461	3.239035345593424
1462	3.423895200257334
1463	3.20443221216713
1464	3.1883459298877472
1465	3.1486766290384063
1466	3.070177084794203
1467	3.0693710208300415
1468	3.054886345509431
1469	3.514791668633324
1470	3.227266416631516
1471	3.110833001478366
1472	3.0560006170764398
1473	3.3614575633880777
1474	3.087828520572366
1475	3.2127333967294716
1476	3.045130809285553
1477	3.2090460912524974
1478	3.2657189620955083
1479	3.1622981480208985
1480	3.1058242439522528
1481	3.1361405787392846
1482	3.1299418119514497
1483	3.1538512170858186
1484	3.2761965826420028
1485	3.128008584692798
1486	3.180739631905656
1487	3.183101554484994
1488	3.1783279233799666
1489	3.179598815137712
1490	3.1615628707902257
1491	3.1590738748141955
1492	3.1692054046294014
1493	3.1589179493740116
1494	3.549337854373302
1495	3.300781285202891
1496	3.104317861046846
1497	3.3374679203189284
1498	3.105311948278122
