# Supplementary material for: Design of buried charged networks in artificial proteins
Source: Nat Commun. 2021 Mar 25;12:1895. doi: 10.1038/s41467-021-21909-7 (PMC7994573; doi:10.1038/s41467-021-21909-7)
Supplement: Supplementary file 4 — Source Data [file 41467_2021_21909_MOESM4_ESM.zip › source_data_final_revised/SI7/c/2_distance_136_35.txt]

Frame	Distance
0	3.251936776270476
1	3.3843085550999077
2	3.522598241444182
3	3.510205469036518
4	3.5956979700760567
5	3.5043435805079137
6	3.7578775339638577
7	3.6040155102514992
8	3.8364985890164944
9	3.857910649644935
10	3.930401451897607
11	3.912631436469686
12	3.7578024870431355
13	3.8943829719464427
14	3.436267528943087
15	3.553182772618803
16	3.541610352665073
17	3.844854274568736
18	3.8926020787466915
19	4.0107251929359835
20	3.6035712129584065
21	3.8591113106998223
22	3.7354597055725884
23	3.5296295913534093
24	3.5723261692691417
25	3.7426037096345888
26	3.449189674264064
27	3.7382459397967502
28	3.770738214208637
29	3.5097984756145753
30	3.5272576456930085
31	3.3629905070974466
32	3.9071964040037805
33	3.932764599698191
34	3.664618119096091
35	3.5161030530435027
36	3.7332288993985387
37	3.3225152539121665
38	3.6957677884066014
39	3.452263823276507
40	3.490154891512351
41	3.738488329229107
42	3.7576211822619205
43	3.3122283815752493
44	3.4803688744519485
45	3.4998790107774984
46	3.5377569470138726
47	3.595283497507012
48	3.483307074067359
49	3.690620291835179
50	3.8101575110117376
51	3.5295066571032834
52	3.093055037562443
53	3.448037012870206
54	3.321955567928099
55	3.387769274170295
56	3.0697288581125073
57	3.3876723813964817
58	3.4612612556282825
59	3.674819594475206
60	3.1561891868728016
61	3.241492547661959
62	3.157229542773034
63	3.5997517008517805
64	3.3679224231159703
65	3.310637179416328
66	3.359991710477875
67	3.4695576585390175
68	3.5334907440365537
69	3.013405121560739
70	3.465789274734366
71	3.153160717383466
72	3.840745834682881
73	3.5444905094305925
74	3.459095211839483
75	3.4800014094321257
76	3.23803057684257
77	3.501231676037823
78	3.515346144635422
79	3.5204041413077714
80	3.3033949254967756
81	3.631649919013167
82	3.4879852251255565
83	3.4911224362740465
84	3.546364657149858
85	3.1929507876889676
86	3.4431264976837093
87	3.5656303903140127
88	3.358046168184486
89	3.469084137161844
90	3.4701891355389325
91	3.5868622047869714
92	3.7692378790877687
93	3.416187872770749
94	3.5370491526937906
95	3.3916412101759845
96	3.5796484590061697
97	3.6996025736222813
98	3.7026906366484424
99	3.29336014048212
100	3.789874235483123
101	3.770965246080516
102	3.5026583595598644
103	3.864275069936674
104	3.644645627356699
105	3.3576057912707618
106	3.9780973234459744
107	3.7928222151195694
108	3.7471629156900614
109	3.7919913610276357
110	3.3067418269684308
111	3.471032996411636
112	3.8013251556455647
113	3.658866893579594
114	3.590336713980042
115	3.475339462523048
116	3.933762218336711
117	3.5324015945335616
118	3.5165424477493517
119	3.179907642185454
120	3.653335662495308
121	3.599718455864921
122	3.694541750830598
123	3.854578336626947
124	3.6585417014963295
125	3.390333779200321
126	3.524253337574219
127	3.4596880909759493
128	3.7983136447638066
129	3.748159297390762
130	3.8576090090713624
131	3.47764379175803
132	3.27848389195578
133	3.6574354340938093
134	3.5203066328281367
135	3.8218556166999686
136	3.477907775050953
137	3.6278236861013626
138	3.7523504183051855
139	3.838175965536669
140	3.367131318100029
141	3.9181027357861096
142	3.92092463552462
143	3.7076859185303643
144	3.4051839280259273
145	3.561407430661116
146	3.7471518710631013
147	3.6758759578449243
148	3.939917121319017
149	3.317636800450074
150	3.8607407405523553
151	3.5847197171732565
152	3.550257439407963
153	3.447306699000823
154	3.538802642140257
155	3.522648145131625
156	3.874873027471468
157	3.6437494244710984
158	3.4342359036375565
159	3.3488164496107546
160	3.6535870891101587
161	3.5924936329225687
162	3.9990652186172486
163	3.428657524026334
164	3.6916310731712927
165	3.6563208748336153
166	3.691188437401185
167	3.865361644635555
168	3.698504961659098
169	3.1873440470639256
170	3.4370990415569493
171	3.4943882333853824
172	3.602138658178549
173	3.6757211242765826
174	3.4940234348466928
175	3.7432040157711968
176	3.5644073523385034
177	3.3273354671728175
178	3.828911089427163
179	3.2828719912524615
180	3.3234942920374255
181	3.4792855722384552
182	3.481298799196099
183	3.36281274915422
184	3.47720783200765
185	3.459990790405633
186	3.3917168575327827
187	3.4307654159054892
188	3.813666977035924
189	3.550868944742565
190	3.512013280019875
191	3.2778483802947354
192	3.7813050568611177
193	3.562073755877291
194	3.5448758202325155
195	3.944490390309711
196	3.93907737030157
197	3.7644124016149094
198	3.5256769368318106
199	3.6674783490177933
200	3.595990198630075
201	3.359025958701716
202	3.651277988226361
203	3.618597923887677
204	3.5917787214019263
205	3.5467063571443154
206	3.338153581375722
207	3.6194854815926054
208	3.6352473415691575
209	3.6418888673091714
210	3.6718659349394764
211	3.7585181645638626
212	3.6806171754004304
213	3.487807247287317
214	3.342060330966193
215	3.487720840957529
216	3.838328918770492
217	3.6800000712419236
218	3.7584552028831033
219	3.565745919726891
220	3.7338300064837324
221	3.5702462225126568
222	3.6281568703306233
223	3.7022146378509886
224	3.8052255086733404
225	3.6772554645946327
226	3.7909534686626567
227	3.9193314503405654
228	3.6559175919935525
229	3.81656084142808
230	3.5427652038070776
231	3.7185224491644617
232	3.6264564543745688
233	3.6307786048615305
234	3.5813404853624733
235	3.7148905416942393
236	3.588523261711895
237	3.5990678201925226
238	3.5100583733154243
239	3.203699493106437
240	3.465471335651183
241	3.6656558606442533
242	3.4830842583664245
243	3.7014353687904578
244	3.6801816850236513
245	3.70281035111929
246	3.1755945543049857
247	3.4328588033030742
248	3.3843896907817963
249	3.5837598388156917
250	3.5096697385191287
251	3.213364868452484
252	3.1182122806152637
253	3.7582361907301833
254	3.6808995589815834
255	3.2613059475748933
256	3.6983704299747555
257	3.5412859625822133
258	3.522098843159294
259	3.7067983723365585
260	3.691531657124012
261	3.869345199587964
262	3.406646014459257
263	3.344011812680871
264	3.736951690001605
265	3.378431713640024
266	3.3048424210744267
267	3.7021327285952568
268	3.414778450334787
269	3.285266672332196
270	3.26602401666376
271	3.4633695016896135
272	3.2691749779258354
273	3.585821263659589
274	3.6693127397238086
275	3.5925159359631005
276	3.310530362191788
277	3.571389105629039
278	3.4850916388802116
279	3.4406414120485587
280	3.4482289599436546
281	3.4728638855511633
282	3.764399177600253
283	3.5491736985221705
284	3.3994003119856395
285	3.7569715756560638
286	3.335390757954459
287	3.470692606064799
288	3.4530127316498618
289	3.442423500334286
290	3.3722679407593144
291	3.093383969500933
292	3.4453560358120447
293	3.3409864632570416
294	3.3227970546920305
295	3.2769087197365026
296	3.1795744457403137
297	3.2404940264476085
298	3.3811529519473713
299	3.4831356788969154
300	3.6617043302473937
301	3.924854300099973
302	3.745146285622446
303	3.754788820582575
304	3.349823617842093
305	3.186750425609427
306	3.2947032451285185
307	3.451724073603094
308	3.2419803548502837
309	3.5160609993179603
310	3.4820487155157576
311	3.565106475497848
312	3.2678331024654117
313	3.544385189122816
314	3.559082911433435
315	3.583641275139721
316	3.5645591986161476
317	3.821250581515971
318	3.71721989617589
319	3.417036576686911
320	3.6570911593615594
321	3.5801344315737262
322	3.56034453851755
323	3.1980013615116833
324	3.336913530264991
325	3.415057633532479
326	3.246655048160975
327	3.376515596618667
328	3.375514816588826
329	3.1375126397981687
330	3.4135282295910616
331	3.372748864444301
332	3.0994736828139677
333	3.464067598165973
334	3.5423804358195574
335	3.999059456072798
336	3.3579475991119834
337	3.891642389538961
338	3.6629131758791824
339	3.438193469922179
340	3.4305410943570274
341	3.404181883186565
342	3.882757521215426
343	3.3655650883231143
344	3.3298060528459557
345	3.2776179553618885
346	3.473638713477618
347	3.5664741541334455
348	3.4345744285483555
349	3.85647451470755
350	3.6756292570749602
351	3.7896993054439183
352	3.3745283636065166
353	3.5533472908203403
354	3.5910266908890645
355	3.361921873739789
356	3.56301966686785
357	3.818341939127675
358	3.821074361317204
359	3.740348208602327
360	3.7069253149756203
361	3.413134903923563
362	3.408265388281923
363	3.7309645498266333
364	3.620484668836757
365	3.4992275868025913
366	3.6573219438631916
367	3.684518459861563
368	3.7368225647477917
369	3.7964855810236426
370	3.557323250867374
371	3.666386619824552
372	3.4670559536628756
373	3.5653910565603955
374	4.148361141409561
375	3.882837895251836
376	3.9366230281752035
377	3.6276117306744364
378	3.5489305446530195
379	3.287451573750514
380	3.497777643509159
381	3.421349535638236
382	3.543533462683256
383	3.4873347473622225
384	3.6012413524873663
385	3.5130457312670695
386	3.414608177002979
387	3.6570376593462397
388	3.262779649496406
389	3.6798470846252815
390	3.435958468620564
391	3.2651266379668593
392	3.5556719023832066
393	3.481201361924106
394	3.7110080990405785
395	3.5548493498759592
396	3.4543294078916738
397	3.390090962188876
398	3.745314970533013
399	3.6484333247259473
400	3.408205408341738
401	3.681160765809989
402	3.4347493509134432
403	3.6117103372813455
404	3.701956341532492
405	3.615640696655706
406	3.766843219054542
407	3.825264726687965
408	3.428524835231954
409	3.947882274816893
410	3.4537020892445884
411	3.2593155507034526
412	3.5629238004667787
413	3.8035227021384763
414	3.5787566971661184
415	4.257304815194901
416	3.4986597236185877
417	3.4871638922453263
418	3.249515357555549
419	3.559274380882353
420	3.8497075383892394
421	3.704753006790244
422	3.4962316397202073
423	3.7018661515734963
424	3.713420214597787
425	3.625666020956716
426	3.7837242695035695
427	3.7139548885168705
428	3.7362616698978024
429	3.736499606468225
430	3.4650116243778424
431	3.748884526184539
432	3.5634348019298434
433	3.666963906062046
434	3.6002200575910255
435	3.6894913181970415
436	3.5316464476175873
437	3.602067261440861
438	3.73690624654767
439	3.3562630956611987
440	3.6067715709423513
441	3.8635961050118675
442	3.569759997034408
443	3.7766444663288734
444	3.252663151346093
445	3.7806087781781756
446	3.5642691415514682
447	3.4324301770281678
448	3.399563904336268
449	3.4121128302520485
450	3.8682068598480805
451	3.5604369732500336
452	3.8562209239707785
453	3.455112172432621
454	3.5954757883476125
455	3.469688414177396
456	3.736179234157973
457	3.7515355712403875
458	3.4357938940719324
459	3.681917360379749
460	3.8625467726180336
461	3.9381994637519138
462	3.769077039450635
463	3.5695626960748448
464	4.045188670560873
465	3.607375999027934
466	3.3229587087928105
467	3.539539527860634
468	3.552433128713339
469	3.4708682122210015
470	3.265460202326631
471	3.7550194498288856
472	3.8551288880559853
473	4.158096479910152
474	3.5542045429229483
475	3.576632309937013
476	3.6509936584662204
477	3.3905890810408663
478	3.3707497270176194
479	3.5362763443059473
480	3.6515643609291257
481	3.412642457725812
482	3.940854433081317
483	3.7250329382866103
484	3.6957331223350023
485	3.809523771609329
486	3.8403733404837554
487	3.394952926632374
488	3.6645611196856542
489	3.719904979810294
490	3.6218218358523706
491	3.855888586228041
492	3.7694236695889503
493	3.738820694678727
494	3.6424738962469876
495	3.444033132476155
496	3.7839087551040635
497	3.538898917462461
498	3.7292190008458515
499	3.574783310645823
500	3.6407181106697486
501	3.7038831146288755
502	3.468608644985582
503	3.669548791932866
504	3.7058374856224083
505	3.610806147009706
506	3.7594593128055123
507	3.644429350693219
508	3.731338189288286
509	3.9073337863725257
510	3.2280236911815523
511	3.407178280912179
512	3.4925663922589236
513	3.6097419394294334
514	3.4652824312111865
515	3.594168397490713
516	3.560347764707468
517	3.585182273448381
518	3.5853808248204473
519	3.8409924072659782
520	3.6517430056192324
521	3.658082798910848
522	3.4164652180725157
523	3.4460743069475663
524	3.5939455736172876
525	3.214914610933098
526	3.568361462039373
527	3.604939363317492
528	3.468688684023418
529	3.7335510302436634
530	3.647032374064141
531	3.4738161767892075
532	3.367509496469711
533	3.48172466242812
534	3.3957519233934605
535	3.4264390614497313
536	3.478823704169382
537	3.7634441202816777
538	3.611429771480194
539	4.076050984933955
540	3.7953733331622836
541	3.3738103155134445
542	3.654827046097796
543	3.45183397783443
544	3.529744619002232
545	3.6281326635061553
546	3.8119340311423806
547	3.3910481892490485
548	3.534161061080022
549	3.616571445859096
550	3.77435013439939
551	3.4135993335481305
552	3.652435423380206
553	3.608627128966644
554	3.489412817010441
555	3.5480336854765677
556	3.455549279614422
557	3.8539910562434985
558	3.4515852662202997
559	3.2352947379410564
560	3.566022206236278
561	3.8915964191251873
562	3.7586309051662212
563	3.5830638079803614
564	3.795129280258446
565	3.6661106072343266
566	3.5951653689526153
567	3.9174486563420747
568	3.661488280886872
569	3.6848253796421333
570	3.546803897409725
571	3.3464299127732593
572	3.9521827654656447
573	3.9337266350579116
574	3.6792109176849186
575	3.828117910977098
576	3.287125019272683
577	3.2395024202988325
578	3.538339383850473
579	3.554158633690332
580	3.5593197066720457
581	3.6232121075008203
582	3.582926438929119
583	3.8303987989935147
584	3.392965249511234
585	3.5937600056632166
586	3.265533098310907
587	3.771149795796235
588	3.3497610841184042
589	3.6102115586237082
590	3.194150041270336
591	3.4730873781685276
592	3.840773983637393
593	3.8897156434928837
594	3.419520565688677
595	3.6534895112920465
596	3.6259855351312584
597	3.2664324590164555
598	3.666595723445095
599	3.786850356813552
600	3.266790792497455
601	3.575566958758206
602	3.3848910963915513
603	3.0712527216684453
604	3.5387322428880124
605	3.4284883248142473
606	3.4868264530685456
607	3.6529292724786555
608	3.6940479790455183
609	3.469047328872796
610	3.494345647377799
611	3.1350924621673357
612	3.2233277357981667
613	3.442048752277065
614	3.2717843043243477
615	3.3937036136958785
616	3.928835689550699
617	3.1459946758995962
618	3.245238752138257
619	3.470545770345275
620	3.0659620508973116
621	3.03276357371082
622	3.4501300843454805
623	3.2941725955417533
624	3.3357739122031833
625	3.7196020137752286
626	3.4103843633697983
627	3.80715294393705
628	3.5000098521174063
629	3.4990601088052222
630	3.7539223150930647
631	3.3973496324390906
632	3.6096707806627304
633	3.6246951107075414
634	3.7807520319213515
635	3.939006234122272
636	3.86848324882459
637	3.8403875624405375
638	3.8840693638893184
639	4.010725482523466
640	4.050885533324592
641	3.9204855426676777
642	3.602694803854543
643	3.847578257567662
644	3.865209849709402
645	3.9998565368799692
646	3.9576288474570536
647	3.815102257309276
648	3.9230334347235103
649	3.554588878350905
650	3.762948156652083
651	3.7879033580339296
652	3.9923586182336703
653	3.7182948627851697
654	3.8159207848029206
655	3.8717922768473736
656	4.008466328605094
657	4.230973454069754
658	3.7957823335474568
659	4.138266065416285
660	3.867013549724985
661	3.795473774195353
662	3.573674535320073
663	3.7208855348261003
664	3.673032073424348
665	3.572852234089643
666	3.596158598850092
667	3.774243779329996
668	3.698870116968702
669	3.7978617232672143
670	3.686803708833271
671	3.486048925323564
672	3.605252806149751
673	4.118844572786709
674	3.446965529060865
675	3.5505768500730457
676	3.851230154552752
677	3.8848800224946354
678	3.753842061325646
679	3.629808463415849
680	3.824452313689614
681	3.975417631500327
682	3.5692208240415444
683	3.4112316769470143
684	3.334548630132595
685	3.6725498378779493
686	3.766592323323501
687	3.3697436740431463
688	3.52492389313803
689	3.721175074347553
690	3.835552336709588
691	3.8489945130224084
692	4.042810404570851
693	3.7025772748943946
694	3.430810330781711
695	3.531945150460359
696	3.52332415420784
697	3.704427001466259
698	3.773199410005694
699	3.6889177863560065
700	3.576088748484995
701	3.428386182778158
702	3.528089550626388
703	3.409891940616749
704	3.850213585882458
705	3.773963209069168
706	3.542793667958515
707	3.454068107278537
708	3.5907913495656647
709	3.5582967976974826
710	3.9562322981614564
711	3.5136589421277664
712	3.7374123468107734
713	3.8287346692242115
714	3.7997896020975466
715	3.5072878725169305
716	3.8019760729579333
717	3.860178318525846
718	3.758482318570663
719	3.689618250407912
720	3.755395200783337
721	3.924644073625423
722	3.7269789774126467
723	3.8408585947706
724	3.5711259605431924
725	3.9083492213112767
726	3.9599024046378912
727	3.5076280615744637
728	3.790588060976688
729	3.8733513597938147
730	3.8552538170048725
731	3.898898711445344
732	3.8161020985533853
733	3.845142619982675
734	3.8378823959904373
735	3.99889308022692
736	3.3786163847668713
737	3.7759595505276273
738	3.6344008440638165
739	3.8484701862033006
740	3.8987899374255415
741	4.0079344364920555
742	3.6773323152390476
743	3.784168598680343
744	3.766302353690801
745	3.767838236450156
746	3.831743802655121
747	3.910208749461871
748	4.088551405134331
749	3.726081371324917
750	3.8628228985930706
751	3.755087921025438
752	3.955529155335349
753	3.928534635413903
754	3.797365371087465
755	3.634999497923794
756	3.9978714128052353
757	3.7796861878835752
758	3.808866954147803
759	3.9662732847475897
760	3.803104800527965
761	3.9665733571882136
762	3.7858752912097846
763	3.662862904853788
764	4.052354294639233
765	3.7907585156400794
766	3.736515680785067
767	3.2869562688858878
768	4.002661790607705
769	3.5585984047018187
770	3.737665846025026
771	3.482787641691087
772	3.3541860321748933
773	3.629994193900746
774	3.8356588904803393
775	3.3582496125429606
776	3.54060130956749
777	3.4444599440611947
778	3.41431997908024
779	3.4932549692545862
780	3.4773439071679206
781	3.306731902479366
782	3.2333957769661352
783	3.6710142194736104
784	3.369329149673065
785	3.6487855208055016
786	3.0978837120906584
787	3.5465461519225316
788	3.2936162341092357
789	3.602424660335395
790	3.288239509055198
791	3.4021748208581952
792	3.3722227711178134
793	3.552893815264927
794	3.4848246483876806
795	3.577816391741651
796	3.1406134180928076
797	3.783473019770518
798	3.6683889634931197
799	3.463416539012204
800	4.029538989343087
801	3.605782002623336
802	3.224752404879304
803	3.4554066312379996
804	3.5377539620922125
805	3.5423996233556063
806	3.9150486202144807
807	3.919838198528213
808	3.7721894013995776
809	3.146255903468936
810	3.373974957110601
811	3.891712633705406
812	3.5724455252964304
813	3.3118523495917427
814	3.619272014421075
815	3.4310958322949054
816	3.585879853509532
817	3.606539545464424
818	3.6162577262685174
819	3.7056497050088746
820	3.491089722037637
821	3.7040040643478096
822	3.588624185868959
823	3.5508126260456896
824	3.675340363435664
825	3.6136789471482302
826	3.3879564941459743
827	3.3332403673488975
828	3.560843724993856
829	3.4318917670376834
830	3.7160872102771583
831	3.767651262735904
832	3.3742860460013877
833	3.719221680719317
834	3.7601134967077225
835	3.555890208277898
836	3.574625314474613
837	3.6429085481530086
838	3.6359465379127585
839	3.601023108042499
840	3.8347868154040627
841	3.8931587893984823
842	3.584482123838238
843	3.6448479306164785
844	3.7068437228408584
845	3.351343451026149
846	3.4060653832079435
847	3.35062215229875
848	3.468319005964686
849	3.6086296975271175
850	3.560388784517993
851	3.527174234643721
852	3.335766499383192
853	3.2611400795550827
854	3.8002003600236445
855	3.4053986036986097
856	3.3699033234339355
857	3.746279979526707
858	3.5544323105797755
859	3.41329004383714
860	3.5802827321714163
861	3.619753868491284
862	3.3724063206687322
863	3.3958667231652697
864	3.437934111858827
865	3.3582838975376257
866	3.374495593211904
867	3.755470160905448
868	3.302324098367949
869	3.515495174207813
870	3.1845147097739943
871	3.6288401121714817
872	3.085687364921889
873	3.380434455626359
874	3.0268096346638274
875	3.5440880906575147
876	3.394125989240643
877	3.551699994204319
878	3.329538410501308
879	3.5935092569228377
880	3.4755159153093578
881	3.582602959536381
882	3.5427097193635384
883	3.7246845627926004
884	3.0238879467513873
885	3.2452236280207676
886	3.077373502757433
887	3.586824203605505
888	3.605666191817898
889	3.3087147543180353
890	3.3973721805865362
891	3.2261826702351457
892	3.3929351154482985
893	3.5215068292778793
894	3.754152083004626
895	3.3322520617554034
896	3.878337502347761
897	3.867258518444605
898	3.6210672956288166
899	3.667831393222288
900	3.657431284249806
901	3.7970662372280057
902	3.743226993028446
903	3.4650933072417134
904	3.191390039253444
905	3.7400292574484273
906	3.490985407404606
907	3.507366185855389
908	3.5442751018735206
909	3.467496092769513
910	3.2205654420863055
911	3.659488303613222
912	3.5911367824254445
913	3.6568639545179797
914	3.300159693412133
915	3.5603377643834695
916	3.682831454233636
917	3.4463526687353347
918	3.610911134820498
919	3.7074755698528237
920	3.737489836355053
921	3.8612555295493944
922	3.2829050646584275
923	3.5198403432386676
924	3.486179553926998
925	3.419511249561652
926	3.696054192685238
927	3.717726122461538
928	3.8924637717032358
929	3.607201623634018
930	3.7111950391303563
931	3.553851225042219
932	3.7906580615634424
933	3.540466044074448
934	3.5435166443449386
935	3.301211624665248
936	3.41855829993349
937	3.3760362098274133
938	3.1155720974741796
939	3.0766362474844624
940	3.2274125487759973
941	3.072005943395078
942	3.1255739266092717
943	3.004263823015801
944	2.9699721722698924
945	3.117558912933733
946	3.4520876209838645
947	3.687022753473129
948	3.491755217830043
949	3.5639676237823443
950	3.807145199151804
951	3.5401783455945197
952	3.6396829801771258
953	3.655679259708492
954	3.4697427466073116
955	3.458315482330879
956	3.5924275042833957
957	3.4095931329279017
958	3.6348321595016273
959	3.2404306056495726
960	3.6568022280892336
961	3.514767427387517
962	3.4062185578657846
963	3.302940514274816
964	3.029945527308786
965	3.383006534775619
966	3.657576472101004
967	3.344087345791371
968	3.5140421405596656
969	3.6528490055131053
970	3.4738557129795313
971	3.60489021535341
972	3.4564338019471497
973	3.567995361569347
974	3.3160222498879843
975	3.1771117505064987
976	3.3271047996785335
977	3.577637466705318
978	3.6957465946562658
979	3.287656966242155
980	3.7407625808628757
981	3.6499006783020587
982	3.4444649993061405
983	3.7386257768660416
984	3.508473115205909
985	3.8001547323152454
986	3.2717875630310425
987	3.504887398502861
988	3.764968475608641
989	3.3704801124789703
990	3.665271542840189
991	3.7061400074670496
992	3.3528407712654418
993	3.443776508530367
994	3.5630372294066563
995	3.4429263446514216
996	3.6686419252299958
997	3.294443869367878
998	3.4237297851303996
999	3.623802013105116
1000	3.3104314707275635
1001	3.6062061991269836
1002	3.515037389689489
1003	3.4850826429312307
1004	3.3566983284103293
1005	3.5101222351936934
1006	3.1897312286992046
1007	2.974498262276363
1008	3.3757799397913892
1009	3.4698978813119035
1010	3.238689594482534
1011	3.316280742085658
1012	3.5839076185393712
1013	3.879763600689766
1014	3.4617311032333493
1015	3.5533704850534704
1016	3.573038777698305
1017	3.341936230702856
1018	3.468124086519376
1019	3.1683288979652953
1020	3.3924229005335467
1021	3.6926376133131713
1022	3.2734051036815837
1023	3.4955065158674907
1024	3.4861973278805802
1025	3.4669475513395818
1026	3.4427854122687696
1027	3.4529163248667207
1028	3.6050115192251724
1029	3.4014454979196853
1030	3.4985713556808515
1031	3.898178101286955
1032	3.7132391687818838
1033	3.3349859618976536
1034	3.520621259679731
1035	3.532544091621194
1036	3.4921329087622075
1037	3.467703046200745
1038	3.1270534872070046
1039	3.4240651123432855
1040	3.556878385063179
1041	4.007833128082141
1042	4.16550322034088
1043	3.5666343068193904
1044	3.2109147911733276
1045	3.268339895463207
1046	3.483637225463049
1047	3.7617436472527968
1048	3.5421337204516
1049	3.504622252353547
1050	3.527703083137397
1051	3.4857881521873546
1052	3.6439189110636896
1053	3.688450803638192
1054	3.608675629116637
1055	3.566038589905151
1056	3.814143928284925
1057	3.5125570986901455
1058	3.6714521161104368
1059	3.7620592278146714
1060	3.4151775920220517
1061	3.774014877716835
1062	3.945590469612855
1063	3.7109903681207244
1064	3.370620868199567
1065	3.4401579697025086
1066	3.493599938158517
1067	3.5294232776887173
1068	3.507812022544823
1069	3.5697471072830957
1070	3.5875546119946873
1071	3.75319656462516
1072	3.6676801944194364
1073	3.199027228646523
1074	3.6297249248167947
1075	3.6043390865363696
1076	3.6105450095770717
1077	3.492726392633029
1078	3.448588212867987
1079	3.6114167892888616
1080	3.0833734414201244
1081	3.2963001275215285
1082	3.3139208045530752
1083	3.1622746869109677
1084	3.473487667358656
1085	3.4628265266106752
1086	3.535106522097769
1087	3.1269508628709293
1088	3.1425770908130315
1089	3.6979269144208056
1090	3.7515113141499534
1091	3.430658825270742
1092	3.260267111839555
1093	3.6155373171994887
1094	3.32213607132427
1095	3.3690295915444386
1096	3.1650800347478003
1097	3.3611690348195733
1098	3.3305298128239214
1099	3.304493297997138
1100	3.551650436018921
1101	3.137051617470417
1102	3.435430436826883
1103	3.1732061404308176
1104	3.613902056915677
1105	3.9711416007756424
1106	3.192621008138795
1107	3.7366320133340505
1108	3.6615053424022883
1109	3.9072464623284873
1110	3.7697162356033496
1111	3.4630519053038338
1112	3.408696501049739
1113	3.39383134109222
1114	3.80977616971559
1115	3.409874790612629
1116	3.636558441937624
1117	3.4932315419552245
1118	3.8049726576760885
1119	3.2422257257630207
1120	4.061751243202708
1121	3.3600273096023225
1122	3.589835579395907
1123	3.5034154973476714
1124	3.698292526106236
1125	3.593554161693355
1126	3.2962210023677008
1127	3.439214422072916
1128	3.4774467249475083
1129	3.505277113036002
1130	3.3274860596585065
1131	3.557708863352918
1132	3.40553288154417
1133	3.3177235501288416
1134	3.417201383172108
1135	3.491825791772725
1136	3.4300181353480212
1137	3.6338658903215504
1138	3.3230970589294344
1139	3.4511887776173995
1140	3.518071375550304
1141	3.5861951676833357
1142	3.32175327412304
1143	3.6420343243984723
1144	3.43611250088649
1145	3.4834761953776496
1146	3.4078639729048366
1147	3.4923720879438975
1148	3.4375739051659773
1149	3.2563926522633966
1150	3.7326511724007023
1151	3.6291748305040565
1152	3.562578362203701
1153	3.4841467343282666
1154	3.406599612288728
1155	3.6547996309088338
1156	3.1912527158371566
1157	3.274100596038929
1158	3.4555163352493308
1159	3.7861021540899666
1160	3.42164921062708
1161	3.71821911036245
1162	3.4935895330626305
1163	3.778201718800494
1164	3.809020899053778
1165	3.5117944566616623
1166	3.856550447700188
1167	3.8001874902454973
1168	3.7927181380263715
1169	3.6890759895640586
1170	3.8389026742141796
1171	3.73136425453045
1172	3.8041634903209203
1173	3.674374745936483
1174	3.684615675590864
1175	3.599921582468607
1176	3.5635693663498014
1177	3.2629393304727152
1178	3.477889701480117
1179	3.8241033165369123
1180	3.806657480548888
1181	3.672489392858991
1182	3.634696405478911
1183	3.5297570760817774
1184	3.4652367700668387
1185	3.8441411350303967
1186	3.6537926642737886
1187	3.8842526608646857
1188	3.5581837451606737
1189	3.9165171506477847
1190	3.5851183224255996
1191	3.7109770019239035
1192	3.7583652241630654
1193	3.5329649067049784
1194	3.543488716521722
1195	3.201826090619901
1196	3.8750879710480217
1197	3.5557114394559877
1198	3.523304757779476
1199	3.7302883020322755
1200	3.5707538096579725
1201	3.643489561051102
1202	3.276732483522354
1203	3.6172764405236117
1204	3.6093718273952446
1205	3.7058610845009894
1206	3.552450216190823
1207	3.460532551324698
1208	3.6398841131560835
1209	3.5685832901432333
1210	4.676089805151938
1211	3.971219974761511
1212	3.4195990508448006
1213	3.70175909635776
1214	3.5257091574732775
1215	3.6533204657579827
1216	3.6478701329277374
1217	3.903334960995799
1218	3.6109329372282284
1219	3.691821468892495
1220	3.4011389508117147
1221	3.5112091033051267
1222	3.631284916511119
1223	3.350781652272667
1224	3.91605002985393
1225	3.9271927952974326
1226	3.5750922952966167
1227	3.4789731551367615
1228	3.4867521814243907
1229	3.2213267518375814
1230	3.501909054914142
1231	3.2408266384023725
1232	3.455380856313234
1233	3.640160173448856
1234	3.675428300368064
1235	3.6241676126712763
1236	3.4928472849395433
1237	3.352373228068919
1238	3.5723459331137484
1239	3.306152093986574
1240	3.8621413457499907
1241	3.3389738007451055
1242	3.413516810089566
1243	3.4511508496515546
1244	3.8677563507689565
1245	3.644586265696072
1246	4.094489597581621
1247	3.538658497454308
1248	3.2586240901569714
1249	3.689732591963512
1250	3.9027497528578787
1251	3.6554374465385298
1252	3.3493322323893615
1253	3.4709534451964292
1254	3.7995479533521728
1255	3.417143254526491
1256	3.8941066203604517
1257	4.206223399468075
1258	4.70195219917993
1259	4.16519345473315
1260	3.849048963273982
1261	4.019623309501918
1262	3.369329332839114
1263	3.745260689117878
1264	3.7587135875601794
1265	3.4217805600502667
1266	3.276921455856263
1267	3.2456123335246954
1268	3.519747276006521
1269	4.298409670939763
1270	3.8245851363500267
1271	3.215810833152835
1272	3.1690443621757316
1273	3.474362272627411
1274	3.2453115047002377
1275	3.4269220301652896
1276	3.409919015163906
1277	3.3358120321364977
1278	3.298834384966695
1279	3.1020945327843035
1280	3.3030342966811075
1281	3.153128397063395
1282	3.2757152488149988
1283	3.2936229924495333
1284	3.321759797818124
1285	3.1462825416573024
1286	3.509200306556622
1287	3.2362715410215386
1288	3.4382401030050036
1289	3.5028114082651913
1290	3.718737436174363
1291	3.8595903940493175
1292	3.7204479488344258
1293	4.009809722410209
1294	3.7101983579674362
1295	3.675369888243988
1296	3.675805647922995
1297	3.5701147172153567
1298	3.6629928124240667
1299	3.753190822527061
1300	3.5914275137005784
1301	3.4841674461755616
1302	3.88582807003665
1303	3.732626262544129
1304	3.6855875780769662
1305	3.587801686680597
1306	3.609469101477977
1307	3.6265678595742616
1308	3.6804511915078
1309	3.5423460511882148
1310	4.817051542615959
1311	3.7319627357727527
1312	3.689076219039325
1313	3.655941832259818
1314	3.6138397350962905
1315	3.7368754214805935
1316	3.9387549486547373
1317	3.7408427935277677
1318	3.6991477300481606
1319	3.714449162794762
1320	3.81982007138725
1321	4.707609276952467
1322	5.277293945092719
1323	5.0544947805757845
1324	5.166736137388603
1325	3.6815658924335692
1326	3.8850254950681897
1327	3.6830932456473953
1328	3.499318530721651
1329	3.482008836376724
1330	3.4984766145052637
1331	3.4640748686869824
1332	3.4359404643512326
1333	3.7515510495710447
1334	3.8824888095497547
1335	3.2767303426271983
1336	3.568679069955617
1337	3.561201181624967
1338	3.791933337777805
1339	3.2322972587269607
1340	3.2648901988919783
1341	3.5517772193397485
1342	3.4059363533707234
1343	3.5817025235294704
1344	3.2026246193051557
1345	3.0639763377968623
1346	3.0536348410192105
1347	3.2480994196669584
1348	3.3238562638773375
1349	3.405942694923648
1350	3.747849430371085
1351	3.5642640480506755
1352	3.765274967296472
1353	3.377261184375805
1354	3.681703230737959
1355	3.6351516780397124
1356	3.7816416248770386
1357	3.4147509897310466
1358	3.3068014952316016
1359	3.551475667001656
1360	3.353663630568557
1361	3.538236199313727
1362	3.26315506969682
1363	3.3812907264304286
1364	3.8748173042222076
1365	3.4223003422041893
1366	3.4716245537303863
1367	3.23334424469826
1368	3.3243367654109455
1369	3.572163789946375
1370	3.175848113579745
1371	3.9862826166876073
1372	3.4381505348170087
1373	3.4275901847857617
1374	3.5720870108216682
1375	3.506541225486261
1376	3.403154924818827
1377	3.716326357291671
1378	3.36273810161889
1379	3.491775218499128
1380	3.7004814562085366
1381	3.69964329839001
1382	3.4036623481702364
1383	3.5262057289980997
1384	3.4795837145459174
1385	3.588775414273492
1386	3.447568011352523
1387	3.517181470763917
1388	3.4079870525174805
1389	3.8575581491727187
1390	3.6064790693470425
1391	3.278783789478531
1392	3.137317758621087
1393	3.653379322770808
1394	3.264106751380053
1395	3.3849280505418857
1396	3.4291735354644297
1397	3.664928476834867
1398	3.3401723076650085
1399	3.50440722401424
1400	3.422940162551464
1401	3.5977319157851677
1402	3.4191019865960253
1403	3.3568874424992785
1404	3.275295872654658
1405	3.700598295386308
1406	3.1893207678815307
1407	3.526423673200906
1408	3.4486318087517507
1409	3.4103220689804017
1410	3.3997966883693547
1411	3.4461824803806667
1412	3.488229611988181
1413	3.2633036735874685
1414	3.53199370732513
1415	3.536056391598128
1416	3.6321764071287097
1417	3.2091979433987357
1418	3.604292985708029
1419	3.4174084404887184
1420	3.5809237402995295
1421	3.4482138887158134
1422	3.5849294502946685
1423	3.7827630324410033
1424	3.529528162605145
1425	3.601897211742472
1426	3.2863667850314595
1427	3.439464920118645
1428	3.3905328171192384
1429	3.3726750728763983
1430	3.474410256326213
1431	3.3118549759805687
1432	3.620331812483457
1433	3.5001092165517687
1434	3.6422813398863063
1435	3.4472128086220573
1436	3.9579113227195863
1437	3.4352753111782635
1438	3.4113089417220577
1439	3.373446324032673
1440	3.493719911527487
1441	3.6233368708627336
1442	3.210565823608121
1443	3.190847921021617
1444	3.383668908046353
1445	3.4287130620169695
1446	3.5015637394136916
1447	3.4343901670686225
1448	3.2778044439959078
1449	3.5161084370014115
1450	3.5719110654947537
1451	3.5954667153396556
1452	3.516383868371655
1453	3.5535700523454037
1454	3.4435483781886616
1455	3.581311332354786
1456	3.362223432118987
1457	3.48767304140955
1458	3.4641435935086173
1459	3.4765990184329585
1460	3.36628187672859
1461	3.5226834744394226
1462	3.3588722525451735
1463	3.390344000045603
1464	3.601611624320102
1465	3.291829955257375
1466	3.4280530501396664
1467	3.5870323907174724
1468	3.6353728788777713
1469	3.5668586671449702
1470	3.470951216707285
1471	3.5194188364217425
1472	3.311065286691582
1473	3.3706025495885603
1474	3.8177719889615345
1475	3.657472076579048
1476	3.643417948600855
1477	3.4422193936585925
1478	3.29354483907784
1479	3.3531175605276475
1480	3.6591526980729183
1481	3.343384870026257
1482	3.5878549168502665
1483	3.232132182639076
1484	3.3441344246626588
1485	3.498112154225276
1486	3.5193913297241832
1487	3.5434050938956325
1488	3.513862509631699
1489	3.2924569373661057
1490	3.303830134654302
1491	3.442524395363534
1492	3.5172270113585475
1493	3.766486444614998
1494	3.4509618162281064
1495	3.257349724144326
1496	3.552009119982553
1497	3.2940557868868874
1498	3.4447161979292944
