# Supplementary material for: Design of buried charged networks in artificial proteins
Source: Nat Commun. 2021 Mar 25;12:1895. doi: 10.1038/s41467-021-21909-7 (PMC7994573; doi:10.1038/s41467-021-21909-7)
Supplement: Supplementary file 4 — Source Data [file 41467_2021_21909_MOESM4_ESM.zip › source_data_final_revised/SI7/c/2_distance_162_65.txt]

Frame	Distance
0	3.2592513269371266
1	3.4553116639142636
2	3.104498395721019
3	3.1975189383273093
4	3.260839287630002
5	3.441887578916524
6	3.8325339693556932
7	3.7426927577350764
8	3.49740541472116
9	3.4956034244367693
10	3.5476881690653124
11	3.4117232957912673
12	3.8164469332825672
13	3.6619816142843358
14	3.3185356879847006
15	3.9015245935615948
16	3.483028115167256
17	3.740812425206199
18	3.3777726066476306
19	3.5408716311188906
20	3.921650338061856
21	3.24488981708376
22	3.3222364488167075
23	3.3075782371816276
24	3.166709929399044
25	3.5484736880795817
26	3.4038915823053775
27	3.488739909388629
28	3.300041216370346
29	3.402923283998217
30	3.5926770640002688
31	3.673586397045119
32	3.565238962451875
33	3.501353149264656
34	3.6975281484242366
35	3.5641150276782687
36	3.5854536966248096
37	3.415261228488537
38	3.6353443976971644
39	3.353651309142764
40	3.639196847418369
41	3.5374834562764064
42	3.653137940021052
43	3.475144767547893
44	3.5727791738918775
45	3.5074024831922817
46	3.460171620653225
47	3.6333081231755955
48	3.701010253845611
49	3.666014565410854
50	3.497622160077864
51	3.6201807845931935
52	3.393790172357543
53	3.5083401831351146
54	3.67102218119635
55	3.544508039256375
56	3.6586341881682762
57	3.343391004388071
58	3.658627044111372
59	3.5101998542107697
60	3.668594048644978
61	3.4241692701223787
62	3.6586593498125377
63	3.483169269609513
64	3.499512037257888
65	3.3809534596405784
66	3.5798702178300186
67	3.454342650109234
68	3.465742847709318
69	3.4828206032345945
70	3.6655183782599834
71	3.634079734293238
72	3.313683448175645
73	3.6779916969452775
74	4.125861092681336
75	3.6814544008636623
76	3.5057269482120117
77	3.3970894479964704
78	3.5759829223320794
79	3.5076090959427955
80	3.388263491177256
81	3.508016688787858
82	3.6077232197310147
83	3.409334684956937
84	3.515175660119941
85	3.3717436768795386
86	3.508487442928592
87	3.492812862417694
88	3.1118594606699284
89	3.5191615500098807
90	3.638140996789206
91	3.605975895011438
92	3.5664777479676593
93	3.4687947836108646
94	3.66316612606226
95	3.741655577621683
96	3.481627821827818
97	3.6977874411196363
98	3.3913273602095955
99	3.3800859853970557
100	3.3717802083119235
101	3.450898050453352
102	3.6712477611206515
103	3.3358568236400616
104	3.7445871598279017
105	3.4468833570997486
106	3.514906904338512
107	3.476227667576629
108	3.54982144720278
109	3.5813969060544584
110	3.645292261266383
111	3.445007106239463
112	3.6876753194820946
113	3.44166779854688
114	3.4811251334025655
115	3.5372710792709405
116	3.5997777206522503
117	3.6921119716439614
118	3.3970461946985533
119	3.4583787791379055
120	3.381982720460885
121	3.766833498058028
122	3.5690461731184917
123	3.52573915653309
124	3.4798002511614796
125	3.6954238751908814
126	3.270868547262051
127	3.6605584958753523
128	3.4426747660146124
129	3.383254694328553
130	3.4487803332002
131	3.684977833823908
132	3.6321424669267546
133	3.496885034209802
134	3.5404694949696047
135	3.131214447422452
136	3.657835590588639
137	3.4743255932593007
138	3.119814164596176
139	3.7194812295994084
140	3.6491241705016475
141	3.6255424316434324
142	3.6359946806377677
143	3.2851773560721633
144	3.684603113360069
145	3.479608443798304
146	3.6377951975825775
147	3.82897654615573
148	3.4861221329330854
149	3.662966265345045
150	3.5214827292547417
151	3.71488710251949
152	3.3563737212174463
153	3.5960720063265645
154	3.5016843927683374
155	3.53864404616955
156	3.431357438818555
157	3.499046519965884
158	3.271467675875254
159	3.630988026372973
160	3.61875335119732
161	3.411649579935881
162	3.7347114212871286
163	3.710809638691241
164	3.6084359693212646
165	3.493970481040417
166	3.3807329519051295
167	3.6613839710236795
168	3.4518790393735226
169	3.4413838660701126
170	3.696989625160498
171	3.6245868053257357
172	3.6325334800092657
173	3.2991305914461737
174	3.6122586224652515
175	3.5228954695780605
176	3.6089747402214476
177	3.382862311175472
178	3.428175155607732
179	3.3017479330165873
180	3.6621828434913426
181	3.690230559032252
182	3.653023174077256
183	3.8612702929409193
184	3.838790860419966
185	3.344253111763689
186	3.6246827070018752
187	3.4872963213423405
188	3.44407652893851
189	3.70146480618669
190	3.434636262227446
191	3.4538822327331893
192	3.59147105106912
193	3.703185226551611
194	3.39888340553098
195	3.5257168951033604
196	3.4572634848716044
197	3.7525374499712134
198	3.6396133922776706
199	3.4217713717496876
200	3.689088673746177
201	3.607944193578994
202	3.5868882975290672
203	3.366230541411339
204	3.545829454288873
205	3.615859422263709
206	3.8289424280155986
207	3.709945475858284
208	3.3787776720988107
209	3.570110470750381
210	3.40982674834481
211	3.6685579607136694
212	3.7297856618878913
213	3.7128986976296527
214	3.5775329201403743
215	3.590400306343401
216	3.77631395904707
217	3.407594459552582
218	3.435257187271919
219	3.503690177025904
220	3.4885801929822318
221	3.5545389654318575
222	3.502308529151204
223	3.4387188561974567
224	3.470096040368455
225	3.786251346151146
226	3.85218081342104
227	3.504518429336962
228	3.347365894700457
229	3.507612107118713
230	3.5627977908222035
231	3.3479658350238757
232	3.903732573801785
233	3.78295780142145
234	3.618834849588174
235	3.698700922339497
236	3.5887890367963315
237	3.8885539114705288
238	3.6370895214109558
239	3.7680345122628016
240	3.641787155438297
241	3.2449253155561624
242	3.5021729781775304
243	3.644163372033145
244	3.447913068666989
245	3.4458149272510132
246	3.7692705075619553
247	3.5062006176544345
248	3.4309307824194546
249	3.329473403460929
250	3.4758003107052993
251	3.6484730456191103
252	3.9110497923358354
253	3.5376493698635914
254	3.7485587829783675
255	3.70580540001383
256	3.685806871174026
257	3.3665580466590197
258	3.5427712931771818
259	3.3746445675378696
260	3.4966786356116075
261	3.4744926019156464
262	3.553426733435549
263	3.5637882444794937
264	3.547757326672825
265	3.761629343419084
266	3.4399014163652426
267	3.5015684495556347
268	3.3727822163544885
269	3.554805595651452
270	3.494990886203828
271	3.563435652119716
272	3.4361197572943474
273	3.570578911781224
274	3.498256341437248
275	3.364493371001737
276	3.2842034239623494
277	3.3708497550175562
278	3.6999649574173694
279	3.5961491583683087
280	3.6461227505782574
281	3.69303501116132
282	3.3450828384280604
283	3.722517220304885
284	3.4999371584426577
285	3.448252062722191
286	3.325556368353085
287	3.7130479782238486
288	3.0890163173272533
289	3.729598969483141
290	3.794288152262784
291	3.7186387017728406
292	3.837461558554065
293	3.665655729376877
294	3.6590562591017552
295	3.873487846043848
296	3.4662920446874694
297	3.757028219215583
298	3.540110915674207
299	3.60160753725487
300	3.3041129470996373
301	3.365580716884714
302	3.548364161789198
303	3.4766222569938128
304	3.501432796006734
305	3.626540501006915
306	3.5061035441536847
307	3.4795149533990206
308	3.6231537536005405
309	3.570345488558428
310	3.9302830587432322
311	3.5334393673790325
312	3.524868537109853
313	3.499079821990141
314	3.3171260616154052
315	3.425426484978744
316	3.4528622051414763
317	3.3100156529470373
318	3.435142367358275
319	3.406589700069919
320	3.6610548462509085
321	3.564409987872017
322	3.6467467351712988
323	3.658700144223943
324	3.605910709942085
325	3.3405015937457554
326	3.420575085920399
327	3.331819211593558
328	3.3538357575419098
329	3.5901053488069463
330	3.4991937615979176
331	3.4053112286308744
332	3.2858530834667388
333	3.289923483043232
334	3.15589583409558
335	2.942607692519889
336	3.585218936726581
337	3.2931464474522016
338	3.392108546760094
339	3.5659521124438807
340	3.5007788831546365
341	3.271346898391875
342	3.414799055884165
343	3.3305806169230885
344	3.701417980853817
345	3.6600014723324454
346	3.353517327878824
347	3.2721610450495846
348	3.3983849923544676
349	3.2043805547924964
350	3.4125403791778064
351	3.297298324982821
352	3.2844054915698377
353	3.8049300712350487
354	3.366642933621685
355	3.5754707622797697
356	3.8015021328284457
357	3.39020291084372
358	3.3194398727304546
359	3.191447785250736
360	3.4143972055954945
361	3.108764178436368
362	3.5542480363619546
363	3.371020572997803
364	3.646662042669539
365	3.109720992872881
366	3.232817980838389
367	3.507110282700668
368	3.514824831298545
369	3.4904471616165536
370	3.406523274179655
371	3.3597556192899765
372	3.4920651230851694
373	3.2973151980723627
374	3.1688829872207607
375	3.397620276602921
376	3.376605978861157
377	3.4143613066187632
378	3.4260124922392654
379	3.392750627713852
380	3.309511986192535
381	3.376566340808401
382	3.2395355688595884
383	3.5950890919178256
384	3.350115581941143
385	3.3989261959682784
386	3.464061235361298
387	3.3550552315096858
388	3.459617165565859
389	3.2941805115470153
390	3.2174784264237286
391	3.3854241481658316
392	3.4620678936709433
393	3.59559526292042
394	3.4344245853694217
395	3.219267193672251
396	3.2943031684562007
397	3.572277039793674
398	3.2848126361690513
399	3.4840946202124985
400	3.3059068381041827
401	3.5044209858027218
402	3.320819006686779
403	3.544677484585412
404	3.505144397676497
405	3.1411490389394414
406	3.135793710286015
407	3.609173880598953
408	3.4901768555289165
409	3.2538102367678627
410	3.496815871204053
411	3.5942104021266204
412	3.4839399514500937
413	3.394800949684304
414	3.6108975229303817
415	3.4538731262923132
416	3.451747103962846
417	3.4837997519472035
418	3.5682108451357597
419	3.702469603578987
420	3.3367696674843543
421	3.667717723021503
422	3.3848787073995097
423	3.3453900528300298
424	3.2035590100028077
425	3.5415812031935947
426	3.5632156453657284
427	3.5080749560841253
428	3.507351681616367
429	3.4963313015596347
430	3.4324822540644226
431	3.588448157446566
432	3.7611589457215864
433	3.2830831954073156
434	3.209097027296895
435	3.3242398899791694
436	3.539023700149244
437	3.436910210858269
438	3.4159957936686416
439	3.4847174495433824
440	3.114004527902155
441	3.532748464923485
442	3.4685151444784634
443	3.5095709448481673
444	3.387436408879033
445	3.526525216429827
446	3.411754047717668
447	3.519249063696965
448	3.4111525226662027
449	3.5775618475505397
450	3.511906264244335
451	3.5558973655860258
452	3.5938495069237373
453	3.379744376647953
454	3.3759029767378625
455	3.441738557140804
456	3.7392844983637303
457	3.746892319561941
458	3.3976573324514345
459	3.6067029785674602
460	3.3849561581292416
461	3.5447336815543706
462	3.50184818416723
463	3.8515077228017818
464	3.3849073519237307
465	3.5747312206546535
466	3.3999545257661703
467	3.162531198098852
468	3.5714694809543954
469	3.3593669532685952
470	3.53649781587154
471	3.456743958058744
472	3.541598539770987
473	3.3448008614768083
474	3.3001911593534135
475	3.682346308322801
476	3.4879271913455843
477	3.5983719530781793
478	3.31534614307907
479	3.5441436544835696
480	3.4954794030584444
481	3.5673356842215855
482	3.508747105817237
483	3.392390450299467
484	3.3632813743857803
485	3.715969371506761
486	3.5540358052387826
487	3.63680806790437
488	3.1943924973599587
489	3.5641635757013987
490	3.462968797679009
491	3.4040171232131207
492	3.6296123176130233
493	3.7163386276185872
494	3.757137501853216
495	3.7155930805447657
496	3.64547988241797
497	3.785603840633885
498	3.74856923996971
499	3.371446764838504
500	3.398480444691936
501	3.2076862318219015
502	3.556561575874479
503	3.527385969683935
504	3.4010744044878662
505	3.534940327494404
506	3.6343435208262793
507	3.6739662336647165
508	3.4269109345990634
509	3.885158355063093
510	3.2828583252498644
511	3.3207021849421157
512	3.5287787478645485
513	3.758241250840415
514	3.6909920139202965
515	3.337398471877502
516	3.445110281356451
517	3.6040161306096725
518	3.6222046159760604
519	3.5843127524123384
520	3.6947578321655294
521	3.4856236791335005
522	3.764125317133552
523	3.5785821689735453
524	3.738910617495703
525	3.5796902080912987
526	3.5252449660333887
527	3.6999856496412273
528	3.8398793957975124
529	3.625444358186863
530	3.391114894745124
531	3.228753567304576
532	3.3539862571330494
533	3.4358872917120404
534	3.5102576173379347
535	3.4997879721171556
536	3.4626929484578177
537	3.1980083080789474
538	3.5488892019861438
539	3.5205402053099877
540	3.2930300764581544
541	3.3809757703392753
542	3.5730488383854886
543	3.5822640966126342
544	3.404244987875395
545	3.5570207444274446
546	3.386199722709599
547	3.5167468868301577
548	3.4206147934524096
549	3.676921642997138
550	3.513740054279055
551	3.318480015878573
552	3.263924861055682
553	3.5039898481826213
554	3.5618884063104477
555	3.5197904725429923
556	3.32636073162626
557	3.7189606293379396
558	3.501842160994269
559	3.322478971319225
560	3.6725624007278186
561	3.284673724563551
562	3.5363655789095616
563	3.6050360586372983
564	3.0975569329884003
565	3.5832583507883804
566	3.6900681445185106
567	3.2951603532230425
568	3.6842201614595176
569	3.195726626794709
570	3.391488944277658
571	3.384550549607159
572	3.6631049096232253
573	3.4304370490945377
574	3.773192569598699
575	3.5309830135842444
576	3.5919159327421823
577	3.507722790442139
578	3.6316783322190354
579	3.4139302006154897
580	3.657277861768579
581	3.6350553928431517
582	3.6348327897751402
583	3.598847794042865
584	3.841644881862935
585	3.3572479179178925
586	3.2122258506338004
587	3.3616215239485294
588	3.550445635569382
589	3.756289080515502
590	3.4738480620331758
591	3.7627847421822573
592	3.479699649448044
593	3.366537212295644
594	3.6770081994624513
595	3.641358614285538
596	3.5636655515127176
597	3.304002624678298
598	3.3451796298571237
599	3.331907142030776
600	3.3565514879738085
601	3.2986191830494946
602	3.3570992828507156
603	3.790165018842721
604	3.3922102524691042
605	3.491684575012407
606	3.3699870227824267
607	3.5223184890687538
608	3.649942276691269
609	3.6781136921986026
610	3.679256471884859
611	3.6829122750182894
612	3.8072773742421306
613	3.8017182806370355
614	3.5048121867137056
615	3.6317862099603104
616	3.587228528185012
617	3.5293395680499766
618	3.828824860483148
619	3.5350262740590117
620	3.3638738030257116
621	3.468535977772766
622	3.211953940587683
623	3.438398750544071
624	3.5946379513377638
625	3.5210388267496757
626	3.6916491201062307
627	3.5385214594253074
628	3.687077765119012
629	3.5335250376496514
630	3.5521849017922653
631	3.686948931349324
632	3.9985914976707386
633	3.5121119682839743
634	3.445494747648679
635	3.5623314555570205
636	3.4152807529383646
637	3.6380371212536478
638	3.615343197526179
639	3.3748788029208514
640	3.3992812438186046
641	3.541544590432109
642	3.3413424518151045
643	3.3369177414568822
644	3.5441622437193963
645	3.4532293991779595
646	3.4962728479583447
647	3.4259377744347628
648	3.7466628516767257
649	3.4676621274487234
650	3.245293713007307
651	3.5223693264787976
652	3.5603986766853732
653	3.7759817353375427
654	3.4355755920997106
655	3.4440244228683525
656	3.3278225342003087
657	3.536166089106653
658	3.6809111642766985
659	3.6486429887714853
660	3.5940264859533704
661	3.4458800160764462
662	3.491763415216322
663	3.6257124782263435
664	3.5083018492916356
665	3.553304353427415
666	3.574551757758008
667	3.3291274014053047
668	3.45329398001057
669	3.6593540527091495
670	3.6412466997724575
671	3.620339605824651
672	3.5435049453358816
673	3.337205689064254
674	3.508677323675804
675	3.6330044466755695
676	3.576841398040131
677	3.509814993829247
678	3.2537007348479605
679	3.409615695268417
680	3.442004322077453
681	3.3920491494837073
682	3.541632203303169
683	3.4908928109878037
684	3.4499809151938483
685	3.635224604094738
686	3.4169597545823973
687	3.597674146534862
688	3.639173330168723
689	3.6546625369118666
690	3.4985271696079105
691	3.3312487394777213
692	3.3642828743560687
693	3.565469123315333
694	3.2273417508967848
695	3.7681302166595487
696	3.656124989709752
697	3.474860619400061
698	3.683350526897688
699	3.3950701825188045
700	3.4720726295351567
701	3.4535808917984987
702	3.5552972308642334
703	3.4237691351172335
704	3.2633236851954863
705	3.4191193597340055
706	3.7016621785180774
707	3.1555518208796833
708	3.490127874362919
709	3.331520221468301
710	3.3043143989117465
711	3.561508263987967
712	3.444158227643906
713	3.520457066746505
714	3.4961125048852004
715	3.730048209992345
716	3.406276099493709
717	3.5613983778290565
718	3.3456862417438695
719	3.3794116927581537
720	3.1970706767914727
721	3.4095840470282406
722	3.572656463773253
723	3.5499878570896275
724	3.284865255004072
725	3.6276155060004496
726	3.456732075567741
727	3.2727844776120034
728	3.700856884603776
729	3.668126864232336
730	3.582406753814614
731	3.5202564092473003
732	3.5205584168114283
733	3.692923717562813
734	3.4865439819806077
735	3.436580788821519
736	3.672833556322778
737	3.5095031416045663
738	3.5289765477373756
739	3.656187985517828
740	3.6833932436455217
741	3.726872923298793
742	3.4882919662733385
743	3.5387755635117393
744	3.7282458068484057
745	3.5205934953213043
746	3.4184187703232127
747	3.586201088112589
748	3.635292419004904
749	3.518636855364977
750	3.575203259565782
751	3.5412037310807434
752	3.5343106797645816
753	3.7238441543656404
754	3.6148378962415704
755	3.5220799588751293
756	3.461846228852456
757	3.3825434507610312
758	3.470061130875056
759	3.752836188177841
760	3.515415039203057
761	3.3632814246711127
762	3.401847649544359
763	3.900884030341706
764	3.4265032869057195
765	3.8351294108449085
766	3.419692614127751
767	3.5236051918686195
768	3.457825058069796
769	3.515966733658111
770	3.4439261110179604
771	3.438889833065704
772	3.4518544589525626
773	3.6292640894957326
774	3.5166905477446786
775	3.6968500031592373
776	3.735017280641405
777	3.6937246611159393
778	3.3934474002481485
779	3.4842878915102
780	3.6647211597643508
781	3.6743118091806033
782	3.371087206218128
783	3.596682632441418
784	3.3746872396484067
785	3.3954821433406623
786	3.5733546667826257
787	3.4952593947471247
788	3.510762519209925
789	3.5205609649505916
790	3.404074921779299
791	3.773808326647442
792	3.6914840633614494
793	3.639766329771407
794	3.5310682067693273
795	3.630173966294306
796	3.3146938124835095
797	3.3531880297504846
798	3.588383576237727
799	3.918152984909174
800	3.7591746752170603
801	3.5429250546635718
802	3.5955071291212866
803	3.5126341732949293
804	3.328671327499793
805	3.6566679084064972
806	3.6325507532132923
807	3.5008963136691214
808	3.1746072780143355
809	3.4424875102768877
810	3.5257279753945254
811	3.4269847151426096
812	3.6287116677947964
813	3.321907186728629
814	3.4637791289622935
815	3.4939417769516976
816	3.534769160778028
817	3.767575500567436
818	3.088105941909708
819	3.3311194397548016
820	3.317351411945948
821	3.573012669386122
822	3.5059938496281022
823	3.1470336251084947
824	3.4534297486016103
825	3.874575128582231
826	3.6342711658310276
827	3.4855454290966614
828	3.4334243791669334
829	3.5439727034545108
830	3.5925726993983194
831	3.8771001602062376
832	3.2877740519624785
833	3.5165040082562453
834	3.6990843591240234
835	3.7387798813727673
836	3.758510488359836
837	3.645660602199001
838	3.6390554301662768
839	3.5663473323713246
840	3.3219942782975727
841	3.60725054332603
842	3.7317021261901164
843	3.364399096906279
844	3.617589426441709
845	3.8132673249349804
846	3.716881019209646
847	3.5930591057480834
848	3.4225860167258104
849	3.3919841630731287
850	3.4231598136980734
851	3.476123274808034
852	3.324077730317245
853	3.737850949506883
854	3.5741417067065533
855	3.5287493678470967
856	3.7305697100064843
857	3.4617704662338302
858	3.8322153520179505
859	3.5446397424488514
860	3.636742213424116
861	3.362217696806596
862	3.3748919701094358
863	3.4887621399781863
864	3.490729221329101
865	3.6758619508073975
866	3.599174485812882
867	3.5712785227974053
868	3.314778616560312
869	3.2618186474548305
870	3.4563729623944037
871	3.78489935167146
872	3.7657298849243346
873	3.5118144544071472
874	3.6494897069475662
875	3.450489012902657
876	3.5773344068016977
877	3.4075992443603256
878	3.5420043888520008
879	3.4621100408632595
880	3.357658864815833
881	3.6398031759890315
882	3.4923767002497668
883	3.3970457346038807
884	3.4302655802025095
885	3.601041193457326
886	3.3694560102799764
887	3.311925381047931
888	3.6677393945379255
889	3.6828934895446728
890	3.7757001092813796
891	3.589754927284529
892	3.5761470112835263
893	3.5916366778646456
894	3.6297306916049465
895	3.3595813349751986
896	3.632969421611232
897	3.4950251011667772
898	3.615966479869407
899	3.4770395805329013
900	3.6108554205209615
901	3.441146136967497
902	3.2761805711528913
903	3.667222514707003
904	3.5252675656967103
905	3.4824562582953873
906	3.558200643112055
907	3.5491001686733274
908	3.1604278464853284
909	3.30089520065039
910	3.4014356386006637
911	3.387960114984141
912	3.3267652509162935
913	3.2483923752541837
914	3.8667375749483948
915	3.465246541377722
916	3.3081133443577913
917	3.394026089861451
918	3.4587546185842246
919	3.2856839939551596
920	3.2612289703297197
921	3.425268134891931
922	3.3746683145555307
923	3.130631005345835
924	3.224326197189832
925	3.50312888723115
926	3.132981129682548
927	3.6612651700133627
928	3.6093311842461198
929	3.3235780743206895
930	3.6186435610518513
931	3.2164004894366887
932	3.532541632133809
933	3.2586389309269417
934	3.2622917673373713
935	3.1349857271393935
936	3.1143787812037456
937	3.661768824413741
938	3.2600996723717617
939	3.5334982630531067
940	3.4516180973708184
941	3.610429110439587
942	3.3930759710949294
943	3.2141855592065576
944	3.511827803865081
945	3.5503495114632426
946	3.155621967415046
947	3.309966339299589
948	3.409246605129801
949	3.246566249397515
950	3.38209094109889
951	3.4365960327694633
952	3.5414816071704736
953	3.6007207810996533
954	3.7665436523960714
955	3.3761222789031504
956	3.7165072239476937
957	3.446834431950055
958	3.432235455351382
959	3.4837041614325184
960	3.5065735101978888
961	3.355287005152884
962	3.430058499260016
963	3.499808608433352
964	3.3778013517719923
965	3.2806193985455794
966	3.456431632730175
967	3.541461820917932
968	3.014698656730763
969	3.2996257107962745
970	3.348649264569217
971	3.3306112371695655
972	3.371816937410173
973	3.1839712523834924
974	3.4334442839990458
975	3.4381427152009256
976	3.597561171987575
977	3.215879982592325
978	3.472396996118309
979	3.453395221983979
980	3.7220901510604465
981	3.6326269648105742
982	3.4145789281893917
983	3.618811089577225
984	3.502800755153791
985	3.4358733060137574
986	3.312378338148773
987	3.407043973093398
988	3.6584730752371284
989	3.561608153598532
990	3.5834592245093586
991	3.249096706757523
992	3.7407805696062675
993	3.478036854357661
994	3.434609557424898
995	3.3166244069278394
996	3.2921711660367152
997	3.3279365967407397
998	3.342055194265128
999	3.767140374097011
1000	3.3573852863030154
1001	3.5529329136629584
1002	3.1635836220559823
1003	3.7874661023056104
1004	3.440560665323503
1005	3.407513879547622
1006	3.7457778116383387
1007	3.747006863425409
1008	3.4617308216875218
1009	3.508400222988654
1010	3.6753140726733187
1011	3.3937183503990487
1012	3.5046338400952526
1013	3.467260894423225
1014	3.546820755612663
1015	3.7100517319090796
1016	3.5152239410304564
1017	3.5456259826883203
1018	3.3303910896024416
1019	3.4822377344816844
1020	3.49890589355629
1021	3.336253694348099
1022	3.626877839822398
1023	3.4687923861188263
1024	3.6947109859179545
1025	3.566552765861366
1026	3.566633365127728
1027	3.55002052781894
1028	3.4466026546658184
1029	3.6702738286602172
1030	3.443635688946479
1031	3.5932112580316855
1032	3.3818499365644152
1033	3.5419122472343076
1034	3.6187852053286145
1035	3.4383532177986096
1036	3.55121229158213
1037	3.6469326403542626
1038	3.497852943165912
1039	3.5715576833892984
1040	3.487975638623182
1041	3.5362906648764127
1042	3.4346609795245553
1043	3.4815607878551287
1044	3.7573822831430053
1045	3.632918661595121
1046	3.5343663064782125
1047	3.3990049589795444
1048	3.6639192796849116
1049	3.4735176339347236
1050	3.5160684844715324
1051	3.5034028127888717
1052	3.452309355856002
1053	3.355031866380646
1054	3.6399107906691417
1055	3.653361942663332
1056	3.4229596950700723
1057	3.4522740635427613
1058	3.278935524694552
1059	3.623819001488793
1060	3.6097258224905007
1061	3.615928910668867
1062	3.5315786636179776
1063	3.6059363022113446
1064	3.6203473695799175
1065	3.740323415516756
1066	3.434408909089424
1067	3.485998768626923
1068	3.5337549945781417
1069	3.2689224039816698
1070	3.4240368826641467
1071	3.5099991722039827
1072	3.480832819263072
1073	3.584086523258384
1074	3.827491693283823
1075	3.5969685650631757
1076	3.5471664902184994
1077	3.563576206009707
1078	3.467361894782091
1079	3.6685394868919707
1080	3.5626422350362597
1081	3.786197813483415
1082	3.779373618371912
1083	3.4671419518107256
1084	3.697129291064016
1085	3.4658351685114135
1086	3.7368492259110933
1087	3.7392959205050236
1088	3.6812598516566313
1089	3.516324950391383
1090	3.79443617286309
1091	3.3401410513009178
1092	3.683899282816241
1093	3.650502241198984
1094	3.7977977677302
1095	3.604986612268757
1096	3.7635276343189985
1097	3.8316510884754584
1098	3.6602647143243203
1099	3.7048113321774157
1100	3.5688287989879086
1101	3.4535534507339345
1102	3.3841067671224074
1103	3.5265122851658384
1104	3.4349814733427917
1105	3.6114973093470533
1106	3.8360845344623042
1107	3.5831904093561753
1108	3.426679802203097
1109	3.495728676481791
1110	3.587767861536023
1111	3.1034906716844053
1112	3.506675192846484
1113	3.4580455616934285
1114	3.417515714133137
1115	3.547941740984198
1116	3.461561819971239
1117	3.483881777581128
1118	3.267936552019383
1119	3.495742607175109
1120	3.4937519444933787
1121	3.324221273253161
1122	3.72052649115295
1123	3.6621341868864197
1124	3.521501310764317
1125	3.505966104783336
1126	3.233579980529489
1127	3.436482508273052
1128	3.6698249175419675
1129	3.609666980419096
1130	3.5013537378896076
1131	3.311602125783233
1132	3.443172770286035
1133	3.322127011609445
1134	3.5783044754326396
1135	3.2835772258169973
1136	3.567438236860626
1137	3.4668400872696665
1138	3.545676798947282
1139	3.5544939713178536
1140	3.3197774991192097
1141	3.596332062720033
1142	3.7202889215031005
1143	3.6006160398386817
1144	3.250410335436131
1145	3.4058174131502845
1146	3.4007310535938213
1147	3.6146173677880453
1148	3.550154654495191
1149	3.3987401055591695
1150	3.443126184593252
1151	3.4321164410477527
1152	3.4592876587788997
1153	3.6101636364227767
1154	3.521133323676743
1155	3.47218062366748
1156	3.5621427613640537
1157	3.5698432577853474
1158	3.5788955039295924
1159	3.483869874056173
1160	3.3537644135976303
1161	3.4751771521098744
1162	3.692982353818573
1163	3.308228495678587
1164	3.630115444352179
1165	3.5511488589495404
1166	3.4836572379859847
1167	3.413588728528679
1168	3.517679168941291
1169	3.075862901002523
1170	3.3156979080810642
1171	3.424975224167938
1172	3.787685428664086
1173	3.6712014803868795
1174	3.5036946728725966
1175	3.4282413774767146
1176	3.7017481318521424
1177	3.565177825812186
1178	3.573039868963991
1179	3.4877407679144916
1180	3.3628371651561344
1181	3.60713676976852
1182	3.541617828937164
1183	3.6582758031951674
1184	3.3102186228784247
1185	3.5950083299019013
1186	3.6297868970075102
1187	3.5437199733082534
1188	3.525699089984851
1189	3.1837764110150304
1190	3.525693850352415
1191	3.3286236382823833
1192	3.2442590515961913
1193	3.5109500388210484
1194	3.2717539268159097
1195	3.6212365807573423
1196	3.466742494580151
1197	3.7202512131038286
1198	3.388831198084238
1199	3.2595325857917783
1200	3.6414305083496195
1201	3.4613548621802246
1202	3.6696221168623664
1203	3.343393858184695
1204	3.4326347720123063
1205	3.2653941215110804
1206	3.717637638146974
1207	3.423482306504398
1208	3.6140724123771784
1209	3.728478245721811
1210	3.6066165587776178
1211	3.785173531015788
1212	3.5933103042721886
1213	3.296650781782733
1214	3.624138903836628
1215	3.2638049513107172
1216	3.4189095555964095
1217	3.5235550574823598
1218	3.6298841007210374
1219	3.486450043531023
1220	3.736742436922844
1221	3.6412996746014987
1222	3.7207341946957078
1223	3.423160399207687
1224	3.339820717162371
1225	3.4954247407702526
1226	3.7249054632804444
1227	3.5902399393719526
1228	3.688925499969408
1229	3.3371437354207583
1230	3.6646385422865655
1231	3.5350142030655176
1232	3.6546640861833453
1233	3.552454970371115
1234	3.6377583869449106
1235	3.6521162463274424
1236	3.7057156392831616
1237	3.4327275226254703
1238	3.5275402195218857
1239	3.662039642742173
1240	3.820773847672197
1241	3.4956398763504226
1242	3.725038319031772
1243	3.454729790984449
1244	3.4219340374007534
1245	3.4272471402707496
1246	3.4490844653856665
1247	3.309207987564177
1248	3.379244195973215
1249	3.6125575170597704
1250	3.273375447474329
1251	3.407156786546641
1252	3.340626287759526
1253	3.6647292564523246
1254	3.5277043173477995
1255	3.4612910156299073
1256	3.4249253738779943
1257	3.4291267832118155
1258	3.5208397434539775
1259	3.534779620718414
1260	3.5909673341080683
1261	3.4861834585947444
1262	3.271190331739866
1263	3.259498152312707
1264	3.4449128952004053
1265	3.4997078031188495
1266	3.682755068902383
1267	3.7124172774273783
1268	3.355686929857545
1269	3.677893279549347
1270	3.686768419394989
1271	3.601795603636889
1272	3.473539614212081
1273	3.6881167685504006
1274	3.2450768505652716
1275	3.85947792573884
1276	3.2645577971548856
1277	3.6399780896066947
1278	3.431197072797501
1279	3.3466914874082683
1280	3.597073827839447
1281	3.2765257698619896
1282	3.2442029161122985
1283	3.35790688982946
1284	3.2474169547326137
1285	3.420348253023289
1286	3.4545694062304295
1287	3.29436756635118
1288	3.403305862003716
1289	3.1049036728494284
1290	3.4676226133486954
1291	3.333702652467369
1292	3.245040666014585
1293	3.4545309219227316
1294	3.079942450537484
1295	3.487723325901796
1296	3.2264411099119625
1297	3.2910844549873848
1298	3.275986550597041
1299	3.257480062666056
1300	3.141493032024796
1301	3.1270407442844497
1302	3.430358915211855
1303	3.4438556227157244
1304	3.0633274725211783
1305	3.4276281462358105
1306	3.3774777921708803
1307	3.161894360635473
1308	3.5047193872342013
1309	3.349140990031342
1310	3.6616057940789473
1311	3.138264046159624
1312	3.189400720174003
1313	3.4405978733349185
1314	3.4282786000161383
1315	3.3802375508908784
1316	3.5515538703985037
1317	3.558620269241088
1318	3.260949919136891
1319	3.6189286983789013
1320	3.5368868229534596
1321	3.3041610031331086
1322	3.805901230249801
1323	3.7867035762061176
1324	3.7640136193755076
1325	3.323695564852631
1326	3.7784072011010053
1327	3.427764981615484
1328	3.2301715167811675
1329	3.502529317537588
1330	3.262416880518296
1331	3.2564716010757557
1332	3.427362235303836
1333	3.425262985201602
1334	3.340646734483029
1335	3.556754931445655
1336	3.3164467260524058
1337	3.165911488856289
1338	3.197234475370898
1339	3.137554792809949
1340	3.35211246530372
1341	3.2718112400908512
1342	3.438531925365744
1343	3.251226176095794
1344	3.430413668341052
1345	3.3259601567090105
1346	3.488623254097824
1347	3.6939591151538043
1348	3.4292142652127757
1349	3.420020449203466
1350	3.3525793895787452
1351	3.2002741759649562
1352	3.1999999263546264
1353	3.7199518632166884
1354	3.5053637307612564
1355	3.4123762093538437
1356	3.2878353968299967
1357	3.227844082543895
1358	3.5181131509110704
1359	3.282635907804354
1360	3.345967155020447
1361	3.6646621549964307
1362	3.292411838966189
1363	3.326815677550324
1364	3.176177930514978
1365	3.3494027973843856
1366	3.5898793837915792
1367	3.5109539623403943
1368	3.3412960967436995
1369	3.1764749761994713
1370	3.610022432067572
1371	3.6116577207583225
1372	3.4252268758445163
1373	3.19679493532298
1374	3.2644039445854136
1375	3.39653770221066
1376	3.569170847853804
1377	3.421149463322794
1378	3.341884829480502
1379	3.4860883870851267
1380	3.329715314233477
1381	3.2230471156997575
1382	3.2417410776618194
1383	3.418465667974253
1384	3.480578823592872
1385	3.2647943886486823
1386	3.6143169852574766
1387	3.277037501208551
1388	3.5029445912326223
1389	3.1947062152261916
1390	3.405595142235017
1391	3.3532224955020653
1392	3.1605924391650846
1393	3.5127490499401914
1394	3.191152960702285
1395	3.1278652689563184
1396	3.249816811249304
1397	3.2806330779653003
1398	3.293603410885076
1399	3.2807303847664846
1400	3.1638537871377
1401	2.9796781235848924
1402	3.5141102943863154
1403	3.3171647584013804
1404	3.096278567677432
1405	3.1823035860825457
1406	3.4747919196075716
1407	3.238092819991174
1408	3.4798243022077724
1409	3.385252642307609
1410	3.4135851568520774
1411	3.4429219727227527
1412	3.435470347236461
1413	3.343972707007949
1414	3.713608468532745
1415	3.4388571252472118
1416	2.9476901315836552
1417	3.0749296828846022
1418	3.4885366308053385
1419	3.5481785685049902
1420	3.202825714589713
1421	3.7172191145607574
1422	3.33182445934251
1423	3.4695029655131164
1424	3.2599723237029616
1425	3.72416037491543
1426	3.452881079745419
1427	3.5563419538815384
1428	3.3818720693594915
1429	3.4782916553922916
1430	3.3196165850398516
1431	3.397322370300164
1432	3.483914475967888
1433	3.3415408451752233
1434	3.4193868238803797
1435	3.507847868051143
1436	3.3542097310457377
1437	3.1804106664296765
1438	3.3496115308542027
1439	3.300311888233298
1440	3.2001956046241262
1441	3.31687501825848
1442	3.1300711669316104
1443	3.233432412873763
1444	3.4316630475104146
1445	3.4282007120231315
1446	3.332530730330363
1447	3.1261799786187323
1448	3.480053818108628
1449	3.458293610871322
1450	3.3318923475233655
1451	3.5864214532304532
1452	3.4459032457470835
1453	3.3113398858055687
1454	3.5678586771944887
1455	3.180513003470542
1456	3.455176203291097
1457	3.6088708380716263
1458	3.249763052836465
1459	3.316436873015362
1460	3.574829336587767
1461	3.520601235748765
1462	3.2940915486022395
1463	3.2381270407696157
1464	3.383540167389016
1465	3.4339769500244155
1466	3.4628220331182145
1467	3.325219152896133
1468	3.5563881552682632
1469	3.477197438349825
1470	3.331660712552642
1471	3.6476367350351158
1472	3.3677732324009866
1473	3.6010421160998884
1474	3.6726994196111185
1475	3.5854477733929104
1476	3.7839574841509185
1477	3.745691038690269
1478	3.5961427384267637
1479	3.560050790662634
1480	3.6292418092558134
1481	3.6354419459830174
1482	3.484154357364828
1483	3.5278812926120935
1484	3.6810082317419126
1485	3.6078620811262416
1486	3.8483673637492846
1487	3.5553457430169013
1488	3.4792646229228814
1489	3.4638796452873666
1490	3.3621139329186382
1491	3.559052043233656
1492	3.5870669925398917
1493	3.276203156256323
1494	3.468487300439909
1495	3.5761137423754765
1496	3.598823601623561
1497	3.456402051529827
1498	3.603394167079413
