# Supplementary material for: Design of buried charged networks in artificial proteins
Source: Nat Commun. 2021 Mar 25;12:1895. doi: 10.1038/s41467-021-21909-7 (PMC7994573; doi:10.1038/s41467-021-21909-7)
Supplement: Supplementary file 4 — Source Data [file 41467_2021_21909_MOESM4_ESM.zip › source_data_final_revised/SI7/c/2_distance_65_35.txt]

Frame	Distance
0	4.1828020800058505
1	3.8303313941470085
2	4.73511304093869
3	3.9404018405659156
4	4.122376524285339
5	3.942787334378201
6	3.6028679128300856
7	3.2058513657735057
8	3.56454647726512
9	3.366553098011997
10	3.329253498663602
11	3.3026602243454106
12	3.6672977660553245
13	3.8973066114392383
14	3.6812346569017427
15	3.2415452083089633
16	3.2943148414086347
17	3.4373236755690213
18	3.6967914461390134
19	3.3568065228899
20	3.4537770358719992
21	3.717015500123005
22	3.4734373193934145
23	3.5410175188478337
24	3.4638403225562064
25	3.31696880293998
26	3.5202966626972976
27	3.3616363295091785
28	3.2122924292011015
29	3.373678292885311
30	3.5092032117361933
31	3.1541889538088874
32	3.171642519835234
33	3.279852833784363
34	3.2712146405169786
35	3.458832564043709
36	3.2200144746348642
37	3.2337178700738556
38	3.253964580279648
39	3.109528828979434
40	3.370267550554921
41	3.275947244427005
42	3.365643939601768
43	3.1787530667144965
44	3.2576092338621354
45	3.4243123602928427
46	3.498211035304437
47	3.3715735666548547
48	3.4226181108391898
49	3.0352293018516217
50	3.3528631794490455
51	3.1921807657096792
52	3.359575142936333
53	3.4247925841783013
54	3.2441984907093175
55	3.438844144050487
56	3.1602416149376715
57	3.2051303453381474
58	3.4119156503601786
59	3.1393635901232555
60	3.431719373487909
61	3.216018779261737
62	3.6530220077250783
63	3.2413849276319637
64	3.280237433579604
65	3.177190152969342
66	3.1416410943196467
67	3.211230979398316
68	3.3294302645304255
69	3.332697188183287
70	3.264052541656324
71	3.3801058052630717
72	3.3565084604332864
73	3.013639745554979
74	3.297051785155026
75	3.1713023509229075
76	3.044974188790918
77	3.2411353981448396
78	3.150658524550434
79	3.3050997243584037
80	3.252354847864719
81	3.0964157558176013
82	3.236323127066331
83	3.2386378221697187
84	3.258571048748227
85	3.1499796176587074
86	3.156510481927934
87	3.1648446313436973
88	3.3275449537629695
89	3.1791755804872546
90	3.164071341281093
91	3.2382473552326023
92	3.150231838722317
93	3.2020186426188233
94	3.218385858649721
95	3.3487343678160744
96	3.3759002674901217
97	3.1819308482809174
98	3.1601225782214555
99	3.076949069730609
100	3.4727240192049034
101	3.2566816639528327
102	3.189786347535098
103	3.0397358255687044
104	3.033648075552474
105	3.3996549479286626
106	3.337818187452159
107	3.411642491222663
108	3.292599030545131
109	3.351827140177493
110	3.214296922924671
111	3.189421457676837
112	3.10083852918105
113	3.138223456496458
114	3.1842360089112067
115	3.2251481535590374
116	3.1681287305163957
117	3.1769771872338683
118	3.358651126047799
119	3.223804341117794
120	3.125832431238446
121	3.1539375083155132
122	3.177681837921712
123	3.196710649230178
124	3.2015835839736693
125	3.1426928493308295
126	3.129243286715938
127	3.220960885301868
128	3.20300735889772
129	3.3501692919213255
130	3.2992415287085515
131	3.2825054415773054
132	3.351858461374518
133	3.1366560064044653
134	3.520301031990378
135	3.1551472400794185
136	3.1056383583887026
137	3.1138117427379477
138	3.3345594139723964
139	3.027733106412591
140	3.2806191855088014
141	3.1881410056908814
142	3.0879019834304646
143	3.1427873517550076
144	3.2117258061126264
145	3.158797481632307
146	3.4179966970094404
147	3.1954244043232496
148	3.0904926601395317
149	3.150544150594122
150	3.148572901387335
151	3.178826130217771
152	3.1528773953725304
153	3.1989862075610356
154	3.141005238097018
155	3.2335721778762267
156	3.1254052077092376
157	3.2687088621259743
158	3.2583408708554615
159	3.1200774980967014
160	3.477979278807994
161	3.2068563150529443
162	3.131548921177497
163	3.37146141132941
164	3.2172482929394848
165	3.1545126517380315
166	3.2665182963840307
167	3.3453508486969565
168	3.411109736857213
169	3.045341136706627
170	3.1397445218724607
171	3.2962319297673957
172	3.0890421925457567
173	3.0933182535232553
174	3.0494355460539704
175	3.174634270742439
176	3.189542710110712
177	3.2800517647511507
178	3.1108547817984453
179	3.075200509645893
180	3.302531101695341
181	3.204541975994404
182	3.423745314960711
183	3.2541173466739224
184	3.1160727618162287
185	3.2156762637068264
186	3.3137446880048382
187	3.3836522874677692
188	3.111074510237397
189	3.241690148467939
190	3.3528253830086654
191	3.2681161380302437
192	3.2376822926620172
193	3.187597650788126
194	3.151275612904018
195	3.2529011256063227
196	3.124337441933731
197	3.239497286030702
198	3.006690691148916
199	3.151208433712983
200	3.1824290502125923
201	3.3406628697392775
202	3.3646942288614605
203	3.2138774482649985
204	3.149372670095612
205	3.120771326200863
206	3.4008931850744157
207	3.0972469841770196
208	3.159622255296571
209	3.1436194159179487
210	3.362832282822191
211	3.169474477563071
212	2.9682879356930103
213	3.5884995177386747
214	3.12885099965057
215	3.1427838602685325
216	3.071737179152816
217	3.1659529437386524
218	3.1063427152302903
219	3.3553948882251117
220	3.219201484761826
221	3.0477010789210994
222	3.2832700934685937
223	3.205363424590855
224	3.3892344161685553
225	3.306530587482557
226	3.2535326977709795
227	3.4246021963581454
228	3.1877177241257217
229	3.1518169289384304
230	3.2659987259448595
231	3.0482198887690006
232	3.149044544193392
233	3.000677003972369
234	3.1423941421200556
235	3.353327889862799
236	3.3153041347421146
237	3.0330511197586354
238	3.3114806110844266
239	3.120424413406425
240	3.3338668137627128
241	3.2411680469418993
242	3.272080316695689
243	3.3113878344567236
244	3.4423124591412226
245	3.15279119493686
246	3.332232809743227
247	3.207378076162347
248	3.2992589526590197
249	3.112170610669142
250	3.211371543515966
251	3.4371974822668254
252	3.2405852169741087
253	3.1830039268406187
254	3.2473293480462857
255	3.4322302430482323
256	3.1066970153093107
257	3.180218266193179
258	3.301695054717314
259	3.3288210057252403
260	3.2311604540957397
261	3.135844360546822
262	3.2970928349837205
263	3.295691451542172
264	3.1032069662324497
265	3.281336250299533
266	3.3005994284574736
267	3.354463833098188
268	3.257617511195213
269	3.1099330154449807
270	3.2069569324997906
271	3.15434590218949
272	3.277638208201178
273	3.071485075310733
274	3.328884050385626
275	3.2831140717193583
276	3.2913153410998586
277	3.239074288344866
278	3.198882059745831
279	3.29784234334864
280	3.2326650800009653
281	3.3349546423810765
282	3.09103568107795
283	3.189866149941799
284	3.088768082616703
285	3.136973775586497
286	3.550822184846293
287	3.167457056045525
288	3.1007521642287825
289	3.3641612825275473
290	3.6596398134972943
291	3.5311922813022765
292	3.4293501466006355
293	3.816193917197992
294	3.079681041493149
295	3.02627856915037
296	3.7223355873436446
297	3.8132783301796556
298	3.15803573279774
299	3.1733659464125066
300	3.329509504361163
301	3.505229726638686
302	3.0281141772287947
303	3.215275055792189
304	3.8026173667293963
305	3.1888812593236335
306	3.816672849807761
307	3.8289785097487994
308	3.8635299101818306
309	3.646427042541289
310	3.405635509922801
311	3.491430082277583
312	3.321408766601893
313	3.2977854467627483
314	3.3686364112336227
315	3.501785268073879
316	3.2780495107556313
317	3.2800708986015117
318	3.1960603309889497
319	3.060949732454502
320	3.4093760242685525
321	3.310048674130915
322	3.3022719070252315
323	3.207364378930914
324	3.0341603370931773
325	3.2615476709088456
326	3.1916902576545563
327	3.447666129969921
328	3.2437872864920867
329	3.38396440511428
330	3.207737538576835
331	3.2185296556728313
332	3.3661998336687344
333	3.2107560950117713
334	3.320648919935073
335	3.428886520246838
336	3.12649711657225
337	3.0683995171146345
338	3.332863050334856
339	3.21675985666792
340	3.4855465833198345
341	3.209029566084451
342	3.444382365002935
343	3.2680873288216663
344	3.113223389054583
345	3.2024091504989394
346	3.104445856971254
347	3.441586115334893
348	3.0934185442169033
349	3.3530506381486944
350	3.417170171844064
351	3.3487058384798276
352	3.2752873263729088
353	3.1448010540901223
354	3.4813484522137172
355	3.1387306451964623
356	3.385611959145172
357	3.066717434914841
358	3.278894150486734
359	3.3125781467114113
360	3.184808005354326
361	3.183861211925937
362	3.354064502853466
363	3.2532797558178954
364	3.345875568985295
365	3.276089495777814
366	3.099435587338109
367	3.478216505776546
368	3.635873456952554
369	2.995532323437255
370	3.427421668871054
371	3.4717010621339917
372	3.5030878348490186
373	3.1856737285793684
374	3.5730692804565867
375	3.3427605924378
376	3.4860720093832005
377	3.280229641585976
378	3.1294620646048728
379	3.211603774359312
380	3.3203071496028294
381	3.2223932922671468
382	3.203707294540458
383	3.2459504020798406
384	3.4088157149671083
385	3.1372976764691307
386	3.344299789730276
387	3.1595203431461036
388	3.156688766838992
389	3.3791784550923323
390	3.323053758945208
391	3.2253842895645524
392	3.407572515115988
393	3.2678330299211193
394	3.340479767671545
395	3.3722311117663653
396	3.2298773203945697
397	3.29771778082425
398	3.201552383143337
399	3.475076223507925
400	3.3846878655683383
401	3.0775691203019937
402	3.5024807295839255
403	3.7862864055067167
404	3.7051064064320673
405	3.4621626160632206
406	3.3942006335408643
407	3.211979301072296
408	3.4303817177989284
409	3.3623486234626783
410	3.2533676399387046
411	3.2099982510500404
412	3.2201921109831444
413	3.3174557710576313
414	3.2471608686834434
415	3.3621423714876357
416	3.5168620178637404
417	3.33161574180692
418	3.1117855333852487
419	3.263301461423738
420	3.1389612736406405
421	3.3831612401372433
422	3.163674667483068
423	3.272552937062133
424	3.3302076997327767
425	3.163507755836601
426	3.230651696399533
427	3.195820834064472
428	3.399349536321651
429	3.385401127231165
430	3.138381291591693
431	3.433892315813023
432	3.1462559651337894
433	3.3137839387966954
434	3.373829455157668
435	3.3588241695031837
436	3.123508733135755
437	3.2163018608846063
438	3.379861664891365
439	3.2363765572998013
440	3.48204433255336
441	3.100625826521583
442	3.394343626356731
443	3.4254576586535324
444	3.243650537689309
445	3.2590198607264385
446	3.1894701808819272
447	3.3855217956853925
448	3.2849577212663332
449	3.2662059356774216
450	3.1634605610290976
451	3.3373092008129284
452	3.075011102716025
453	3.3041691188340376
454	3.4487333080182845
455	3.409218492645511
456	3.217191771764057
457	3.160567083390542
458	3.28503226300674
459	3.28157725371099
460	3.2377251950629686
461	3.231401675587539
462	3.2386016797476285
463	3.1433865072376874
464	3.2326198658193706
465	3.202004000541559
466	3.22191826355232
467	3.3440624704431587
468	3.426906170143113
469	3.4358965427864914
470	3.2092974122219604
471	3.22428756843756
472	3.5407257964723664
473	3.3036599613516975
474	3.4686762583266737
475	3.1896197076864694
476	3.358351389089188
477	3.2006171689542726
478	3.504932316943077
479	3.41136238163624
480	3.234264023180295
481	3.2293183229264684
482	3.2219847607208427
483	3.1616014190109345
484	3.4973710840226366
485	3.306380664997531
486	3.1368483364080375
487	3.216630762527489
488	3.1710534214180037
489	3.4662945893319286
490	3.1128013976201903
491	3.329443386930555
492	3.304266604268893
493	3.1059781053824707
494	3.14989199721017
495	3.2675113082808154
496	3.4236640771886195
497	3.3454270540768354
498	3.155153137412935
499	3.211816906292232
500	3.189793251143207
501	3.3664633528347894
502	3.179414012386367
503	3.4573470220527174
504	3.0035985040760504
505	3.119467193150701
506	3.218279363794919
507	3.155682568922226
508	3.453963646601286
509	3.4962329750287138
510	3.18235831125852
511	3.185830201722963
512	3.285600800573549
513	3.067231556899429
514	3.3566152073790674
515	3.3549919030224835
516	3.3539230546463736
517	3.1859498691602406
518	3.1487391681976233
519	3.3401533329684114
520	3.2615838210934354
521	3.5266248138880116
522	3.5281847874527803
523	3.3408900060347464
524	3.2289001985962313
525	3.2317770297291744
526	3.269538128069375
527	3.211381560414668
528	3.2858273074181907
529	3.3802628100640075
530	3.5232348399982105
531	3.3080821685965978
532	3.2260427921838577
533	3.2635336253278826
534	3.319765785364633
535	3.4527117003978627
536	3.222984753954982
537	3.141161080181108
538	3.310308407722579
539	3.343340780976669
540	3.1806802723359873
541	3.2435795081166505
542	3.2068255985938356
543	3.2019907158619216
544	3.1908082402151643
545	3.2526343591024265
546	3.3512361966243613
547	3.2873309093542162
548	3.141286789520448
549	3.160409654413123
550	3.0932507108885696
551	3.228821870967741
552	3.3484412767737166
553	3.273735822873237
554	3.592244412175632
555	3.2272741034830803
556	3.109405851946101
557	3.0756852011662508
558	3.230609131658752
559	3.6349901710313954
560	3.2487927004373036
561	3.4217213795926984
562	3.440810331922601
563	2.9996998174998484
564	3.423855128243324
565	3.2809783518289812
566	3.2780784735130575
567	3.5178202054460783
568	3.257110966409192
569	3.4721886585264654
570	3.5736683677204097
571	3.305034714067944
572	3.490840241838585
573	3.2044240064044924
574	3.2578520231918993
575	3.2906424660163176
576	3.3432672743232543
577	3.15265139745933
578	3.114783718789651
579	3.2229178431891383
580	3.3195831143085544
581	3.1375809769058023
582	3.328135221801194
583	3.452844544963156
584	3.124039926935205
585	3.4694940486392394
586	3.3492031074828215
587	3.3612410483847865
588	3.177627098519141
589	3.3135555889701767
590	3.348047377832727
591	3.125650905559023
592	3.521246516911977
593	3.221846889423843
594	3.594932516661543
595	3.3820322862625756
596	3.5518737251049144
597	3.6017648380051632
598	3.4638330158641457
599	3.3251313429960296
600	3.3074562027603736
601	3.2858738147279407
602	3.6488727676850083
603	3.182364162637861
604	3.3583699101319344
605	3.3677918552063417
606	3.20493357295928
607	3.28253513965188
608	3.3294107568475173
609	3.4861377591353655
610	3.6242069161577906
611	3.27905921749399
612	3.4898745462324996
613	3.206518046657897
614	3.608075770937169
615	3.927040047656345
616	3.879172666842431
617	3.7704880533531426
618	3.7669715169449685
619	3.763897332900073
620	3.7581713874373817
621	3.757931977237751
622	3.4272489060662057
623	3.754260513914777
624	3.2386464670533517
625	3.2153261361099217
626	3.141041503447094
627	3.4171857933443186
628	3.213333823565123
629	3.3041616401970546
630	3.2225591853578903
631	3.2165988323573864
632	3.1772733425560125
633	3.2028169955185497
634	3.302920452646994
635	3.3374161781313556
636	3.2600093616205488
637	3.324213832774668
638	3.033809625872592
639	3.266287434396835
640	3.2581857746844043
641	3.1936585105673148
642	3.178762043404997
643	3.13131130991624
644	3.209333311032392
645	3.0689284800862797
646	3.012711911715331
647	3.0301714588759903
648	3.153066305266807
649	3.1277717799407467
650	3.506464382927702
651	3.206282368496464
652	3.43359669629327
653	3.292034575214513
654	3.4815121718150723
655	3.2659376347561704
656	3.2572842620772184
657	3.257093235976813
658	3.2635258390299433
659	3.365866838030522
660	3.122655218953019
661	3.2547758724667326
662	3.168399635253126
663	3.2790008820648877
664	3.168813316695129
665	3.147957726870625
666	3.363755668472744
667	3.16856239328103
668	3.046684399195299
669	2.965511134370482
670	3.1426663130411803
671	3.4226570894728767
672	3.4221003051211127
673	3.3896011623773292
674	3.331817043090073
675	3.4106914996864086
676	3.6022206566544686
677	3.182874184623204
678	3.2004053884538624
679	3.3787275897753726
680	3.405543819114614
681	3.2473384944554566
682	3.2470322389070407
683	3.519562035452616
684	3.136242200634199
685	3.3914250025138535
686	3.2607250222550013
687	3.2654292261165807
688	3.285889958807545
689	3.270273934562272
690	3.442741464371237
691	3.377116903649661
692	3.2912284500618036
693	3.1110479130566544
694	3.4880291075920598
695	3.0738352255083483
696	3.2163462027290937
697	3.220572251503994
698	3.2384620510371507
699	3.280873202139912
700	3.329380811807043
701	3.435366738985636
702	3.271868432567691
703	3.172402949433345
704	3.2930619388677136
705	3.1135639955202477
706	3.1300774947494903
707	3.0706472492038617
708	3.3917882278351454
709	3.326669448203653
710	2.985233085320525
711	3.1232404156888407
712	3.2640434317033846
713	3.253586455133602
714	3.165424722419341
715	3.1838842642259073
716	3.307865591297289
717	3.404309925103042
718	3.3474243029396584
719	3.299500897408749
720	3.368746162033553
721	3.2461759043587395
722	3.20705804957893
723	3.1532005912503314
724	3.515983170117411
725	3.173200163345377
726	3.261448584198496
727	3.1362938166798706
728	3.1753105073999386
729	3.3558496913885527
730	3.1549187151721108
731	3.2269883931967747
732	3.2404015205086267
733	3.387758983576677
734	3.4412834278129396
735	3.227212632383339
736	3.231739518820761
737	3.3936361422948362
738	3.2278929151207603
739	3.1472751967373216
740	3.4881565520864055
741	3.1686006363470094
742	3.29571362374736
743	3.232077033349537
744	3.146733595971164
745	3.491930610018666
746	3.2229975983149632
747	3.114465799993136
748	3.515750748692302
749	3.083022745555203
750	3.5165976175149334
751	3.4396852393790525
752	3.3222655102743066
753	3.288989044125885
754	3.2003063758940122
755	3.368115962826894
756	3.2419705999752564
757	3.33540145877398
758	3.364885934523205
759	3.389571240279728
760	3.2409830836890476
761	3.4962088894650076
762	3.629238504863083
763	3.51713891760112
764	3.1699444092601676
765	3.2243164009521434
766	3.2814663917717284
767	3.2822150355537327
768	3.0234237963034296
769	3.2993480531813884
770	3.237432463236281
771	3.3577295347723193
772	3.253309336545681
773	3.1115745799406422
774	3.3572626400270624
775	3.140432820773833
776	3.25014337124149
777	3.268752506830091
778	3.313326344115637
779	3.161411329236014
780	3.217080333864638
781	3.164175203804013
782	3.1986897071662197
783	3.2952120591551513
784	3.317392024275972
785	3.4111856234836697
786	3.2670068204758995
787	3.235634581332125
788	3.194038163815938
789	3.228016461018313
790	3.2814986255676883
791	3.4797060302622507
792	3.2903829260828448
793	3.284117103525713
794	3.2024770801980535
795	3.401527831144602
796	3.2155114876653244
797	3.4288603736968355
798	3.4599624688043953
799	3.375448078115794
800	3.3544648058956006
801	3.182386411089678
802	3.2050573647854996
803	3.2087913318831918
804	3.3169737045096146
805	3.4887705362743917
806	3.186428723659525
807	3.1910428794998222
808	3.461726039620524
809	3.537142806642634
810	3.2836960548135097
811	3.21073633329072
812	3.249800977545687
813	3.4048817211836715
814	3.3307707834618747
815	3.252107226489162
816	3.1610125968324057
817	3.1569418118617008
818	3.2781247682356693
819	3.384517083242754
820	3.146093657257783
821	3.2037379370604024
822	3.438599356888036
823	3.362683225041053
824	3.3402859488248504
825	3.4405175135745862
826	3.309449763065805
827	3.5606363873249083
828	3.215144423478146
829	3.022265730301503
830	3.234125953598578
831	3.2418590366301676
832	3.3944331530713323
833	3.3546886092960366
834	3.2147299526823008
835	3.1241712407071134
836	3.2636457015739038
837	3.465935023502165
838	3.4070577231845722
839	3.092294215382737
840	3.361047768304552
841	3.2172634380545793
842	3.183298436293978
843	3.183528218758688
844	3.248159340600963
845	3.041362759195541
846	3.396616969270108
847	3.1754232995502467
848	3.4151194572548547
849	3.642715046578291
850	3.4058420719925815
851	3.7291672568175267
852	3.3685102243814478
853	3.1808012246022144
854	3.3284545505610543
855	3.1990196584131083
856	3.2822382172224995
857	3.083367133902201
858	3.4790560149906593
859	3.287528092338226
860	3.188923068196486
861	3.145514443950717
862	3.1772459104201407
863	3.4775704543813903
864	3.271282953630487
865	3.3008943701636118
866	3.460363615648914
867	3.2933380321202637
868	3.1976819068824387
869	3.3157146544320377
870	3.5226501573871367
871	3.4432234718986567
872	3.553125424697101
873	3.323427659556318
874	3.1608365015481987
875	3.185733082999199
876	3.201026507576793
877	3.4287730792341016
878	3.097599984006508
879	3.3146162038179203
880	3.243622745448103
881	3.2435727158395684
882	3.195175544553942
883	3.070268544524883
884	3.163900134978127
885	3.1023132290527395
886	3.497848080380817
887	3.2535137989456264
888	3.3271245727074663
889	3.0842554455171083
890	3.1172357364470087
891	3.2612923692295865
892	3.477893003716159
893	3.224950459227836
894	3.0356319233867155
895	3.078671368422199
896	3.134922964718752
897	2.9776232401874276
898	3.084764563478537
899	3.1437191239981663
900	3.2118489421704615
901	3.3773342939720146
902	3.388557569651746
903	3.322039911900343
904	3.1717398706695974
905	3.1953390325302293
906	3.286508092753079
907	3.6567384351843493
908	3.362785832969992
909	3.2365538466050774
910	3.262680407891818
911	3.168535298745474
912	3.1753196909683505
913	3.29920717302623
914	3.4046082541012748
915	3.246870709638661
916	3.1292963331747137
917	3.168051594679375
918	3.30353295438996
919	3.1582150033746355
920	3.414230927860628
921	3.3084274029897887
922	3.175560683113474
923	3.2469936143154543
924	3.04406687957559
925	3.271963387719092
926	3.2479719115698495
927	3.1431107577312316
928	3.30740170892366
929	3.3106519345492207
930	3.0775336204049384
931	3.306041134208189
932	3.2043115920760425
933	3.1609793536088726
934	3.9305130081992345
935	3.731164331789371
936	3.9786947857974915
937	3.4854992370125455
938	3.8071178285397305
939	3.7455172304616404
940	3.650759276270949
941	3.784535994908927
942	3.902202811781175
943	3.7764166524371587
944	3.879394026440297
945	3.293787753704955
946	3.5566626410135784
947	3.3630133815071224
948	3.2465582499540795
949	3.3472664001078094
950	3.1983579581733306
951	3.4447488952578538
952	3.0485708015444435
953	3.1076103654487675
954	3.385239769096495
955	3.338783591800744
956	3.098126829421976
957	3.3782124170597165
958	3.232943750483292
959	3.2797031277241313
960	3.1395628306868706
961	3.1964664756036703
962	3.6999144467404355
963	3.0915443790637993
964	3.1983691504494414
965	3.356012990004064
966	3.198903862837418
967	3.2735621893335107
968	3.2979637930384453
969	3.2550079219382524
970	3.3654214953012764
971	3.3034899557824264
972	3.3623010959378132
973	3.1565691632630726
974	3.080297899200103
975	3.8437818951991582
976	3.5783403863342564
977	3.821207401255598
978	3.2678926686910166
979	3.22382791487359
980	3.3348731152762388
981	3.06607316342528
982	3.370530270701498
983	3.5093516143765067
984	3.1433653494199763
985	3.18878282459315
986	3.2530877152011417
987	3.4269337833237197
988	3.4314081792491544
989	2.867182673003848
990	3.3012171400045425
991	3.1019274144514695
992	3.0477351038283658
993	3.2279246238270667
994	3.387487680297647
995	3.2921666146796675
996	3.5073741701346473
997	3.17707629254418
998	3.354327256924177
999	3.1316752043304112
1000	3.1026699953131702
1001	3.3560864904193024
1002	3.3856160989805195
1003	3.2276103159036165
1004	3.2043063796084597
1005	2.9726688995850084
1006	3.3104367920130433
1007	3.3055422710222824
1008	3.2481355321483245
1009	3.162335507519992
1010	3.5200928870863573
1011	3.228311678456688
1012	3.2443462704928505
1013	3.2616092740375113
1014	3.214263750268728
1015	2.9728024122886034
1016	3.560011133128739
1017	3.653987732731937
1018	3.168353056521987
1019	3.2328244059308444
1020	3.2783877304039084
1021	3.2958519943974145
1022	3.1198137672612183
1023	3.117549160488214
1024	3.255459125112869
1025	3.0842872186303945
1026	3.321776230623024
1027	3.264132687263695
1028	3.0926966878459825
1029	3.220538216948179
1030	3.105478283172666
1031	3.178205598272504
1032	3.2062959992269993
1033	3.2711310180196995
1034	3.2604521863206823
1035	3.291707263490417
1036	3.151876124133082
1037	3.202828462580341
1038	3.267426079364238
1039	3.1033185132153824
1040	3.319223045848676
1041	3.273625565950562
1042	3.436010315020732
1043	3.230118692277433
1044	3.127750099004711
1045	3.561206416083822
1046	3.259539017052551
1047	3.2162391844058273
1048	3.2347683176602833
1049	3.35301656021344
1050	3.5014664130783175
1051	3.372467996110088
1052	3.194538499087395
1053	3.4233959541079866
1054	3.3432264820648796
1055	3.2926332445744078
1056	3.1380134749918356
1057	3.1002638778991045
1058	3.6246987328637448
1059	3.1119466676992555
1060	3.228772738359032
1061	3.4533705332961198
1062	3.1287596774343727
1063	3.3973182930669177
1064	3.1242367537445053
1065	3.2532462884656277
1066	3.060853091654809
1067	3.5815342416022182
1068	3.3308746869461214
1069	3.2620998569017208
1070	3.1142017299260245
1071	3.6069659661163187
1072	3.1702959112661024
1073	3.571523004718641
1074	3.3050626703746953
1075	3.1953372775914555
1076	3.271768285282931
1077	3.2485394488354324
1078	3.270104868275059
1079	3.134703196830615
1080	3.671374889801771
1081	3.454324807072831
1082	3.2592660207177593
1083	3.9071211512528445
1084	3.4372501981764043
1085	3.8815909239820554
1086	3.704935766126958
1087	3.5747039632919897
1088	3.6350891135270165
1089	3.820293068279543
1090	3.3257080247444026
1091	3.9638630591385295
1092	3.3591880750753447
1093	3.564457802951762
1094	3.4261862302531183
1095	3.723892797625317
1096	3.6839241086819112
1097	3.682969481777897
1098	3.767798537635164
1099	3.4516695809343787
1100	3.8477159541713593
1101	3.393591562812638
1102	3.1453088104824665
1103	3.118875225317446
1104	3.370052356271304
1105	3.0336932030044443
1106	3.198152958585633
1107	3.234624518268424
1108	3.325911469053047
1109	3.2811908430837313
1110	3.0741299810000675
1111	3.3619204934645475
1112	3.2073735215338206
1113	3.48181799080806
1114	3.1663953978403545
1115	3.270251664189197
1116	3.1742693189371556
1117	3.402923560566432
1118	3.2844042797827924
1119	3.216988869138537
1120	3.3459659428531707
1121	3.362770951646056
1122	3.301664643673978
1123	3.5015909326031434
1124	3.344720117108138
1125	3.2893198512338566
1126	3.0911298914166303
1127	3.256316044924812
1128	3.398308285034091
1129	3.224309310586636
1130	3.59600963935712
1131	3.1860024427922773
1132	3.0376166728310943
1133	3.4418477025032455
1134	3.058274512116552
1135	3.400965481778689
1136	3.0694647517026374
1137	3.2184760968226285
1138	3.2508806784515527
1139	3.2318967192572035
1140	3.1628815589986146
1141	3.2550217061918874
1142	3.28570751469686
1143	3.148342164207131
1144	3.0879480977432006
1145	3.5667510231123063
1146	3.1066015166689644
1147	3.1829317853379053
1148	3.338746000291073
1149	3.188667873021493
1150	3.0848374457212944
1151	3.3619329450606297
1152	3.196476577366579
1153	3.3449135783448845
1154	3.2362686775086473
1155	3.26004361512171
1156	3.3647181183637507
1157	3.140736898930573
1158	3.3093308648503044
1159	3.24966576309674
1160	3.312114408973925
1161	3.486811382554169
1162	3.4666527524416955
1163	3.0731508674814134
1164	3.085713007308489
1165	3.3397946117628834
1166	3.1977913528201865
1167	3.1622722322182573
1168	3.233771207900658
1169	3.2496805737039938
1170	3.272716177450018
1171	3.2960059267834882
1172	3.3386690241961676
1173	3.214598613763393
1174	3.326775738263353
1175	3.358803580010383
1176	3.2191725883256925
1177	3.322166177632686
1178	3.402130734403456
1179	3.109864833566499
1180	3.3223662661658904
1181	3.343916832411126
1182	3.3060107830720455
1183	3.1691670574230524
1184	3.3796767940788457
1185	3.3159939665202973
1186	3.307581754707295
1187	3.393043812118972
1188	3.3122504784406215
1189	3.302840248032822
1190	3.251017794994381
1191	3.122990564043485
1192	3.4809271727240865
1193	3.376732508742719
1194	3.1593345954849266
1195	3.23637638290017
1196	3.1720735654742676
1197	3.3133797777146365
1198	3.4210380189046794
1199	3.472545573904546
1200	3.2559089035232462
1201	3.3204373215672223
1202	3.1636935771828156
1203	3.3275065568889963
1204	3.6169184408066406
1205	3.492932991371785
1206	3.212123257221963
1207	3.4457268747758465
1208	3.261407427143087
1209	3.1859715704245573
1210	3.4381690672501923
1211	3.385608686405115
1212	3.3190003547443783
1213	3.29822242023414
1214	3.1226826848554055
1215	3.089462804170117
1216	3.2548816008006596
1217	3.2075406362221512
1218	3.191530069293462
1219	3.444543169762558
1220	3.270430966858712
1221	3.2302849957264614
1222	3.320318846843681
1223	3.301831541516922
1224	3.3243897814515404
1225	3.242685883609868
1226	3.1824185137977827
1227	3.155626586537828
1228	3.125955965970247
1229	3.3904521678897885
1230	3.055724869576952
1231	3.1332821322671784
1232	3.1285356643707645
1233	3.1992630113376186
1234	3.5278970334073696
1235	3.230381452115527
1236	3.1267912392675186
1237	3.249231065215761
1238	3.401298602233062
1239	3.2590064377461903
1240	3.048866583264994
1241	3.1475176597347794
1242	3.2903962989373166
1243	3.29044756283659
1244	3.177387249359655
1245	3.1217030392953826
1246	3.2723005474251976
1247	3.2413721046573456
1248	3.235505561865288
1249	3.3417322086429384
1250	3.24371412769032
1251	3.398148792869964
1252	3.2829037459639743
1253	3.5329865623647754
1254	3.158934100601321
1255	3.152904868042241
1256	3.39102424250662
1257	3.330617258678537
1258	3.7613202814010886
1259	3.250964695329732
1260	3.1540717207157534
1261	3.2470756082021324
1262	3.2033811379907937
1263	3.329872865633001
1264	3.348287843771906
1265	3.2968376793186858
1266	3.209666338074989
1267	3.2947860707519965
1268	3.184393149002182
1269	3.986820902527567
1270	3.788576367685908
1271	3.5731096251526804
1272	3.74614238209522
1273	3.7553698937115785
1274	3.98306375494927
1275	3.22186819096474
1276	3.782558380975048
1277	3.779629324817825
1278	3.9993119851064005
1279	3.7134312644472063
1280	3.759986540229089
1281	3.7828765915348983
1282	3.840349496412889
1283	3.830940906215106
1284	3.7915237204425782
1285	3.7101850947164676
1286	3.681517182845726
1287	3.8541103665397967
1288	3.1535647609534485
1289	3.0544933969704897
1290	3.181228798158697
1291	3.223442670125481
1292	3.42247378396091
1293	3.254875258057551
1294	3.316936624265862
1295	3.2148738588682946
1296	3.287316587792761
1297	3.4111909742396964
1298	3.246843764788368
1299	3.1135316454078565
1300	3.1621661585459924
1301	3.1179084084012754
1302	3.328383528117684
1303	3.330935045527069
1304	3.1069432421238976
1305	3.361997161194267
1306	3.1223997010057514
1307	3.3263266047396747
1308	3.137224748171558
1309	3.2915475891894355
1310	3.348700483056906
1311	3.303235396027299
1312	3.0789836975904525
1313	3.3250852334643755
1314	3.158032453317217
1315	3.2422325106276566
1316	3.1179157864884917
1317	3.2328251397934515
1318	3.3274849188466527
1319	3.3586155354502387
1320	3.41190534211979
1321	3.2532079864287886
1322	3.1682202405469155
1323	3.6789240691279277
1324	3.4271397788695355
1325	3.2425125017374845
1326	3.2704944954138058
1327	3.5725042880984716
1328	3.1014320970364957
1329	3.325503923667731
1330	3.178216648039009
1331	3.3980818028440374
1332	3.4391885708898013
1333	3.2071245545691442
1334	3.4002174642177097
1335	3.2216341631513123
1336	3.3593451866899984
1337	3.2432949006588414
1338	3.4401758542551923
1339	3.223668113957144
1340	3.166957808463984
1341	3.35543975228129
1342	3.1518355677075345
1343	3.1086057296468605
1344	3.741009466495235
1345	3.8089508055289905
1346	3.7205713751752323
1347	3.835311465336647
1348	3.5198310265692903
1349	3.2394902475089724
1350	3.4054209541153044
1351	3.256207024328429
1352	3.374617800094832
1353	3.322685465902818
1354	3.1927725187300426
1355	3.1006809616059345
1356	3.3768475234927853
1357	3.3111522766243286
1358	3.175996413831523
1359	3.1585500991674325
1360	3.145399062288608
1361	3.1054411819679686
1362	3.5019932811100967
1363	3.4001417487474734
1364	3.184035322467556
1365	3.160037993784391
1366	3.276864380194595
1367	3.259375300259746
1368	3.178009771301395
1369	3.0428933788485892
1370	3.2230677019942524
1371	3.200965275184655
1372	3.3120111688091227
1373	3.2842234540834383
1374	3.473505181343704
1375	3.474938229081497
1376	3.117049750531297
1377	3.29326523059811
1378	3.4070763917886024
1379	3.3925734332048747
1380	3.3034195853381787
1381	3.434317931180819
1382	3.3478028546441014
1383	3.320042419987195
1384	3.4956213008164885
1385	3.145885370627867
1386	3.319597753302299
1387	3.4802188082384835
1388	3.357382376037574
1389	3.124327355321441
1390	3.311684532857665
1391	3.720962774187744
1392	3.3225429679574727
1393	3.528842340635327
1394	3.2595220195248635
1395	3.0889068679221845
1396	3.238735683838208
1397	3.3848059646805377
1398	3.255242497725937
1399	3.4727956524468087
1400	3.1097042522214764
1401	3.1344480158707686
1402	3.2498714569297613
1403	3.243598500406783
1404	3.6694816262838965
1405	2.9836646404977283
1406	3.2032581207223783
1407	3.306386633357064
1408	2.9871336790010243
1409	3.302501822044367
1410	3.101772305275661
1411	3.404394542256715
1412	3.210033785905532
1413	3.2486482662106146
1414	3.1420556803830517
1415	3.2374935221549688
1416	3.0116404375200783
1417	3.2859593912910015
1418	3.342892729496379
1419	3.281276667775273
1420	2.969006633006621
1421	3.1962519803727996
1422	3.139258920140361
1423	3.328916511187373
1424	3.08661283971046
1425	3.138757215570046
1426	3.1715526415073283
1427	3.218869139920349
1428	3.253336303415137
1429	3.2524374240052203
1430	3.553547062995521
1431	3.4604702752130985
1432	3.393159336494841
1433	3.472618297021927
1434	3.3618509030998687
1435	3.207053906932261
1436	3.330215477591507
1437	3.136467331739259
1438	3.4702686912504204
1439	3.2476865559188846
1440	3.368520818133907
1441	3.2577136033302807
1442	3.4494423792057485
1443	3.2616612729444476
1444	3.239434932260199
1445	3.48954160185287
1446	3.3673466779906427
1447	3.1304208298985823
1448	3.361143199786046
1449	3.547523322804642
1450	3.3523187599220785
1451	3.276635988116927
1452	3.472489393152525
1453	3.4431611467677237
1454	3.5291430567606463
1455	3.3217459423045512
1456	3.2683147752467807
1457	3.4383700062792526
1458	3.1528384544043746
1459	3.4730708186132215
1460	3.179032500017309
1461	3.2064377017174177
1462	3.062688287867623
1463	3.5626051218247756
1464	3.20597664077249
1465	3.3042452214784244
1466	3.2261282609694644
1467	3.064642169090198
1468	3.0620857852222203
1469	3.218733037845149
1470	3.068314025524911
1471	3.140595673838091
1472	3.22076438433024
1473	3.246778838522279
1474	3.3213850350836425
1475	3.2993837875769243
1476	3.430328905790814
1477	3.1718995276228066
1478	3.007498937333892
1479	3.395223854209607
1480	3.266834695473717
1481	3.6603196958126474
1482	3.274977560971354
1483	3.2501247661495727
1484	3.2556508984753005
1485	3.0577214696654442
1486	3.3403730571036427
1487	3.3044478112717863
1488	3.1959738176690418
1489	3.977061453026783
1490	3.1379290644093625
1491	3.3118087390198454
1492	3.365132663068757
1493	3.2951608388562947
1494	3.240681519199999
1495	3.263609587896867
1496	3.3119002822726387
1497	3.170797906114964
1498	3.1657986097446313
