# Supplementary material for: Design of buried charged networks in artificial proteins
Source: Nat Commun. 2021 Mar 25;12:1895. doi: 10.1038/s41467-021-21909-7 (PMC7994573; doi:10.1038/s41467-021-21909-7)
Supplement: Supplementary file 4 — Source Data [file 41467_2021_21909_MOESM4_ESM.zip › source_data_final_revised/SI7/c/2_rmsd.txt]

1 1.293127417564392
2 1.3867076635360718
3 1.367712140083313
4 1.4867401123046875
5 1.6217195987701416
6 1.6950091123580933
7 1.7076534032821655
8 1.8558119535446167
9 1.7701151371002197
10 1.9558740854263306
11 2.008528232574463
12 1.94986891746521
13 1.8942749500274658
14 1.8752974271774292
15 1.8840161561965942
16 1.984284520149231
17 1.9828615188598633
18 1.9517313241958618
19 2.0094313621520996
20 1.9538278579711914
21 1.8770537376403809
22 1.935324788093567
23 1.8917139768600464
24 1.9059984683990479
25 2.1566927433013916
26 1.943723201751709
27 1.9997103214263916
28 2.0733842849731445
29 1.9292608499526978
30 1.94016432762146
31 1.9881247282028198
32 1.9507938623428345
33 2.0661685466766357
34 2.040140151977539
35 1.965158462524414
36 1.9900110960006714
37 2.0938875675201416
38 2.085465908050537
39 2.0352814197540283
40 2.0743050575256348
41 2.1315860748291016
42 2.043984889984131
43 2.174581289291382
44 2.2165119647979736
45 2.041034698486328
46 2.1009433269500732
47 2.127424478530884
48 2.0973286628723145
49 2.0118815898895264
50 2.168144464492798
51 2.186244249343872
52 2.1619606018066406
53 2.243920087814331
54 2.017566204071045
55 2.1704514026641846
56 2.012000560760498
57 2.099342107772827
58 2.2364699840545654
59 2.2395548820495605
60 2.146655321121216
61 2.2810206413269043
62 2.328878402709961
63 2.1877269744873047
64 2.1341171264648438
65 2.1773204803466797
66 2.2460505962371826
67 2.2948460578918457
68 2.347273349761963
69 2.293703079223633
70 2.273561477661133
71 2.3529391288757324
72 2.3816113471984863
73 2.2748677730560303
74 2.267498016357422
75 2.2773237228393555
76 2.345181465148926
77 2.358205795288086
78 2.252126693725586
79 2.2014620304107666
80 2.280256986618042
81 2.3813204765319824
82 2.198568344116211
83 2.33845853805542
84 2.330181837081909
85 2.3760666847229004
86 2.4396677017211914
87 2.4073503017425537
88 2.3630268573760986
89 2.3493425846099854
90 2.452920436859131
91 2.3091070652008057
92 2.5050504207611084
93 2.4397616386413574
94 2.5101075172424316
95 2.4588046073913574
96 2.4496700763702393
97 2.3912432193756104
98 2.4455177783966064
99 2.4744503498077393
100 2.4884653091430664
101 2.407271146774292
102 2.4437453746795654
103 2.4107916355133057
104 2.4001352787017822
105 2.406956672668457
106 2.3906328678131104
107 2.3935275077819824
108 2.3493902683258057
109 2.3372905254364014
110 2.3828203678131104
111 2.4541821479797363
112 2.3464412689208984
113 2.3537135124206543
114 2.4678478240966797
115 2.3135039806365967
116 2.271742582321167
117 2.321120262145996
118 2.3689987659454346
119 2.3827860355377197
120 2.372548818588257
121 2.4085206985473633
122 2.4320907592773438
123 2.361794948577881
124 2.385972499847412
125 2.473663806915283
126 2.3214426040649414
127 2.383962392807007
128 2.385047197341919
129 2.3452603816986084
130 2.2666943073272705
131 2.3923537731170654
132 2.4024600982666016
133 2.3029487133026123
134 2.4015679359436035
135 2.3162057399749756
136 2.3365073204040527
137 2.3734617233276367
138 2.4026706218719482
139 2.372692823410034
140 2.469442367553711
141 2.3618879318237305
142 2.486135482788086
143 2.3876535892486572
144 2.581312417984009
145 2.443542003631592
146 2.4417433738708496
147 2.373021364212036
148 2.408425807952881
149 2.5463123321533203
150 2.3954789638519287
151 2.517056703567505
152 2.4280683994293213
153 2.4086029529571533
154 2.5531396865844727
155 2.5211527347564697
156 2.417073965072632
157 2.441377639770508
158 2.51666522026062
159 2.4906957149505615
160 2.5270509719848633
161 2.4397647380828857
162 2.5054209232330322
163 2.590623617172241
164 2.6032400131225586
165 2.615872859954834
166 2.5524063110351563
167 2.5628128051757813
168 2.5678861141204834
169 2.4510512351989746
170 2.481186628341675
171 2.5631637573242188
172 2.537787914276123
173 2.496847152709961
174 2.331819534301758
175 2.379401922225952
176 2.4103198051452637
177 2.3093760013580322
178 2.5221807956695557
179 2.2617578506469727
180 2.344003438949585
181 2.2296316623687744
182 2.24936842918396
183 2.318866729736328
184 2.2748944759368896
185 2.36681866645813
186 2.477862596511841
187 2.3749125003814697
188 2.616548776626587
189 2.6777610778808594
190 2.694364070892334
191 2.6163623332977295
192 2.662735939025879
193 2.6537301540374756
194 2.764112949371338
195 2.7007863521575928
196 2.497504949569702
197 2.388002634048462
198 2.4387454986572266
199 2.527526617050171
200 2.549724578857422
201 2.5643937587738037
202 2.5099782943725586
203 2.464493751525879
204 2.5525994300842285
205 2.521009922027588
206 2.519688606262207
207 2.514056444168091
208 2.4533698558807373
209 2.414442777633667
210 2.583268642425537
211 2.478893756866455
212 2.56681227684021
213 2.6658895015716553
214 2.6481645107269287
215 2.5477867126464844
216 2.475620746612549
217 2.521183967590332
218 2.48286509513855
219 2.5962283611297607
220 2.4773662090301514
221 2.6051015853881836
222 2.5623958110809326
223 2.628579616546631
224 2.5431442260742188
225 2.606224298477173
226 2.5422232151031494
227 2.8015778064727783
228 2.67553448677063
229 2.7064709663391113
230 2.717259645462036
231 2.697305202484131
232 2.5732927322387695
233 2.5754706859588623
234 2.658090829849243
235 2.668203115463257
236 2.6464827060699463
237 2.5741755962371826
238 2.681173801422119
239 2.773216724395752
240 2.699963331222534
241 2.7446444034576416
242 2.6456868648529053
243 2.6817193031311035
244 2.6693029403686523
245 2.5613067150115967
246 2.59039568901062
247 2.553988218307495
248 2.5146594047546387
249 2.5881083011627197
250 2.6517441272735596
251 2.66426682472229
252 2.602320909500122
253 2.523005962371826
254 2.550367593765259
255 2.5570387840270996
256 2.5817689895629883
257 2.48293399810791
258 2.5027406215667725
259 2.5689685344696045
260 2.641442060470581
261 2.4546968936920166
262 2.6671876907348633
263 2.6370391845703125
264 2.6172068119049072
265 2.8071773052215576
266 2.5937156677246094
267 2.6460187435150146
268 2.650688886642456
269 2.572206974029541
270 2.595127820968628
271 2.605161190032959
272 2.55849289894104
273 2.530233860015869
274 2.6186556816101074
275 2.5912926197052
276 2.564818859100342
277 2.5426244735717773
278 2.606714963912964
279 2.6669528484344482
280 2.6150429248809814
281 2.549168109893799
282 2.7635576725006104
283 2.5567336082458496
284 2.546532154083252
285 2.550053358078003
286 2.563507080078125
287 2.5072474479675293
288 2.5536675453186035
289 2.5838446617126465
290 2.58290433883667
291 2.6195695400238037
292 2.528028726577759
293 2.552509069442749
294 2.6909735202789307
295 2.5398800373077393
296 2.5556671619415283
297 2.5299508571624756
298 2.5331368446350098
299 2.6113595962524414
300 2.6056809425354004
301 2.6608829498291016
302 2.692509889602661
303 2.709089517593384
304 2.5769612789154053
305 2.694831609725952
306 2.713073253631592
307 2.6226680278778076
308 2.577636241912842
309 2.6936419010162354
310 2.6314432621002197
311 2.5944464206695557
312 2.6073594093322754
313 2.689854860305786
314 2.57083797454834
315 2.6558048725128174
316 2.6272335052490234
317 2.551771640777588
318 2.7820661067962646
319 2.5560338497161865
320 2.5107247829437256
321 2.4310803413391113
322 2.692748785018921
323 2.4999094009399414
324 2.5034027099609375
325 2.615715265274048
326 2.512342691421509
327 2.4775540828704834
328 2.4893667697906494
329 2.478147506713867
330 2.5504226684570313
331 2.5281832218170166
332 2.4927704334259033
333 2.463369131088257
334 2.5294508934020996
335 2.53033709526062
336 2.524139165878296
337 2.476323127746582
338 2.46453595161438
339 2.4796464443206787
340 2.4196536540985107
341 2.5590922832489014
342 2.5000085830688477
343 2.517331838607788
344 2.528413772583008
345 2.489964246749878
346 2.4469099044799805
347 2.5635721683502197
348 2.539590358734131
349 2.543571710586548
350 2.5821049213409424
351 2.571197986602783
352 2.695777177810669
353 2.6449451446533203
354 2.6041619777679443
355 2.6662728786468506
356 2.5563807487487793
357 2.563481330871582
358 2.4980204105377197
359 2.5629236698150635
360 2.631080389022827
361 2.582979440689087
362 2.498332977294922
363 2.44625186920166
364 2.454615354537964
365 2.3888602256774902
366 2.5388474464416504
367 2.5060315132141113
368 2.460273027420044
369 2.531170606613159
370 2.444580554962158
371 2.448218822479248
372 2.512737274169922
373 2.4087700843811035
374 2.458144187927246
375 2.438852310180664
376 2.6199142932891846
377 2.4992401599884033
378 2.6022918224334717
379 2.548551559448242
380 2.590627908706665
381 2.558849811553955
382 2.5956780910491943
383 2.625938653945923
384 2.470794916152954
385 2.6033437252044678
386 2.356289863586426
387 2.585195302963257
388 2.4880831241607666
389 2.4739816188812256
390 2.5084261894226074
391 2.4632198810577393
392 2.4904353618621826
393 2.5048818588256836
394 2.5528440475463867
395 2.465632438659668
396 2.4779388904571533
397 2.5929343700408936
398 2.4523613452911377
399 2.488253355026245
400 2.5463407039642334
401 2.5713558197021484
402 2.603559732437134
403 2.463723659515381
404 2.503903865814209
405 2.5928709506988525
406 2.5252535343170166
407 2.504460334777832
408 2.5280795097351074
409 2.646716356277466
410 2.4625144004821777
411 2.5404932498931885
412 2.5654356479644775
413 2.5823206901550293
414 2.4925150871276855
415 2.590263843536377
416 2.504532814025879
417 2.680091142654419
418 2.608990430831909
419 2.6434969902038574
420 2.5045242309570313
421 2.5307750701904297
422 2.511863946914673
423 2.5787925720214844
424 2.679556369781494
425 2.6039717197418213
426 2.65734601020813
427 2.4978842735290527
428 2.5894832611083984
429 2.622339963912964
430 2.5355303287506104
431 2.5017902851104736
432 2.506279230117798
433 2.466702461242676
434 2.50789213180542
435 2.6691744327545166
436 2.579897880554199
437 2.530306816101074
438 2.4773411750793457
439 2.585196018218994
440 2.4942307472229004
441 2.493128776550293
442 2.570513963699341
443 2.5664896965026855
444 2.578613042831421
445 2.447843074798584
446 2.5709080696105957
447 2.490145444869995
448 2.4487051963806152
449 2.525418281555176
450 2.5139048099517822
451 2.527707576751709
452 2.592550754547119
453 2.5177078247070313
454 2.5612831115722656
455 2.663576364517212
456 2.5128068923950195
457 2.4898571968078613
458 2.544656276702881
459 2.5182788372039795
460 2.6242239475250244
461 2.4986674785614014
462 2.6929430961608887
463 2.50950026512146
464 2.5546746253967285
465 2.5941896438598633
466 2.533031940460205
467 2.6229445934295654
468 2.5347461700439453
469 2.536290168762207
470 2.7393033504486084
471 2.663356065750122
472 2.6119656562805176
473 2.6431522369384766
474 2.6946041584014893
475 2.6631581783294678
476 2.559755563735962
477 2.5891613960266113
478 2.5446979999542236
479 2.5540149211883545
480 2.596595287322998
481 2.6690011024475098
482 2.599745750427246
483 2.509638547897339
484 2.4779441356658936
485 2.4804720878601074
486 2.590704917907715
487 2.4723317623138428
488 2.4927682876586914
489 2.527055501937866
490 2.5461087226867676
491 2.447601795196533
492 2.566122055053711
493 2.551361083984375
494 2.615330934524536
495 2.5645270347595215
496 2.6305482387542725
497 2.4936563968658447
498 2.4652600288391113
499 2.499080181121826
500 2.530846357345581
501 2.6834144592285156
502 2.6331284046173096
503 2.5455732345581055
504 2.590456247329712
505 2.618873119354248
506 2.558018922805786
507 2.562373161315918
508 2.5646519660949707
509 2.575133800506592
510 2.531832695007324
511 2.5307822227478027
512 2.6127634048461914
513 2.652020215988159
514 2.5868923664093018
515 2.4946835041046143
516 2.4868807792663574
517 2.585136890411377
518 2.5108301639556885
519 2.6365058422088623
520 2.5699715614318848
521 2.5500824451446533
522 2.5689001083374023
523 2.5483477115631104
524 2.626734495162964
525 2.648375988006592
526 2.653090715408325
527 2.4603383541107178
528 2.653876304626465
529 2.522165060043335
530 2.6815426349639893
531 2.616884469985962
532 2.5714871883392334
533 2.591695547103882
534 2.5644941329956055
535 2.6212730407714844
536 2.550455093383789
537 2.7171151638031006
538 2.6113946437835693
539 2.958118438720703
540 2.660137176513672
541 2.6389806270599365
542 2.8263909816741943
543 2.8509387969970703
544 2.641446590423584
545 2.469785451889038
546 2.4542667865753174
547 2.571718692779541
548 2.5735695362091064
549 2.5954341888427734
550 2.6986398696899414
551 2.618119716644287
552 2.741239547729492
553 2.754917621612549
554 2.666827440261841
555 2.5252811908721924
556 2.6228902339935303
557 2.5880041122436523
558 2.6076769828796387
559 2.4798810482025146
560 2.5488269329071045
561 2.798649787902832
562 2.6813266277313232
563 2.6408088207244873
564 2.59224009513855
565 2.5661864280700684
566 2.497671365737915
567 2.5916967391967773
568 2.596210479736328
569 2.4373819828033447
570 2.4908254146575928
571 2.597761869430542
572 2.5328264236450195
573 2.4745240211486816
574 2.7311010360717773
575 2.6113574504852295
576 2.455819606781006
577 2.4749228954315186
578 2.496809959411621
579 2.5507218837738037
580 2.5651051998138428
581 2.5055203437805176
582 2.5687317848205566
583 2.4008891582489014
584 2.4586403369903564
585 2.444924831390381
586 2.3306221961975098
587 2.4137542247772217
588 2.3629534244537354
589 2.366178274154663
590 2.485150098800659
591 2.530596971511841
592 2.5276944637298584
593 2.5442910194396973
594 2.538424253463745
595 2.501222610473633
596 2.5700929164886475
597 2.499805212020874
598 2.593963384628296
599 2.6067702770233154
600 2.4346930980682373
601 2.450514078140259
602 2.4995696544647217
603 2.5303401947021484
604 2.4986472129821777
605 2.5452702045440674
606 2.519399881362915
607 2.4570441246032715
608 2.5766711235046387
609 2.538849353790283
610 2.6097757816314697
611 2.597165584564209
612 2.558960437774658
613 2.512523651123047
614 2.600992441177368
615 2.575432777404785
616 2.688216209411621
617 2.5612897872924805
618 2.4383935928344727
619 2.509406805038452
620 2.3803532123565674
621 2.407975912094116
622 2.4257047176361084
623 2.6258723735809326
624 2.616522789001465
625 2.6127865314483643
626 2.6175131797790527
627 2.539726495742798
628 2.587651252746582
629 2.522684335708618
630 2.51395845413208
631 2.5772857666015625
632 2.6625635623931885
633 2.6175997257232666
634 2.7679381370544434
635 2.5300581455230713
636 2.5244224071502686
637 2.606961727142334
638 2.492356300354004
639 2.4794530868530273
640 2.5352678298950195
641 2.480541944503784
642 2.4479405879974365
643 2.519305467605591
644 2.5626041889190674
645 2.526120185852051
646 2.559601306915283
647 2.6042821407318115
648 2.490171194076538
649 2.4539403915405273
650 2.5417640209198
651 2.555544853210449
652 2.6572766304016113
653 2.657989501953125
654 2.7146496772766113
655 2.668457508087158
656 2.7020490169525146
657 2.5976223945617676
658 2.652153968811035
659 2.7258572578430176
660 2.7401645183563232
661 2.6613030433654785
662 2.511883497238159
663 2.569573402404785
664 2.5926456451416016
665 2.587294578552246
666 2.5494463443756104
667 2.7147223949432373
668 2.6353633403778076
669 2.4992034435272217
670 2.5460565090179443
671 2.4643990993499756
672 2.535510540008545
673 2.5290937423706055
674 2.5331637859344482
675 2.5701568126678467
676 2.5741007328033447
677 2.5543363094329834
678 2.4997637271881104
679 2.603426694869995
680 2.573242664337158
681 2.5546443462371826
682 2.563598871231079
683 2.643030881881714
684 2.7158806324005127
685 2.470120906829834
686 2.5456085205078125
687 2.576690435409546
688 2.5697708129882813
689 2.585999011993408
690 2.601461887359619
691 2.6053202152252197
692 2.624175548553467
693 2.7252848148345947
694 2.731219530105591
695 2.656264305114746
696 2.6031904220581055
697 2.6325244903564453
698 2.6225903034210205
699 2.5605249404907227
700 2.6375064849853516
701 2.6782150268554688
702 2.5570015907287598
703 2.6996421813964844
704 2.597437620162964
705 2.5065226554870605
706 2.6274631023406982
707 2.6492583751678467
708 2.64963436126709
709 2.6610541343688965
710 2.778905153274536
711 2.718233585357666
712 2.5028128623962402
713 2.5779354572296143
714 2.672010898590088
715 2.581364154815674
716 2.5972347259521484
717 2.65116548538208
718 2.59116792678833
719 2.6558570861816406
720 2.613341808319092
721 2.5721700191497803
722 2.5914318561553955
723 2.5228476524353027
724 2.6622979640960693
725 2.516021490097046
726 2.618530750274658
727 2.800377368927002
728 2.610647678375244
729 2.530590295791626
730 2.5120737552642822
731 2.7117786407470703
732 2.5022060871124268
733 2.52860951423645
734 2.4687318801879883
735 2.6694467067718506
736 2.580376386642456
737 2.6389458179473877
738 2.5371813774108887
739 2.509779214859009
740 2.556007146835327
741 2.5092647075653076
742 2.5459976196289063
743 2.651313304901123
744 2.6676409244537354
745 2.7527644634246826
746 2.589966297149658
747 2.557877779006958
748 2.4571099281311035
749 2.481450319290161
750 2.487783908843994
751 2.456179618835449
752 2.472841501235962
753 2.526630401611328
754 2.5043063163757324
755 2.570843458175659
756 2.5615615844726563
757 2.5227620601654053
758 2.565401792526245
759 2.502822160720825
760 2.6912200450897217
761 2.577850341796875
762 2.551305055618286
763 2.4913315773010254
764 2.5573723316192627
765 2.5007781982421875
766 2.750415086746216
767 2.6789729595184326
768 2.689767599105835
769 2.7026283740997314
770 2.595282554626465
771 2.6760194301605225
772 2.655388355255127
773 2.5744340419769287
774 2.6581006050109863
775 2.6610164642333984
776 2.6931066513061523
777 2.8584437370300293
778 2.724628448486328
779 2.8386058807373047
780 2.6996519565582275
781 2.725529670715332
782 2.663100004196167
783 2.6904690265655518
784 2.6267595291137695
785 2.5165696144104004
786 2.5882699489593506
787 2.497856378555298
788 2.5157110691070557
789 2.585181951522827
790 2.556915760040283
791 2.6541662216186523
792 2.5248003005981445
793 2.590789556503296
794 2.6601083278656006
795 2.5710511207580566
796 2.6325886249542236
797 2.5182578563690186
798 2.5649774074554443
799 2.5297467708587646
800 2.5473709106445313
801 2.5136361122131348
802 2.521036148071289
803 2.52131986618042
804 2.5890276432037354
805 2.540400505065918
806 2.540393590927124
807 2.5893592834472656
808 2.626351833343506
809 2.512322187423706
810 2.4935567378997803
811 2.454331874847412
812 2.5163779258728027
813 2.5355591773986816
814 2.4786252975463867
815 2.5482137203216553
816 2.584834337234497
817 2.500871419906616
818 2.492762327194214
819 2.540712356567383
820 2.507666826248169
821 2.632744789123535
822 2.619161605834961
823 2.563803195953369
824 2.5623018741607666
825 2.6627838611602783
826 2.567396879196167
827 2.639616012573242
828 2.6722450256347656
829 2.6952037811279297
830 2.7549448013305664
831 2.8001413345336914
832 2.639725685119629
833 2.6082048416137695
834 2.6814112663269043
835 2.5941925048828125
836 2.5578925609588623
837 2.5969226360321045
838 2.8024399280548096
839 2.766798734664917
840 2.6232032775878906
841 2.499952554702759
842 2.6434450149536133
843 2.707613706588745
844 2.5952606201171875
845 2.6056747436523438
846 2.7007391452789307
847 2.671882390975952
848 2.596916675567627
849 2.6244189739227295
850 2.6463630199432373
851 2.5617451667785645
852 2.5346851348876953
853 2.6462349891662598
854 2.56477689743042
855 2.426473379135132
856 2.4976446628570557
857 2.513439655303955
858 2.5413126945495605
859 2.6196532249450684
860 2.525362253189087
861 2.5670006275177
862 2.5276098251342773
863 2.577338933944702
864 2.6170811653137207
865 2.7298641204833984
866 2.6196842193603516
867 2.58345627784729
868 2.7440743446350098
869 2.812807083129883
870 2.5337493419647217
871 2.552428960800171
872 2.7378408908843994
873 2.494643449783325
874 2.51220965385437
875 2.6558876037597656
876 2.607318162918091
877 2.6012229919433594
878 2.576890230178833
879 2.583329916000366
880 2.5868866443634033
881 2.584169626235962
882 2.6991052627563477
883 2.593068838119507
884 2.564141273498535
885 2.5435760021209717
886 2.581502914428711
887 2.4904839992523193
888 2.5484120845794678
889 2.472109317779541
890 2.4545040130615234
891 2.5925238132476807
892 2.7176625728607178
893 2.641846179962158
894 2.734755277633667
895 2.618197441101074
896 2.7070200443267822
897 2.6459693908691406
898 2.605064868927002
899 2.618640899658203
900 2.611719846725464
901 2.557736396789551
902 2.6907691955566406
903 2.5223476886749268
904 2.5232672691345215
905 2.6318397521972656
906 2.5962839126586914
907 2.5888383388519287
908 2.6074607372283936
909 2.7486119270324707
910 2.6583781242370605
911 2.6784653663635254
912 2.6265132427215576
913 2.516606569290161
914 2.536947727203369
915 2.531576156616211
916 2.5384504795074463
917 2.553126335144043
918 2.5645177364349365
919 2.6122047901153564
920 2.628310203552246
921 2.5867831707000732
922 2.590393304824829
923 2.598841905593872
924 2.5325582027435303
925 2.5713374614715576
926 2.549154758453369
927 2.6077756881713867
928 2.6969404220581055
929 2.6022136211395264
930 2.6376771926879883
931 2.55903959274292
932 2.5684359073638916
933 2.639256715774536
934 2.467522621154785
935 2.581705093383789
936 2.5732431411743164
937 2.582451581954956
938 2.5832200050354004
939 2.525998115539551
940 2.6774816513061523
941 2.633521556854248
942 2.6131954193115234
943 2.635498285293579
944 2.59735107421875
945 2.640350103378296
946 2.579768180847168
947 2.5514111518859863
948 2.4989354610443115
949 2.5897388458251953
950 2.645508289337158
951 2.668360710144043
952 2.4944851398468018
953 2.582047462463379
954 2.5531206130981445
955 2.5810928344726563
956 2.6763641834259033
957 2.553431510925293
958 2.489177703857422
959 2.594229221343994
960 2.5650150775909424
961 2.504974603652954
962 2.5937721729278564
963 2.596496343612671
964 2.4724483489990234
965 2.5549654960632324
966 2.591593027114868
967 2.6011295318603516
968 2.608989953994751
969 2.524562120437622
970 2.5998337268829346
971 2.687181234359741
972 2.5227267742156982
973 2.5872766971588135
974 2.52929425239563
975 2.528068780899048
976 2.6039133071899414
977 2.6118693351745605
978 2.5915205478668213
979 2.6371829509735107
980 2.6056180000305176
981 2.6109774112701416
982 2.6942732334136963
983 2.65394926071167
984 2.567938804626465
985 2.5379865169525146
986 2.5378611087799072
987 2.5000979900360107
988 2.515183448791504
989 2.5576059818267822
990 2.652853012084961
991 2.4815616607666016
992 2.6357944011688232
993 2.6727347373962402
994 2.5692522525787354
995 2.7486720085144043
996 2.635641098022461
997 2.462129592895508
998 2.5946829319000244
999 2.563218832015991
1000 2.581059455871582
1001 2.6437888145446777
1002 2.565316677093506
1003 2.581096649169922
1004 2.4794039726257324
1005 2.524735450744629
1006 2.516153335571289
1007 2.4889020919799805
1008 2.5928077697753906
1009 2.532348394393921
1010 2.6118221282958984
1011 2.4856905937194824
1012 2.4940147399902344
1013 2.383729934692383
1014 2.449516534805298
1015 2.420389175415039
1016 2.649963855743408
1017 2.638967752456665
1018 2.590280055999756
1019 2.610269069671631
1020 2.7421457767486572
1021 2.602670907974243
1022 2.491650104522705
1023 2.648618698120117
1024 2.521501302719116
1025 2.5812952518463135
1026 2.6470963954925537
1027 2.662247896194458
1028 2.684964179992676
1029 2.618947744369507
1030 2.6410343647003174
1031 2.577833890914917
1032 2.580862522125244
1033 2.526555299758911
1034 2.6088643074035645
1035 2.6039562225341797
1036 2.5862209796905518
1037 2.6983590126037598
1038 2.63698410987854
1039 2.5879805088043213
1040 2.558885097503662
1041 2.658142328262329
1042 2.5855023860931396
1043 2.590883255004883
1044 2.666003704071045
1045 2.5937325954437256
1046 2.5310611724853516
1047 2.5967111587524414
1048 2.6545610427856445
1049 2.510146141052246
1050 2.6951470375061035
1051 2.6774957180023193
1052 2.60255765914917
1053 2.6136484146118164
1054 2.4975156784057617
1055 2.478933572769165
1056 2.9042491912841797
1057 2.494736433029175
1058 2.4352283477783203
1059 2.4349849224090576
1060 2.5146355628967285
1061 2.3959174156188965
1062 2.436971664428711
1063 2.6011650562286377
1064 2.606677293777466
1065 2.7503437995910645
1066 2.585831642150879
1067 2.6463470458984375
1068 2.614459276199341
1069 2.708836793899536
1070 2.678048610687256
1071 2.5385470390319824
1072 2.623652219772339
1073 2.6035077571868896
1074 2.5907466411590576
1075 2.6511945724487305
1076 2.578359603881836
1077 2.6196885108947754
1078 2.5321943759918213
1079 2.6147000789642334
1080 2.680551528930664
1081 2.679407835006714
1082 2.6232683658599854
1083 2.5151171684265137
1084 2.6051185131073
1085 2.686048984527588
1086 2.5692131519317627
1087 2.6264901161193848
1088 2.599902391433716
1089 2.629152297973633
1090 2.4708545207977295
1091 2.525649309158325
1092 2.4945223331451416
1093 2.5446858406066895
1094 2.5807106494903564
1095 2.512629985809326
1096 2.4689722061157227
1097 2.5204954147338867
1098 2.5295727252960205
1099 2.63982892036438
1100 2.724681854248047
1101 2.775318145751953
1102 2.454348087310791
1103 2.4150965213775635
1104 2.4213950634002686
1105 2.4748287200927734
1106 2.5244059562683105
1107 2.5999910831451416
1108 2.666571617126465
1109 2.691570281982422
1110 2.7861831188201904
1111 2.5737671852111816
1112 2.573350429534912
1113 2.633984327316284
1114 2.713219404220581
1115 2.5862603187561035
1116 2.5980794429779053
1117 2.5428268909454346
1118 2.501891613006592
1119 2.411043643951416
1120 2.5049586296081543
1121 2.3923230171203613
1122 2.409144163131714
1123 2.5254271030426025
1124 2.58146071434021
1125 2.6551551818847656
1126 2.6783573627471924
1127 2.7045819759368896
1128 2.628243923187256
1129 2.6388099193573
1130 2.6370058059692383
1131 2.6135544776916504
1132 2.5263097286224365
1133 2.632378578186035
1134 2.487626552581787
1135 2.461418867111206
1136 2.509979724884033
1137 2.4645557403564453
1138 2.510544776916504
1139 2.4043357372283936
1140 2.542632579803467
1141 2.5570828914642334
1142 2.525404691696167
1143 2.5244736671447754
1144 2.5065455436706543
1145 2.576343536376953
1146 2.570359230041504
1147 2.4957242012023926
1148 2.559177875518799
1149 2.5751490592956543
1150 2.6094460487365723
1151 2.5236458778381348
1152 2.529514789581299
1153 2.6101577281951904
1154 2.548614740371704
1155 2.4290454387664795
1156 2.548642873764038
1157 2.3356761932373047
1158 2.4159722328186035
1159 2.478721857070923
1160 2.5408027172088623
1161 2.452200412750244
1162 2.508821964263916
1163 2.6209447383880615
1164 2.430469036102295
1165 2.5638351440429688
1166 2.5463201999664307
1167 2.568610191345215
1168 2.541548490524292
1169 2.468539237976074
1170 2.6136369705200195
1171 2.4394948482513428
1172 2.458477020263672
1173 2.366133689880371
1174 2.40944242477417
1175 2.3075296878814697
1176 2.517775058746338
1177 2.418346881866455
1178 2.3571243286132813
1179 2.470062255859375
1180 2.461151599884033
1181 2.4040310382843018
1182 2.471933364868164
1183 2.3758747577667236
1184 2.441863775253296
1185 2.340752363204956
1186 2.3541080951690674
1187 2.33852481842041
1188 2.3381285667419434
1189 2.4181411266326904
1190 2.4335920810699463
1191 2.4844980239868164
1192 2.4111521244049072
1193 2.534853219985962
1194 2.4698426723480225
1195 2.5010416507720947
1196 2.444369316101074
1197 2.5618066787719727
1198 2.5983359813690186
1199 2.524503707885742
1200 2.4909842014312744
1201 2.491891860961914
1202 2.4866445064544678
1203 2.566707134246826
1204 2.6229331493377686
1205 2.5472183227539063
1206 2.452153205871582
1207 2.4816839694976807
1208 2.5405967235565186
1209 2.5304975509643555
1210 2.527270793914795
1211 2.4208319187164307
1212 2.437420606613159
1213 2.4068546295166016
1214 2.312204122543335
1215 2.433621644973755
1216 2.4747965335845947
1217 2.487966775894165
1218 2.4767985343933105
1219 2.5093748569488525
1220 2.5564157962799072
1221 2.52374267578125
1222 2.3983547687530518
1223 2.4999945163726807
1224 2.4556829929351807
1225 2.651970386505127
1226 2.516641139984131
1227 2.537372589111328
1228 2.4659135341644287
1229 2.4888381958007813
1230 2.450967311859131
1231 2.5124967098236084
1232 2.447786569595337
1233 2.5082647800445557
1234 2.5103554725646973
1235 2.6285526752471924
1236 2.6351230144500732
1237 2.699028968811035
1238 2.5379605293273926
1239 2.4481618404388428
1240 2.5656185150146484
1241 2.584092378616333
1242 2.5347461700439453
1243 2.6251413822174072
1244 2.543001651763916
1245 2.4623379707336426
1246 2.6809585094451904
1247 2.6538097858428955
1248 2.6500797271728516
1249 2.638867139816284
1250 2.654987335205078
1251 2.6518971920013428
1252 2.507000684738159
1253 2.503641366958618
1254 2.5313360691070557
1255 2.466200828552246
1256 2.7596821784973145
1257 2.5049257278442383
1258 2.5709152221679688
1259 2.602485418319702
1260 2.6384077072143555
1261 2.539120674133301
1262 2.6393415927886963
1263 2.574530601501465
1264 2.6261236667633057
1265 2.7657437324523926
1266 2.60975980758667
1267 2.681394577026367
1268 2.492011308670044
1269 2.531221628189087
1270 2.5667569637298584
1271 2.550171375274658
1272 2.5211222171783447
1273 2.411149024963379
1274 2.4266953468322754
1275 2.4876492023468018
1276 2.5095901489257813
1277 2.3230340480804443
1278 2.4843201637268066
1279 2.50510311126709
1280 2.4594032764434814
1281 2.358219861984253
1282 2.343700885772705
1283 2.4198813438415527
1284 2.310321807861328
1285 2.469613552093506
1286 2.4035563468933105
1287 2.504864454269409
1288 2.443572759628296
1289 2.5340492725372314
1290 2.612139940261841
1291 2.6576473712921143
1292 2.5284852981567383
1293 2.7117626667022705
1294 2.61007022857666
1295 2.544102668762207
1296 2.6447997093200684
1297 2.4996225833892822
1298 2.625429391860962
1299 2.6131086349487305
1300 2.5484955310821533
1301 2.4531264305114746
1302 2.5311992168426514
1303 2.5217039585113525
1304 2.6093969345092773
1305 2.6085870265960693
1306 2.4914493560791016
1307 2.5375020503997803
1308 2.5295932292938232
1309 2.5339243412017822
1310 2.522430419921875
1311 2.5101382732391357
1312 2.489558219909668
1313 2.530055046081543
1314 2.5355727672576904
1315 2.4652814865112305
1316 2.6498005390167236
1317 2.6721351146698
1318 2.6343493461608887
1319 2.775084972381592
1320 2.6404075622558594
1321 2.7341978549957275
1322 2.625645637512207
1323 2.648599147796631
1324 2.755007743835449
1325 2.7040023803710938
1326 2.6744396686553955
1327 2.6185362339019775
1328 2.496000051498413
1329 2.5620791912078857
1330 2.5571372509002686
1331 2.6861302852630615
1332 2.6068034172058105
1333 2.5209667682647705
1334 2.523826837539673
1335 2.6782429218292236
1336 2.5105056762695313
1337 2.6581568717956543
1338 2.615790843963623
1339 2.6475627422332764
1340 2.7439327239990234
1341 2.6334943771362305
1342 2.61340069770813
1343 2.579482078552246
1344 2.56748628616333
1345 2.683509349822998
1346 2.623161792755127
1347 2.5761520862579346
1348 2.519562005996704
1349 2.531381130218506
1350 2.5046212673187256
1351 2.6843175888061523
1352 2.593255043029785
1353 2.5608060359954834
1354 2.53861141204834
1355 2.519003391265869
1356 2.4975082874298096
1357 2.632719039916992
1358 2.5744481086730957
1359 2.6391379833221436
1360 2.525071620941162
1361 2.7071051597595215
1362 2.622307777404785
1363 2.5752391815185547
1364 2.633817672729492
1365 2.5813024044036865
1366 2.603562593460083
1367 2.537182569503784
1368 2.5585594177246094
1369 2.454814910888672
1370 2.456084728240967
1371 2.609205961227417
1372 2.4578452110290527
1373 2.5429768562316895
1374 2.5135340690612793
1375 2.6837220191955566
1376 2.4715576171875
1377 2.5833709239959717
1378 2.7281653881073
1379 2.6957013607025146
1380 2.8744513988494873
1381 2.698092222213745
1382 2.694032907485962
1383 2.575685501098633
1384 2.639963388442993
1385 2.5850179195404053
1386 2.627592086791992
1387 2.6270406246185303
1388 2.6854031085968018
1389 2.758883237838745
1390 2.804654598236084
1391 2.638497829437256
1392 2.788576602935791
1393 2.6372036933898926
1394 2.6714584827423096
1395 2.6322312355041504
1396 2.7534379959106445
1397 2.6023194789886475
1398 2.6454508304595947
1399 2.5954456329345703
1400 2.5901072025299072
1401 2.580923318862915
1402 2.7187840938568115
1403 2.513864755630493
1404 2.5502264499664307
1405 2.509941816329956
1406 2.67211651802063
1407 2.5207321643829346
1408 2.564842939376831
1409 2.6151282787323
1410 2.593900203704834
1411 2.5347397327423096
1412 2.6507270336151123
1413 2.673539638519287
1414 2.723219633102417
1415 2.531008005142212
1416 2.4967644214630127
1417 2.655390977859497
1418 2.8104443550109863
1419 2.499044895172119
1420 2.561115264892578
1421 2.731391429901123
1422 2.6188957691192627
1423 2.6176235675811768
1424 2.498586416244507
1425 2.5799689292907715
1426 2.4793457984924316
1427 2.394057273864746
1428 2.348782539367676
1429 2.3220057487487793
1430 2.301574230194092
1431 2.3740074634552
1432 2.5488369464874268
1433 2.5161259174346924
1434 2.4597535133361816
1435 2.617959976196289
1436 2.534780740737915
1437 2.614560604095459
1438 2.553271532058716
1439 2.599893569946289
1440 2.5856432914733887
1441 2.579407215118408
1442 2.5132646560668945
1443 2.4213969707489014
1444 2.5470495223999023
1445 2.5036556720733643
1446 2.3696343898773193
1447 2.4148242473602295
1448 2.385739803314209
1449 2.492413282394409
1450 2.463350772857666
1451 2.479734182357788
1452 2.4713823795318604
1453 2.535386323928833
1454 2.2889249324798584
1455 2.4137134552001953
1456 2.3042471408843994
1457 2.45902156829834
1458 2.4171388149261475
1459 2.355836868286133
1460 2.420689344406128
1461 2.3209593296051025
1462 2.49401593208313
1463 2.4577982425689697
1464 2.3269481658935547
1465 2.524397611618042
1466 2.4931328296661377
1467 2.4188876152038574
1468 2.4585559368133545
1469 2.4565417766571045
1470 2.443145275115967
1471 2.453101396560669
1472 2.3850183486938477
1473 2.480093002319336
1474 2.508066177368164
1475 2.509143829345703
1476 2.5211145877838135
1477 2.608090400695801
1478 2.7205488681793213
1479 2.674614906311035
1480 2.5401854515075684
1481 2.53275990486145
1482 2.4747121334075928
1483 2.540745735168457
1484 2.632122755050659
1485 2.545074462890625
1486 2.6273679733276367
1487 2.4984612464904785
1488 2.5617411136627197
1489 2.6250486373901367
1490 2.8972208499908447
1491 2.572852849960327
1492 2.548673391342163
1493 2.5075604915618896
1494 2.5478591918945313
1495 2.707998037338257
1496 2.6113924980163574
1497 2.5477988719940186
1498 2.6291298866271973
