# Supplementary material for: Design of buried charged networks in artificial proteins
Source: Nat Commun. 2021 Mar 25;12:1895. doi: 10.1038/s41467-021-21909-7 (PMC7994573; doi:10.1038/s41467-021-21909-7)
Supplement: Supplementary file 4 — Source Data [file 41467_2021_21909_MOESM4_ESM.zip › source_data_final_revised/SI7/c/2_rmsf.txt]

4 2 P 3.083671808242798
14 3 P 2.071532964706421
27 4 P 0.9661186933517456
39 5 P 0.9374768137931824
54 6 P 0.7687161564826965
73 7 P 0.6541745662689209
97 8 P 0.7154408693313599
114 9 P 0.7017770409584045
129 10 P 0.5587496757507324
149 11 P 0.5859487652778625
166 12 P 0.6440311670303345
183 13 P 0.5506756901741028
202 14 P 0.5120649933815002
221 15 P 0.5820179581642151
238 16 P 0.5795145630836487
253 17 P 0.5158792734146118
273 18 P 0.5667934417724609
290 19 P 0.6114375591278076
307 20 P 0.5620367527008057
326 21 P 0.570503294467926
345 22 P 0.6372920274734497
362 23 P 0.6055341362953186
377 24 P 0.554456353187561
396 25 P 0.6212188601493835
413 26 P 0.6472475528717041
430 27 P 0.6015287637710571
449 28 P 0.5854575634002686
468 29 P 0.6519156098365784
492 30 P 0.6839130520820618
507 31 P 0.6087133884429932
526 32 P 0.5991681218147278
545 33 P 0.6687720417976379
567 34 P 0.6058215498924255
586 35 P 0.492923378944397
608 36 P 0.5781881213188171
627 37 P 0.6132725477218628
644 38 P 0.49951431155204773
663 39 P 0.49942076206207275
682 40 P 0.6048442721366882
704 41 P 0.555590033531189
721 42 P 0.4904285669326782
740 43 P 0.685806155204773
764 44 P 0.798712968826294
779 45 P 0.7434861063957214
789 46 P 0.8212241530418396
800 47 P 1.1035555601119995
815 48 P 1.1794819831848145
837 49 P 1.1639400720596313
847 50 P 1.2768369913101196
871 51 P 1.014532446861267
887 52 P 1.0658351182937622
899 53 P 0.967482328414917
914 54 P 0.7593988180160522
936 55 P 0.742577314376831
958 56 P 0.7843656539916992
969 57 P 0.6808654069900513
985 58 P 0.553758442401886
1004 59 P 0.64846271276474
1021 60 P 0.682197630405426
1043 61 P 0.5371959209442139
1060 62 P 0.5553684830665588
1079 63 P 0.7200044393539429
1094 64 P 0.6705231070518494
1113 65 P 0.5379673838615417
1128 66 P 0.6522045731544495
1143 67 P 0.86265629529953
1165 68 P 0.8438099026679993
1182 69 P 0.7032374739646912
1201 70 P 0.7521457076072693
1216 71 P 0.6930767297744751
1235 72 P 0.649170994758606
1254 73 P 0.7137734293937683
1269 74 P 0.7061831951141357
1283 75 P 0.6173604726791382
1302 76 P 0.6361128091812134
1319 77 P 0.6990606188774109
1336 78 P 0.6773588061332703
1350 79 P 0.6492511034011841
1360 80 P 0.7068303227424622
1377 81 P 0.7019281983375549
1392 82 P 0.6347887516021729
1402 83 P 0.6419294476509094
1419 84 P 0.7055148482322693
1436 85 P 0.6409671902656555
1455 86 P 0.5624127388000488
1474 87 P 0.6424593329429626
1491 88 P 0.6370472311973572
1506 89 P 0.5599565505981445
1525 90 P 0.5908359885215759
1542 91 P 0.6604673862457275
1559 92 P 0.6097658276557922
1573 93 P 0.6473972797393799
1580 94 P 0.8061049580574036
1597 95 P 0.9027727842330933
1612 96 P 0.7116687893867493
1631 97 P 0.8567417860031128
1655 98 P 1.2746168375015259
1672 99 P 1.7290334701538086
1691 100 P 1.6514798402786255
1698 101 P 1.7898823022842407
1705 102 P 1.8684141635894775
1716 103 P 1.6755748987197876
1723 104 P 1.690065860748291
1732 105 P 1.4316222667694092
1744 106 P 1.0640175342559814
1759 107 P 0.9124669432640076
1778 108 P 0.7640961408615112
1802 109 P 0.7877424955368042
1819 110 P 0.7385342121124268
1841 111 P 0.624699592590332
1861 112 P 0.6975892186164856
1878 113 P 0.7265111804008484
1895 114 P 0.6359369158744812
1914 115 P 0.6801725625991821
1924 116 P 0.7262433767318726
1941 117 P 0.7032943964004517
1963 118 P 0.6170464158058167
1982 119 P 0.6616349220275879
1999 120 P 0.7749199867248535
2016 121 P 0.6970636248588562
2035 122 P 0.5932633280754089
2054 123 P 0.6801641583442688
2071 124 P 0.7090854048728943
2093 125 P 0.6304836869239807
2113 126 P 0.6105681657791138
2130 127 P 0.6645891666412354
2147 128 P 0.6632136702537537
2166 129 P 0.5964115858078003
2182 130 P 0.6301182508468628
2192 131 P 0.6735103130340576
2214 132 P 0.6714202761650085
2231 133 P 0.6687934994697571
2250 134 P 0.6901668906211853
2265 135 P 0.6235932111740112
2277 136 P 0.5182808637619019
2292 137 P 0.6363192796707153
2307 138 P 0.7374836206436157
2329 139 P 0.6126745343208313
2349 140 P 0.6430718302726746
2368 141 P 0.8452135920524597
2383 142 P 0.7608951926231384
2402 143 P 0.5947028398513794
2421 144 P 0.8073475956916809
2436 145 P 1.0027416944503784
2450 146 P 0.8865864276885986
2469 147 P 0.8664824962615967
2488 148 P 1.5374765396118164
2495 149 P 2.0811946392059326
2502 150 P 2.5825612545013428
2513 151 P 2.393291711807251
2520 152 P 1.076743483543396
2527 153 P 1.1362204551696777
2539 154 P 0.9198551774024963
2554 155 P 0.6383481025695801
2573 156 P 0.7240373492240906
2597 157 P 0.7553206086158752
2612 158 P 0.5466465353965759
2631 159 P 0.5118379592895508
2650 160 P 0.6577023863792419
2672 161 P 0.6110964417457581
2679 162 P 0.46529969573020935
2701 163 P 0.5364747643470764
2720 164 P 0.6009612083435059
2737 165 P 0.5583284497261047
2753 166 P 0.549283504486084
2772 167 P 0.5990889668464661
2794 168 P 0.5947351455688477
2811 169 P 0.5802994966506958
2828 170 P 0.6156810522079468
2852 171 P 0.6362295746803284
2867 172 P 0.6092424392700195
2886 173 P 0.6515445709228516
2905 174 P 0.681699812412262
2922 175 P 0.6117229461669922
2941 176 P 0.6295847296714783
2957 177 P 0.7235769033432007
2974 178 P 0.6691844463348389
2996 179 P 0.5924112796783447
3006 180 P 0.6415896415710449
3023 181 P 0.6788249611854553
3040 182 P 0.6134534478187561
3059 183 P 0.6084378957748413
3075 184 P 0.6748595237731934
3092 185 P 0.6239929795265198
3114 186 P 0.5483547449111938
3133 187 P 0.6404486298561096
3150 188 P 0.6474133133888245
3167 189 P 0.5711594820022583
3181 190 P 0.62139892578125
3188 191 P 0.6829453706741333
3205 192 P 0.7397076487541199
3227 193 P 0.7124595046043396
3246 194 P 0.8009071350097656
3270 195 P 0.9837452173233032
3285 196 P 1.499893069267273
3299 197 P 2.1719722747802734
3318 198 P 3.52079701423645
