# Supplementary material for: Design of buried charged networks in artificial proteins
Source: Nat Commun. 2021 Mar 25;12:1895. doi: 10.1038/s41467-021-21909-7 (PMC7994573; doi:10.1038/s41467-021-21909-7)
Supplement: Supplementary file 4 — Source Data [file 41467_2021_21909_MOESM4_ESM.zip › source_data_final_revised/SI7/c/2_watercnt.txt]

0	4
1	3
2	5
3	3
4	2
5	6
6	2
7	4
8	3
9	3
10	2
11	5
12	2
13	2
14	2
15	4
16	2
17	3
18	2
19	1
20	3
21	2
22	2
23	4
24	1
25	1
26	1
27	3
28	1
29	3
30	4
31	5
32	6
33	8
34	6
35	5
36	5
37	5
38	6
39	5
40	4
41	3
42	3
43	2
44	3
45	1
46	3
47	4
48	3
49	4
50	4
51	3
52	5
53	6
54	5
55	3
56	4
57	4
58	9
59	5
60	5
61	6
62	6
63	8
64	5
65	9
66	4
67	6
68	6
69	8
70	6
71	6
72	5
73	5
74	3
75	7
76	7
77	6
78	6
79	6
80	7
81	4
82	9
83	6
84	6
85	7
86	7
87	6
88	7
89	4
90	4
91	5
92	5
93	5
94	6
95	4
96	6
97	5
98	4
99	6
100	3
101	4
102	4
103	5
104	3
105	5
106	4
107	4
108	2
109	4
110	4
111	5
112	5
113	5
114	3
115	5
116	6
117	4
118	5
119	5
120	6
121	3
122	5
123	4
124	6
125	3
126	6
127	7
128	5
129	4
130	5
131	2
132	3
133	2
134	4
135	4
136	3
137	5
138	4
139	3
140	4
141	4
142	4
143	5
144	4
145	4
146	3
147	3
148	4
149	2
150	3
151	5
152	6
153	6
154	2
155	4
156	5
157	5
158	4
159	4
160	3
161	4
162	5
163	4
164	5
165	3
166	5
167	4
168	5
169	4
170	5
171	4
172	5
173	5
174	5
175	6
176	5
177	3
178	4
179	5
180	4
181	4
182	4
183	5
184	3
185	5
186	3
187	3
188	2
189	3
190	3
191	5
192	5
193	4
194	6
195	4
196	3
197	5
198	5
199	3
200	4
201	5
202	5
203	5
204	5
205	4
206	4
207	3
208	5
209	5
210	4
211	4
212	5
213	3
214	4
215	4
216	4
217	4
218	4
219	5
220	5
221	4
222	4
223	5
224	4
225	5
226	4
227	3
228	2
229	4
230	4
231	5
232	5
233	3
234	4
235	3
236	3
237	4
238	2
239	4
240	4
241	3
242	5
243	4
244	5
245	7
246	4
247	3
248	4
249	7
250	5
251	3
252	4
253	4
254	6
255	4
256	6
257	4
258	5
259	5
260	6
261	7
262	5
263	6
264	4
265	6
266	4
267	5
268	5
269	5
270	5
271	7
272	5
273	3
274	3
275	3
276	5
277	5
278	4
279	3
280	3
281	4
282	4
283	4
284	4
285	4
286	5
287	4
288	4
289	5
290	3
291	2
292	3
293	3
294	5
295	3
296	3
297	5
298	4
299	4
300	2
301	4
302	3
303	6
304	5
305	5
306	2
307	2
308	4
309	4
310	4
311	2
312	2
313	1
314	2
315	4
316	4
317	4
318	4
319	2
320	4
321	4
322	2
323	3
324	4
325	3
326	4
327	4
328	3
329	5
330	4
331	4
332	5
333	5
334	4
335	6
336	5
337	7
338	5
339	6
340	4
341	6
342	6
343	6
344	5
345	4
346	5
347	5
348	5
349	5
350	6
351	4
352	3
353	5
354	7
355	4
356	6
357	6
358	6
359	6
360	5
361	5
362	6
363	4
364	5
365	5
366	3
367	6
368	5
369	6
370	5
371	3
372	6
373	4
374	6
375	7
376	4
377	7
378	2
379	4
380	3
381	6
382	2
383	5
384	5
385	6
386	6
387	4
388	3
389	4
390	4
391	2
392	4
393	4
394	2
395	7
396	7
397	7
398	3
399	5
400	7
401	5
402	5
403	5
404	2
405	5
406	6
407	6
408	3
409	3
410	6
411	3
412	5
413	5
414	6
415	5
416	6
417	5
418	5
419	4
420	4
421	7
422	5
423	6
424	3
425	5
426	3
427	5
428	3
429	7
430	5
431	5
432	4
433	7
434	4
435	3
436	3
437	3
438	4
439	2
440	5
441	2
442	5
443	6
444	6
445	4
446	5
447	5
448	2
449	2
450	7
451	5
452	6
453	3
454	3
455	5
456	5
457	2
458	4
459	1
460	4
461	5
462	4
463	6
464	4
465	3
466	4
467	5
468	5
469	5
470	4
471	6
472	3
473	5
474	4
475	3
476	3
477	4
478	3
479	3
480	4
481	5
482	4
483	2
484	4
485	5
486	7
487	7
488	6
489	6
490	2
491	4
492	4
493	3
494	2
495	5
496	1
497	4
498	8
499	7
500	9
501	9
502	7
503	7
504	4
505	5
506	7
507	6
508	7
509	10
510	5
511	6
512	5
513	5
514	5
515	5
516	5
517	6
518	4
519	5
520	5
521	4
522	5
523	5
524	5
525	5
526	6
527	6
528	5
529	6
530	5
531	4
532	4
533	4
534	3
535	6
536	3
537	4
538	5
539	5
540	3
541	5
542	5
543	4
544	2
545	2
546	2
547	2
548	4
549	6
550	3
551	4
552	5
553	5
554	6
555	7
556	7
557	6
558	4
559	6
560	5
561	3
562	6
563	5
564	7
565	5
566	6
567	7
568	5
569	7
570	7
571	5
572	5
573	5
574	5
575	6
576	4
577	5
578	4
579	4
580	5
581	3
582	5
583	2
584	4
585	5
586	3
587	6
588	5
589	4
590	2
591	4
592	2
593	3
594	6
595	1
596	2
597	2
598	7
599	4
600	5
601	6
602	4
603	5
604	6
605	3
606	5
607	4
608	4
609	3
610	9
611	3
612	2
613	3
614	4
615	5
616	8
617	5
618	5
619	5
620	5
621	7
622	6
623	5
624	6
625	7
626	3
627	5
628	6
629	6
630	8
631	3
632	7
633	6
634	3
635	7
636	6
637	7
638	5
639	5
640	5
641	5
642	4
643	5
644	8
645	6
646	5
647	5
648	7
649	5
650	6
651	5
652	6
653	3
654	5
655	2
656	1
657	6
658	6
659	4
660	3
661	5
662	3
663	4
664	4
665	2
666	4
667	5
668	6
669	3
670	6
671	4
672	5
673	7
674	3
675	6
676	8
677	6
678	6
679	7
680	5
681	4
682	8
683	3
684	3
685	7
686	3
687	5
688	5
689	5
690	6
691	4
692	5
693	6
694	4
695	5
696	5
697	5
698	4
699	6
700	3
701	4
702	7
703	6
704	5
705	4
706	4
707	4
708	3
709	2
710	3
711	1
712	4
713	5
714	4
715	5
716	5
717	5
718	4
719	2
720	3
721	6
722	3
723	4
724	4
725	3
726	1
727	5
728	8
729	6
730	6
731	5
732	4
733	4
734	5
735	4
736	2
737	3
738	4
739	5
740	4
741	7
742	5
743	9
744	7
745	4
746	4
747	7
748	4
749	8
750	8
751	5
752	5
753	7
754	4
755	5
756	5
757	6
758	7
759	10
760	4
761	5
762	7
763	7
764	6
765	4
766	4
767	3
768	3
769	6
770	4
771	9
772	7
773	4
774	6
775	5
776	7
777	6
778	4
779	5
780	4
781	7
782	2
783	5
784	4
785	4
786	2
787	4
788	3
789	5
790	4
791	7
792	5
793	7
794	10
795	4
796	5
797	4
798	9
799	5
800	6
801	8
802	7
803	4
804	6
805	5
806	4
807	7
808	5
809	5
810	6
811	7
812	4
813	6
814	8
815	6
816	4
817	7
818	6
819	7
820	6
821	6
822	7
823	7
824	6
825	6
826	6
827	4
828	4
829	7
830	6
831	5
832	5
833	4
834	6
835	2
836	7
837	5
838	6
839	6
840	9
841	6
842	4
843	8
844	7
845	5
846	7
847	6
848	5
849	4
850	4
851	4
852	5
853	4
854	3
855	3
856	5
857	3
858	5
859	5
860	3
861	4
862	4
863	4
864	4
865	3
866	5
867	6
868	4
869	3
870	4
871	5
872	5
873	6
874	4
875	7
876	4
877	7
878	4
879	3
880	6
881	5
882	5
883	4
884	5
885	5
886	7
887	4
888	4
889	5
890	4
891	3
892	4
893	4
894	3
895	3
896	4
897	5
898	5
899	4
900	4
901	5
902	3
903	3
904	3
905	2
906	2
907	4
908	4
909	4
910	4
911	4
912	2
913	3
914	3
915	3
916	3
917	3
918	3
919	4
920	3
921	3
922	1
923	3
924	3
925	2
926	2
927	4
928	2
929	4
930	3
931	4
932	3
933	3
934	5
935	3
936	5
937	4
938	3
939	5
940	4
941	2
942	5
943	4
944	4
945	2
946	3
947	4
948	3
949	5
950	3
951	4
952	4
953	3
954	4
955	3
956	6
957	4
958	5
959	3
960	5
961	3
962	3
963	2
964	2
965	4
966	4
967	3
968	3
969	5
970	2
971	3
972	3
973	4
974	3
975	4
976	4
977	4
978	4
979	3
980	3
981	3
982	2
983	5
984	3
985	3
986	3
987	3
988	4
989	4
990	5
991	5
992	4
993	4
994	4
995	4
996	3
997	2
998	4
999	4
1000	3
1001	3
1002	3
1003	3
1004	4
1005	4
1006	5
1007	4
1008	4
1009	5
1010	5
1011	6
1012	5
1013	4
1014	4
1015	3
1016	4
1017	6
1018	4
1019	4
1020	2
1021	6
1022	4
1023	3
1024	3
1025	4
1026	6
1027	5
1028	4
1029	6
1030	5
1031	6
1032	6
1033	4
1034	4
1035	3
1036	4
1037	3
1038	6
1039	4
1040	5
1041	6
1042	4
1043	5
1044	5
1045	7
1046	6
1047	6
1048	4
1049	6
1050	5
1051	6
1052	6
1053	5
1054	6
1055	10
1056	6
1057	6
1058	7
1059	6
1060	5
1061	8
1062	8
1063	7
1064	6
1065	8
1066	6
1067	6
1068	5
1069	6
1070	5
1071	5
1072	5
1073	5
1074	5
1075	4
1076	5
1077	5
1078	5
1079	2
1080	3
1081	3
1082	4
1083	6
1084	4
1085	4
1086	8
1087	4
1088	4
1089	5
1090	5
1091	5
1092	4
1093	5
1094	3
1095	6
1096	5
1097	6
1098	5
1099	8
1100	7
1101	8
1102	5
1103	5
1104	7
1105	5
1106	7
1107	6
1108	4
1109	5
1110	5
1111	4
1112	4
1113	4
1114	4
1115	3
1116	3
1117	4
1118	2
1119	4
1120	6
1121	5
1122	6
1123	5
1124	5
1125	6
1126	5
1127	4
1128	6
1129	7
1130	7
1131	7
1132	5
1133	5
1134	4
1135	6
1136	5
1137	5
1138	8
1139	5
1140	5
1141	5
1142	7
1143	7
1144	5
1145	6
1146	5
1147	5
1148	4
1149	4
1150	4
1151	3
1152	4
1153	4
1154	3
1155	3
1156	4
1157	2
1158	5
1159	4
1160	3
1161	4
1162	2
1163	3
1164	3
1165	3
1166	4
1167	4
1168	4
1169	5
1170	3
1171	4
1172	3
1173	4
1174	4
1175	4
1176	3
1177	3
1178	3
1179	5
1180	3
1181	5
1182	2
1183	4
1184	3
1185	4
1186	3
1187	3
1188	4
1189	2
1190	3
1191	5
1192	5
1193	4
1194	3
1195	4
1196	3
1197	4
1198	4
1199	3
1200	4
1201	4
1202	5
1203	5
1204	4
1205	4
1206	4
1207	5
1208	6
1209	5
1210	5
1211	6
1212	6
1213	6
1214	6
1215	4
1216	8
1217	7
1218	7
1219	3
1220	2
1221	5
1222	4
1223	6
1224	4
1225	6
1226	4
1227	5
1228	4
1229	3
1230	4
1231	3
1232	2
1233	6
1234	7
1235	6
1236	6
1237	6
1238	7
1239	4
1240	6
1241	5
1242	6
1243	6
1244	6
1245	6
1246	5
1247	5
1248	6
1249	4
1250	3
1251	3
1252	5
1253	3
1254	3
1255	3
1256	5
1257	5
1258	5
1259	4
1260	5
1261	5
1262	5
1263	6
1264	6
1265	5
1266	5
1267	5
1268	3
1269	5
1270	6
1271	6
1272	4
1273	5
1274	4
1275	7
1276	4
1277	5
1278	5
1279	5
1280	5
1281	5
1282	6
1283	6
1284	5
1285	4
1286	5
1287	4
1288	6
1289	6
1290	3
1291	4
1292	5
1293	2
1294	2
1295	5
1296	3
1297	5
1298	4
1299	4
1300	4
1301	3
1302	3
1303	4
1304	5
1305	6
1306	7
1307	7
1308	4
1309	6
1310	7
1311	8
1312	6
1313	5
1314	6
1315	7
1316	7
1317	8
1318	4
1319	4
1320	5
1321	8
1322	6
1323	7
1324	7
1325	7
1326	6
1327	8
1328	6
1329	4
1330	6
1331	7
1332	7
1333	7
1334	6
1335	8
1336	9
1337	8
1338	5
1339	7
1340	6
1341	5
1342	5
1343	6
1344	5
1345	6
1346	5
1347	6
1348	8
1349	6
1350	6
1351	5
1352	5
1353	5
1354	4
1355	5
1356	5
1357	7
1358	5
1359	6
1360	6
1361	4
1362	6
1363	5
1364	5
1365	4
1366	5
1367	4
1368	3
1369	4
1370	4
1371	5
1372	4
1373	4
1374	4
1375	4
1376	3
1377	5
1378	5
1379	4
1380	5
1381	6
1382	4
1383	4
1384	4
1385	6
1386	5
1387	4
1388	3
1389	4
1390	3
1391	3
1392	4
1393	4
1394	4
1395	4
1396	4
1397	5
1398	4
1399	2
1400	4
1401	5
1402	4
1403	3
1404	3
1405	4
1406	5
1407	5
1408	3
1409	5
1410	3
1411	8
1412	3
1413	4
1414	5
1415	3
1416	4
1417	4
1418	3
1419	3
1420	5
1421	6
1422	5
1423	7
1424	7
1425	7
1426	8
1427	7
1428	4
1429	6
1430	5
1431	6
1432	6
1433	6
1434	3
1435	2
1436	4
1437	6
1438	7
1439	3
1440	5
1441	5
1442	5
1443	6
1444	4
1445	6
1446	5
1447	2
1448	6
1449	6
1450	2
1451	3
1452	3
1453	4
1454	3
1455	2
1456	2
1457	2
1458	4
1459	4
1460	6
1461	4
1462	2
1463	2
1464	4
1465	8
1466	5
1467	5
1468	5
1469	7
1470	6
1471	6
1472	5
1473	2
1474	4
1475	6
1476	7
1477	5
1478	3
1479	3
1480	7
1481	6
1482	4
1483	4
1484	2
1485	4
1486	5
1487	4
1488	6
1489	4
1490	6
1491	4
1492	6
1493	7
1494	4
1495	4
1496	5
1497	7
1498	7
1499	7
