# Supplementary material for: Design of buried charged networks in artificial proteins
Source: Nat Commun. 2021 Mar 25;12:1895. doi: 10.1038/s41467-021-21909-7 (PMC7994573; doi:10.1038/s41467-021-21909-7)
Supplement: Supplementary file 4 — Source Data [file 41467_2021_21909_MOESM4_ESM.zip › source_data_final_revised/SI8/a/WT_HETNOE.txt]

7 0.66277 0.05501
10 0.83882 0.07762
11 0.77238 0.03434
14 0.85328 0.03928
15 0.78989 0.04132
17 0.89948 0.06126
18 0.53823 0.01822
20 0.83548 0.05365
21 0.80532 0.03565
22 0.84251 0.03630
23 0.82148 0.04358
25 0.76935 0.07789
26 0.76863 0.03236
27 0.66966 0.03956
28 0.65496 0.03630
29 0.67970 0.04429
30 0.73064 0.03333
31 0.75746 0.05722
32 0.82397 0.04746
35 0.78388 0.06022
36 0.85423 0.06147
37 0.79487 0.05278
38 0.84539 0.05773
40 0.81421 0.05942
41 0.82249 0.04693
42 0.78542 0.05218
43 0.81327 0.08113
44 0.87042 0.07460
46 0.78956 0.06957
47 0.80472 0.04475
49 0.81957 0.04243
51 0.69710 0.04649
55 0.38142 0.04953
62 0.51468 0.02700
64 0.56574 0.03780
68 0.74653 0.04368
69 0.76148 0.03065
71 0.80749 0.05319
73 0.81560 0.03470
74 0.83785 0.03351
75 0.82536 0.04066
77 0.78667 0.04807
78 0.81831 0.03101
80 0.76417 0.03004
81 0.82241 0.04513
82 0.78916 0.05209
83 0.72623 0.02748
84 0.76400 0.06793
86 0.82055 0.04256
87 0.79285 0.03599
89 0.77230 0.04727
91 0.76455 0.04116
92 0.87763 0.07010
93 0.83235 0.05120
94 0.81673 0.05885
95 0.80432 0.04033
96 0.89456 0.06311
97 0.81748 0.04777
98 0.80007 0.04112
99 0.80251 0.03213
100 0.85368 0.04126
101 0.88284 0.06144
102 0.67822 0.04043
103 0.71916 0.02471
104 0.72413 0.02568
106 0.65472 0.05684
107 0.41633 0.02829
108 0.02264 0.04472
109 -0.62495 0.04256
