# Supplementary material for: Design of buried charged networks in artificial proteins
Source: Nat Commun. 2021 Mar 25;12:1895. doi: 10.1038/s41467-021-21909-7 (PMC7994573; doi:10.1038/s41467-021-21909-7)
Supplement: Supplementary file 4 — Source Data [file 41467_2021_21909_MOESM4_ESM.zip › source_data_final_revised/SI8/a/WT_T1.txt]

7 0.59478 0.00591
10 0.60019 0.00891
11 0.60399 0.00400
14 0.64270 0.00457
15 0.62282 0.00504
17 0.64056 0.00699
18 0.61741 0.00211
20 0.64192 0.00651
21 0.63699 0.00449
22 0.63054 0.00446
23 0.64010 0.00549
25 0.62099 0.00905
26 0.63757 0.00403
27 0.63064 0.00523
28 0.64231 0.00417
29 0.63731 0.00575
30 0.61581 0.00356
31 0.57770 0.00602
32 0.62251 0.00559
35 0.63679 0.00693
36 0.62178 0.00701
37 0.63388 0.00678
38 0.63999 0.00654
40 0.62531 0.00724
41 0.63395 0.00557
42 0.63461 0.00656
43 0.64038 0.01107
44 0.61802 0.00730
46 0.63284 0.00944
47 0.61549 0.00547
49 0.62067 0.00459
51 0.58164 0.00555
55 0.58340 0.00591
62 0.59079 0.00323
64 0.60621 0.00519
68 0.62336 0.00555
69 0.63973 0.00387
71 0.65456 0.00715
73 0.62401 0.00444
74 0.63589 0.00432
75 0.64104 0.00525
77 0.61457 0.00565
78 0.63589 0.00351
80 0.61672 0.00380
81 0.64979 0.00542
82 0.62529 0.00656
83 0.61703 0.00355
84 0.65859 0.00923
86 0.62188 0.00498
87 0.62992 0.00433
89 0.62475 0.00599
91 0.63629 0.00552
92 0.62133 0.00776
93 0.62873 0.00573
94 0.63965 0.00751
95 0.63124 0.00484
96 0.62147 0.00732
97 0.63070 0.00567
98 0.63748 0.00521
99 0.62479 0.00416
100 0.61596 0.00410
101 0.62544 0.00632
102 0.59722 0.00476
103 0.61103 0.00280
104 0.61984 0.00315
106 0.58380 0.00533
107 0.56818 0.00318
108 0.61882 0.00614
109 0.70618 0.00405
