# Supplementary material for: Design of buried charged networks in artificial proteins
Source: Nat Commun. 2021 Mar 25;12:1895. doi: 10.1038/s41467-021-21909-7 (PMC7994573; doi:10.1038/s41467-021-21909-7)
Supplement: Supplementary file 4 — Source Data [file 41467_2021_21909_MOESM4_ESM.zip › source_data_final_revised/SI8/a/WT_T2.txt]

11 0.09098 0.00182
14 0.08821 0.00188
15 0.08362 0.00217
17 0.08331 0.00467
18 0.13725 0.00149
20 0.08644 0.00476
21 0.08616 0.00201
22 0.08853 0.00173
23 0.08570 0.00344
26 0.09329 0.00172
28 0.11805 0.00216
31 0.11390 0.04115
32 0.08884 0.00397
35 0.08909 0.00377
36 0.08146 0.00321
37 0.08483 0.00377
38 0.08840 0.00391
40 0.08835 0.04001
41 0.08781 0.00284
43 0.08224 0.00644
44 0.08468 0.00574
46 0.07060 0.00418
47 0.08021 0.00241
49 0.09115 0.00284
55 0.18418 0.00542
62 0.13653 0.00225
64 0.12402 0.00322
68 0.08492 0.00471
69 0.09120 0.00172
71 0.08669 0.00508
73 0.08180 0.00196
74 0.08573 0.00178
75 0.08297 0.00224
77 0.08306 0.00356
78 0.08771 0.00160
81 0.09026 0.00226
87 0.08638 0.00271
92 0.08944 0.00444
93 0.08617 0.00232
94 0.08510 0.00405
95 0.08596 0.00306
96 0.08240 0.00847
97 0.08500 0.00235
98 0.08422 0.00237
99 0.08659 0.00178
100 0.08832 0.00269
101 0.07411 0.00292
104 0.09390 0.00143
106 0.11506 0.05512
107 0.15545 0.00229
108 0.22110 0.00635
109 0.47967 0.00829
