# Supplementary material for: Design of buried charged networks in artificial proteins
Source: Nat Commun. 2021 Mar 25;12:1895. doi: 10.1038/s41467-021-21909-7 (PMC7994573; doi:10.1038/s41467-021-21909-7)
Supplement: Supplementary file 4 — Source Data [file 41467_2021_21909_MOESM4_ESM.zip › source_data_final_revised/SI8/b/1IP_HETNOE.txt]

4 0.09544 0.03447
5 0.18572 0.05108
6 0.11322 0.05253
7 0.33304 0.04336
8 0.48514 0.09648
9 0.50227 0.09282
10 0.56365 0.09780
12 0.67148 0.07319
13 0.61861 0.05461
14 0.79601 0.07451
16 0.74746 0.06828
17 0.82200 0.09769
19 0.83294 0.06359
21 0.76508 0.07840
26 0.75666 0.14182
27 0.63624 0.11463
28 0.63789 0.10788
29 0.52889 0.12871
32 0.76420 0.26312
33 0.75778 0.06732
35 0.85614 0.08966
37 0.77091 0.06750
38 0.69797 0.04725
42 0.75652 0.05767
43 0.63014 0.10262
44 0.76569 0.05416
48 0.73571 0.09418
49 0.73980 0.05738
51 0.62099 0.06522
53 0.44744 0.06613
54 0.41737 0.06711
55 0.27492 0.03510
56 0.21573 0.06317
57 0.19099 0.04824
58 0.37535 0.04656
59 0.30061 0.07761
60 0.37653 0.04911
62 0.40187 0.02404
63 0.49729 0.03061
65 0.48553 0.08399
67 0.71563 0.10180
71 0.78644 0.08957
72 0.76476 0.05629
73 0.86319 0.15058
74 0.78251 0.04935
75 0.74785 0.07129
77 0.80273 0.07721
78 0.75078 0.07376
79 0.75708 0.04954
80 0.58235 0.04478
81 0.81248 0.06665
82 0.77470 0.06231
83 0.76632 0.05412
84 0.69866 0.06278
86 0.74772 0.04969
87 0.78669 0.06892
88 0.76298 0.06009
92 0.89577 0.07953
93 0.83934 0.07956
94 0.80298 0.08476
96 0.77145 0.05504
98 0.78573 0.05501
99 0.72120 0.04800
100 0.86385 0.06100
103 0.77416 0.02822
104 0.71518 0.05531
105 0.69710 0.07709
106 0.59593 0.05553
107 0.38371 0.03390
108 -0.16188 0.03258
109 -0.84663 0.03176
