# Supplementary material for: Design of buried charged networks in artificial proteins
Source: Nat Commun. 2021 Mar 25;12:1895. doi: 10.1038/s41467-021-21909-7 (PMC7994573; doi:10.1038/s41467-021-21909-7)
Supplement: Supplementary file 4 — Source Data [file 41467_2021_21909_MOESM4_ESM.zip › source_data_final_revised/SI8/b/1IP_T1.txt]

4 0.62595 0.00547
5 0.61575 0.00746
6 0.61122 0.00673
7 0.60115 0.00595
8 0.59792 0.01563
9 0.61145 0.01308
10 0.59713 0.01367
12 0.62005 0.01049
13 0.61918 0.00761
14 0.64803 0.00918
16 0.62595 0.00944
17 0.64255 0.01272
19 0.64718 0.00810
21 0.63093 0.01015
26 0.62829 0.02167
27 0.62799 0.02245
28 0.64663 0.01748
29 0.65890 0.02184
32 0.63105 0.04863
33 0.65507 0.00991
35 0.63989 0.01090
37 0.63065 0.00887
38 0.64749 0.00623
42 0.64487 0.00785
43 0.63714 0.01641
44 0.62644 0.00740
48 0.62013 0.01420
49 0.61932 0.00684
51 0.58757 0.00810
53 0.58407 0.00840
54 0.59330 0.01009
55 0.59152 0.00455
56 0.60217 0.00770
57 0.62954 0.00679
58 0.61334 0.00640
59 0.61927 0.01079
60 0.59106 0.00660
62 0.58992 0.00326
63 0.59702 0.00397
65 0.60181 0.01443
67 0.64138 0.01482
71 0.64315 0.01154
72 0.63888 0.00806
73 0.62450 0.02286
74 0.63848 0.00667
75 0.62638 0.00980
77 0.64554 0.01035
78 0.63033 0.00982
79 0.65098 0.00681
80 0.62769 0.00691
81 0.66947 0.00820
82 0.61284 0.00759
83 0.61991 0.00611
84 0.67303 0.00858
86 0.63395 0.00592
87 0.63907 0.00867
88 0.63844 0.00803
92 0.64295 0.00937
93 0.64673 0.00991
94 0.64412 0.01220
96 0.64082 0.00664
98 0.64128 0.00741
99 0.63272 0.00654
100 0.63786 0.00713
103 0.63335 0.00364
104 0.61211 0.00626
105 0.60869 0.00850
106 0.59215 0.00575
107 0.59203 0.00416
108 0.65053 0.00495
109 0.75231 0.00262
