# Supplementary material for: Design of buried charged networks in artificial proteins
Source: Nat Commun. 2021 Mar 25;12:1895. doi: 10.1038/s41467-021-21909-7 (PMC7994573; doi:10.1038/s41467-021-21909-7)
Supplement: Supplementary file 4 — Source Data [file 41467_2021_21909_MOESM4_ESM.zip › source_data_final_revised/SI8/b/1IP_T2.txt]

4 0.17605 0.00369
5 0.15711 0.00458
6 0.16164 0.00446
7 0.14557 0.00359
10 0.12219 0.01810
13 0.08848 0.00447
14 0.08695 0.00453
16 0.08285 0.00461
17 0.07794 0.00999
19 0.08380 0.00280
21 0.08211 0.00538
32 0.07944 0.02020
33 0.08831 0.04201
35 0.08574 0.00505
37 0.08366 0.00483
38 0.09000 0.00338
42 0.08678 0.00313
43 0.07873 0.01393
44 0.08094 0.00290
49 0.09243 0.04251
51 0.12393 0.05724
53 0.14931 0.00574
54 0.16343 0.00747
55 0.19273 0.00492
56 0.21049 0.00718
57 0.22052 0.00644
58 0.17788 0.00470
59 0.17137 0.00790
60 0.15729 0.00484
62 0.14663 0.00193
63 0.13977 0.00955
65 0.14144 0.01420
71 0.08118 0.00708
72 0.08574 0.00477
73 0.07198 0.00752
74 0.08762 0.00531
75 0.08436 0.00435
77 0.08299 0.00813
78 0.08874 0.00552
79 0.08880 0.00331
81 0.08744 0.00294
87 0.08528 0.00526
88 0.08285 0.00809
92 0.08460 0.00454
93 0.08541 0.00538
94 0.08188 0.00730
96 0.08453 0.00348
98 0.08123 0.00289
99 0.08518 0.00416
100 0.08376 0.00238
103 0.08350 0.00151
106 0.12188 0.00299
107 0.15979 0.00254
108 0.26252 0.00558
109 0.52381 0.00662
