# Supplementary material for: Design of buried charged networks in artificial proteins
Source: Nat Commun. 2021 Mar 25;12:1895. doi: 10.1038/s41467-021-21909-7 (PMC7994573; doi:10.1038/s41467-021-21909-7)
Supplement: Supplementary file 4 — Source Data [file 41467_2021_21909_MOESM4_ESM.zip › source_data_final_revised/SI8/c/1IP-N69_HETNOE.txt]

4 0.12301 0.06168
5 0.20233 0.07815
6 0.25427 0.05422
7 0.39382 0.03659
8 0.68041 0.07373
9 0.55956 0.12068
10 0.47868 0.13881
11 0.68136 0.02655
12 0.72061 0.11730
13 0.66437 0.04020
14 0.77221 0.04295
16 0.76775 0.07136
17 0.82895 0.08927
18 0.82064 0.02484
21 0.88230 0.08436
23 0.75480 0.04935
26 0.71051 0.10504
27 0.61429 0.08199
28 0.68629 0.09598
32 0.75896 0.16119
33 0.81336 0.04958
34 0.80100 0.03389
35 0.78418 0.05765
37 0.83993 0.04456
39 0.80769 0.06538
40 0.76920 0.05587
41 0.84889 0.04694
42 0.85097 0.04416
43 0.72155 0.06236
44 0.83023 0.04837
45 0.82491 0.04224
46 0.78937 0.05246
48 0.70733 0.06432
49 0.80389 0.04401
50 0.75928 0.05543
51 0.57902 0.05441
53 0.53157 0.05217
54 0.47658 0.06022
55 0.40123 0.06995
56 0.21436 0.08072
57 0.24280 0.07341
58 0.40819 0.07170
59 0.23400 0.16144
60 0.51411 0.10572
61 0.53428 0.04028
62 0.48116 0.04507
63 0.59849 0.03260
65 0.52862 0.18097
69 0.76476 0.07283
70 0.76951 0.03773
71 0.83846 0.05192
72 0.84438 0.04748
73 0.77185 0.08863
74 0.78041 0.05141
75 0.76309 0.05547
77 0.80985 0.04348
78 0.85060 0.04928
79 0.78935 0.04173
80 0.59411 0.03484
81 0.84078 0.06439
82 0.75774 0.03664
83 0.76731 0.04273
84 0.81032 0.09384
86 0.80264 0.05737
87 0.86889 0.07544
88 0.82185 0.08385
89 0.83861 0.04692
91 0.76432 0.03141
92 0.84388 0.07531
93 0.78485 0.05264
94 0.90784 0.08138
95 0.68029 0.02537
96 0.81414 0.06801
97 0.77453 0.04726
98 0.81786 0.06152
99 0.79706 0.03613
100 0.87577 0.04788
102 0.78126 0.02523
103 0.76748 0.01913
104 0.79298 0.03471
105 0.66752 0.05810
106 0.58079 0.05252
108 -0.00059 0.06291
109 -0.83529 0.03360
