# Supplementary material for: Design of buried charged networks in artificial proteins
Source: Nat Commun. 2021 Mar 25;12:1895. doi: 10.1038/s41467-021-21909-7 (PMC7994573; doi:10.1038/s41467-021-21909-7)
Supplement: Supplementary file 4 — Source Data [file 41467_2021_21909_MOESM4_ESM.zip › source_data_final_revised/SI8/c/1IP-N69_T1.txt]

4 0.64464 0.01198
5 0.63608 0.01378
6 0.59046 0.00771
7 0.61417 0.00640
8 0.63660 0.01261
9 0.61737 0.02326
10 0.60230 0.02698
11 0.62777 0.00371
12 0.62250 0.01621
13 0.62428 0.00568
14 0.64311 0.00506
16 0.63982 0.01061
17 0.64655 0.01179
18 0.64769 0.00374
21 0.64697 0.01052
23 0.64311 0.00665
26 0.64593 0.01694
27 0.60865 0.01515
28 0.62928 0.01497
32 0.63099 0.03074
33 0.64574 0.00676
34 0.65114 0.00448
35 0.65873 0.00794
37 0.64430 0.00529
39 0.64276 0.01015
40 0.64171 0.00803
41 0.65377 0.00557
42 0.65661 0.00543
43 0.64226 0.01078
44 0.63455 0.00647
45 0.64991 0.00552
46 0.64620 0.00639
48 0.62501 0.00996
49 0.61757 0.00476
50 0.60629 0.00670
51 0.58700 0.00837
53 0.58715 0.00852
54 0.60333 0.01188
55 0.59806 0.01143
56 0.61137 0.01229
57 0.62704 0.01396
58 0.63407 0.01166
59 0.63949 0.03701
60 0.61714 0.01662
61 0.62217 0.00602
62 0.60595 0.00622
63 0.61351 0.00414
65 0.58839 0.04149
69 0.63105 0.01022
70 0.63790 0.00518
71 0.65320 0.00730
72 0.64056 0.00647
73 0.66101 0.01592
74 0.64985 0.00841
75 0.65416 0.00780
77 0.64533 0.00595
78 0.64289 0.00584
79 0.64434 0.00594
80 0.62640 0.00533
81 0.66558 0.00749
82 0.62133 0.00507
83 0.62728 0.00516
84 0.68831 0.01352
86 0.62752 0.00670
87 0.65043 0.00912
88 0.63893 0.01069
89 0.66046 0.00635
91 0.64361 0.00442
92 0.64546 0.00922
93 0.65978 0.00669
94 0.65563 0.01018
95 0.65096 0.00378
96 0.64294 0.00882
97 0.65284 0.00592
98 0.64888 0.00853
99 0.64641 0.00462
100 0.63945 0.00550
102 0.63051 0.00297
103 0.63402 0.00258
104 0.61835 0.00398
105 0.60708 0.00671
106 0.59278 0.00550
108 0.64892 0.01146
109 0.75058 0.00321
