# Supplementary material for: Design of buried charged networks in artificial proteins
Source: Nat Commun. 2021 Mar 25;12:1895. doi: 10.1038/s41467-021-21909-7 (PMC7994573; doi:10.1038/s41467-021-21909-7)
Supplement: Supplementary file 4 — Source Data [file 41467_2021_21909_MOESM4_ESM.zip › source_data_final_revised/SI8/c/1IP-N69_T2.txt]

4 0.17922 0.00922
5 0.15560 0.01459
6 0.15869 0.00545
7 0.14141 0.00804
13 0.08563 0.00237
14 0.08929 0.00371
16 0.08301 0.00455
17 0.08098 0.00547
18 0.08491 0.00134
21 0.08139 0.00582
23 0.08638 0.00419
33 0.08244 0.00253
34 0.08749 0.00256
35 0.08491 0.00373
37 0.08312 0.00206
39 0.08620 0.00610
40 0.08184 0.00752
41 0.08437 0.00188
42 0.08416 0.00196
43 0.07337 0.00514
44 0.07552 0.00236
45 0.08011 0.00202
46 0.08345 0.00269
49 0.09073 0.00211
50 0.09420 0.04134
51 0.12681 0.00479
53 0.13906 0.00927
54 0.14389 0.02251
55 0.17464 0.01263
56 0.20173 0.01165
57 0.20093 0.01205
58 0.16869 0.00872
59 0.17293 0.02608
60 0.13616 0.02125
61 0.12187 0.00317
62 0.13834 0.00386
63 0.11490 0.00232
65 0.13304 0.03803
69 0.08255 0.00824
70 0.08433 0.00320
71 0.08155 0.00365
72 0.08323 0.00294
73 0.07584 0.00569
74 0.08717 0.00449
75 0.08394 0.00515
77 0.08302 0.00222
78 0.08598 0.00314
79 0.08400 0.00360
81 0.08764 0.00394
87 0.08533 0.00428
89 0.08655 0.00304
91 0.09003 0.00246
92 0.08230 0.00421
93 0.08471 0.00410
94 0.08080 0.00877
95 0.09284 0.00173
96 0.08244 0.00506
97 0.08719 0.00368
98 0.08115 0.00437
99 0.08315 0.00199
100 0.08368 0.00200
102 0.08650 0.00124
103 0.08443 0.00097
104 0.09360 0.00162
106 0.12560 0.00301
108 0.24319 0.01298
109 0.51493 0.00777
